# Supplementary material for: Coding Sequence Insertions in Fungal Genomes are Intrinsically Disordered and can Impart Functionally-Important Properties on the Host Protein
Source: bioRxiv. 2023 Apr 7:2023.04.06.535715. Preprint. [Version 1] doi: 10.1101/2023.04.06.535715 (PMC10104129; doi:10.1101/2023.04.06.535715)
Supplement: Supplement 4 [file media-4.zip › Lemire_Uppuluri_Supplementary_Excel_file3.xlsx]

## Sheet: Calbicans_inserts
Candida_albicans	number_of_seqs_in_MSA,	insert_length,	insert_start,	insert_end,	aa_number_in_Calb,	aaCount,	sum_non-dash-states>5,	Nr._non-dash_states	Sum Nr._non-dash_states	%insert_occupancy
XP_019330601_Candida_albicans	81	3	531	533	396	3	60	20,20,20	60	100
XP_019330605_Candida_albicans	81	14	1317	1330	437	14	234	11,12,13,18,18,18,18,18,18,18,18,18,18,18	234	83.5714
XP_019330605_Candida_albicans	81	5	1498	1502	474	5	86	17,17,17,18,17	86	86
XP_019330605_Candida_albicans	81	2	1537	1538	505	2	36	18,18	36	90
XP_019330605_Candida_albicans	81	1	1595	1595	563	1	18	18	18	90
XP_019330605_Candida_albicans	81	1	2512	2512	1281	1	16	16	16	80
XP_019330612_Candida_albicans	81	1	230	230	230	1	20	20	20	100
XP_019330623_Candida_albicans	81	1	974	974	465	1	20	20	20	100
XP_019330623_Candida_albicans	81	1	983	983	474	1	20	20	20	100
XP_019330623_Candida_albicans	81	4	1233	1236	651	4	80	20,20,20,20	80	100
XP_019330623_Candida_albicans	81	25	2254	2278	1253	20	362	12,12,17,18,18,19,19,19,19,19,19,19,19,19,20,19,19,19,18,19,4,4,4,4,4	382	76.4
XP_019330623_Candida_albicans	81	3	2294	2296	1288	3	60	20,20,20	60	100
XP_019330623_Candida_albicans	81	1	2353	2353	1320	1	7	7	7	35
XP_019330640_Candida_albicans	81	1	1031	1031	814	1	19	19	19	95
XP_019330643_Candida_albicans	81	7	2006	2012	308	2	10	3,3,3,3,3,5,5	25	17.8571
XP_019330651_Candida_albicans	81	8	1169	1176	147	8	131	16,16,15,15,17,18,17,17	131	81.875
XP_019330671_Candida_albicans	81	2	1257	1258	723	2	16	8,8	16	40
XP_019330679_Candida_albicans	81	18	297	314	38	13	175	2,2,2,2,2,14,14,14,14,14,14,13,13,13,13,13,13,13	185	51.3889
XP_019330679_Candida_albicans	81	1	555	555	173	1	15	15	15	75
XP_019330679_Candida_albicans	81	2	771	772	271	2	38	19,19	38	95
XP_019330690_Candida_albicans	81	3	651	653	52	3	15	5,5,5	15	25
XP_019330690_Candida_albicans	81	1	1854	1854	1027	1	20	20	20	100
XP_019330690_Candida_albicans	81	1	1971	1971	1141	1	12	12	12	60
XP_019330690_Candida_albicans	81	11	2042	2052	1185	7	131	20,20,20,20,20,16,15,4,4,4,4	147	66.8182
XP_019330729_Candida_albicans	81	1	290	290	247	1	20	20	20	100
XP_019330729_Candida_albicans	81	1	358	358	314	1	6	6	6	30
XP_019330730_Candida_albicans	81	1	177	177	53	1	11	11	11	55
XP_019330736_Candida_albicans	81	2	429	430	294	0	0	4,4	8	20
XP_019330737_Candida_albicans	81	8	1194	1201	67	8	92	14,14,13,12,12,11,8,8	92	57.5
XP_019330737_Candida_albicans	81	8	2047	2054	604	8	159	20,20,20,20,20,20,20,19	159	99.375
XP_019330737_Candida_albicans	81	4	2149	2152	674	4	78	20,20,19,19	78	97.5
XP_019330737_Candida_albicans	81	3	2177	2179	695	3	60	20,20,20	60	100
XP_019330737_Candida_albicans	81	3	2188	2190	706	3	60	20,20,20	60	100
XP_019330737_Candida_albicans	81	1	2233	2233	738	1	18	18	18	90
XP_019330750_Candida_albicans	81	2	2531	2532	330	2	40	20,20	40	100
XP_019330767_Candida_albicans	81	17	2206	2222	1051	16	81	6,4,5,5,5,5,5,5,5,5,5,5,5,5,5,5,5	85	25
XP_019330770_Candida_albicans	81	2	1117	1118	677	2	23	7,16	23	57.5
XP_019330772_Candida_albicans	81	2	416	417	301	2	18	9,9	18	45
XP_019330772_Candida_albicans	81	1	546	546	371	1	18	18	18	90
XP_019330783_Candida_albicans	81	6	539	544	304	6	56	9,10,10,9,9,9	56	46.6667
XP_019330783_Candida_albicans	81	2	1101	1102	785	2	12	6,6	12	30
XP_019330783_Candida_albicans	81	2	1133	1134	816	2	12	6,6	12	30
XP_019330797_Candida_albicans	81	1	1350	1350	269	1	17	17	17	85
XP_019330821_Candida_albicans	81	9	583	591	154	9	154	18,18,18,18,18,10,17,18,19	154	85.5556
XP_019330821_Candida_albicans	81	4	885	888	358	4	80	20,20,20,20	80	100
XP_019330821_Candida_albicans	81	3	1188	1190	632	3	60	20,20,20	60	100
XP_019330821_Candida_albicans	81	3	1279	1281	716	3	38	18,11,9	38	63.3333
XP_019330821_Candida_albicans	81	13	1308	1320	731	13	222	18,18,18,18,18,18,18,14,17,17,16,16,16	222	85.3846
XP_019330821_Candida_albicans	81	2	1447	1448	858	2	33	16,17	33	82.5
XP_019330821_Candida_albicans	81	1	1474	1474	881	1	18	18	18	90
XP_019330824_Candida_albicans	81	6	81	86	3	5	80	4,20,18,14,14,14	84	70
XP_019330850_Candida_albicans	81	1	126	126	104	0	0	3	3	15
XP_019330872_Candida_albicans	81	3	832	834	6	3	46	14,16,16	46	76.6667
XP_019330890_Candida_albicans	81	5	1072	1076	92	5	63	13,13,12,12,13	63	63
XP_019330890_Candida_albicans	81	2	1239	1240	245	2	37	20,17	37	92.5
XP_019330892_Candida_albicans	81	3	1334	1336	122	3	42	14,14,14	42	70
XP_019330892_Candida_albicans	81	5	1549	1553	274	5	100	20,20,20,20,20	100	100
XP_019330892_Candida_albicans	81	5	2135	2139	534	5	100	20,20,20,20,20	100	100
XP_019330892_Candida_albicans	81	5	2190	2194	565	5	92	17,18,19,19,19	92	92
XP_019330892_Candida_albicans	81	2	2218	2219	593	2	40	20,20	40	100
XP_019330892_Candida_albicans	81	1	2238	2238	606	1	20	20	20	100
XP_019330892_Candida_albicans	81	1	2377	2377	706	1	6	6	6	30
XP_019330892_Candida_albicans	81	1	2614	2614	872	1	20	20	20	100
XP_019330892_Candida_albicans	81	1	2646	2646	900	1	20	20	20	100
XP_019330892_Candida_albicans	81	1	2727	2727	974	1	20	20	20	100
XP_019330892_Candida_albicans	81	1	2881	2881	1109	1	20	20	20	100
XP_019330892_Candida_albicans	81	1	3378	3378	1412	1	8	8	8	40
XP_019330892_Candida_albicans	81	3	3413	3415	1446	3	60	20,20,20	60	100
XP_019330892_Candida_albicans	81	12	3722	3733	1528	12	228	20,20,20,20,20,20,20,20,20,20,20,8	228	95
XP_019330908_Candida_albicans	81	6	71	76	42	6	30	5,5,5,5,5,5	30	25
XP_019330908_Candida_albicans	81	1	105	105	73	0	0	2	2	10
XP_019330908_Candida_albicans	81	26	304	329	264	26	258	10,10,10,10,8,10,10,10,10,10,10,10,10,10,10,10,10,10,10,10,10,10,10,10,10,10	258	49.6154
XP_019330914_Candida_albicans	81	2	1610	1611	680	2	10	5,5	10	25
XP_019330934_Candida_albicans	81	16	637	652	47	7	106	3,4,4,4,4,4,4,4,4,14,15,15,15,16,16,15	141	44.0625
XP_019330934_Candida_albicans	81	1	784	784	189	1	19	19	19	95
XP_019330934_Candida_albicans	81	10	861	870	247	8	119	19,20,20,5,5,3,3,15,17,18	125	62.5
XP_019330958_Candida_albicans	81	2	616	617	376	2	22	11,11	22	55
XP_019330958_Candida_albicans	81	6	658	663	417	6	102	17,17,17,17,17,17	102	85
XP_019330958_Candida_albicans	81	7	878	884	588	7	82	9,10,10,10,10,16,17	82	58.5714
XP_019330958_Candida_albicans	81	12	1087	1098	630	12	132	16,10,11,11,10,10,9,9,11,11,12,12	132	55
XP_019330958_Candida_albicans	81	6	1706	1711	713	6	71	11,11,12,12,12,13	71	59.1667
XP_019330964_Candida_albicans	81	1	505	505	271	0	0	4	4	20
XP_019330964_Candida_albicans	81	3	962	964	518	3	27	9,9,9	27	45
XP_019330964_Candida_albicans	81	68	1331	1398	584	68	1061	19,19,14,17,17,12,12,13,13,13,13,13,13,11,13,13,13,13,15,16,16,17,17,14,13,13,13,13,15,14,15,16,15,16,15,16,16,16,14,14,15,15,18,17,16,14,14,14,11,17,18,19,19,19,19,15,19,19,19,19,19,18,18,18,18,18,18,18	1061	78.0147
XP_019330964_Candida_albicans	81	32	1806	1837	870	32	583	20,20,20,20,20,20,20,20,20,20,20,20,20,20,20,20,20,16,17,16,16,16,12,12,13,15,15,19,19,19,19,19	583	91.0938
XP_019330964_Candida_albicans	81	32	1868	1899	913	28	464	12,19,19,19,19,18,19,13,13,13,13,12,17,16,16,14,14,15,19,19,19,19,19,18,17,18,18,17,4,4,4,4	480	75
XP_019330964_Candida_albicans	81	37	2639	2675	1105	35	560	19,19,18,18,19,19,19,19,14,14,12,11,13,16,16,14,17,18,14,17,17,13,16,10,9,4,4,16,16,16,16,19,19,19,16,16,16	568	76.7568
XP_019330964_Candida_albicans	81	69	2724	2792	1148	43	585	15,14,14,15,14,14,13,13,10,10,10,11,10,10,6,10,16,17,17,17,14,14,14,13,14,14,14,14,10,11,16,17,11,9,4,4,4,4,4,4,4,4,4,4,4,4,4,3,3,3,3,3,3,3,3,3,2,2,2,2,17,17,14,15,14,15,16,18,18	672	48.6957
XP_019330964_Candida_albicans	81	4	2858	2861	1262	4	38	11,8,9,10	38	47.5
XP_019330983_Candida_albicans	81	1	976	976	137	1	13	13	13	65
XP_019330990_Candida_albicans	81	1	518	518	386	1	10	10	10	50
XP_019330990_Candida_albicans	81	3	633	635	425	3	27	5,5,17	27	45
XP_019330990_Candida_albicans	81	6	770	775	447	6	99	17,16,17,17,17,15	99	82.5
XP_019330990_Candida_albicans	81	1	812	812	477	1	5	5	5	25
XP_019330993_Candida_albicans	81	1	343	343	254	0	0	3	3	15
XP_019330993_Candida_albicans	81	5	626	630	522	5	100	20,20,20,20,20	100	100
XP_019331013_Candida_albicans	81	2	633	634	433	2	34	17,17	34	85
XP_019331017_Candida_albicans	81	1	255	255	162	1	5	5	5	25
XP_019331018_Candida_albicans	81	2	424	425	283	2	36	18,18	36	90
XP_019331035_Candida_albicans	81	3	306	308	208	1	5	5,4,2	11	18.3333
XP_019331041_Candida_albicans	81	6	255	260	155	0	0	1,1,1,2,2,2	9	7.5
XP_019331043_Candida_albicans	81	2	1210	1211	135	2	38	19,19	38	95
XP_019331043_Candida_albicans	81	1	1387	1387	311	1	17	17	17	85
XP_019331043_Candida_albicans	81	5	1561	1565	438	5	100	20,20,20,20,20	100	100
XP_019331049_Candida_albicans	81	3	661	663	61	0	0	4,4,3	11	18.3333
XP_019331058_Candida_albicans	81	2	1474	1475	95	2	35	17,18	35	87.5
XP_019331058_Candida_albicans	81	2	1578	1579	191	2	12	6,6	12	30
XP_019331073_Candida_albicans	81	13	435	447	168	12	61	6,5,5,5,5,5,5,5,3,5,5,5,5	64	24.6154
XP_019331074_Candida_albicans	81	1	272	272	226	1	15	15	15	75
XP_442666_Candida_albicans	81	9	278	286	144	9	88	10,10,11,6,10,10,10,10,11	88	48.8889
XP_442666_Candida_albicans	81	1	363	363	212	1	10	10	10	50
XP_442666_Candida_albicans	81	3	371	373	219	3	26	7,7,12	26	43.3333
XP_442666_Candida_albicans	81	3	490	492	325	3	32	10,11,11	32	53.3333
XP_442666_Candida_albicans	81	1	623	623	451	1	9	9	9	45
XP_442666_Candida_albicans	81	2	629	630	455	2	12	6,6	12	30
XP_443225_Candida_albicans	81	9	2367	2375	164	0	0	1,1,1,1,1,1,1,1,2	10	5.55556
XP_709940_Candida_albicans	81	3	150	152	39	0	0	1,1,1	3	5
XP_709940_Candida_albicans	81	4	221	224	110	0	0	2,2,2,2	8	10
XP_709945_Candida_albicans	81	1	453	453	45	1	6	6	6	30
XP_709952_Candida_albicans	81	19	638	656	296	19	186	11,11,10,10,10,9,9,10,10,9,9,10,10,10,10,10,10,10,8	186	48.9474
XP_709954_Candida_albicans	81	7	1554	1560	40	7	37	6,6,5,5,5,5,5	37	26.4286
XP_709954_Candida_albicans	81	2	1813	1814	298	2	12	6,6	12	30
XP_709957_Candida_albicans	81	3	2512	2514	379	3	60	20,20,20	60	100
XP_709962_Candida_albicans	81	6	405	410	213	6	113	19,17,17,20,20,20	113	94.1667
XP_709962_Candida_albicans	81	8	713	720	449	8	145	20,19,19,19,19,17,16,16	145	90.625
XP_709962_Candida_albicans	81	1	919	919	591	1	19	19	19	95
XP_709962_Candida_albicans	81	20	1042	1061	657	20	337	9,10,11,12,18,18,18,18,19,15,16,18,18,19,19,19,20,20,20,20	337	84.25
XP_709963_Candida_albicans	81	1	938	938	136	1	9	9	9	45
XP_709963_Candida_albicans	81	7	975	981	154	7	115	18,18,18,18,17,15,11	115	82.1429
XP_709963_Candida_albicans	81	71	1861	1931	441	63	565	12,10,10,10,10,10,10,11,11,11,10,8,8,8,8,7,7,7,7,7,7,7,6,6,5,4,4,4,4,4,4,4,4,9,9,9,6,6,6,8,8,8,8,8,8,8,9,9,12,12,12,12,11,11,11,12,11,11,11,11,11,11,11,9,8,8,8,8,8,8,6	597	42.0423
XP_709963_Candida_albicans	81	4	2022	2025	521	4	60	14,14,14,18	60	75
XP_709983_Candida_albicans	81	6	340	345	228	0	0	2,2,2,1,1,1	9	7.5
XP_709983_Candida_albicans	81	4	448	451	320	0	0	2,2,1,2	7	8.75
XP_710021_Candida_albicans	81	5	331	335	98	5	77	11,13,13,20,20	77	77
XP_710021_Candida_albicans	81	11	661	671	297	11	91	7,6,6,6,8,8,9,8,9,10,14	91	41.3636
XP_710021_Candida_albicans	81	7	851	857	395	7	129	16,19,18,18,19,20,19	129	92.1429
XP_710021_Candida_albicans	81	9	1394	1402	688	9	180	20,20,20,20,20,20,20,20,20	180	100
XP_710056_Candida_albicans	81	2	565	566	399	2	25	5,20	25	62.5
XP_710056_Candida_albicans	81	1	762	762	575	1	20	20	20	100
XP_710056_Candida_albicans	81	16	918	933	680	8	98	19,19,15,15,9,9,6,6,4,4,4,4,3,3,3,3	126	39.375
XP_710056_Candida_albicans	81	20	982	1001	710	18	175	17,17,18,18,7,7,6,5,6,6,6,6,6,5,2,2,9,10,13,13	179	44.75
XP_710060_Candida_albicans	81	3	229	231	130	0	0	4,4,1	9	15
XP_710060_Candida_albicans	81	2	506	507	384	0	0	2,2	4	10
XP_710060_Candida_albicans	81	3	1064	1066	936	0	0	2,2,2	6	10
XP_710069_Candida_albicans	81	3	1344	1346	342	3	56	18,19,19	56	93.3333
XP_710069_Candida_albicans	81	10	1399	1408	368	10	190	19,19,19,18,18,17,20,20,20,20	190	95
XP_710069_Candida_albicans	81	3	1632	1634	502	3	60	20,20,20	60	100
XP_710069_Candida_albicans	81	1	1721	1721	563	1	6	6	6	30
XP_710069_Candida_albicans	81	7	1881	1887	653	7	127	17,17,13,20,20,20,20	127	90.7143
XP_710069_Candida_albicans	81	2	1972	1973	679	2	40	20,20	40	100
XP_710069_Candida_albicans	81	1	1982	1982	689	0	0	2	2	10
XP_710069_Candida_albicans	81	8	2054	2061	746	5	80	18,18,16,14,14,2,2,2	86	53.75
XP_710069_Candida_albicans	81	1	2185	2185	787	1	20	20	20	100
XP_710092_Candida_albicans	81	4	323	326	125	2	18	3,4,6,12	25	31.25
XP_710092_Candida_albicans	81	6	667	672	215	6	64	13,12,8,9,11,11	64	53.3333
XP_710092_Candida_albicans	81	2	889	890	301	2	22	11,11	22	55
XP_710092_Candida_albicans	81	2	952	953	332	1	5	5,4	9	22.5
XP_710092_Candida_albicans	81	1	1126	1126	364	1	19	19	19	95
XP_710092_Candida_albicans	81	6	1197	1202	409	6	114	19,19,19,19,19,19	114	95
XP_710092_Candida_albicans	81	1	1501	1501	582	1	20	20	20	100
XP_710092_Candida_albicans	81	6	1667	1672	615	5	77	20,20,17,11,9,3	80	66.6667
XP_710164_Candida_albicans	81	1	200	200	108	0	0	3	3	15
XP_710164_Candida_albicans	81	2	313	314	220	2	37	18,19	37	92.5
XP_710164_Candida_albicans	81	1	400	400	293	0	0	3	3	15
XP_710224_Candida_albicans	81	3	1185	1187	228	0	0	1,4,4	9	15
XP_710224_Candida_albicans	81	2	1199	1200	242	0	0	3,3	6	15
XP_710224_Candida_albicans	81	7	1249	1255	292	0	0	1,1,1,1,1,1,1	7	5
XP_710224_Candida_albicans	81	1	1444	1444	468	0	0	1	1	5
XP_710224_Candida_albicans	81	1	1565	1565	569	1	19	19	19	95
XP_710254_Candida_albicans	81	4	749	752	257	0	0	2,2,2,2	8	10
XP_710254_Candida_albicans	81	4	1854	1857	943	0	0	3,3,2,2	10	12.5
XP_710254_Candida_albicans	81	1	2016	2016	1031	1	5	5	5	25
XP_710275_Candida_albicans	81	1	635	635	128	1	14	14	14	70
XP_710282_Candida_albicans	81	2	608	609	26	2	40	20,20	40	100
XP_710282_Candida_albicans	81	1	1552	1552	698	1	20	20	20	100
XP_710282_Candida_albicans	81	6	1963	1968	910	6	120	20,20,20,20,20,20	120	100
XP_710294_Candida_albicans	81	14	620	633	408	3	60	3,2,2,2,2,2,2,2,2,20,20,4,4,20	87	31.0714
XP_710294_Candida_albicans	81	6	658	663	439	0	0	1,1,2,2,2,2	10	8.33333
XP_710294_Candida_albicans	81	1	783	783	561	1	19	19	19	95
XP_710294_Candida_albicans	81	20	843	862	620	7	95	18,18,10,11,9,15,14,2,2,2,2,2,2,2,2,1,2,2,2,2	120	30
XP_710294_Candida_albicans	81	12	956	967	690	11	104	12,13,8,8,8,9,9,16,8,7,6,3	107	44.5833
XP_710312_Candida_albicans	81	1	237	237	207	1	5	5	5	25
XP_710335_Candida_albicans	81	1	1001	1001	602	1	7	7	7	35
XP_710335_Candida_albicans	81	11	1052	1062	621	11	199	20,20,18,17,17,17,19,19,18,18,16	199	90.4545
XP_710335_Candida_albicans	81	1	1558	1558	789	1	12	12	12	60
XP_710342_Candida_albicans	81	6	354	359	124	6	120	20,20,20,20,20,20	120	100
XP_710342_Candida_albicans	81	7	867	873	530	7	125	20,19,12,17,17,20,20	125	89.2857
XP_710342_Candida_albicans	81	1	1153	1153	753	1	19	19	19	95
XP_710399_Candida_albicans	81	1	75	75	56	1	10	10	10	50
XP_710399_Candida_albicans	81	9	257	265	178	5	83	4,4,4,4,15,15,15,19,19	99	55
XP_710399_Candida_albicans	81	2	337	338	256	2	40	20,20	40	100
XP_710399_Candida_albicans	81	5	999	1003	651	5	67	14,16,15,11,11	67	67
XP_710403_Candida_albicans	81	1	383	383	80	1	14	14	14	70
XP_710406_Candida_albicans	81	7	422	428	281	7	79	9,9,5,13,13,17,13	79	56.4286
XP_710406_Candida_albicans	81	3	729	731	539	3	46	15,15,16	46	76.6667
XP_710432_Candida_albicans	81	1	138	138	68	1	7	7	7	35
XP_710432_Candida_albicans	81	8	171	178	99	8	47	6,6,6,5,6,6,6,6	47	29.375
XP_710440_Candida_albicans	81	1	682	682	110	1	5	5	5	25
XP_710440_Candida_albicans	81	5	862	866	228	3	57	2,2,18,19,20	61	61
XP_710511_Candida_albicans	81	3	170	172	71	3	46	14,14,18	46	76.6667
XP_710514_Candida_albicans	81	1	1118	1118	507	1	20	20	20	100
XP_710514_Candida_albicans	81	1	1285	1285	625	1	20	20	20	100
XP_710520_Candida_albicans	81	1	101	101	47	1	20	20	20	100
XP_710520_Candida_albicans	81	3	275	277	203	3	60	20,20,20	60	100
XP_710520_Candida_albicans	81	6	344	349	255	6	120	20,20,20,20,20,20	120	100
XP_710534_Candida_albicans	81	49	689	737	240	17	190	3,3,3,3,3,3,3,2,2,2,2,2,2,2,3,3,3,2,2,2,2,3,3,3,3,3,3,3,3,3,3,4,10,10,10,11,13,13,12,11,11,11,12,11,11,11,11,11,11	276	28.1633
XP_710534_Candida_albicans	81	1	833	833	377	1	17	17	17	85
XP_710534_Candida_albicans	81	7	852	858	395	0	0	2,2,2,2,2,2,2	14	10
XP_710534_Candida_albicans	81	13	911	923	448	11	103	11,11,14,13,12,8,7,7,7,7,6,3,3	109	41.9231
XP_710534_Candida_albicans	81	1	1071	1071	560	0	0	2	2	10
XP_710534_Candida_albicans	81	18	1138	1155	616	11	125	10,9,9,9,10,9,9,4,4,4,4,4,4,4,11,16,17,16	153	42.5
XP_710534_Candida_albicans	81	2	1570	1571	936	0	0	2,2	4	10
XP_710534_Candida_albicans	81	1	1595	1595	953	0	0	4	4	20
XP_710534_Candida_albicans	81	2	1794	1795	1038	2	38	19,19	38	95
XP_710561_Candida_albicans	81	1	726	726	125	1	19	19	19	95
XP_710561_Candida_albicans	81	5	836	840	180	2	34	17,17,2,2,2	40	40
XP_710561_Candida_albicans	81	4	910	913	234	4	79	19,20,20,20	79	98.75
XP_710561_Candida_albicans	81	45	1086	1130	339	24	344	4,4,4,4,4,5,5,11,16,16,20,20,20,20,20,20,20,19,20,20,12,12,11,9,4,11,11,11,9,6,4,4,4,2,1,1,2,2,2,2,2,1,1,1,1	398	44.2222
XP_710564_Candida_albicans	81	15	103	117	39	0	0	3,3,3,3,3,3,3,3,3,3,3,3,3,3,3	45	15
XP_710564_Candida_albicans	81	2	370	371	238	2	18	9,9	18	45
XP_710570_Candida_albicans	81	2	424	425	318	2	32	16,16	32	80
XP_710571_Candida_albicans	81	15	796	810	239	0	0	1,1,1,1,1,1,1,1,1,1,1,1,1,1,1	15	5
XP_710595_Candida_albicans	81	8	56	63	41	8	40	5,5,5,5,5,5,5,5	40	25
XP_710595_Candida_albicans	81	1	139	139	100	0	0	3	3	15
XP_710595_Candida_albicans	81	2	177	178	126	2	18	9,9	18	45
XP_710595_Candida_albicans	81	1	195	195	144	1	18	18	18	90
XP_710595_Candida_albicans	81	12	379	390	313	9	179	1,1,20,20,19,20,20,20,20,20,20,3	184	76.6667
XP_710595_Candida_albicans	81	2	508	509	434	2	40	20,20	40	100
XP_710595_Candida_albicans	81	4	751	754	608	0	0	3,3,3,3	12	15
XP_710595_Candida_albicans	81	2	764	765	621	0	0	1,1	2	5
XP_710595_Candida_albicans	81	1	837	837	693	1	20	20	20	100
XP_710595_Candida_albicans	81	5	871	875	726	0	0	1,1,1,1,1	5	5
XP_710595_Candida_albicans	81	2	957	958	798	1	20	3,20	23	57.5
XP_710595_Candida_albicans	81	4	972	975	813	0	0	1,1,1,1	4	5
XP_710595_Candida_albicans	81	6	1036	1041	861	0	0	1,1,1,1,1,1	6	5
XP_710595_Candida_albicans	81	1	1045	1045	870	1	5	5	5	25
XP_710595_Candida_albicans	81	19	1104	1122	929	0	0	2,2,2,2,1,1,1,1,1,1,1,1,2,2,2,2,2,2,2	30	7.89474
XP_710598_Candida_albicans	81	14	229	242	120	14	199	18,18,18,19,19,19,19,19,7,8,9,6,7,13	199	71.0714
XP_710598_Candida_albicans	81	8	281	288	168	2	10	5,5,2,2,2,2,2,2	22	13.75
XP_710598_Candida_albicans	81	16	512	527	240	16	242	17,17,16,15,16,16,16,16,16,16,17,17,8,13,13,13	242	75.625
XP_710598_Candida_albicans	81	23	1226	1248	708	3	39	3,3,3,1,2,2,2,2,2,2,2,2,2,2,2,2,2,2,4,4,7,16,16	85	18.4783
XP_710602_Candida_albicans	81	12	376	387	61	0	0	3,3,2,3,3,3,3,4,4,4,4,4	40	16.6667
XP_710618_Candida_albicans	81	10	389	398	324	0	0	2,2,2,2,2,2,2,2,2,2	20	10
XP_710618_Candida_albicans	81	27	1160	1186	616	27	320	11,10,11,11,11,10,10,10,10,10,10,12,12,13,13,13,13,13,13,13,16,16,16,16,9,9,9	320	59.2593
XP_710644_Candida_albicans	81	23	354	376	86	23	206	17,13,14,13,8,18,17,16,6,6,6,6,6,6,6,6,6,6,6,6,6,6,6	206	44.7826
XP_710664_Candida_albicans	81	4	328	331	125	4	78	20,19,19,20	78	97.5
XP_710664_Candida_albicans	81	1	992	992	491	1	20	20	20	100
XP_710664_Candida_albicans	81	9	1927	1935	1238	9	156	13,13,16,18,18,19,19,20,20	156	86.6667
XP_710664_Candida_albicans	81	1	1946	1946	1257	1	5	5	5	25
XP_710664_Candida_albicans	81	7	3174	3180	2112	7	138	20,20,20,20,20,19,19	138	98.5714
XP_710664_Candida_albicans	81	1	3452	3452	2286	1	20	20	20	100
XP_710666_Candida_albicans	81	61	1327	1387	104	61	592	19,19,17,6,5,5,5,6,6,6,6,7,7,6,5,5,5,5,7,7,7,7,7,7,7,6,6,6,6,6,5,9,9,11,11,11,11,11,13,14,14,14,14,14,14,14,8,9,11,11,11,11,10,10,10,16,16,14,14,16,17	592	48.5246
XP_710666_Candida_albicans	81	5	1511	1515	270	0	0	3,3,3,3,3	15	15
XP_710666_Candida_albicans	81	35	2454	2488	745	0	0	2,2,2,2,3,3,3,3,3,2,2,2,2,2,2,3,3,3,3,3,3,3,3,3,3,2,2,2,2,2,2,2,2,2,3	86	12.2857
XP_710679_Candida_albicans	81	6	204	209	134	1	18	2,2,2,2,2,18	28	23.3333
XP_710686_Candida_albicans	81	4	587	590	142	4	79	20,20,20,19	79	98.75
XP_710686_Candida_albicans	81	2	673	674	220	2	32	13,19	32	80
XP_710686_Candida_albicans	81	1	860	860	352	1	6	6	6	30
XP_710686_Candida_albicans	81	26	1267	1292	504	26	323	12,12,14,15,15,15,12,11,10,10,10,10,10,11,11,12,13,13,13,13,13,12,13,14,15,14	323	62.1154
XP_710686_Candida_albicans	81	2	1552	1553	659	2	24	11,13	24	60
XP_710686_Candida_albicans	81	2	1714	1715	785	0	0	2,2	4	10
XP_710706_Candida_albicans	81	1	360	360	253	1	20	20	20	100
XP_710706_Candida_albicans	81	25	782	806	602	16	275	20,20,20,20,20,14,20,20,20,20,20,19,13,11,11,7,3,3,3,3,3,3,2,2,2	299	59.8
XP_710706_Candida_albicans	81	4	1170	1173	852	4	63	18,18,12,15	63	78.75
XP_710721_Candida_albicans	81	2	67	68	6	0	0	2,3	5	12.5
XP_710721_Candida_albicans	81	18	115	132	23	18	253	20,6,5,14,9,13,13,13,13,13,13,12,17,16,19,19,19,19	253	70.2778
XP_710723_Candida_albicans	81	9	2311	2319	1357	1	5	4,4,4,4,4,2,4,4,5	35	19.4444
XP_710723_Candida_albicans	81	1	2460	2460	1478	1	8	8	8	40
XP_710729_Candida_albicans	81	1	165	165	140	1	16	16	16	80
XP_710733_Candida_albicans	81	5	531	535	48	5	63	7,14,14,14,14	63	63
XP_710733_Candida_albicans	81	12	1428	1439	566	12	184	16,16,16,16,16,16,15,11,16,15,15,16	184	76.6667
XP_710733_Candida_albicans	81	3	1990	1992	811	3	45	15,15,15	45	75
XP_710786_Candida_albicans	81	1	1200	1200	292	1	9	9	9	45
XP_710786_Candida_albicans	81	5	1682	1686	621	0	0	1,1,1,1,1	5	5
XP_710788_Candida_albicans	81	1	553	553	146	1	20	20	20	100
XP_710788_Candida_albicans	81	2	791	792	351	0	0	1,1	2	5
XP_710791_Candida_albicans	81	2	29	30	5	2	40	20,20	40	100
XP_710791_Candida_albicans	81	5	563	567	266	5	50	16,11,6,8,9	50	50
XP_710791_Candida_albicans	81	1	589	589	292	1	20	20	20	100
XP_710797_Candida_albicans	81	3	1419	1421	329	1	11	11,1,1	13	21.6667
XP_710797_Candida_albicans	81	1	1482	1482	389	0	0	3	3	15
XP_710797_Candida_albicans	81	2	1532	1533	430	2	28	14,14	28	70
XP_710797_Candida_albicans	81	5	1558	1562	448	0	0	2,2,4,4,3	15	15
XP_710797_Candida_albicans	81	8	1794	1801	642	0	0	2,2,2,1,1,1,1,2	12	7.5
XP_710797_Candida_albicans	81	1	1814	1814	659	1	6	6	6	30
XP_710797_Candida_albicans	81	1	2222	2222	1033	1	19	19	19	95
XP_710797_Candida_albicans	81	1	2278	2278	1072	1	5	5	5	25
XP_710797_Candida_albicans	81	2	2419	2420	1193	2	38	19,19	38	95
XP_710797_Candida_albicans	81	37	2567	2603	1279	31	404	11,11,11,17,18,16,17,18,18,18,17,17,18,18,16,16,17,17,17,17,17,17,4,4,4,2,3,3,5,5,5,5,5,5,5,5,5	424	57.2973
XP_710802_Candida_albicans	81	4	1239	1242	674	4	72	19,18,18,17	72	90
XP_710802_Candida_albicans	81	2	1441	1442	867	2	30	18,12	30	75
XP_710805_Candida_albicans	81	2	268	269	163	2	38	19,19	38	95
XP_710805_Candida_albicans	81	2	581	582	462	2	36	18,18	36	90
XP_710806_Candida_albicans	81	6	528	533	225	6	119	20,20,20,20,20,19	119	99.1667
XP_710806_Candida_albicans	81	4	580	583	273	4	46	11,11,12,12	46	57.5
XP_710806_Candida_albicans	81	9	689	697	376	9	179	20,20,20,20,20,20,20,20,19	179	99.4444
XP_710806_Candida_albicans	81	2	874	875	533	2	36	16,20	36	90
XP_710806_Candida_albicans	81	4	1027	1030	648	4	79	19,20,20,20	79	98.75
XP_710836_Candida_albicans	81	1	917	917	472	1	15	15	15	75
XP_710836_Candida_albicans	81	2	1935	1936	1487	2	38	19,19	38	95
XP_710846_Candida_albicans	81	17	159	175	105	17	313	20,20,20,20,20,20,20,20,20,5,16,18,20,20,18,16,20	313	92.0588
XP_710846_Candida_albicans	81	17	374	390	284	0	0	1,1,1,1,1,1,1,1,1,1,1,1,1,1,1,1,1	17	5
XP_710867_Candida_albicans	81	31	615	645	92	31	547	20,20,19,19,20,20,20,20,20,20,15,12,15,15,15,16,16,16,16,20,20,20,17,17,17,17,17,17,17,17,17	547	88.2258
XP_710867_Candida_albicans	81	6	725	730	178	6	100	17,16,17,17,17,16	100	83.3333
XP_710867_Candida_albicans	81	5	969	973	328	5	96	19,19,20,20,18	96	96
XP_710867_Candida_albicans	81	7	1375	1381	544	7	121	20,20,20,20,16,16,9	121	86.4286
XP_710869_Candida_albicans	81	2	150	151	83	2	39	19,20	39	97.5
XP_710869_Candida_albicans	81	2	541	542	432	2	17	7,10	17	42.5
XP_710869_Candida_albicans	81	1	620	620	501	1	19	19	19	95
XP_710874_Candida_albicans	81	2	1689	1690	89	2	20	9,11	20	50
XP_710874_Candida_albicans	81	3	1889	1891	236	3	57	19,19,19	57	95
XP_710874_Candida_albicans	81	2	2044	2045	307	2	33	19,14	33	82.5
XP_710874_Candida_albicans	81	14	2091	2104	340	14	258	19,19,19,19,19,19,19,18,18,13,19,19,19,19	258	92.1429
XP_710874_Candida_albicans	81	1	2336	2336	577	1	20	20	20	100
XP_710874_Candida_albicans	81	73	2548	2620	753	61	876	8,8,13,16,16,19,19,19,19,19,19,15,15,15,15,13,15,15,15,17,15,15,14,14,11,12,11,14,20,20,20,20,20,20,19,4,4,4,4,3,3,4,2,2,2,3,4,5,5,5,5,5,5,5,5,5,5,14,14,17,17,17,17,16,16,17,17,17,18,18,18,18,20	915	62.6712
XP_710989_Candida_albicans	81	1	109	109	31	1	19	19	19	95
XP_710989_Candida_albicans	81	2	641	642	527	2	28	9,19	28	70
XP_710998_Candida_albicans	81	1	1179	1179	914	1	19	19	19	95
XP_710998_Candida_albicans	81	5	1426	1430	1159	0	0	2,2,2,2,2	10	10
XP_711006_Candida_albicans	81	4	150	153	67	4	48	12,12,12,12	48	60
XP_711006_Candida_albicans	81	9	206	214	74	9	95	10,10,10,10,11,11,11,11,11	95	52.7778
XP_711006_Candida_albicans	81	2	585	586	374	2	22	11,11	22	55
XP_711006_Candida_albicans	81	1	679	679	468	1	11	11	11	55
XP_711006_Candida_albicans	81	1	729	729	513	1	11	11	11	55
XP_711006_Candida_albicans	81	6	809	814	584	6	66	11,11,11,11,11,11	66	55
XP_711043_Candida_albicans	81	1	726	726	362	1	20	20	20	100
XP_711044_Candida_albicans	81	7	1374	1380	321	7	134	20,19,19,19,19,19,19	134	95.7143
XP_711072_Candida_albicans	81	1	471	471	342	0	0	2	2	10
XP_711072_Candida_albicans	81	26	513	538	370	12	150	19,19,18,18,19,7,7,5,5,5,3,3,3,3,3,4,4,4,4,4,4,4,4,4,14,14	201	38.6538
XP_711072_Candida_albicans	81	7	663	669	488	0	0	2,1,1,2,2,2,2	12	8.57143
XP_711076_Candida_albicans	81	2	223	224	41	2	40	20,20	40	100
XP_711076_Candida_albicans	81	2	334	335	141	2	40	20,20	40	100
XP_711076_Candida_albicans	81	3	494	496	284	3	60	20,20,20	60	100
XP_711076_Candida_albicans	81	9	616	624	398	9	161	20,20,14,14,15,18,20,20,20	161	89.4444
XP_711076_Candida_albicans	81	4	786	789	520	4	68	8,20,20,20	68	85
XP_711078_Candida_albicans	81	1	483	483	304	1	20	20	20	100
XP_711084_Candida_albicans	81	2	363	364	256	2	16	8,8	16	40
XP_711084_Candida_albicans	81	1	524	524	406	1	18	18	18	90
XP_711090_Candida_albicans	81	1	244	244	128	1	19	19	19	95
XP_711097_Candida_albicans	81	1	1582	1582	220	1	20	20	20	100
XP_711102_Candida_albicans	81	4	117	120	97	4	68	17,17,17,17	68	85
XP_711102_Candida_albicans	81	14	201	214	165	2	21	13,8,2,2,2,1,1,3,3,3,3,3,3,3	50	17.8571
XP_711102_Candida_albicans	81	2	965	966	881	0	0	1,1	2	5
XP_711102_Candida_albicans	81	2	986	987	901	0	0	2,2	4	10
XP_711144_Candida_albicans	81	1	322	322	239	1	20	20	20	100
XP_711152_Candida_albicans	81	10	732	741	6	5	25	4,4,3,5,5,5,5,5,4,4	44	22
XP_711152_Candida_albicans	81	1	1112	1112	270	1	20	20	20	100
XP_711152_Candida_albicans	81	1	1226	1226	381	1	20	20	20	100
XP_711152_Candida_albicans	81	2	1309	1310	463	2	16	8,8	16	40
XP_711164_Candida_albicans	81	1	355	355	193	1	20	20	20	100
XP_711164_Candida_albicans	81	13	798	810	528	13	157	14,17,17,14,12,12,13,10,9,10,6,8,15	157	60.3846
XP_711164_Candida_albicans	81	23	1048	1070	719	16	242	20,19,12,13,18,18,6,4,4,4,4,4,4,3,6,6,16,16,16,19,19,19,19	269	58.4783
XP_711171_Candida_albicans	81	1	124	124	79	1	5	5	5	25
XP_711171_Candida_albicans	81	1	381	381	285	0	0	2	2	10
XP_711171_Candida_albicans	81	3	805	807	636	1	20	20,3,3	26	43.3333
XP_711171_Candida_albicans	81	1	941	941	757	1	8	8	8	40
XP_711171_Candida_albicans	81	1	1052	1052	856	1	19	19	19	95
XP_711202_Candida_albicans	81	1	570	570	215	1	12	12	12	60
XP_711202_Candida_albicans	81	8	800	807	411	8	46	7,6,6,6,6,5,5,5	46	28.75
XP_711202_Candida_albicans	81	3	858	860	464	3	58	19,19,20	58	96.6667
XP_711204_Candida_albicans	81	1	155	155	36	1	20	20	20	100
XP_711204_Candida_albicans	81	1	448	448	314	1	5	5	5	25
XP_711209_Candida_albicans	81	63	492	554	331	63	876	20,20,20,20,20,15,20,20,18,19,19,19,19,19,19,19,19,19,19,19,19,19,19,19,19,19,18,14,14,15,11,11,11,11,11,11,6,9,9,9,9,9,9,8,7,7,8,8,6,6,6,5,7,7,7,7,11,13,12,15,15,19,19	876	69.5238
XP_711217_Candida_albicans	81	2	965	966	534	2	24	12,12	24	60
XP_711253_Candida_albicans	81	1	1213	1213	489	0	0	2	2	10
XP_711253_Candida_albicans	81	1	1566	1566	603	0	0	3	3	15
XP_711258_Candida_albicans	81	12	1027	1038	289	12	100	8,8,7,7,7,7,8,9,9,10,10,10	100	41.6667
XP_711258_Candida_albicans	81	5	1304	1308	505	0	0	2,2,2,3,3	12	12
XP_711258_Candida_albicans	81	1	1564	1564	576	1	18	18	18	90
XP_711262_Candida_albicans	81	2	253	254	169	2	12	6,6	12	30
XP_711262_Candida_albicans	81	6	297	302	207	1	18	3,3,3,4,18,2	33	27.5
XP_711295_Candida_albicans	81	5	855	859	485	5	98	19,19,20,20,20	98	98
XP_711311_Candida_albicans	81	1	1047	1047	160	0	0	1	1	5
XP_711330_Candida_albicans	81	2	1312	1313	205	2	40	20,20	40	100
XP_711330_Candida_albicans	81	10	1618	1627	430	10	194	17,19,19,19,20,20,20,20,20,20	194	97
XP_711330_Candida_albicans	81	27	1919	1945	521	27	484	20,20,20,20,19,19,18,18,19,19,18,18,18,18,18,18,15,14,15,14,16,16,18,17,20,20,19	484	89.6296
XP_711348_Candida_albicans	81	2	1537	1538	453	1	20	3,20	23	57.5
XP_711351_Candida_albicans	81	4	97	100	29	3	36	20,10,6,4	40	50
XP_711351_Candida_albicans	81	1	155	155	70	1	20	20	20	100
XP_711351_Candida_albicans	81	1	245	245	157	1	19	19	19	95
XP_711351_Candida_albicans	81	15	258	272	168	15	284	20,20,20,20,20,19,19,20,20,13,13,20,20,20,20	284	94.6667
XP_711358_Candida_albicans	81	7	122	128	75	7	112	19,19,19,7,16,16,16	112	80
XP_711358_Candida_albicans	81	1	246	246	168	0	0	4	4	20
XP_711358_Candida_albicans	81	3	442	444	335	3	60	20,20,20	60	100
XP_711358_Candida_albicans	81	1	505	505	397	1	20	20	20	100
XP_711358_Candida_albicans	81	7	750	756	591	0	0	1,1,1,4,4,3,3	17	12.1429
XP_711358_Candida_albicans	81	1	796	796	623	1	10	10	10	50
XP_711412_Candida_albicans	81	1	435	435	277	1	18	18	18	90
XP_711422_Candida_albicans	81	1	1263	1263	62	1	17	17	17	85
XP_711422_Candida_albicans	81	1	2008	2008	337	1	5	5	5	25
XP_711423_Candida_albicans	81	29	647	675	74	29	230	6,6,6,6,6,7,7,7,8,8,8,7,8,8,8,8,7,9,9,9,9,8,8,11,10,10,10,8,8	230	39.6552
XP_711423_Candida_albicans	81	1	782	782	198	1	8	8	8	40
XP_711423_Candida_albicans	81	1	1157	1157	492	1	8	8	8	40
XP_711423_Candida_albicans	81	4	1188	1191	523	4	32	8,8,8,8	32	40
XP_711423_Candida_albicans	81	1	1195	1195	530	1	8	8	8	40
XP_711440_Candida_albicans	81	6	674	679	98	0	0	1,1,2,2,3,3	12	10
XP_711440_Candida_albicans	81	1	841	841	166	0	0	2	2	10
XP_711440_Candida_albicans	81	1	1052	1052	309	1	5	5	5	25
XP_711440_Candida_albicans	81	2	1066	1067	321	0	0	2,3	5	12.5
XP_711440_Candida_albicans	81	47	1560	1606	664	32	386	17,17,17,16,15,16,16,15,15,15,13,13,13,11,9,11,12,13,14,13,13,13,13,9,9,9,9,3,3,3,3,3,2,2,2,1,1,1,1,1,1,1,6,6,6,6,6	414	44.0426
XP_711443_Candida_albicans	81	10	1637	1646	844	2	38	19,19,3,3,4,4,4,3,3,3	65	32.5
XP_711447_Candida_albicans	81	12	500	511	63	12	82	8,8,8,8,8,7,6,6,6,6,6,5	82	34.1667
XP_711450_Candida_albicans	81	4	659	662	510	4	80	20,20,20,20	80	100
XP_711450_Candida_albicans	81	6	791	796	535	0	0	2,1,1,1,1,1	7	5.83333
XP_711472_Candida_albicans	81	4	434	437	50	4	20	5,5,5,5	20	25
XP_711472_Candida_albicans	81	2	480	481	75	2	38	19,19	38	95
XP_711472_Candida_albicans	81	3	909	911	480	3	57	20,19,18	57	95
XP_711478_Candida_albicans	81	3	282	284	211	3	34	7,8,19	34	56.6667
XP_711478_Candida_albicans	81	2	732	733	604	2	36	16,20	36	90
XP_711478_Candida_albicans	81	2	929	930	723	2	40	20,20	40	100
XP_711478_Candida_albicans	81	1	937	937	731	1	20	20	20	100
XP_711478_Candida_albicans	81	4	1002	1005	783	4	68	11,19,19,19	68	85
XP_711550_Candida_albicans	81	1	472	472	264	1	20	20	20	100
XP_711550_Candida_albicans	81	1	798	798	521	1	20	20	20	100
XP_711561_Candida_albicans	81	2	414	415	330	0	0	3,3	6	15
XP_711567_Candida_albicans	81	49	1224	1272	91	18	110	7,7,7,11,7,7,5,5,5,5,5,5,5,4,5,6,6,6,6,4,4,4,4,4,3,3,2,2,2,2,2,2,2,2,2,2,2,2,2,2,1,1,1,1,1,1,2,2,2	180	18.3673
XP_711567_Candida_albicans	81	1	1274	1274	141	1	18	18	18	90
XP_711567_Candida_albicans	81	13	1351	1363	215	3	16	2,2,2,2,2,2,2,2,2,2,5,5,6	36	13.8462
XP_711567_Candida_albicans	81	4	1369	1372	229	4	66	17,17,17,15	66	82.5
XP_711574_Candida_albicans	81	3	166	168	73	1	15	2,2,15	19	31.6667
XP_711574_Candida_albicans	81	1	451	451	277	0	0	2	2	10
XP_711574_Candida_albicans	81	3	604	606	424	0	0	2,2,2	6	10
XP_711574_Candida_albicans	81	2	619	620	439	0	0	2,3	5	12.5
XP_711574_Candida_albicans	81	1	804	804	552	1	8	8	8	40
XP_711574_Candida_albicans	81	2	949	950	660	0	0	2,2	4	10
XP_711675_Candida_albicans	81	3	137	139	48	0	0	2,2,2	6	10
XP_711675_Candida_albicans	81	1	277	277	93	1	13	13	13	65
XP_711680_Candida_albicans	81	2	156	157	93	2	40	20,20	40	100
XP_711681_Candida_albicans	81	3	857	859	124	3	53	17,18,18	53	88.3333
XP_711681_Candida_albicans	81	1	898	898	161	1	13	13	13	65
XP_711695_Candida_albicans	81	1	784	784	296	1	19	19	19	95
XP_711695_Candida_albicans	81	1	881	881	349	1	20	20	20	100
XP_711704_Candida_albicans	81	11	1439	1449	86	11	152	15,10,8,8,9,9,17,18,18,20,20	152	69.0909
XP_711704_Candida_albicans	81	1	1671	1671	248	1	19	19	19	95
XP_711704_Candida_albicans	81	2	1751	1752	322	2	10	5,5	10	25
XP_711706_Candida_albicans	81	1	261	261	219	1	20	20	20	100
XP_711714_Candida_albicans	81	3	1515	1517	617	3	39	13,12,14	39	65
XP_711715_Candida_albicans	81	33	737	769	312	33	534	16,15,13,14,14,16,16,16,16,16,16,16,16,13,13,16,17,17,17,17,18,18,17,17,17,17,18,17,17,17,17,17,17	534	80.9091
XP_711723_Candida_albicans	81	3	706	708	124	3	34	13,11,10	34	56.6667
XP_711723_Candida_albicans	81	2	840	841	211	0	0	2,2	4	10
XP_711723_Candida_albicans	81	45	952	996	289	19	233	5,5,10,10,12,11,12,11,11,6,1,1,1,1,1,1,1,1,1,1,1,1,1,1,1,2,2,2,2,2,2,2,2,2,2,4,10,10,10,18,18,19,19,19,17	272	30.2222
XP_711728_Candida_albicans	81	18	166	183	110	11	218	4,2,3,3,3,3,3,20,20,20,19,19,20,20,20,20,20,20	239	66.3889
XP_711728_Candida_albicans	81	7	234	240	165	7	121	16,15,18,18,18,18,18	121	86.4286
XP_711728_Candida_albicans	81	2	548	549	417	2	27	14,13	27	67.5
XP_711728_Candida_albicans	81	6	659	664	509	6	113	19,16,20,20,19,19	113	94.1667
XP_711728_Candida_albicans	81	22	714	735	554	13	132	3,3,3,3,3,3,4,4,4,5,7,7,10,10,9,9,11,10,10,9,17,18	162	36.8182
XP_711728_Candida_albicans	81	2	814	815	638	2	40	20,20	40	100
XP_711728_Candida_albicans	81	1	896	896	693	0	0	4	4	20
XP_711728_Candida_albicans	81	5	1013	1017	772	0	0	1,2,2,2,2	9	9
XP_711728_Candida_albicans	81	5	1103	1107	838	5	100	20,20,20,20,20	100	100
XP_711728_Candida_albicans	81	4	1277	1280	978	4	78	18,20,20,20	78	97.5
XP_711732_Candida_albicans	81	5	129	133	106	5	100	20,20,20,20,20	100	100
XP_711732_Candida_albicans	81	7	230	236	194	7	128	17,16,19,18,18,20,20	128	91.4286
XP_711738_Candida_albicans	81	2	697	698	266	2	38	19,19	38	95
XP_711738_Candida_albicans	81	1	776	776	345	1	8	8	8	40
XP_711738_Candida_albicans	81	5	972	976	508	5	84	15,17,17,17,18	84	84
XP_711738_Candida_albicans	81	5	1034	1038	557	5	91	19,18,18,18,18	91	91
XP_711738_Candida_albicans	81	4	1113	1116	615	4	68	17,17,17,17	68	85
XP_711771_Candida_albicans	81	7	698	704	339	7	116	20,20,13,12,13,19,19	116	82.8571
XP_711771_Candida_albicans	81	42	775	816	355	42	715	19,20,20,20,20,20,19,19,18,11,18,18,18,17,17,12,12,12,12,12,12,12,14,14,19,20,20,20,20,19,17,15,16,16,18,18,18,18,18,18,20,19	715	85.119
XP_711771_Candida_albicans	81	6	873	878	438	3	16	6,5,5,4,3,3	26	21.6667
XP_711773_Candida_albicans	81	2	366	367	259	2	16	8,8	16	40
XP_711775_Candida_albicans	81	1	654	654	123	1	15	15	15	75
XP_711775_Candida_albicans	81	2	1301	1302	484	2	34	17,17	34	85
XP_711775_Candida_albicans	81	8	1419	1426	558	8	116	15,15,15,16,16,13,13,13	116	72.5
XP_711777_Candida_albicans	81	8	251	258	116	7	133	19,19,19,19,19,19,19,4	137	85.625
XP_711777_Candida_albicans	81	1	481	481	236	1	9	9	9	45
XP_711779_Candida_albicans	81	1	595	595	413	1	20	20	20	100
XP_711779_Candida_albicans	81	1	692	692	489	0	0	1	1	5
XP_711781_Candida_albicans	81	5	773	777	492	5	74	16,16,15,13,14	74	74
XP_711781_Candida_albicans	81	11	816	826	530	5	25	5,5,5,5,5,4,4,4,4,4,4	49	22.2727
XP_711781_Candida_albicans	81	29	1135	1163	687	29	478	19,19,19,19,19,19,19,19,20,20,20,20,19,10,11,11,11,13,14,15,13,14,14,15,13,17,19,18,19	478	82.4138
XP_711781_Candida_albicans	81	13	1184	1196	720	13	235	20,20,20,20,20,20,20,16,16,16,15,16,16	235	90.3846
XP_711833_Candida_albicans	81	1	319	319	75	0	0	2	2	10
XP_711833_Candida_albicans	81	9	441	449	153	1	20	20,3,3,3,3,3,3,2,2	42	23.3333
XP_711833_Candida_albicans	81	1	502	502	212	1	20	20	20	100
XP_711833_Candida_albicans	81	6	505	510	215	3	43	5,4,2,4,19,19	53	44.1667
XP_711833_Candida_albicans	81	1	593	593	300	1	19	19	19	95
XP_711833_Candida_albicans	81	22	623	644	326	15	276	3,3,3,3,3,2,2,16,18,14,14,19,19,20,19,17,20,20,20,20,20,20	295	67.0455
XP_711842_Candida_albicans	81	5	555	559	211	5	79	16,16,16,16,15	79	79
XP_711842_Candida_albicans	81	25	627	651	245	18	138	11,11,2,2,2,2,3,3,4,6,6,5,6,6,8,8,8,8,8,8,8,10,7,7,7	156	31.2
XP_711842_Candida_albicans	81	168	855	1022	366	126	1166	17,16,15,15,15,15,11,11,11,11,11,11,11,9,9,9,9,6,7,7,7,7,6,7,8,8,8,8,8,12,12,11,11,11,11,11,11,7,8,9,11,11,11,11,11,11,11,11,11,11,11,11,11,11,10,10,10,9,9,2,2,2,2,2,2,2,2,2,2,2,4,4,4,4,4,4,4,4,4,4,4,4,4,4,4,4,4,4,3,3,3,3,2,3,3,3,3,3,4,6,6,6,6,6,6,6,6,6,5,5,5,5,6,6,6,6,5,5,5,5,5,5,5,5,5,4,4,5,6,6,6,6,6,6,6,6,6,6,6,8,8,8,8,8,8,10,10,9,9,9,9,12,12,12,12,12,12,12,13,13,16,16,16,16,16,16,16,17	1301	38.7202
XP_711842_Candida_albicans	81	1	1472	1472	800	1	17	17	17	85
XP_711842_Candida_albicans	81	1	1545	1545	854	1	17	17	17	85
XP_711842_Candida_albicans	81	11	1580	1590	872	6	63	5,2,2,3,4,4,10,12,12,12,12	78	35.4545
XP_711842_Candida_albicans	81	2	1619	1620	911	2	34	17,17	34	85
XP_711842_Candida_albicans	81	3	1666	1668	949	3	20	6,7,7	20	33.3333
XP_711858_Candida_albicans	81	2	248	249	167	2	40	20,20	40	100
XP_711858_Candida_albicans	81	5	530	534	402	5	88	18,17,17,18,18	88	88
XP_711859_Candida_albicans	81	1	409	409	189	1	11	11	11	55
XP_711860_Candida_albicans	81	29	230	258	49	29	535	19,19,19,19,19,11,18,17,17,17,14,17,18,18,19,19,20,20,20,20,20,20,20,20,20,19,19,19,18	535	92.2414
XP_711860_Candida_albicans	81	3	765	767	381	3	36	13,13,10	36	60
XP_711860_Candida_albicans	81	4	1688	1691	973	4	79	20,20,20,19	79	98.75
XP_711864_Candida_albicans	81	11	526	536	437	11	192	7,19,19,19,19,19,14,19,19,19,19	192	87.2727
XP_711864_Candida_albicans	81	8	1607	1614	1330	8	136	18,18,17,16,16,16,16,19	136	85
XP_711864_Candida_albicans	81	3	1826	1828	1507	3	41	19,14,8	41	68.3333
XP_711864_Candida_albicans	81	3	2769	2771	2315	1	18	18,3,3	24	40
XP_711869_Candida_albicans	81	11	444	454	27	11	151	13,13,13,13,13,16,12,12,15,15,16	151	68.6364
XP_711869_Candida_albicans	81	4	629	632	182	4	71	17,18,18,18	71	88.75
XP_711875_Candida_albicans	81	13	96	108	17	13	108	7,6,6,5,6,6,6,6,5,9,9,18,19	108	41.5385
XP_711875_Candida_albicans	81	1	399	399	246	1	19	19	19	95
XP_711875_Candida_albicans	81	1	514	514	328	1	19	19	19	95
XP_711875_Candida_albicans	81	6	601	606	410	6	120	20,20,20,20,20,20	120	100
XP_711875_Candida_albicans	81	10	771	780	549	10	198	20,20,20,20,20,20,18,20,20,20	198	99
XP_711875_Candida_albicans	81	2	795	796	572	2	40	20,20	40	100
XP_711875_Candida_albicans	81	22	824	845	592	22	437	20,20,20,20,20,20,20,20,20,20,20,20,20,20,19,19,19,20,20,20,20,20	437	99.3182
XP_711875_Candida_albicans	81	2	851	852	619	2	40	20,20	40	100
XP_711875_Candida_albicans	81	9	1066	1074	707	9	167	20,20,13,19,15,20,20,20,20	167	92.7778
XP_711875_Candida_albicans	81	3	1085	1087	724	3	60	20,20,20	60	100
XP_711876_Candida_albicans	81	1	274	274	214	1	20	20	20	100
XP_711883_Candida_albicans	81	2	350	351	317	2	40	20,20	40	100
XP_711887_Candida_albicans	81	1	600	600	223	1	20	20	20	100
XP_711887_Candida_albicans	81	11	664	674	268	11	153	9,7,7,6,19,18,17,15,17,18,20	153	69.5455
XP_711887_Candida_albicans	81	11	742	752	309	11	116	19,8,8,8,8,7,8,8,12,12,18	116	52.7273
XP_711887_Candida_albicans	81	4	838	841	365	4	59	11,16,16,16	59	73.75
XP_711893_Candida_albicans	81	9	2427	2435	238	9	61	6,6,6,6,6,6,5,5,15	61	33.8889
XP_711894_Candida_albicans	81	3	1382	1384	320	3	42	19,7,16	42	70
XP_711969_Candida_albicans	81	2	478	479	335	2	40	20,20	40	100
XP_711972_Candida_albicans	81	1	653	653	138	1	18	18	18	90
XP_711972_Candida_albicans	81	1	1044	1044	400	1	8	8	8	40
XP_711972_Candida_albicans	81	3	1156	1158	492	3	60	20,20,20	60	100
XP_711972_Candida_albicans	81	9	1176	1184	508	9	177	19,19,19,20,20,20,20,20,20	177	98.3333
XP_711972_Candida_albicans	81	3	1206	1208	534	0	0	2,2,2	6	10
XP_711973_Candida_albicans	81	3	863	865	187	3	19	6,6,7	19	31.6667
XP_711973_Candida_albicans	81	2	1069	1070	365	2	40	20,20	40	100
XP_711973_Candida_albicans	81	3	1130	1132	426	3	60	20,20,20	60	100
XP_711973_Candida_albicans	81	7	1170	1176	466	7	135	20,20,19,20,20,20,16	135	96.4286
XP_711973_Candida_albicans	81	5	1300	1304	554	5	97	20,20,19,19,19	97	97
XP_711988_Candida_albicans	81	54	330	383	48	54	921	19,19,19,19,19,19,19,19,19,18,17,17,17,9,8,13,18,19,19,18,18,14,17,10,10,10,12,11,11,16,18,19,19,19,19,19,19,19,19,18,19,19,19,19,19,19,16,17,19,19,19,19,19,18	921	85.2778
XP_711988_Candida_albicans	81	2	762	763	323	2	40	20,20	40	100
XP_711988_Candida_albicans	81	10	780	789	330	10	198	19,19,20,20,20,20,20,20,20,20	198	99
XP_711988_Candida_albicans	81	2	810	811	360	2	40	20,20	40	100
XP_711988_Candida_albicans	81	6	843	848	391	6	119	20,20,20,20,19,20	119	99.1667
XP_711988_Candida_albicans	81	23	893	915	437	23	453	18,20,20,20,16,19,20,20,20,20,20,20,20,20,20,20,20,20,20,20,20,20,20	453	98.4783
XP_711988_Candida_albicans	81	5	1274	1278	598	5	95	18,19,19,19,20	95	95
XP_712024_Candida_albicans	81	10	277	286	49	7	109	3,3,3,16,16,18,17,16,13,13	118	59
XP_712024_Candida_albicans	81	3	295	297	60	3	56	19,19,18	56	93.3333
XP_712024_Candida_albicans	81	8	496	503	244	8	147	20,19,19,19,18,17,18,17	147	91.875
XP_712024_Candida_albicans	81	21	594	614	342	20	340	3,6,12,18,18,18,18,15,19,19,19,19,19,18,10,18,18,19,19,19,19	343	81.6667
XP_712027_Candida_albicans	81	1	253	253	36	1	20	20	20	100
XP_712027_Candida_albicans	81	2	605	606	309	2	40	20,20	40	100
XP_712090_Candida_albicans	81	12	516	527	445	0	0	1,1,1,1,1,1,1,1,1,1,2,2	14	5.83333
XP_712090_Candida_albicans	81	1	768	768	692	0	0	2	2	10
XP_712097_Candida_albicans	81	17	1193	1209	199	11	193	1,1,1,1,1,1,10,14,18,18,19,19,18,20,19,18,20	199	58.5294
XP_712097_Candida_albicans	81	3	1289	1291	269	3	57	19,19,19	57	95
XP_712097_Candida_albicans	81	4	1320	1323	293	4	80	20,20,20,20	80	100
XP_712097_Candida_albicans	81	3	1359	1361	330	3	60	20,20,20	60	100
XP_712097_Candida_albicans	81	9	1435	1443	385	9	139	9,13,17,17,17,17,16,16,17	139	77.2222
XP_712097_Candida_albicans	81	3	1977	1979	879	3	57	20,19,18	57	95
XP_712097_Candida_albicans	81	13	2002	2014	895	13	131	19,19,12,12,9,9,9,7,7,7,7,7,7	131	50.3846
XP_712097_Candida_albicans	81	16	2032	2047	921	9	66	11,11,7,7,7,5,7,6,5,2,2,2,2,2,2,2	80	25
XP_712097_Candida_albicans	81	2	2803	2804	1402	2	38	19,19	38	95
XP_712097_Candida_albicans	81	1	2904	2904	1478	1	12	12	12	60
XP_712097_Candida_albicans	81	37	3129	3165	1677	1	6	6,3,3,2,2,2,2,2,3,3,3,3,3,3,3,3,3,3,3,3,3,2,2,2,1,1,1,1,1,1,1,1,1,1,1,1,1	80	10.8108
XP_712097_Candida_albicans	81	4	3179	3182	1719	1	12	12,3,3,3	21	26.25
XP_712097_Candida_albicans	81	1	3585	3585	1996	1	19	19	19	95
XP_712107_Candida_albicans	81	10	313	322	262	2	24	14,10,4,4,2,2,2,2,2,2	44	22
XP_712107_Candida_albicans	81	5	332	336	279	3	42	18,18,2,4,6	48	48
XP_712108_Candida_albicans	81	1	377	377	156	1	19	19	19	95
XP_712108_Candida_albicans	81	2	526	527	265	2	16	8,8	16	40
XP_712108_Candida_albicans	81	1	569	569	306	1	20	20	20	100
XP_712108_Candida_albicans	81	4	603	606	335	4	80	20,20,20,20	80	100
XP_712108_Candida_albicans	81	1	618	618	350	1	20	20	20	100
XP_712108_Candida_albicans	81	2	652	653	384	2	37	19,18	37	92.5
XP_712108_Candida_albicans	81	8	664	671	395	8	160	20,20,20,20,20,20,20,20	160	100
XP_712108_Candida_albicans	81	38	893	930	603	26	426	20,20,20,20,17,10,9,10,7,8,2,2,2,2,2,1,1,1,1,1,1,1,18,18,13,12,12,16,16,20,20,20,20,20,20,20,20,20	443	58.2895
XP_712108_Candida_albicans	81	3	1195	1197	807	3	52	16,17,19	52	86.6667
XP_712139_Candida_albicans	81	2	864	865	237	0	0	2,2	4	10
XP_712139_Candida_albicans	81	1	879	879	252	0	0	2	2	10
XP_712139_Candida_albicans	81	2	1121	1122	459	0	0	2,2	4	10
XP_712139_Candida_albicans	81	4	1257	1260	545	0	0	2,2,2,2	8	10
XP_712139_Candida_albicans	81	4	1421	1424	674	0	0	2,2,2,2	8	10
XP_712144_Candida_albicans	81	2	246	247	7	2	38	19,19	38	95
XP_712144_Candida_albicans	81	1	844	844	368	1	20	20	20	100
XP_712144_Candida_albicans	81	1	1049	1049	566	1	17	17	17	85
XP_712150_Candida_albicans	81	1	1770	1770	110	1	20	20	20	100
XP_712150_Candida_albicans	81	11	1991	2001	289	11	97	6,6,6,6,6,15,14,10,10,10,8	97	44.0909
XP_712150_Candida_albicans	81	3	2066	2068	346	3	57	19,19,19	57	95
XP_712158_Candida_albicans	81	11	176	186	76	11	157	11,11,16,16,16,16,16,16,9,15,15	157	71.3636
XP_712158_Candida_albicans	81	1	443	443	284	1	8	8	8	40
XP_712158_Candida_albicans	81	30	676	705	470	18	233	16,16,16,16,16,15,15,15,15,15,15,15,13,13,6,5,6,5,4,4,4,4,1,2,2,2,2,2,2,2	264	44
XP_712235_Candida_albicans	81	2	213	214	90	2	34	17,17	34	85
XP_712236_Candida_albicans	81	30	219	248	129	30	473	12,12,12,11,11,12,12,12,12,10,7,14,18,18,17,15,16,19,19,19,19,19,19,19,19,20,20,20,20,20	473	78.8333
XP_712236_Candida_albicans	81	1	321	321	214	0	0	3	3	15
XP_712236_Candida_albicans	81	30	489	518	334	29	445	20,20,20,20,20,19,19,19,19,18,18,18,16,14,14,15,15,5,4,5,5,7,7,7,5,20,20,20,20,20	449	74.8333
XP_712236_Candida_albicans	81	1	591	591	434	1	20	20	20	100
XP_712236_Candida_albicans	81	1	671	671	509	0	0	3	3	15
XP_712236_Candida_albicans	81	31	861	891	666	31	586	17,17,18,19,19,18,18,20,20,20,20,20,20,15,15,15,18,17,20,20,20,20,20,20,20,20,20,20,20,20,20	586	94.5161
XP_712236_Candida_albicans	81	6	945	950	739	6	118	18,20,20,20,20,20	118	98.3333
XP_712236_Candida_albicans	81	6	1069	1074	849	6	116	16,20,20,20,20,20	116	96.6667
XP_712236_Candida_albicans	81	1	1096	1096	876	1	20	20	20	100
XP_712303_Candida_albicans	81	9	303	311	38	8	127	18,18,18,18,13,14,14,14,2	129	71.6667
XP_712303_Candida_albicans	81	1	1164	1164	305	1	11	11	11	55
XP_712308_Candida_albicans	81	8	280	287	178	8	155	17,20,20,18,20,20,20,20	155	96.875
XP_712308_Candida_albicans	81	1	483	483	290	1	20	20	20	100
XP_712308_Candida_albicans	81	46	618	663	394	46	814	15,17,19,20,20,20,20,19,20,20,20,20,19,18,17,16,16,16,16,19,19,20,20,20,15,19,19,17,18,17,14,13,13,13,13,12,18,18,18,20,20,19,12,20,20,20	814	88.4783
XP_712308_Candida_albicans	81	2	796	797	572	2	40	20,20	40	100
XP_712308_Candida_albicans	81	2	808	809	582	2	40	20,20	40	100
XP_712308_Candida_albicans	81	1	1065	1065	815	0	0	4	4	20
XP_712313_Candida_albicans	81	1	976	976	398	1	18	18	18	90
XP_712313_Candida_albicans	81	46	1290	1335	511	46	496	8,8,8,6,10,10,11,10,10,11,12,12,14,15,15,15,15,15,16,16,16,16,16,16,16,16,14,14,14,10,10,10,9,7,7,7,6,6,6,6,6,6,6,5,5,9	496	53.913
XP_712313_Candida_albicans	81	1	1774	1774	749	1	13	13	13	65
XP_712316_Candida_albicans	81	4	609	612	472	0	0	3,4,4,4	15	18.75
XP_712320_Candida_albicans	81	1	444	444	50	1	20	20	20	100
XP_712320_Candida_albicans	81	10	651	660	229	10	200	20,20,20,20,20,20,20,20,20,20	200	100
XP_712320_Candida_albicans	81	1	827	827	374	1	20	20	20	100
XP_712320_Candida_albicans	81	7	840	846	383	7	132	17,19,20,19,19,19,19	132	94.2857
XP_712320_Candida_albicans	81	1	859	859	402	1	20	20	20	100
XP_712320_Candida_albicans	81	5	906	910	438	5	81	11,11,19,20,20	81	81
XP_712320_Candida_albicans	81	4	950	953	482	4	79	20,20,20,19	79	98.75
XP_712320_Candida_albicans	81	5	967	971	499	5	93	13,20,20,20,20	93	93
XP_712320_Candida_albicans	81	1	979	979	511	1	20	20	20	100
XP_712320_Candida_albicans	81	1	1019	1019	551	1	20	20	20	100
XP_712320_Candida_albicans	81	1	1122	1122	645	1	20	20	20	100
XP_712320_Candida_albicans	81	1	1150	1150	672	1	20	20	20	100
XP_712320_Candida_albicans	81	1	1219	1219	725	1	20	20	20	100
XP_712320_Candida_albicans	81	3	1246	1248	752	3	60	20,20,20	60	100
XP_712320_Candida_albicans	81	5	1254	1258	758	5	81	11,13,19,19,19	81	81
XP_712320_Candida_albicans	81	8	1380	1387	873	8	154	19,19,19,20,20,19,19,19	154	96.25
XP_712320_Candida_albicans	81	1	1481	1481	947	1	20	20	20	100
XP_712320_Candida_albicans	81	1	1599	1599	1024	1	20	20	20	100
XP_712333_Candida_albicans	81	1	303	303	193	1	15	15	15	75
XP_712348_Candida_albicans	81	1	433	433	298	1	5	5	5	25
XP_712403_Candida_albicans	81	4	156	159	20	4	64	16,16,16,16	64	80
XP_712403_Candida_albicans	81	1	284	284	148	1	12	12	12	60
XP_712413_Candida_albicans	81	2	1685	1686	752	2	40	20,20	40	100
XP_712413_Candida_albicans	81	5	1740	1744	807	5	100	20,20,20,20,20	100	100
XP_712421_Candida_albicans	81	5	474	478	265	5	88	18,19,19,19,13	88	88
XP_712426_Candida_albicans	81	3	3289	3291	642	3	56	18,19,19	56	93.3333
XP_712426_Candida_albicans	81	3	3480	3482	783	3	23	8,8,7	23	38.3333
XP_712434_Candida_albicans	81	1	342	342	156	1	17	17	17	85
XP_712435_Candida_albicans	81	1	345	345	173	1	17	17	17	85
XP_712474_Candida_albicans	81	3	535	537	372	3	52	20,19,13	52	86.6667
XP_712480_Candida_albicans	81	9	644	652	139	9	101	15,8,8,8,11,11,14,14,12	101	56.1111
XP_712486_Candida_albicans	81	3	683	685	513	3	57	19,19,19	57	95
XP_712486_Candida_albicans	81	25	888	912	599	3	15	3,3,3,3,3,3,3,3,3,2,2,2,2,2,2,2,2,2,3,3,3,4,5,5,5	73	14.6
XP_712495_Candida_albicans	81	54	907	960	108	14	193	17,16,15,12,15,12,12,12,13,13,2,2,2,2,2,2,2,2,2,2,2,2,2,2,2,2,2,2,2,2,2,2,2,2,2,2,2,2,2,2,2,2,2,2,3,3,3,3,3,3,9,11,18,18	279	25.8333
XP_712495_Candida_albicans	81	4	1011	1014	202	4	46	11,9,13,13	46	57.5
XP_712495_Candida_albicans	81	4	1141	1144	317	0	0	2,2,2,2	8	10
XP_712496_Candida_albicans	81	1	843	843	210	1	19	19	19	95
XP_712496_Candida_albicans	81	7	863	869	230	7	133	19,19,19,19,19,19,19	133	95
XP_712496_Candida_albicans	81	4	923	926	283	4	64	10,16,19,19	64	80
XP_712496_Candida_albicans	81	1	1795	1795	443	0	0	2	2	10
XP_712496_Candida_albicans	81	12	1822	1833	445	12	213	7,16,19,19,19,19,19,19,19,19,19,19	213	88.75
XP_712498_Candida_albicans	81	5	886	890	88	5	71	20,20,20,5,6	71	71
XP_712499_Candida_albicans	81	40	113	152	50	25	293	20,20,18,18,11,11,12,12,12,11,11,4,4,4,4,4,4,4,4,4,4,4,4,4,4,4,12,12,12,11,11,12,13,10,11,7,7,7,6,6	353	44.125
XP_712499_Candida_albicans	81	1	440	440	371	1	19	19	19	95
XP_712503_Candida_albicans	81	5	275	279	232	5	100	20,20,20,20,20	100	100
XP_712503_Candida_albicans	81	1	643	643	527	0	0	2	2	10
XP_712503_Candida_albicans	81	3	648	650	532	3	60	20,20,20	60	100
XP_712503_Candida_albicans	81	2	681	682	564	2	40	20,20	40	100
XP_712503_Candida_albicans	81	19	715	733	595	10	128	9,10,3,4,4,4,4,4,4,4,3,7,13,13,15,15,15,15,16	162	42.6316
XP_712507_Candida_albicans	81	2	1088	1089	399	2	40	20,20	40	100
XP_712507_Candida_albicans	81	1	1172	1172	467	1	20	20	20	100
XP_712507_Candida_albicans	81	8	1205	1212	489	8	146	20,20,20,19,19,18,18,12	146	91.25
XP_712507_Candida_albicans	81	2	1258	1259	541	2	40	20,20	40	100
XP_712507_Candida_albicans	81	1	1278	1278	561	1	20	20	20	100
XP_712507_Candida_albicans	81	15	1353	1367	634	7	124	1,19,20,20,20,16,15,14,1,1,1,1,1,1,1	132	44
XP_712507_Candida_albicans	81	18	1375	1392	656	18	360	20,20,20,20,20,20,20,20,20,20,20,20,20,20,20,20,20,20	360	100
XP_712507_Candida_albicans	81	9	1454	1462	728	9	180	20,20,20,20,20,20,20,20,20	180	100
XP_712507_Candida_albicans	81	2	1708	1709	871	2	11	6,5	11	27.5
XP_712508_Candida_albicans	81	1	283	283	169	1	18	18	18	90
XP_712508_Candida_albicans	81	1	296	296	182	1	19	19	19	95
XP_712508_Candida_albicans	81	3	382	384	265	3	57	19,19,19	57	95
XP_712508_Candida_albicans	81	12	728	739	522	12	205	12,13,9,20,20,20,20,19,18,18,18,18	205	85.4167
XP_712508_Candida_albicans	81	4	745	748	539	4	80	20,20,20,20	80	100
XP_712508_Candida_albicans	81	1	772	772	560	1	20	20	20	100
XP_712513_Candida_albicans	81	56	102	157	49	0	0	4,4,4,4,4,4,4,4,4,4,4,4,4,4,4,4,4,4,4,4,4,4,4,4,3,3,3,3,3,4,4,4,4,4,4,4,4,4,4,4,4,4,4,4,4,4,4,3,3,3,3,3,3,3,3,3	210	18.75
XP_712513_Candida_albicans	81	4	549	552	392	4	24	6,6,6,6	24	30
XP_712513_Candida_albicans	81	19	592	610	398	3	38	7,13,18,3,4,4,4,4,4,4,4,4,4,4,4,4,3,3,3	98	25.7895
XP_712583_Candida_albicans	81	1	680	680	535	1	18	18	18	90
XP_712587_Candida_albicans	81	7	239	245	166	0	0	2,2,2,2,3,4,4	19	13.5714
XP_712597_Candida_albicans	81	2	875	876	97	2	15	7,8	15	37.5
XP_712597_Candida_albicans	81	7	1027	1033	230	7	133	19,19,19,19,19,19,19	133	95
XP_712606_Candida_albicans	81	6	1608	1613	548	6	55	6,11,11,11,8,8	55	45.8333
XP_712606_Candida_albicans	81	3	1909	1911	756	3	57	19,19,19	57	95
XP_712613_Candida_albicans	81	1	552	552	182	1	20	20	20	100
XP_712614_Candida_albicans	81	1	626	626	264	1	20	20	20	100
XP_712614_Candida_albicans	81	6	656	661	294	4	24	1,6,6,6,6,3	28	23.3333
XP_712614_Candida_albicans	81	4	702	705	335	4	59	16,17,16,10	59	73.75
XP_712616_Candida_albicans	81	5	216	220	138	5	100	20,20,20,20,20	100	100
XP_712627_Candida_albicans	81	2	159	160	70	2	28	12,16	28	70
XP_712627_Candida_albicans	81	1	241	241	107	1	12	12	12	60
XP_712627_Candida_albicans	81	7	773	779	464	7	113	18,18,19,19,17,11,11	113	80.7143
XP_712640_Candida_albicans	81	1	55	55	19	0	0	4	4	20
XP_712642_Candida_albicans	81	5	1423	1427	135	5	79	13,13,14,20,19	79	79
XP_712642_Candida_albicans	81	1	1489	1489	194	1	20	20	20	100
XP_712642_Candida_albicans	81	1	1849	1849	515	1	18	18	18	90
XP_712642_Candida_albicans	81	1	2386	2386	952	0	0	4	4	20
XP_712650_Candida_albicans	81	1	157	157	91	1	7	7	7	35
XP_712655_Candida_albicans	81	20	86	105	21	20	244	10,10,10,10,10,10,10,15,16,16,15,13,13,13,11,11,11,11,11,18	244	61
XP_712655_Candida_albicans	81	1	296	296	162	1	19	19	19	95
XP_712655_Candida_albicans	81	2	367	368	223	2	38	19,19	38	95
XP_712655_Candida_albicans	81	3	892	894	720	3	57	19,19,19	57	95
XP_712655_Candida_albicans	81	1	1543	1543	1326	1	18	18	18	90
XP_712655_Candida_albicans	81	1	2224	2224	1957	0	0	4	4	20
XP_712655_Candida_albicans	81	3	2252	2254	1981	3	55	18,18,19	55	91.6667
XP_712728_Candida_albicans	81	1	176	176	137	1	20	20	20	100
XP_712732_Candida_albicans	81	1	162	162	74	1	19	19	19	95
XP_712732_Candida_albicans	81	4	181	184	93	4	65	5,20,20,20	65	81.25
XP_712732_Candida_albicans	81	8	263	270	129	7	101	19,14,14,14,14,14,12,4	105	65.625
XP_712732_Candida_albicans	81	2	764	765	435	2	30	10,20	30	75
XP_712734_Candida_albicans	81	6	624	629	242	6	109	18,19,19,19,18,16	109	90.8333
XP_712739_Candida_albicans	81	3	794	796	183	3	60	20,20,20	60	100
XP_712739_Candida_albicans	81	3	814	816	202	3	58	20,19,19	58	96.6667
XP_712739_Candida_albicans	81	1	930	930	307	1	20	20	20	100
XP_712803_Candida_albicans	81	6	556	561	126	1	8	2,2,2,2,4,8	20	16.6667
XP_712805_Candida_albicans	81	22	191	212	89	20	154	5,5,5,5,5,5,5,8,6,6,8,8,8,11,10,19,19,5,5,4,4,6	162	36.8182
XP_712805_Candida_albicans	81	7	382	388	249	7	137	20,20,20,19,20,20,18	137	97.8571
XP_712805_Candida_albicans	81	1	589	589	373	0	0	2	2	10
XP_712805_Candida_albicans	81	1	658	658	427	0	0	4	4	20
XP_712805_Candida_albicans	81	1	713	713	461	1	20	20	20	100
XP_712805_Candida_albicans	81	18	1073	1090	683	15	257	20,20,20,20,20,20,20,3,3,4,7,6,13,18,15,20,19,19	267	74.1667
XP_712805_Candida_albicans	81	4	1100	1103	703	4	66	19,18,10,19	66	82.5
XP_712805_Candida_albicans	81	31	1207	1237	792	31	377	13,12,12,16,17,17,16,15,15,15,13,13,13,13,12,13,13,12,12,12,13,12,12,9,12,12,6,6,6,6,9	377	60.8065
XP_712809_Candida_albicans	81	3	392	394	303	3	60	20,20,20	60	100
XP_712809_Candida_albicans	81	1	658	658	495	1	20	20	20	100
XP_712809_Candida_albicans	81	1	819	819	612	1	9	9	9	45
XP_712809_Candida_albicans	81	4	994	997	721	0	0	3,3,3,3	12	15
XP_712809_Candida_albicans	81	1	1008	1008	732	1	20	20	20	100
XP_712809_Candida_albicans	81	7	1218	1224	847	7	63	9,8,8,6,6,13,13	63	45
XP_712809_Candida_albicans	81	5	1239	1243	864	5	46	5,7,9,11,14	46	46
XP_712811_Candida_albicans	81	1	313	313	217	1	14	14	14	70
XP_712811_Candida_albicans	81	13	468	480	327	10	110	14,14,14,9,9,10,10,10,10,10,3,3,4	120	46.1538
XP_712811_Candida_albicans	81	5	523	527	381	5	77	17,12,16,16,16	77	77
XP_712811_Candida_albicans	81	1	599	599	447	0	0	3	3	15
XP_712813_Candida_albicans	81	1	908	908	287	1	20	20	20	100
XP_712818_Candida_albicans	81	2	775	776	256	2	40	20,20	40	100
XP_712915_Candida_albicans	81	33	535	567	172	33	228	6,6,6,6,6,6,6,6,6,6,6,8,8,8,8,8,8,8,8,8,8,8,7,7,7,7,7,7,7,7,7,6,5	228	34.5455
XP_712915_Candida_albicans	81	10	1123	1132	517	10	190	19,19,19,19,19,19,19,19,19,19	190	95
XP_712915_Candida_albicans	81	1	1413	1413	662	1	18	18	18	90
XP_712915_Candida_albicans	81	4	1861	1864	864	4	74	19,19,18,18	74	92.5
XP_712915_Candida_albicans	81	21	1953	1973	928	5	29	3,3,3,3,2,2,2,2,2,2,2,2,2,2,2,2,5,5,5,7,7	65	15.4762
XP_712920_Candida_albicans	81	4	513	516	444	4	74	20,20,19,15	74	92.5
XP_712925_Candida_albicans	81	17	1982	1998	50	3	15	3,3,3,3,3,1,2,2,3,3,3,3,3,3,5,5,5	53	15.5882
XP_712925_Candida_albicans	81	7	2146	2152	185	3	15	2,2,2,2,5,5,5	23	16.4286
XP_712928_Candida_albicans	81	15	521	535	188	15	165	14,18,12,12,12,12,10,10,10,10,10,9,9,8,9	165	55
XP_712928_Candida_albicans	81	8	2347	2354	1660	8	91	9,9,9,8,12,13,15,16	91	56.875
XP_712941_Candida_albicans	81	2	271	272	158	2	40	20,20	40	100
XP_712941_Candida_albicans	81	1	354	354	241	1	20	20	20	100
XP_712941_Candida_albicans	81	1	434	434	314	0	0	1	1	5
XP_712941_Candida_albicans	81	2	472	473	346	2	36	18,18	36	90
XP_712941_Candida_albicans	81	1	545	545	407	0	0	3	3	15
XP_712943_Candida_albicans	81	2	922	923	163	2	34	17,17	34	85
XP_712943_Candida_albicans	81	8	1108	1115	307	8	120	15,15,15,15,15,15,15,15	120	75
XP_712943_Candida_albicans	81	15	1690	1704	711	15	216	15,15,15,15,15,15,15,11,15,15,15,13,13,15,14	216	72
XP_712943_Candida_albicans	81	11	1863	1873	800	10	89	3,12,12,11,11,7,7,7,8,8,6	92	41.8182
XP_712952_Candida_albicans	81	1	585	585	422	1	20	20	20	100
XP_712956_Candida_albicans	81	1	412	412	174	1	10	10	10	50
XP_712956_Candida_albicans	81	1	466	466	228	1	18	18	18	90
XP_712956_Candida_albicans	81	1	496	496	258	1	19	19	19	95
XP_712956_Candida_albicans	81	5	520	524	278	5	86	16,18,17,18,17	86	86
XP_712956_Candida_albicans	81	2	796	797	494	2	38	19,19	38	95
XP_712956_Candida_albicans	81	2	1091	1092	677	2	26	13,13	26	65
XP_712956_Candida_albicans	81	1	1190	1190	761	1	20	20	20	100
XP_712961_Candida_albicans	81	2	442	443	353	2	38	19,19	38	95
XP_712961_Candida_albicans	81	2	595	596	441	2	38	19,19	38	95
XP_712968_Candida_albicans	81	4	153	156	54	4	69	17,17,17,18	69	86.25
XP_713007_Candida_albicans	81	13	145	157	106	13	126	13,13,13,11,11,9,7,7,7,7,7,7,14	126	48.4615
XP_713011_Candida_albicans	81	3	191	193	51	3	24	8,8,8	24	40
XP_713011_Candida_albicans	81	10	505	514	166	8	46	4,4,5,5,6,6,6,6,6,6	54	27
XP_713011_Candida_albicans	81	1	606	606	227	1	7	7	7	35
XP_713011_Candida_albicans	81	1	735	735	347	1	18	18	18	90
XP_713011_Candida_albicans	81	4	1019	1022	601	4	75	19,19,19,18	75	93.75
XP_713016_Candida_albicans	81	2	309	310	32	2	40	20,20	40	100
XP_713016_Candida_albicans	81	4	350	353	71	3	34	7,3,14,13	37	46.25
XP_713016_Candida_albicans	81	5	413	417	122	5	74	16,16,16,14,12	74	74
XP_713026_Candida_albicans	81	1	678	678	467	1	19	19	19	95
XP_713072_Candida_albicans	81	27	222	248	55	23	197	9,8,8,11,11,15,12,9,9,9,8,11,10,10,10,10,4,4,4,4,5,5,5,5,5,6,6	213	39.4444
XP_713072_Candida_albicans	81	1	320	320	138	1	9	9	9	45
XP_713072_Candida_albicans	81	4	358	361	170	2	16	7,4,3,9	23	28.75
XP_713072_Candida_albicans	81	1	720	720	336	1	20	20	20	100
XP_713072_Candida_albicans	81	3	786	788	397	3	60	20,20,20	60	100
XP_713074_Candida_albicans	81	1	147	147	58	1	20	20	20	100
XP_713074_Candida_albicans	81	4	1514	1517	212	3	19	3,5,6,8	22	27.5
XP_713077_Candida_albicans	81	2	473	474	448	2	38	19,19	38	95
XP_713085_Candida_albicans	81	1	735	735	140	1	15	15	15	75
XP_713087_Candida_albicans	81	2	553	554	123	2	38	19,19	38	95
XP_713087_Candida_albicans	81	1	637	637	204	0	0	4	4	20
XP_713087_Candida_albicans	81	28	689	716	249	24	326	16,14,14,14,14,14,14,14,13,13,13,13,13,12,12,5,5,5,4,4,4,4,18,16,18,18,18,20	342	61.0714
XP_713087_Candida_albicans	81	13	829	841	359	13	200	19,19,16,14,13,13,12,12,16,15,16,16,19	200	76.9231
XP_713087_Candida_albicans	81	2	952	953	454	2	38	19,19	38	95
XP_713087_Candida_albicans	81	1	1193	1193	637	1	20	20	20	100
XP_713087_Candida_albicans	81	1	1229	1229	667	1	18	18	18	90
XP_713087_Candida_albicans	81	2	1331	1332	766	2	40	20,20	40	100
XP_713087_Candida_albicans	81	8	1433	1440	839	0	0	2,2,2,2,2,2,2,2	16	10
XP_713087_Candida_albicans	81	1	1475	1475	871	1	18	18	18	90
XP_713087_Candida_albicans	81	2	1492	1493	887	2	38	19,19	38	95
XP_713087_Candida_albicans	81	18	1723	1740	1001	18	331	19,19,19,19,19,19,19,18,19,18,18,18,18,18,18,18,18,17	331	91.9444
XP_713087_Candida_albicans	81	10	1883	1892	1055	10	137	17,17,15,17,17,10,10,10,12,12	137	68.5
XP_713087_Candida_albicans	81	8	1966	1973	1126	8	136	15,17,16,17,17,18,18,18	136	85
XP_713087_Candida_albicans	81	4	2189	2192	1202	4	62	15,15,15,17	62	77.5
XP_713087_Candida_albicans	81	2	2211	2212	1219	2	36	18,18	36	90
XP_713087_Candida_albicans	81	1	2237	2237	1243	0	0	2	2	10
XP_713087_Candida_albicans	81	2	2270	2271	1275	1	5	5,2	7	17.5
XP_713089_Candida_albicans	81	1	75	75	56	1	10	10	10	50
XP_713089_Candida_albicans	81	2	323	324	256	2	40	20,20	40	100
XP_713089_Candida_albicans	81	5	985	989	651	5	67	14,16,15,11,11	67	67
XP_713122_Candida_albicans	81	1	291	291	74	1	19	19	19	95
XP_713128_Candida_albicans	81	45	687	731	276	39	668	18,18,18,18,18,18,18,18,18,18,17,18,15,14,11,5,5,3,3,4,4,4,4,18,18,18,18,18,18,18,18,18,18,18,18,18,18,18,19,19,19,19,19,19,19	690	76.6667
XP_713128_Candida_albicans	81	20	1193	1212	622	20	283	18,18,18,18,18,18,18,18,18,18,14,13,13,11,11,10,9,9,7,6	283	70.75
XP_713128_Candida_albicans	81	5	1894	1898	1043	5	78	18,12,12,18,18	78	78
XP_713138_Candida_albicans	81	3	1708	1710	499	3	54	17,17,20	54	90
XP_713138_Candida_albicans	81	1	1765	1765	533	1	20	20	20	100
XP_713140_Candida_albicans	81	7	497	503	333	7	112	17,13,13,16,18,18,17	112	80
XP_713140_Candida_albicans	81	11	677	687	455	11	164	18,17,16,16,15,16,14,14,14,12,12	164	74.5455
XP_713140_Candida_albicans	81	2	788	789	529	2	38	19,19	38	95
XP_713143_Candida_albicans	81	7	1205	1211	347	7	111	9,10,15,18,19,20,20	111	79.2857
XP_713158_Candida_albicans	81	3	2360	2362	782	3	27	5,5,17	27	45
XP_713215_Candida_albicans	81	12	698	709	10	12	161	13,13,10,10,10,12,12,13,17,17,17,17	161	67.0833
XP_713215_Candida_albicans	81	1	1255	1255	422	1	20	20	20	100
XP_713235_Candida_albicans	81	8	309	316	136	8	148	19,20,20,20,13,16,20,20	148	92.5
XP_713239_Candida_albicans	81	28	554	581	302	13	125	11,9,10,13,13,13,13,13,6,6,6,7,5,4,4,4,4,4,4,4,4,4,4,4,4,4,3,3	183	32.6786
XP_713240_Candida_albicans	81	1	162	162	107	0	0	4	4	20
XP_713240_Candida_albicans	81	1	231	231	168	1	8	8	8	40
XP_713252_Candida_albicans	81	1	96	96	52	1	11	11	11	55
XP_713252_Candida_albicans	81	6	319	324	237	6	48	8,8,8,8,8,8	48	40
XP_713326_Candida_albicans	81	3	702	704	340	3	45	20,19,6	45	75
XP_713332_Candida_albicans	81	1	762	762	240	1	20	20	20	100
XP_713332_Candida_albicans	81	2	865	866	313	2	28	14,14	28	70
XP_713348_Candida_albicans	81	6	1110	1115	150	6	120	20,20,20,20,20,20	120	100
XP_713348_Candida_albicans	81	2	1172	1173	177	2	39	20,19	39	97.5
XP_713348_Candida_albicans	81	12	1422	1433	216	12	99	8,7,7,7,7,7,7,10,10,10,10,9	99	41.25
XP_713348_Candida_albicans	81	3	1456	1458	250	3	57	19,19,19	57	95
XP_713348_Candida_albicans	81	8	1646	1653	309	8	159	20,20,20,20,20,20,20,19	159	99.375
XP_713356_Candida_albicans	81	4	2384	2387	767	3	34	4,11,11,12	38	47.5
XP_713356_Candida_albicans	81	7	2505	2511	801	7	100	15,15,12,16,16,16,10	100	71.4286
XP_713359_Candida_albicans	81	2	159	160	70	2	28	12,16	28	70
XP_713359_Candida_albicans	81	1	241	241	107	1	12	12	12	60
XP_713359_Candida_albicans	81	7	773	779	464	7	113	18,18,19,19,17,11,11	113	80.7143
XP_713422_Candida_albicans	81	3	305	307	58	3	46	15,15,16	46	76.6667
XP_713422_Candida_albicans	81	1	427	427	151	1	13	13	13	65
XP_713422_Candida_albicans	81	5	550	554	210	4	26	8,8,5,5,4	30	30
XP_713422_Candida_albicans	81	16	890	905	529	10	112	14,14,14,12,12,10,10,10,8,8,2,2,2,2,2,2	124	38.75
XP_713422_Candida_albicans	81	18	1091	1108	648	18	199	9,9,9,9,9,11,11,11,11,11,11,11,11,11,11,16,14,14	199	55.2778
XP_713422_Candida_albicans	81	7	1212	1218	751	7	76	6,8,12,14,14,13,9	76	54.2857
XP_713439_Candida_albicans	81	16	1409	1424	389	16	244	20,20,20,20,20,20,20,18,19,17,17,10,6,5,6,6	244	76.25
XP_713439_Candida_albicans	81	24	1496	1519	440	24	342	10,10,10,10,12,14,17,16,16,17,17,17,17,17,17,17,17,15,15,12,11,12,13,13	342	71.25
XP_713439_Candida_albicans	81	4	1532	1535	469	4	60	13,13,15,19	60	75
XP_713439_Candida_albicans	81	6	1602	1607	483	6	114	20,19,18,19,19,19	114	95
XP_713439_Candida_albicans	81	128	2330	2457	737	80	982	19,18,18,18,18,18,16,15,16,16,16,15,15,15,15,15,16,18,18,17,15,15,14,14,15,15,11,13,13,13,8,8,7,7,7,7,4,4,4,4,4,4,4,4,4,4,4,4,3,3,3,3,3,3,3,3,3,3,3,3,3,3,3,3,3,2,2,2,1,2,2,2,2,2,2,2,2,2,2,2,2,2,2,4,5,5,5,5,5,5,6,6,6,6,6,6,6,6,6,13,13,13,13,13,13,9,9,9,9,9,9,10,11,11,11,12,12,11,11,12,11,20,20,20,20,20,20,20	1120	43.75
XP_713489_Candida_albicans	81	5	1054	1058	78	5	71	7,7,18,20,19	71	71
XP_713498_Candida_albicans	81	6	426	431	345	6	119	19,20,20,20,20,20	119	99.1667
XP_713515_Candida_albicans	81	57	619	675	256	48	700	17,18,18,18,15,15,18,18,18,18,18,17,17,13,13,12,14,13,13,13,14,14,17,17,17,17,17,17,17,17,17,17,13,17,17,15,12,12,11,3,3,3,3,3,3,3,3,4,8,8,8,8,8,9,11,16,13	728	63.8596
XP_713564_Candida_albicans	81	1	7	7	7	1	20	20	20	100
XP_713569_Candida_albicans	81	10	1352	1361	376	10	189	20,20,20,20,20,20,20,17,18,14	189	94.5
XP_713569_Candida_albicans	81	2	1440	1441	463	2	40	20,20	40	100
XP_713569_Candida_albicans	81	2	1734	1735	715	2	40	20,20	40	100
XP_713590_Candida_albicans	81	1	978	978	452	1	9	9	9	45
XP_713593_Candida_albicans	81	11	343	353	118	11	198	18,18,18,18,18,18,18,18,18,18,18	198	90
XP_713593_Candida_albicans	81	1	978	978	600	1	12	12	12	60
XP_713636_Candida_albicans	81	1	894	894	427	1	5	5	5	25
XP_713636_Candida_albicans	81	2	1529	1530	942	2	33	20,13	33	82.5
XP_713641_Candida_albicans	81	4	884	887	510	4	25	6,6,6,7	25	31.25
XP_713651_Candida_albicans	81	2	179	180	103	0	0	1,2	3	7.5
XP_713651_Candida_albicans	81	17	725	741	585	6	40	9,8,8,5,5,5,4,4,2,2,2,2,2,2,2,2,2	66	19.4118
XP_713657_Candida_albicans	81	1	447	447	96	1	5	5	5	25
XP_713657_Candida_albicans	81	4	450	453	99	0	0	2,2,2,4	10	12.5
XP_713657_Candida_albicans	81	1	630	630	236	0	0	3	3	15
XP_713657_Candida_albicans	81	9	697	705	265	0	0	3,3,3,3,3,3,3,3,3	27	15
XP_713757_Candida_albicans	81	5	934	938	174	5	39	8,7,7,7,10	39	39
XP_713761_Candida_albicans	81	1	530	530	129	0	0	3	3	15
XP_713761_Candida_albicans	81	9	583	591	173	1	5	5,2,2,2,2,1,1,3,4	22	12.2222
XP_713761_Candida_albicans	81	12	680	691	260	12	152	7,7,7,6,12,15,17,17,17,17,17,13	152	63.3333
XP_713762_Candida_albicans	81	1	596	596	422	1	20	20	20	100
XP_713773_Candida_albicans	81	5	650	654	138	0	0	4,4,4,4,3	19	19
XP_713773_Candida_albicans	81	2	761	762	216	1	9	9,3	12	30
XP_713773_Candida_albicans	81	1	798	798	253	1	20	20	20	100
XP_713773_Candida_albicans	81	2	851	852	299	2	11	5,6	11	27.5
XP_713774_Candida_albicans	81	5	349	353	248	5	100	20,20,20,20,20	100	100
XP_713774_Candida_albicans	81	12	395	406	287	6	114	19,19,19,19,19,19,1,3,3,3,3,3	130	54.1667
XP_713774_Candida_albicans	81	14	492	505	373	14	215	17,17,19,19,19,19,15,15,13,10,10,8,17,17	215	76.7857
XP_713774_Candida_albicans	81	28	627	654	470	19	265	19,19,19,19,16,12,13,5,5,5,5,10,11,15,16,19,19,19,19,1,1,1,1,1,1,1,1,1	274	48.9286
XP_713774_Candida_albicans	81	53	794	846	594	20	299	3,3,2,2,2,2,2,2,2,2,2,2,17,18,18,17,17,17,11,11,11,2,2,2,2,2,2,2,1,2,2,2,2,2,2,2,2,2,1,1,3,3,13,13,13,12,11,18,14,16,16,18,18	366	34.5283
XP_713775_Candida_albicans	81	5	930	934	309	5	41	9,8,8,8,8	41	41
XP_713775_Candida_albicans	81	1	1008	1008	384	1	13	13	13	65
XP_713775_Candida_albicans	81	1	1118	1118	493	1	16	16	16	80
XP_713775_Candida_albicans	81	1	1502	1502	868	0	0	1	1	5
XP_713779_Candida_albicans	81	1	265	265	125	1	20	20	20	100
XP_713779_Candida_albicans	81	1	555	555	283	1	19	19	19	95
XP_713779_Candida_albicans	81	4	713	716	356	4	35	9,9,9,8	35	43.75
XP_713779_Candida_albicans	81	20	1012	1031	565	0	0	1,2,2,2,2,2,2,2,2,2,2,2,2,2,2,2,2,2,1,1	37	9.25
XP_713779_Candida_albicans	81	10	1098	1107	630	6	99	3,3,3,3,19,19,18,13,13,17	111	55.5
XP_713779_Candida_albicans	81	15	1152	1166	664	0	0	2,2,2,1,1,1,1,1,1,1,1,1,1,1,1	18	6
XP_713779_Candida_albicans	81	1	1192	1192	702	0	0	1	1	5
XP_713784_Candida_albicans	81	15	58	72	10	2	27	2,2,2,2,2,2,2,2,2,1,1,1,1,20,7	49	16.3333
XP_713784_Candida_albicans	81	2	477	478	285	2	36	18,18	36	90
XP_713787_Candida_albicans	81	3	320	322	259	0	0	2,2,2	6	10
XP_713787_Candida_albicans	81	11	473	483	393	1	5	5,4,3,3,3,3,3,3,3,3,3	36	16.3636
XP_713787_Candida_albicans	81	27	741	767	579	10	53	3,3,3,3,3,3,3,3,4,4,4,4,4,4,4,5,5,5,5,6,6,6,4,4,5,5,5	113	20.9259
XP_713796_Candida_albicans	81	18	1135	1152	487	18	290	9,9,9,12,18,18,15,12,17,19,19,19,19,19,19,19,19,19	290	80.5556
XP_713796_Candida_albicans	81	40	1250	1289	528	39	538	4,6,5,5,5,5,5,5,5,6,6,6,6,18,16,16,15,15,18,18,18,16,18,19,19,19,19,17,18,18,12,18,18,18,18,18,19,19,18,18	542	67.75
XP_713796_Candida_albicans	81	43	1830	1872	837	43	678	19,18,6,7,7,7,7,9,9,8,8,14,16,17,17,17,17,18,18,19,19,18,12,19,19,18,19,19,19,19,19,19,19,18,18,18,18,18,18,18,18,19,19	678	78.8372
XP_713796_Candida_albicans	81	46	2179	2224	992	42	701	13,19,19,19,19,19,18,18,19,19,19,19,19,19,19,17,18,18,19,19,19,19,19,19,16,15,16,18,13,13,13,12,12,12,17,17,19,18,18,18,4,4,4,4,5,5	717	77.9348
XP_713796_Candida_albicans	81	21	2259	2279	1054	21	327	19,19,19,19,19,19,19,17,19,12,12,19,19,12,13,13,13,12,11,11,11	327	77.8571
XP_713805_Candida_albicans	81	5	791	795	33	5	25	5,5,5,5,5	25	25
XP_713805_Candida_albicans	81	1	987	987	102	0	0	4	4	20
XP_713805_Candida_albicans	81	3	1447	1449	418	3	53	19,18,16	53	88.3333
XP_713805_Candida_albicans	81	2	1478	1479	440	2	36	18,18	36	90
XP_713822_Candida_albicans	81	1	761	761	345	1	5	5	5	25
XP_713824_Candida_albicans	81	7	479	485	261	7	140	20,20,20,20,20,20,20	140	100
XP_713869_Candida_albicans	81	6	2155	2160	930	6	120	20,20,20,20,20,20	120	100
XP_713875_Candida_albicans	81	2	195	196	102	2	40	20,20	40	100
XP_713875_Candida_albicans	81	10	355	364	173	5	64	2,2,2,2,2,6,6,20,20,12	74	37
XP_713875_Candida_albicans	81	12	394	405	194	12	144	20,20,12,12,12,12,8,8,10,6,12,12	144	60
XP_713875_Candida_albicans	81	1	538	538	332	1	20	20	20	100
XP_713875_Candida_albicans	81	15	607	621	390	7	92	19,19,16,17,7,8,6,3,2,2,2,3,3,3,3	113	37.6667
XP_713875_Candida_albicans	81	15	698	712	423	9	52	5,5,6,6,6,6,6,6,6,2,2,2,2,2,2	64	21.3333
XP_713875_Candida_albicans	81	8	788	795	501	7	137	20,20,20,20,19,4,19,19	141	88.125
XP_713875_Candida_albicans	81	2	809	810	521	2	28	14,14	28	70
XP_713876_Candida_albicans	81	1	64	64	38	1	19	19	19	95
XP_713876_Candida_albicans	81	2	331	332	220	2	40	20,20	40	100
XP_713876_Candida_albicans	81	36	521	556	336	33	410	17,17,13,13,12,11,9,8,19,13,13,18,18,16,16,16,10,10,3,3,3,7,8,8,8,8,9,12,11,11,10,11,17,13,12,16	419	58.1944
XP_713876_Candida_albicans	81	37	1185	1221	545	37	568	17,12,12,12,18,18,19,19,19,18,18,19,19,13,18,17,8,8,7,7,7,16,17,19,19,19,19,19,16,16,16,16,12,14,14,14,17	568	76.7568
XP_713876_Candida_albicans	81	2	1342	1343	663	2	23	7,16	23	57.5
XP_713876_Candida_albicans	81	3	1577	1579	708	3	39	16,11,12	39	65
XP_713876_Candida_albicans	81	19	2185	2203	919	19	120	7,7,7,7,5,5,5,5,5,5,5,5,5,5,6,9,8,8,11	120	31.5789
XP_713880_Candida_albicans	81	3	210	212	109	0	0	3,3,3	9	15
XP_713884_Candida_albicans	81	11	179	189	66	11	164	17,18,16,16,16,12,10,15,12,13,19	164	74.5455
XP_713884_Candida_albicans	81	29	246	274	94	29	547	19,19,19,19,19,19,18,18,18,18,19,19,19,19,19,19,19,19,19,19,19,19,19,19,19,19,19,19,19	547	94.3103
XP_713884_Candida_albicans	81	3	367	369	213	3	24	8,8,8	24	40
XP_713884_Candida_albicans	81	4	472	475	304	4	69	19,19,18,13	69	86.25
XP_713884_Candida_albicans	81	3	545	547	362	3	27	9,9,9	27	45
XP_713884_Candida_albicans	81	3	583	585	393	3	52	17,17,18	52	86.6667
XP_713884_Candida_albicans	81	13	651	663	448	13	175	10,9,17,17,14,16,18,17,12,14,14,9,8	175	67.3077
XP_713884_Candida_albicans	81	1	943	943	628	1	20	20	20	100
XP_713886_Candida_albicans	81	2	218	219	92	2	36	18,18	36	90
XP_713886_Candida_albicans	81	6	403	408	162	6	69	8,8,15,15,14,9	69	57.5
XP_713886_Candida_albicans	81	1	946	946	520	1	20	20	20	100
XP_713888_Candida_albicans	81	1	1271	1271	78	1	20	20	20	100
XP_713888_Candida_albicans	81	1	1404	1404	179	1	20	20	20	100
XP_713888_Candida_albicans	81	1	1454	1454	222	1	20	20	20	100
XP_713888_Candida_albicans	81	3	1473	1475	241	3	60	20,20,20	60	100
XP_713890_Candida_albicans	81	2	725	726	102	2	36	18,18	36	90
XP_713890_Candida_albicans	81	1	757	757	134	1	20	20	20	100
XP_713890_Candida_albicans	81	4	795	798	172	4	68	17,17,17,17	68	85
XP_713890_Candida_albicans	81	54	962	1015	275	52	612	18,18,18,18,17,17,8,8,8,8,8,8,7,7,7,7,8,8,3,3,5,5,5,5,5,9,10,10,9,10,10,10,10,9,12,12,12,12,12,12,12,17,17,17,16,16,16,17,17,17,17,17,17,17	618	57.2222
XP_713890_Candida_albicans	81	4	1045	1048	357	4	72	18,18,18,18	72	90
XP_713890_Candida_albicans	81	44	1182	1225	467	44	646	18,18,18,18,18,18,18,18,18,18,16,14,14,14,18,18,17,14,14,18,18,18,18,14,14,14,14,12,12,12,6,6,6,7,10,10,10,11,16,16,16,17,16,16	646	73.4091
XP_713890_Candida_albicans	81	1	1239	1239	524	1	18	18	18	90
XP_713891_Candida_albicans	81	1	86	86	50	1	20	20	20	100
XP_713895_Candida_albicans	81	9	684	692	382	9	171	20,20,20,20,20,20,19,20,12	171	95
XP_713895_Candida_albicans	81	3	1013	1015	552	3	60	20,20,20	60	100
XP_713895_Candida_albicans	81	2	1079	1080	616	2	40	20,20	40	100
XP_713895_Candida_albicans	81	1	1123	1123	660	1	20	20	20	100
XP_713895_Candida_albicans	81	1	1150	1150	687	1	20	20	20	100
XP_713895_Candida_albicans	81	9	1177	1185	711	4	40	11,12,12,3,3,2,1,2,5	51	28.3333
XP_713903_Candida_albicans	81	3	91	93	9	3	36	12,12,12	36	60
XP_713903_Candida_albicans	81	7	140	146	43	7	91	13,13,13,13,13,13,13	91	65
XP_713903_Candida_albicans	81	2	206	207	98	2	38	19,19	38	95
XP_713911_Candida_albicans	81	1	303	303	140	1	19	19	19	95
XP_713912_Candida_albicans	81	1	124	124	76	1	6	6	6	30
XP_713912_Candida_albicans	81	6	159	164	106	6	72	12,8,8,8,19,17	72	60
XP_713935_Candida_albicans	81	3	82	84	78	3	60	20,20,20	60	100
XP_713942_Candida_albicans	81	1	664	664	491	1	7	7	7	35
XP_713955_Candida_albicans	81	1	256	256	184	1	20	20	20	100
XP_714207_Candida_albicans	81	1	447	447	338	1	18	18	18	90
XP_714207_Candida_albicans	81	7	910	916	705	6	78	14,14,14,4,12,12,12	82	58.5714
XP_714213_Candida_albicans	81	2	327	328	208	2	40	20,20	40	100
XP_714227_Candida_albicans	81	8	1034	1041	445	8	115	16,16,16,15,14,13,13,12	115	71.875
XP_714234_Candida_albicans	81	5	2159	2163	859	5	38	11,11,5,5,6	38	38
XP_714234_Candida_albicans	81	1	2503	2503	1011	1	17	17	17	85
XP_714247_Candida_albicans	81	3	231	233	191	3	52	18,17,17	52	86.6667
XP_714247_Candida_albicans	81	4	479	482	398	4	69	18,17,17,17	69	86.25
XP_714247_Candida_albicans	81	4	652	655	545	4	72	18,18,18,18	72	90
XP_714271_Candida_albicans	81	5	785	789	358	0	0	1,1,3,3,3	11	11
XP_714271_Candida_albicans	81	2	891	892	400	2	36	18,18	36	90
XP_714280_Candida_albicans	81	2	1031	1032	9	2	32	16,16	32	80
XP_714280_Candida_albicans	81	2	1269	1270	206	2	40	20,20	40	100
XP_714280_Candida_albicans	81	3	1449	1451	376	3	58	20,19,19	58	96.6667
XP_714280_Candida_albicans	81	6	1535	1540	453	6	112	20,20,20,20,19,13	112	93.3333
XP_714284_Candida_albicans	81	2	846	847	213	2	39	20,19	39	97.5
XP_714284_Candida_albicans	81	1	928	928	283	1	20	20	20	100
XP_714284_Candida_albicans	81	2	1131	1132	456	0	0	2,2	4	10
XP_714289_Candida_albicans	81	14	1340	1353	124	14	164	6,6,6,6,11,12,12,12,12,12,15,19,18,17	164	58.5714
XP_714289_Candida_albicans	81	13	2378	2390	484	13	241	19,19,19,18,18,18,18,18,18,19,19,19,19	241	92.6923
XP_714289_Candida_albicans	81	10	2467	2476	545	10	179	14,18,18,19,19,18,16,19,19,19	179	89.5
XP_714289_Candida_albicans	81	5	2551	2555	610	5	58	12,12,12,11,11	58	58
XP_714289_Candida_albicans	81	18	2807	2824	790	18	258	17,18,18,16,16,11,10,15,15,13,15,9,12,14,14,15,15,15	258	71.6667
XP_714289_Candida_albicans	81	3	3090	3092	1020	0	0	1,1,1	3	5
XP_714289_Candida_albicans	81	12	3146	3157	1074	12	233	18,19,19,19,19,19,20,20,20,20,20,20	233	97.0833
XP_714289_Candida_albicans	81	5	3453	3457	1238	1	5	5,4,3,3,3	18	18
XP_714289_Candida_albicans	81	13	3510	3522	1249	13	231	17,17,17,17,17,18,18,18,18,19,18,18,19	231	88.8462
XP_714289_Candida_albicans	81	3	3651	3653	1345	3	58	20,19,19	58	96.6667
XP_714289_Candida_albicans	81	49	4012	4060	1626	49	821	17,12,13,13,12,16,19,19,19,19,19,19,18,18,18,18,17,18,10,9,11,11,12,17,18,18,18,18,18,19,19,19,19,19,19,19,19,19,19,8,19,19,19,19,19,19,19,13,13	821	83.7755
XP_714289_Candida_albicans	81	21	4134	4154	1714	21	212	11,10,10,11,12,12,10,10,10,9,9,12,13,13,13,13,7,6,7,7,7	212	50.4762
XP_714289_Candida_albicans	81	13	4189	4201	1743	13	186	19,19,19,18,17,15,15,14,10,10,10,10,10	186	71.5385
XP_714299_Candida_albicans	81	1	1261	1261	296	1	5	5	5	25
XP_714299_Candida_albicans	81	1	1739	1739	415	1	19	19	19	95
XP_714306_Candida_albicans	81	1	351	351	259	0	0	3	3	15
XP_714306_Candida_albicans	81	5	630	634	527	5	100	20,20,20,20,20	100	100
XP_714308_Candida_albicans	81	5	440	444	243	5	95	19,19,19,19,19	95	95
XP_714314_Candida_albicans	81	5	444	448	258	5	95	19,19,19,19,19	95	95
XP_714317_Candida_albicans	81	18	1045	1062	21	18	322	17,17,17,17,17,18,18,18,18,18,18,18,18,18,18,19,19,19	322	89.4444
XP_714317_Candida_albicans	81	1	1412	1412	349	1	16	16	16	80
XP_714319_Candida_albicans	81	1	366	366	255	0	0	3	3	15
XP_714319_Candida_albicans	81	5	652	656	524	5	97	17,20,20,20,20	97	97
XP_714328_Candida_albicans	81	11	623	633	234	11	127	6,7,7,9,10,15,15,16,14,14,14	127	57.7273
XP_714328_Candida_albicans	81	1	747	747	356	1	18	18	18	90
XP_714328_Candida_albicans	81	1	790	790	399	1	15	15	15	75
XP_714328_Candida_albicans	81	12	805	816	412	0	0	2,2,2,2,2,2,2,2,2,2,2,2	24	10
XP_714328_Candida_albicans	81	1	850	850	445	1	10	10	10	50
XP_714336_Candida_albicans	81	1	153	153	52	1	20	20	20	100
XP_714336_Candida_albicans	81	3	166	168	62	3	47	20,14,13	47	78.3333
XP_714336_Candida_albicans	81	11	792	802	462	11	206	20,20,20,19,18,18,17,17,19,19,19	206	93.6364
XP_714336_Candida_albicans	81	7	1068	1074	702	7	134	20,19,19,19,19,19,19	134	95.7143
XP_714336_Candida_albicans	81	1	1165	1165	797	1	20	20	20	100
XP_714336_Candida_albicans	81	8	1182	1189	806	7	96	18,18,17,17,16,5,5,4	100	62.5
XP_714336_Candida_albicans	81	5	1263	1267	845	5	65	13,13,13,13,13	65	65
XP_714336_Candida_albicans	81	1	1966	1966	1242	0	0	2	2	10
XP_714336_Candida_albicans	81	7	2205	2211	1388	4	68	20,19,19,10,2,2,2	74	52.8571
XP_714343_Candida_albicans	81	4	249	252	192	1	20	2,3,3,20	28	35
XP_714343_Candida_albicans	81	13	404	416	325	13	253	20,20,13,20,20,20,20,20,20,20,20,20,20	253	97.3077
XP_714389_Candida_albicans	81	1	217	217	87	1	20	20	20	100
XP_714393_Candida_albicans	81	2	569	570	122	2	40	20,20	40	100
XP_714400_Candida_albicans	81	2	781	782	295	2	39	20,19	39	97.5
XP_714400_Candida_albicans	81	13	893	905	389	13	254	20,20,20,20,20,20,20,20,20,20,19,19,16	254	97.6923
XP_714400_Candida_albicans	81	24	931	954	411	9	137	19,19,19,19,19,4,4,4,4,4,4,4,4,4,4,4,3,3,4,4,7,8,8,19	195	40.625
XP_714401_Candida_albicans	81	19	209	227	56	0	0	2,2,2,2,1,1,2,2,2,2,2,2,2,2,2,2,2,2,2	36	9.47368
XP_714401_Candida_albicans	81	3	232	234	77	2	10	5,5,4	14	23.3333
XP_714401_Candida_albicans	81	4	236	239	81	0	0	3,3,4,4	14	17.5
XP_714401_Candida_albicans	81	1	590	590	377	0	0	2	2	10
XP_714401_Candida_albicans	81	13	616	628	403	0	0	2,2,2,2,2,2,2,2,2,2,1,1,1	23	8.84615
XP_714401_Candida_albicans	81	5	681	685	464	1	20	2,2,2,2,20	28	28
XP_714401_Candida_albicans	81	15	823	837	542	11	155	4,4,4,4,5,5,5,5,19,20,20,19,19,18,20	171	57
XP_714401_Candida_albicans	81	34	1095	1128	659	0	0	1,1,1,1,1,1,1,1,2,2,2,2,2,2,2,2,2,2,2,2,2,2,2,2,2,2,2,2,2,2,2,2,2,2	60	8.82353
XP_714401_Candida_albicans	81	3	1286	1288	775	0	0	3,3,3	9	15
XP_714401_Candida_albicans	81	6	1290	1295	779	0	0	1,1,1,1,2,2	8	6.66667
XP_714429_Candida_albicans	81	11	589	599	113	11	212	20,19,19,20,20,19,19,19,19,19,19	212	96.3636
XP_714429_Candida_albicans	81	3	1159	1161	495	3	56	19,19,18	56	93.3333
XP_714429_Candida_albicans	81	9	1465	1473	776	5	53	11,10,13,13,6,3,2,2,2	62	34.4444
XP_714429_Candida_albicans	81	5	2142	2146	1326	5	25	5,5,5,5,5	25	25
XP_714452_Candida_albicans	81	9	469	477	231	4	55	12,12,16,15,2,2,2,2,2	65	36.1111
XP_714452_Candida_albicans	81	5	587	591	307	3	57	3,3,18,19,20	63	63
XP_714452_Candida_albicans	81	23	620	642	331	11	190	19,19,19,19,18,16,16,16,16,16,16,1,1,1,1,1,1,1,2,2,2,2,2	207	45
XP_714452_Candida_albicans	81	1	746	746	408	1	18	18	18	90
XP_714452_Candida_albicans	81	1	843	843	500	1	20	20	20	100
XP_714452_Candida_albicans	81	9	856	864	513	6	117	20,20,19,19,19,3,3,20,3	126	70
XP_714452_Candida_albicans	81	3	882	884	539	3	60	20,20,20	60	100
XP_714452_Candida_albicans	81	2	928	929	574	0	0	1,2	3	7.5
XP_714452_Candida_albicans	81	2	958	959	594	2	35	17,18	35	87.5
XP_714452_Candida_albicans	81	1	1007	1007	628	0	0	1	1	5
XP_714452_Candida_albicans	81	5	1047	1051	665	0	0	2,1,1,1,1	6	6
XP_714452_Candida_albicans	81	1	1169	1169	777	1	19	19	19	95
XP_714452_Candida_albicans	81	2	1176	1177	784	0	0	1,1	2	5
XP_714452_Candida_albicans	81	2	1360	1361	942	2	10	5,5	10	25
XP_714453_Candida_albicans	81	2	229	230	167	2	40	20,20	40	100
XP_714453_Candida_albicans	81	1	366	366	285	1	19	19	19	95
XP_714461_Candida_albicans	81	6	277	282	244	0	0	2,2,2,2,2,2	12	10
XP_714461_Candida_albicans	81	1	336	336	297	1	20	20	20	100
XP_714461_Candida_albicans	81	6	363	368	321	6	103	9,19,19,19,19,18	103	85.8333
XP_714465_Candida_albicans	81	1	562	562	469	1	11	11	11	55
XP_714468_Candida_albicans	81	92	59	150	10	80	1341	18,16,12,12,12,11,14,17,17,17,13,14,14,14,10,5,5,5,10,8,4,2,2,2,2,3,3,3,3,15,15,14,15,19,20,20,20,20,20,20,20,20,20,19,19,19,19,19,19,16,10,12,12,12,9,20,20,20,20,20,20,20,20,20,20,20,20,20,20,20,20,20,20,20,20,20,20,20,20,20,20,20,20,20,20,15,12,12,15,2,2,2	1371	74.5109
XP_714468_Candida_albicans	81	15	187	201	121	7	50	2,2,2,3,3,3,3,3,5,5,5,5,10,10,10	71	23.6667
XP_714468_Candida_albicans	81	1	419	419	277	1	5	5	5	25
XP_714468_Candida_albicans	81	17	736	752	485	17	312	10,20,20,20,20,20,20,20,20,20,17,18,18,18,17,17,17	312	91.7647
XP_714468_Candida_albicans	81	11	818	828	552	11	206	20,19,19,18,18,18,17,19,20,20,18	206	93.6364
XP_714468_Candida_albicans	81	9	916	924	650	9	170	18,19,19,19,19,19,19,19,19	170	94.4444
XP_714470_Candida_albicans	81	4	594	597	315	3	25	15,4,5,5	29	36.25
XP_714472_Candida_albicans	81	8	442	449	249	8	117	13,14,14,9,11,17,19,20	117	73.125
XP_714472_Candida_albicans	81	1	686	686	389	0	0	3	3	15
XP_714472_Candida_albicans	81	3	695	697	398	0	0	3,3,3	9	15
XP_714529_Candida_albicans	81	7	82	88	40	7	140	20,20,20,20,20,20,20	140	100
XP_714535_Candida_albicans	81	2	142	143	51	2	10	5,5	10	25
XP_714547_Candida_albicans	81	4	900	903	75	4	71	18,17,18,18	71	88.75
XP_714547_Candida_albicans	81	3	1079	1081	192	3	60	20,20,20	60	100
XP_714547_Candida_albicans	81	2	1223	1224	319	2	39	19,20	39	97.5
XP_714547_Candida_albicans	81	1	1261	1261	357	1	20	20	20	100
XP_714547_Candida_albicans	81	3	1315	1317	383	3	52	17,18,17	52	86.6667
XP_714547_Candida_albicans	81	2	1342	1343	410	2	40	20,20	40	100
XP_714547_Candida_albicans	81	2	1892	1893	845	2	32	16,16	32	80
XP_714547_Candida_albicans	81	1	2145	2145	955	1	17	17	17	85
XP_714549_Candida_albicans	81	2	1739	1740	454	2	30	15,15	30	75
XP_714559_Candida_albicans	81	5	587	591	137	5	74	16,15,14,14,15	74	74
XP_714562_Candida_albicans	81	1	87	87	64	1	17	17	17	85
XP_714565_Candida_albicans	81	2	281	282	158	2	40	20,20	40	100
XP_714565_Candida_albicans	81	4	342	345	200	4	47	15,8,8,16	47	58.75
XP_714567_Candida_albicans	81	14	81	94	27	14	142	14,14,15,15,10,12,12,10,7,7,7,7,6,6	142	50.7143
XP_714573_Candida_albicans	81	1	72	72	52	1	20	20	20	100
XP_714574_Candida_albicans	81	51	500	550	263	34	582	20,20,20,20,19,19,19,20,20,20,20,20,20,20,20,20,19,19,19,19,19,19,6,6,6,6,6,16,17,18,17,17,18,18,2,2,2,2,1,2,2,2,2,2,2,2,2,2,2,2,2	615	60.2941
XP_714576_Candida_albicans	81	1	891	891	83	1	19	19	19	95
XP_714576_Candida_albicans	81	1	1020	1020	179	1	20	20	20	100
XP_714576_Candida_albicans	81	1	1040	1040	199	1	18	18	18	90
XP_714576_Candida_albicans	81	6	1117	1122	268	4	74	2,2,18,18,18,20	78	65
XP_714576_Candida_albicans	81	8	1148	1155	292	8	115	12,11,11,13,13,18,18,19	115	71.875
XP_714587_Candida_albicans	81	1	145	145	83	1	17	17	17	85
XP_714587_Candida_albicans	81	3	419	421	283	1	17	17,4,4	25	41.6667
XP_714592_Candida_albicans	81	14	441	454	253	14	162	19,18,18,17,16,8,8,8,8,7,7,7,7,14	162	57.8571
XP_714592_Candida_albicans	81	1	580	580	362	1	20	20	20	100
XP_714592_Candida_albicans	81	1	861	861	563	0	0	2	2	10
XP_714592_Candida_albicans	81	6	997	1002	633	6	119	20,20,20,20,20,19	119	99.1667
XP_714592_Candida_albicans	81	8	1074	1081	670	8	88	10,10,10,10,10,11,13,14	88	55
XP_714592_Candida_albicans	81	3	1522	1524	824	0	0	3,3,3	9	15
XP_714593_Candida_albicans	81	2	543	544	416	0	0	4,4	8	20
XP_714593_Candida_albicans	81	2	565	566	424	2	38	19,19	38	95
XP_714595_Candida_albicans	81	1	1205	1205	498	1	5	5	5	25
XP_714602_Candida_albicans	81	1	118	118	62	0	0	3	3	15
XP_714602_Candida_albicans	81	1	381	381	308	1	20	20	20	100
XP_714602_Candida_albicans	81	1	562	562	469	1	20	20	20	100
XP_714602_Candida_albicans	81	2	727	728	607	0	0	3,3	6	15
XP_714602_Candida_albicans	81	1	763	763	627	1	5	5	5	25
XP_714602_Candida_albicans	81	2	822	823	669	2	38	19,19	38	95
XP_714602_Candida_albicans	81	5	884	888	726	5	81	13,13,18,18,19	81	81
XP_714611_Candida_albicans	81	2	106	107	51	2	33	17,16	33	82.5
XP_714619_Candida_albicans	81	5	410	414	210	0	0	2,2,2,2,2	10	10
XP_714619_Candida_albicans	81	1	726	726	343	0	0	2	2	10
XP_714619_Candida_albicans	81	2	1306	1307	771	2	40	20,20	40	100
XP_714622_Candida_albicans	81	1	399	399	347	0	0	3	3	15
XP_714679_Candida_albicans	81	38	526	563	266	30	258	17,17,13,14,13,10,9,7,6,5,2,2,2,2,3,7,7,7,7,8,8,8,8,8,8,8,8,8,8,8,7,7,6,6,5,4,4,4	281	36.9737
XP_714679_Candida_albicans	81	3	785	787	498	3	26	9,9,8	26	43.3333
XP_714679_Candida_albicans	81	1	812	812	523	1	20	20	20	100
XP_714679_Candida_albicans	81	2	835	836	546	2	14	8,6	14	35
XP_714679_Candida_albicans	81	3	838	840	549	3	22	7,7,8	22	36.6667
XP_714679_Candida_albicans	81	1	866	866	574	1	20	20	20	100
XP_714679_Candida_albicans	81	4	933	936	640	0	0	1,1,1,1	4	5
XP_714679_Candida_albicans	81	25	981	1005	682	21	385	18,18,18,18,17,18,18,18,19,19,19,19,19,19,19,19,19,18,18,18,17,3,3,3,3	397	79.4
XP_714679_Candida_albicans	81	8	1210	1217	900	1	7	2,2,2,2,2,2,2,7	21	13.125
XP_714679_Candida_albicans	81	1	1240	1240	930	0	0	3	3	15
XP_714679_Candida_albicans	81	10	1426	1435	1025	3	36	12,12,12,3,3,2,2,2,2,2	52	26
XP_714679_Candida_albicans	81	5	1486	1490	1079	3	31	3,3,5,13,13	37	37
XP_714679_Candida_albicans	81	1	1572	1572	1162	1	15	15	15	75
XP_714679_Candida_albicans	81	18	1634	1651	1183	18	289	19,19,19,8,9,9,9,8,9,20,20,20,20,20,20,20,20,20	289	80.2778
XP_714686_Candida_albicans	81	1	709	709	200	1	18	18	18	90
XP_714686_Candida_albicans	81	7	776	782	256	7	81	8,8,12,14,13,13,13	81	57.8571
XP_714686_Candida_albicans	81	15	867	881	344	15	229	11,11,13,13,12,11,12,19,19,19,19,18,15,18,19	229	76.3333
XP_714686_Candida_albicans	81	28	1007	1034	435	7	78	4,4,3,3,3,3,3,11,11,11,10,11,12,12,3,3,2,2,2,2,2,2,3,3,3,2,2,2	134	23.9286
XP_714690_Candida_albicans	81	1	544	544	262	1	8	8	8	40
XP_714690_Candida_albicans	81	18	581	598	290	16	196	3,4,5,6,13,10,16,18,19,12,15,15,15,15,13,13,6,5	203	56.3889
XP_714690_Candida_albicans	81	6	737	742	436	0	0	2,2,2,2,2,2	12	10
XP_714690_Candida_albicans	81	11	937	947	621	6	91	15,16,15,15,15,15,2,2,2,2,2	101	45.9091
XP_714690_Candida_albicans	81	4	1038	1041	722	0	0	2,2,1,1	6	7.5
XP_714693_Candida_albicans	81	2	1326	1327	364	2	38	19,19	38	95
XP_714693_Candida_albicans	81	1	1365	1365	397	1	20	20	20	100
XP_714693_Candida_albicans	81	3	1466	1468	497	3	58	19,19,20	58	96.6667
XP_714693_Candida_albicans	81	9	1603	1611	603	0	0	2,2,2,3,3,3,3,3,3	24	13.3333
XP_714693_Candida_albicans	81	20	1741	1760	711	20	186	20,20,19,19,10,10,10,8,7,7,7,6,5,5,5,5,5,6,6,6	186	46.5
XP_714696_Candida_albicans	81	4	70	73	22	4	41	10,11,10,10	41	51.25
XP_714696_Candida_albicans	81	1	242	242	156	1	19	19	19	95
XP_714696_Candida_albicans	81	6	291	296	199	6	98	18,18,18,18,13,13	98	81.6667
XP_714699_Candida_albicans	81	2	110	111	57	2	38	19,19	38	95
XP_714699_Candida_albicans	81	1	396	396	263	0	0	4	4	20
XP_714706_Candida_albicans	81	14	779	792	447	10	102	4,4,5,4,4,10,10,9,9,9,8,14,11,17	118	42.1429
XP_714828_Candida_albicans	81	2	182	183	114	0	0	1,2	3	7.5
XP_714833_Candida_albicans	81	6	424	429	108	6	91	15,16,17,17,16,10	91	75.8333
XP_714833_Candida_albicans	81	2	557	558	179	2	38	19,19	38	95
XP_714834_Candida_albicans	81	11	394	404	270	11	182	14,12,15,18,18,18,18,18,17,17,17	182	82.7273
XP_714835_Candida_albicans	81	1	276	276	141	1	20	20	20	100
XP_714835_Candida_albicans	81	1	285	285	150	1	19	19	19	95
XP_714835_Candida_albicans	81	2	294	295	155	2	40	20,20	40	100
XP_714838_Candida_albicans	81	19	566	584	40	19	162	9,9,9,9,9,9,9,9,7,7,7,9,9,9,9,9,8,8,8	162	42.6316
XP_714838_Candida_albicans	81	7	738	744	112	7	58	7,7,8,8,8,10,10	58	41.4286
XP_714840_Candida_albicans	81	1	352	352	260	1	19	19	19	95
XP_714854_Candida_albicans	81	3	222	224	82	3	57	19,19,19	57	95
XP_714854_Candida_albicans	81	1	268	268	127	1	18	18	18	90
XP_714854_Candida_albicans	81	1	302	302	161	1	20	20	20	100
XP_714854_Candida_albicans	81	41	350	390	186	41	679	20,20,20,20,20,20,20,20,20,20,20,20,20,20,16,19,19,19,18,16,12,13,14,14,14,15,14,13,15,15,15,10,10,13,12,13,13,16,17,17,17	679	82.8049
XP_714854_Candida_albicans	81	2	501	502	304	2	38	19,19	38	95
XP_714854_Candida_albicans	81	4	856	859	518	4	67	16,18,18,15	67	83.75
XP_714858_Candida_albicans	81	2	788	789	272	2	40	20,20	40	100
XP_714859_Candida_albicans	81	1	225	225	146	1	19	19	19	95
XP_714860_Candida_albicans	81	12	538	549	302	12	114	12,13,13,13,13,10,7,7,7,7,6,6	114	47.5
XP_714878_Candida_albicans	81	1	385	385	254	1	20	20	20	100
XP_714879_Candida_albicans	81	1	258	258	98	1	18	18	18	90
XP_714879_Candida_albicans	81	18	441	458	249	18	263	17,18,18,18,10,10,10,10,10,10,12,18,17,17,17,17,17,17	263	73.0556
XP_714879_Candida_albicans	81	2	547	548	355	2	38	19,19	38	95
XP_714879_Candida_albicans	81	33	609	641	399	33	565	19,19,19,19,18,18,18,18,17,17,18,18,18,18,18,18,18,16,16,16,11,11,17,17,17,17,17,17,17,17,17,17,17	565	85.6061
XP_714879_Candida_albicans	81	1	685	685	475	1	19	19	19	95
XP_714879_Candida_albicans	81	2	893	894	663	2	37	18,19	37	92.5
XP_714879_Candida_albicans	81	2	1261	1262	1015	2	40	20,20	40	100
XP_714879_Candida_albicans	81	13	2200	2212	1808	13	211	13,14,14,14,14,12,17,19,19,19,19,19,18	211	81.1538
XP_714880_Candida_albicans	81	2	97	98	40	2	33	18,15	33	82.5
XP_714880_Candida_albicans	81	1	200	200	125	1	20	20	20	100
XP_714885_Candida_albicans	81	1	697	697	454	1	20	20	20	100
XP_714899_Candida_albicans	81	9	166	174	115	3	18	6,6,6,4,4,4,4,3,3	40	22.2222
XP_714899_Candida_albicans	81	2	320	321	200	2	23	12,11	23	57.5
XP_714899_Candida_albicans	81	6	1016	1021	765	6	63	10,10,10,11,11,11	63	52.5
XP_714901_Candida_albicans	81	2	367	368	261	2	10	5,5	10	25
XP_714904_Candida_albicans	81	127	120	246	47	127	1749	17,18,16,18,18,18,18,12,11,6,17,17,17,15,15,15,15,15,15,15,15,14,13,13,12,13,13,13,13,13,12,12,11,13,17,17,17,18,18,18,18,16,15,15,15,15,15,15,15,14,11,11,11,11,11,11,11,11,15,16,15,15,15,15,17,17,17,17,15,17,17,17,17,13,13,13,13,13,13,12,11,18,17,17,17,16,17,17,17,17,10,9,9,8,7,7,6,8,8,8,8,8,8,13,13,13,15,14,14,14,11,12,12,12,12,12,13,13,13,13,13,13,13,13,15,15,14	1749	68.8583
XP_714904_Candida_albicans	81	1	579	579	375	1	20	20	20	100
XP_714904_Candida_albicans	81	4	1238	1241	656	4	80	20,20,20,20	80	100
XP_714904_Candida_albicans	81	1	2070	2070	1064	0	0	3	3	15
XP_714906_Candida_albicans	81	2	742	743	335	2	40	20,20	40	100
XP_714906_Candida_albicans	81	2	941	942	502	2	40	20,20	40	100
XP_714906_Candida_albicans	81	2	1037	1038	579	2	40	20,20	40	100
XP_714906_Candida_albicans	81	1	1054	1054	595	1	20	20	20	100
XP_714906_Candida_albicans	81	1	1112	1112	639	1	20	20	20	100
XP_714912_Candida_albicans	81	1	1219	1219	196	1	9	9	9	45
XP_714913_Candida_albicans	81	1	216	216	115	1	20	20	20	100
XP_714913_Candida_albicans	81	1	473	473	343	1	7	7	7	35
XP_714915_Candida_albicans	81	14	76	89	63	0	0	3,3,3,3,3,3,3,3,2,2,2,2,2,2	36	12.8571
XP_714915_Candida_albicans	81	6	205	210	157	6	30	5,5,5,5,5,5	30	25
XP_714915_Candida_albicans	81	2	328	329	254	2	10	5,5	10	25
XP_714915_Candida_albicans	81	2	401	402	317	2	36	18,18	36	90
XP_714915_Candida_albicans	81	1	407	407	323	1	5	5	5	25
XP_714915_Candida_albicans	81	2	795	796	600	2	40	20,20	40	100
XP_714932_Candida_albicans	81	2	59	60	35	2	40	20,20	40	100
XP_714932_Candida_albicans	81	4	599	602	314	0	0	2,2,2,2	8	10
XP_714932_Candida_albicans	81	6	812	817	447	3	16	4,4,4,5,5,6	28	23.3333
XP_714932_Candida_albicans	81	1	1040	1040	611	1	18	18	18	90
XP_714932_Candida_albicans	81	2	1170	1171	712	2	26	10,16	26	65
XP_714936_Candida_albicans	81	1	500	500	166	1	20	20	20	100
XP_714940_Candida_albicans	81	10	194	203	79	10	139	11,12,12,12,13,14,15,15,16,19	139	69.5
XP_714940_Candida_albicans	81	1	244	244	122	1	20	20	20	100
XP_715008_Candida_albicans	81	6	684	689	193	6	118	20,20,20,20,19,19	118	98.3333
XP_715008_Candida_albicans	81	14	770	783	251	14	279	19,20,20,20,20,20,20,20,20,20,20,20,20,20	279	99.6429
XP_715008_Candida_albicans	81	7	1412	1418	451	7	123	18,16,17,12,20,20,20	123	87.8571
XP_715008_Candida_albicans	81	2	1488	1489	511	2	40	20,20	40	100
XP_715008_Candida_albicans	81	5	1524	1528	547	5	100	20,20,20,20,20	100	100
XP_715008_Candida_albicans	81	2	1608	1609	624	2	40	20,20	40	100
XP_715008_Candida_albicans	81	1	1689	1689	704	1	20	20	20	100
XP_715008_Candida_albicans	81	4	1782	1785	772	4	60	16,15,14,15	60	75
XP_715011_Candida_albicans	81	2	104	105	45	2	16	8,8	16	40
XP_715013_Candida_albicans	81	1	471	471	351	1	20	20	20	100
XP_715014_Candida_albicans	81	1	1599	1599	32	1	19	19	19	95
XP_715014_Candida_albicans	81	1	1641	1641	64	1	20	20	20	100
XP_715014_Candida_albicans	81	11	1723	1733	121	11	200	20,20,20,20,20,20,18,17,17,14,14	200	90.9091
XP_715014_Candida_albicans	81	1	1752	1752	148	1	8	8	8	40
XP_715014_Candida_albicans	81	4	1989	1992	273	4	54	18,13,12,11	54	67.5
XP_715014_Candida_albicans	81	3	2028	2030	310	3	46	19,19,8	46	76.6667
XP_715014_Candida_albicans	81	7	2064	2070	344	7	139	20,20,20,20,19,20,20	139	99.2857
XP_715014_Candida_albicans	81	2	2111	2112	382	2	38	19,19	38	95
XP_715014_Candida_albicans	81	2	2164	2165	428	2	38	20,18	38	95
XP_715014_Candida_albicans	81	3	2242	2244	500	3	60	20,20,20	60	100
XP_715014_Candida_albicans	81	2	2405	2406	534	2	38	19,19	38	95
XP_715014_Candida_albicans	81	2	2432	2433	561	2	40	20,20	40	100
XP_715014_Candida_albicans	81	3	2471	2473	598	3	60	20,20,20	60	100
XP_715014_Candida_albicans	81	2	2544	2545	671	2	40	20,20	40	100
XP_715014_Candida_albicans	81	5	2588	2592	710	5	99	20,20,20,20,19	99	99
XP_715014_Candida_albicans	81	4	2629	2632	743	4	78	20,19,19,20	78	97.5
XP_715014_Candida_albicans	81	6	2765	2770	875	6	112	17,18,19,19,19,20	112	93.3333
XP_715014_Candida_albicans	81	8	2898	2905	969	8	149	18,18,19,19,19,18,19,19	149	93.125
XP_715017_Candida_albicans	81	5	257	261	149	5	93	19,19,19,19,17	93	93
XP_715017_Candida_albicans	81	3	314	316	194	0	0	3,4,4	11	18.3333
XP_715025_Candida_albicans	81	3	852	854	8	3	24	10,8,6	24	40
XP_715025_Candida_albicans	81	2	1071	1072	80	2	36	18,18	36	90
XP_715025_Candida_albicans	81	13	1305	1317	209	13	233	17,18,18,18,18,18,18,17,17,18,19,19,18	233	89.6154
XP_715025_Candida_albicans	81	12	1381	1392	265	12	126	16,15,15,15,15,15,7,7,6,5,5,5	126	52.5
XP_715025_Candida_albicans	81	10	1557	1566	423	10	200	20,20,20,20,20,20,20,20,20,20	200	100
XP_715025_Candida_albicans	81	5	1654	1658	510	5	91	19,18,19,16,19	91	91
XP_715034_Candida_albicans	81	4	239	242	90	4	77	20,19,20,18	77	96.25
XP_715034_Candida_albicans	81	18	662	679	329	18	323	20,20,20,20,13,12,12,12,20,20,17,17,20,20,20,20,20,20	323	89.7222
XP_715034_Candida_albicans	81	7	972	978	488	7	139	20,20,20,20,20,20,19	139	99.2857
XP_715034_Candida_albicans	81	5	1006	1010	517	5	99	20,20,19,20,20	99	99
XP_715131_Candida_albicans	81	8	137	144	37	8	136	15,18,17,17,17,18,17,17	136	85
XP_715131_Candida_albicans	81	2	151	152	51	0	0	3,3	6	15
XP_715131_Candida_albicans	81	2	254	255	117	2	32	16,16	32	80
XP_715131_Candida_albicans	81	3	320	322	174	3	15	5,5,5	15	25
XP_715133_Candida_albicans	81	39	1560	1598	559	33	464	18,18,17,15,4,4,4,4,4,14,14,15,13,15,15,15,15,15,15,15,1,15,15,15,13,13,9,10,13,12,12,13,17,12,12,13,14,14,13	485	62.1795
XP_715141_Candida_albicans	81	11	1387	1397	170	11	199	20,20,20,20,19,12,20,17,19,19,13	199	90.4545
XP_715141_Candida_albicans	81	3	1446	1448	224	3	57	19,19,19	57	95
XP_715141_Candida_albicans	81	1	1504	1504	280	1	6	6	6	30
XP_715141_Candida_albicans	81	3	1995	1997	448	3	59	20,20,19	59	98.3333
XP_715141_Candida_albicans	81	5	2088	2092	497	5	98	20,20,20,19,19	98	98
XP_715141_Candida_albicans	81	2	2145	2146	552	2	40	20,20	40	100
XP_715143_Candida_albicans	81	1	920	920	526	1	19	19	19	95
XP_715143_Candida_albicans	81	2	1050	1051	648	2	38	19,19	38	95
XP_715143_Candida_albicans	81	1	1217	1217	806	1	12	12	12	60
XP_715144_Candida_albicans	81	1	244	244	190	1	20	20	20	100
XP_715144_Candida_albicans	81	1	336	336	252	1	19	19	19	95
XP_715144_Candida_albicans	81	1	421	421	321	1	20	20	20	100
XP_715144_Candida_albicans	81	3	454	456	351	3	34	11,11,12	34	56.6667
XP_715144_Candida_albicans	81	1	467	467	364	1	20	20	20	100
XP_715144_Candida_albicans	81	2	519	520	399	2	40	20,20	40	100
XP_715144_Candida_albicans	81	2	688	689	545	2	36	18,18	36	90
XP_715144_Candida_albicans	81	2	718	719	575	2	36	18,18	36	90
XP_715144_Candida_albicans	81	2	768	769	623	2	34	17,17	34	85
XP_715151_Candida_albicans	81	4	221	224	153	4	69	20,20,18,11	69	86.25
XP_715151_Candida_albicans	81	1	271	271	195	0	0	3	3	15
XP_715157_Candida_albicans	81	1	670	670	449	1	9	9	9	45
XP_715157_Candida_albicans	81	4	722	725	490	4	32	8,8,8,8	32	40
XP_715157_Candida_albicans	81	13	813	825	541	12	157	20,20,16,15,15,15,13,12,13,7,6,5,4	161	61.9231
XP_715158_Candida_albicans	81	6	120	125	39	4	20	5,5,5,5,4,4	28	23.3333
XP_715158_Candida_albicans	81	4	287	290	168	4	60	17,17,17,9	60	75
XP_715171_Candida_albicans	81	2	508	509	93	2	34	17,17	34	85
XP_715171_Candida_albicans	81	8	819	826	361	8	142	19,19,17,17,18,17,18,17	142	88.75
XP_715171_Candida_albicans	81	5	1090	1094	589	5	78	9,10,20,20,19	78	78
XP_715203_Candida_albicans	81	5	584	588	408	5	61	11,11,13,13,13	61	61
XP_715205_Candida_albicans	81	1	599	599	38	1	20	20	20	100
XP_715205_Candida_albicans	81	10	760	769	159	10	200	20,20,20,20,20,20,20,20,20,20	200	100
XP_715205_Candida_albicans	81	4	840	843	239	4	79	20,20,20,19	79	98.75
XP_715205_Candida_albicans	81	1	928	928	312	1	20	20	20	100
XP_715205_Candida_albicans	81	3	999	1001	371	3	60	20,20,20	60	100
XP_715205_Candida_albicans	81	1	1234	1234	584	1	18	18	18	90
XP_715205_Candida_albicans	81	1	1314	1314	659	1	20	20	20	100
XP_715215_Candida_albicans	81	1	273	273	102	1	7	7	7	35
XP_715215_Candida_albicans	81	10	406	415	213	10	159	13,13,13,18,16,16,17,13,20,20	159	79.5
XP_715227_Candida_albicans	81	27	402	428	248	26	436	2,20,20,20,5,5,12,13,14,18,19,20,20,16,15,15,16,20,20,19,19,18,18,18,18,19,19	438	81.1111
XP_715228_Candida_albicans	81	1	100	100	34	1	5	5	5	25
XP_715228_Candida_albicans	81	1	206	206	120	1	20	20	20	100
XP_715228_Candida_albicans	81	1	239	239	150	1	12	12	12	60
XP_715228_Candida_albicans	81	1	290	290	201	1	19	19	19	95
XP_715228_Candida_albicans	81	1	596	596	502	1	20	20	20	100
XP_715228_Candida_albicans	81	9	601	609	507	9	180	20,20,20,20,20,20,20,20,20	180	100
XP_715234_Candida_albicans	81	15	537	551	389	15	259	9,9,9,19,15,19,19,20,20,20,20,20,20,20,20	259	86.3333
XP_715235_Candida_albicans	81	7	554	560	177	7	78	10,11,11,11,11,12,12	78	55.7143
XP_715246_Candida_albicans	81	33	495	527	232	28	339	20,19,19,19,11,11,17,4,4,4,4,4,5,5,5,5,7,9,9,10,10,18,17,19,19,15,9,10,10,10,10,10,11	359	54.3939
XP_715318_Candida_albicans	81	1	2057	2057	715	1	17	17	17	85
XP_715318_Candida_albicans	81	1	2252	2252	842	1	17	17	17	85
XP_715318_Candida_albicans	81	4	2705	2708	1181	4	63	15,16,16,16	63	78.75
XP_715318_Candida_albicans	81	1	3281	3281	1515	1	14	14	14	70
XP_715318_Candida_albicans	81	1	3739	3739	1822	1	17	17	17	85
XP_715318_Candida_albicans	81	17	4488	4504	2162	17	239	12,10,12,12,12,12,15,15,15,16,16,16,16,16,16,14,14	239	70.2941
XP_715318_Candida_albicans	81	2	5512	5513	2786	2	30	14,16	30	75
XP_715332_Candida_albicans	81	4	85	88	15	0	0	3,4,4,4	15	18.75
XP_715337_Candida_albicans	81	45	1629	1673	128	37	218	3,3,3,6,6,6,5,5,5,5,5,5,5,5,5,5,4,4,4,4,4,6,6,6,6,6,6,7,7,7,7,6,6,6,6,6,6,6,6,6,7,7,6,6,6	247	27.4444
XP_715343_Candida_albicans	81	2	551	552	277	2	14	7,7	14	35
XP_715347_Candida_albicans	81	1	48	48	3	1	5	5	5	25
XP_715352_Candida_albicans	81	3	176	178	71	3	36	12,12,12	36	60
XP_715352_Candida_albicans	81	2	525	526	318	2	24	5,19	24	60
XP_715356_Candida_albicans	81	5	301	305	204	5	86	17,17,18,17,17	86	86
XP_715356_Candida_albicans	81	12	395	406	276	8	51	7,7,7,7,7,6,4,4,4,4,5,5	67	27.9167
XP_715356_Candida_albicans	81	4	412	415	292	4	52	18,18,8,8	52	65
XP_715356_Candida_albicans	81	3	688	690	536	3	52	18,17,17	52	86.6667
XP_715356_Candida_albicans	81	2	738	739	585	2	36	18,18	36	90
XP_715361_Candida_albicans	81	1	797	797	309	1	20	20	20	100
XP_715361_Candida_albicans	81	1	890	890	376	1	12	12	12	60
XP_715361_Candida_albicans	81	1	932	932	414	1	8	8	8	40
XP_715367_Candida_albicans	81	1	803	803	309	1	20	20	20	100
XP_715367_Candida_albicans	81	1	896	896	376	1	13	13	13	65
XP_715367_Candida_albicans	81	1	966	966	442	1	13	13	13	65
XP_715368_Candida_albicans	81	2	575	576	82	2	40	20,20	40	100
XP_715368_Candida_albicans	81	1	713	713	145	1	20	20	20	100
XP_715370_Candida_albicans	81	1	2264	2264	426	1	19	19	19	95
XP_715370_Candida_albicans	81	1	2383	2383	505	1	13	13	13	65
XP_715370_Candida_albicans	81	11	2434	2444	538	11	153	13,14,14,14,14,14,14,14,14,14,14	153	69.5455
XP_715370_Candida_albicans	81	1	2550	2550	591	1	19	19	19	95
XP_715370_Candida_albicans	81	2	2823	2824	797	2	35	17,18	35	87.5
XP_715374_Candida_albicans	81	1	1292	1292	48	0	0	3	3	15
XP_715374_Candida_albicans	81	1	1392	1392	139	1	18	18	18	90
XP_715374_Candida_albicans	81	3	1421	1423	167	3	50	16,16,18	50	83.3333
XP_715374_Candida_albicans	81	1	1512	1512	255	1	11	11	11	55
XP_715374_Candida_albicans	81	3	1748	1750	484	3	60	20,20,20	60	100
XP_715374_Candida_albicans	81	2	2027	2028	728	2	36	18,18	36	90
XP_715374_Candida_albicans	81	2	2076	2077	775	2	34	17,17	34	85
XP_715374_Candida_albicans	81	2	2174	2175	871	1	17	17,4	21	52.5
XP_715379_Candida_albicans	81	2	756	757	155	2	38	19,19	38	95
XP_715402_Candida_albicans	81	2	460	461	40	2	26	12,14	26	65
XP_715402_Candida_albicans	81	1	686	686	201	1	17	17	17	85
XP_715402_Candida_albicans	81	5	756	760	238	5	100	20,20,20,20,20	100	100
XP_715402_Candida_albicans	81	7	931	937	367	7	139	19,20,20,20,20,20,20	139	99.2857
XP_715402_Candida_albicans	81	3	1035	1037	430	3	55	18,17,20	55	91.6667
XP_715402_Candida_albicans	81	1	1081	1081	476	0	0	2	2	10
XP_715402_Candida_albicans	81	1	1343	1343	665	1	18	18	18	90
XP_715402_Candida_albicans	81	2	1536	1537	820	0	0	4,4	8	20
XP_715407_Candida_albicans	81	1	789	789	454	1	18	18	18	90
XP_715407_Candida_albicans	81	1	1385	1385	1021	1	18	18	18	90
XP_715407_Candida_albicans	81	1	1756	1756	1359	1	6	6	6	30
XP_715407_Candida_albicans	81	1	1797	1797	1400	1	18	18	18	90
XP_715407_Candida_albicans	81	2	1850	1851	1422	2	34	17,17	34	85
XP_715407_Candida_albicans	81	1	2477	2477	1914	0	0	2	2	10
XP_715412_Candida_albicans	81	1	1101	1101	336	1	15	15	15	75
XP_715412_Candida_albicans	81	1	1753	1753	986	0	0	2	2	10
XP_715412_Candida_albicans	81	7	2080	2086	1237	7	107	18,18,18,18,17,9,9	107	76.4286
XP_715435_Candida_albicans	81	1	224	224	186	1	18	18	18	90
XP_715435_Candida_albicans	81	10	640	649	539	10	116	8,11,9,9,6,6,13,18,18,18	116	58
XP_715438_Candida_albicans	81	1	421	421	347	1	20	20	20	100
XP_715439_Candida_albicans	81	1	699	699	233	1	20	20	20	100
XP_715524_Candida_albicans	81	35	47	81	19	35	550	17,14,14,14,8,9,9,7,7,7,7,19,19,19,18,17,17,17,17,17,17,16,19,19,19,19,19,19,19,19,19,19,18,18,18	550	78.5714
XP_715524_Candida_albicans	81	1	647	647	346	1	19	19	19	95
XP_715533_Candida_albicans	81	2	96	97	65	0	0	3,3	6	15
XP_715533_Candida_albicans	81	1	552	552	465	1	9	9	9	45
XP_715542_Candida_albicans	81	31	66	96	26	13	123	12,12,12,11,10,8,8,10,10,9,7,7,7,4,3,3,3,3,3,3,3,4,4,4,3,3,3,3,4,4,4	184	29.6774
XP_715542_Candida_albicans	81	13	389	401	330	4	35	1,1,1,1,1,2,2,2,3,6,9,10,10	49	18.8462
XP_715547_Candida_albicans	81	10	2420	2429	121	10	113	11,18,18,18,17,7,6,6,6,6	113	56.5
XP_715547_Candida_albicans	81	14	2489	2502	189	0	0	4,3,3,3,2,2,2,2,2,2,1,1,1,1	29	10.3571
XP_715547_Candida_albicans	81	2	2819	2820	460	2	38	19,19	38	95
XP_715569_Candida_albicans	81	2	127	128	73	2	24	12,12	24	60
XP_715569_Candida_albicans	81	2	199	200	143	0	0	3,3	6	15
XP_715569_Candida_albicans	81	6	800	805	551	6	109	19,19,17,17,18,19	109	90.8333
XP_715569_Candida_albicans	81	18	1018	1035	636	18	180	12,8,8,7,7,7,7,9,9,9,9,9,13,15,14,14,12,11	180	50
XP_715697_Candida_albicans	81	28	640	667	348	5	40	6,6,6,11,11,4,4,4,4,4,4,3,3,3,3,3,3,3,3,3,3,3,3,3,3,3,3,3	115	20.5357
XP_715699_Candida_albicans	81	8	177	184	5	8	50	6,6,6,6,6,6,7,7	50	31.25
XP_715703_Candida_albicans	81	11	535	545	167	11	217	20,20,20,20,19,19,20,19,20,20,20	217	98.6364
XP_715728_Candida_albicans	81	2	610	611	50	2	40	20,20	40	100
XP_715737_Candida_albicans	81	4	172	175	78	4	29	7,8,7,7	29	36.25
XP_715749_Candida_albicans	81	5	846	850	404	5	69	13,13,13,15,15	69	69
XP_715749_Candida_albicans	81	7	1022	1028	574	7	97	17,17,17,12,12,11,11	97	69.2857
XP_715749_Candida_albicans	81	1	1195	1195	720	1	13	13	13	65
XP_715749_Candida_albicans	81	1	1284	1284	808	1	18	18	18	90
XP_715749_Candida_albicans	81	8	1343	1350	867	8	124	18,18,14,13,13,16,16,16	124	77.5
XP_715749_Candida_albicans	81	3	1428	1430	940	3	50	14,18,18	50	83.3333
XP_715749_Candida_albicans	81	1	1442	1442	954	1	18	18	18	90
XP_715761_Candida_albicans	81	2	118	119	68	2	32	19,13	32	80
XP_715761_Candida_albicans	81	2	255	256	147	2	40	20,20	40	100
XP_715761_Candida_albicans	81	3	260	262	152	2	14	8,6,4	18	30
XP_715761_Candida_albicans	81	1	688	688	482	1	16	16	16	80
XP_715775_Candida_albicans	81	5	721	725	495	5	99	20,20,20,20,19	99	99
XP_715775_Candida_albicans	81	5	874	878	619	5	49	9,10,10,10,10	49	49
XP_715775_Candida_albicans	81	5	1136	1140	779	1	9	9,2,2,2,2	17	17
XP_715792_Candida_albicans	81	4	611	614	310	4	20	5,5,5,5	20	25
XP_715865_Candida_albicans	81	1	120	120	101	1	19	19	19	95
XP_715865_Candida_albicans	81	2	225	226	159	2	24	12,12	24	60
XP_715893_Candida_albicans	81	4	815	818	11	4	69	18,15,18,18	69	86.25
XP_715893_Candida_albicans	81	1	2748	2748	758	1	16	16	16	80
XP_715894_Candida_albicans	81	1	223	223	76	1	12	12	12	60
XP_715894_Candida_albicans	81	12	455	466	283	12	152	13,19,12,12,12,12,12,12,12,12,6,18	152	63.3333
XP_716011_Candida_albicans	81	6	189	194	129	6	36	6,6,6,6,6,6	36	30
XP_716013_Candida_albicans	81	4	199	202	142	3	54	18,18,18,2	56	70
XP_716013_Candida_albicans	81	1	249	249	188	1	11	11	11	55
XP_716028_Candida_albicans	81	2	143	144	66	2	38	19,19	38	95
XP_716028_Candida_albicans	81	20	275	294	196	20	400	20,20,20,20,20,20,20,20,20,20,20,20,20,20,20,20,20,20,20,20	400	100
XP_716028_Candida_albicans	81	13	303	315	222	13	259	20,20,20,20,20,20,20,20,19,20,20,20,20	259	99.6154
XP_716032_Candida_albicans	81	11	407	417	175	11	220	20,20,20,20,20,20,20,20,20,20,20	220	100
XP_716032_Candida_albicans	81	3	1165	1167	810	3	59	19,20,20	59	98.3333
XP_716033_Candida_albicans	81	2	166	167	105	2	28	14,14	28	70
XP_716034_Candida_albicans	81	6	108	113	41	6	105	19,19,14,15,19,19	105	87.5
XP_716034_Candida_albicans	81	8	219	226	101	8	110	8,9,9,9,18,19,19,19	110	68.75
XP_716034_Candida_albicans	81	1	446	446	264	1	17	17	17	85
XP_716034_Candida_albicans	81	1	593	593	367	0	0	2	2	10
XP_716034_Candida_albicans	81	5	664	668	414	5	65	13,13,13,13,13	65	65
XP_716038_Candida_albicans	81	1	141	141	70	1	10	10	10	50
XP_716038_Candida_albicans	81	8	171	178	98	8	47	6,6,6,5,6,6,6,6	47	29.375
XP_716056_Candida_albicans	81	1	232	232	120	1	5	5	5	25
XP_716056_Candida_albicans	81	5	658	662	466	5	97	20,20,20,19,18	97	97
XP_716056_Candida_albicans	81	2	837	838	583	2	22	11,11	22	55
XP_716056_Candida_albicans	81	3	1204	1206	900	3	41	13,14,14	41	68.3333
XP_716056_Candida_albicans	81	2	1411	1412	1077	2	34	17,17	34	85
XP_716066_Candida_albicans	81	8	963	970	333	8	112	13,12,9,11,12,19,19,17	112	70
XP_716066_Candida_albicans	81	1	1361	1361	695	1	12	12	12	60
XP_716075_Candida_albicans	81	1	118	118	74	1	19	19	19	95
XP_716075_Candida_albicans	81	2	378	379	293	2	34	16,18	34	85
XP_716075_Candida_albicans	81	2	397	398	312	2	40	20,20	40	100
XP_716075_Candida_albicans	81	3	418	420	333	3	60	20,20,20	60	100
XP_716075_Candida_albicans	81	7	507	513	419	7	133	19,20,20,14,20,20,20	133	95
XP_716075_Candida_albicans	81	2	590	591	501	2	40	20,20	40	100
XP_716075_Candida_albicans	81	1	732	732	630	1	20	20	20	100
XP_716075_Candida_albicans	81	1	807	807	704	1	20	20	20	100
XP_716075_Candida_albicans	81	8	951	958	825	6	111	3,3,17,18,19,19,19,19	117	73.125
XP_716076_Candida_albicans	81	2	194	195	139	2	38	20,18	38	95
XP_716076_Candida_albicans	81	1	202	202	146	1	20	20	20	100
XP_716076_Candida_albicans	81	1	316	316	255	1	20	20	20	100
XP_716086_Candida_albicans	81	1	104	104	77	0	0	3	3	15
XP_716086_Candida_albicans	81	2	142	143	113	0	0	3,3	6	15
XP_716089_Candida_albicans	81	32	376	407	26	32	527	17,18,18,18,18,18,18,18,18,18,18,18,18,18,18,18,18,18,18,18,18,17,15,15,15,14,12,12,12,12,13,13	527	82.3438
XP_716089_Candida_albicans	81	8	601	608	217	8	131	15,15,15,15,16,17,19,19	131	81.875
XP_716089_Candida_albicans	81	1	667	667	278	1	20	20	20	100
XP_716091_Candida_albicans	81	16	471	486	103	16	303	18,18,18,17,17,17,18,20,20,20,20,20,20,20,20,20	303	94.6875
XP_716091_Candida_albicans	81	3	774	776	273	3	60	20,20,20	60	100
XP_716101_Candida_albicans	81	1	1559	1559	463	0	0	3	3	15
XP_716101_Candida_albicans	81	3	2046	2048	771	0	0	2,2,2	6	10
XP_716101_Candida_albicans	81	1	2356	2356	1050	1	12	12	12	60
XP_716101_Candida_albicans	81	7	2403	2409	1096	0	0	2,2,2,2,2,2,2	14	10
XP_716101_Candida_albicans	81	7	2459	2465	1152	0	0	3,3,2,2,2,3,3	18	12.8571
XP_716101_Candida_albicans	81	27	2518	2544	1196	2	21	11,10,2,2,1,1,1,1,1,1,1,1,2,2,2,2,2,2,2,2,2,2,2,2,2,2,2	63	11.6667
XP_716112_Candida_albicans	81	18	957	974	198	10	149	4,4,4,4,4,4,4,4,18,18,18,17,14,14,12,12,11,15	181	50.2778
XP_716112_Candida_albicans	81	17	1484	1500	402	17	191	6,5,5,13,13,13,17,16,16,15,18,8,8,13,13,6,6	191	56.1765
XP_716112_Candida_albicans	81	4	1748	1751	559	4	71	19,17,17,18	71	88.75
XP_716112_Candida_albicans	81	21	1921	1941	610	6	39	3,3,3,3,3,3,3,3,2,2,2,2,2,2,2,7,6,7,7,6,6	77	18.3333
XP_716112_Candida_albicans	81	1	1972	1972	656	1	7	7	7	35
XP_716112_Candida_albicans	81	5	1986	1990	669	5	100	20,20,20,20,20	100	100
XP_716112_Candida_albicans	81	3	2103	2105	768	3	21	7,7,7	21	35
XP_716112_Candida_albicans	81	80	2243	2322	841	57	655	3,4,20,20,20,20,20,20,19,19,19,19,19,13,14,13,13,13,15,15,15,15,11,11,11,14,15,12,12,11,11,11,11,11,11,9,7,6,6,6,6,7,6,6,6,5,5,3,4,4,3,4,4,4,4,4,4,4,4,4,3,3,3,3,3,5,5,5,5,5,5,5,5,5,5,4,3,3,17,20	737	46.0625
XP_716115_Candida_albicans	81	3	244	246	183	3	36	5,17,14	36	60
XP_716115_Candida_albicans	81	3	663	665	459	1	10	10,3,3	16	26.6667
XP_716210_Candida_albicans	81	16	449	464	392	8	93	15,15,15,14,15,7,6,6,3,2,2,2,3,3,3,3	114	35.625
XP_716216_Candida_albicans	81	7	312	318	97	0	0	4,4,4,2,2,2,2	20	14.2857
XP_716216_Candida_albicans	81	2	323	324	108	0	0	4,4	8	20
XP_716216_Candida_albicans	81	1	501	501	247	1	19	19	19	95
XP_716222_Candida_albicans	81	2	2541	2542	1402	2	18	9,9	18	45
XP_716236_Candida_albicans	81	5	1163	1167	303	5	88	17,19,15,18,19	88	88
XP_716236_Candida_albicans	81	1	1233	1233	370	1	19	19	19	95
XP_716236_Candida_albicans	81	1	1879	1879	667	1	19	19	19	95
XP_716236_Candida_albicans	81	1	2203	2203	900	1	20	20	20	100
XP_716236_Candida_albicans	81	1	2390	2390	1050	1	18	18	18	90
XP_716241_Candida_albicans	81	2	401	402	172	2	40	20,20	40	100
XP_716250_Candida_albicans	81	1	1165	1165	260	1	19	19	19	95
XP_716250_Candida_albicans	81	5	1283	1287	328	5	70	16,16,15,14,9	70	70
XP_716250_Candida_albicans	81	4	1506	1509	472	4	76	19,19,19,19	76	95
XP_716250_Candida_albicans	81	1	1648	1648	535	1	19	19	19	95
XP_716250_Candida_albicans	81	6	1684	1689	563	6	102	14,18,18,18,18,16	102	85
XP_716250_Candida_albicans	81	2	1695	1696	572	2	38	19,19	38	95
XP_716250_Candida_albicans	81	6	1765	1770	619	6	99	17,17,18,16,15,16	99	82.5
XP_716250_Candida_albicans	81	2	1873	1874	688	2	38	19,19	38	95
XP_716255_Candida_albicans	81	1	255	255	173	0	0	2	2	10
XP_716255_Candida_albicans	81	14	309	322	227	0	0	2,2,2,2,2,2,2,2,2,2,2,2,2,4	30	10.7143
XP_716255_Candida_albicans	81	3	371	373	289	1	8	8,2,2	12	20
XP_716255_Candida_albicans	81	1	472	472	380	0	0	3	3	15
XP_716255_Candida_albicans	81	6	521	526	415	1	12	2,2,2,2,2,12	22	18.3333
XP_716255_Candida_albicans	81	5	569	573	454	0	0	2,2,2,2,2	10	10
XP_716255_Candida_albicans	81	4	781	784	609	0	0	2,2,2,2	8	10
XP_716255_Candida_albicans	81	4	866	869	689	0	0	2,2,2,2	8	10
XP_716255_Candida_albicans	81	1	1005	1005	790	0	0	2	2	10
XP_716261_Candida_albicans	81	3	515	517	44	0	0	2,2,2	6	10
XP_716263_Candida_albicans	81	1	1105	1105	850	1	19	19	19	95
XP_716263_Candida_albicans	81	1	1138	1138	867	0	0	4	4	20
XP_716263_Candida_albicans	81	1	1177	1177	899	1	15	15	15	75
XP_716270_Candida_albicans	81	2	123	124	72	2	24	12,12	24	60
XP_716270_Candida_albicans	81	1	488	488	287	0	0	3	3	15
XP_716281_Candida_albicans	81	4	1059	1062	348	4	80	20,20,20,20	80	100
XP_716293_Candida_albicans	81	13	72	84	51	13	238	20,20,20,20,20,20,20,20,20,17,17,12,12	238	91.5385
XP_716293_Candida_albicans	81	3	1256	1258	753	3	51	17,17,17	51	85
XP_716293_Candida_albicans	81	1	1372	1372	830	1	11	11	11	55
XP_716293_Candida_albicans	81	13	1407	1419	835	13	249	19,19,20,20,19,20,19,19,18,19,19,18,20	249	95.7692
XP_716298_Candida_albicans	81	4	629	632	230	4	41	7,7,7,20	41	51.25
XP_716298_Candida_albicans	81	1	810	810	383	1	20	20	20	100
XP_716298_Candida_albicans	81	1	1212	1212	779	1	20	20	20	100
XP_716299_Candida_albicans	81	1	282	282	196	1	20	20	20	100
XP_716311_Candida_albicans	81	5	638	642	235	5	99	20,20,19,20,20	99	99
XP_716311_Candida_albicans	81	1	917	917	412	1	16	16	16	80
XP_716311_Candida_albicans	81	1	973	973	445	1	17	17	17	85
XP_716322_Candida_albicans	81	1	1424	1424	418	0	0	3	3	15
XP_716322_Candida_albicans	81	5	1570	1574	518	5	92	20,19,19,18,16	92	92
XP_716322_Candida_albicans	81	8	2036	2043	694	8	136	20,20,20,20,20,19,7,10	136	85
XP_716326_Candida_albicans	81	1	171	171	40	1	5	5	5	25
XP_716326_Candida_albicans	81	2	710	711	115	2	22	11,11	22	55
XP_716326_Candida_albicans	81	1	894	894	240	1	18	18	18	90
XP_716334_Candida_albicans	81	2	421	422	178	0	0	3,3	6	15
XP_716414_Candida_albicans	81	1	248	248	147	1	19	19	19	95
XP_716432_Candida_albicans	81	6	451	456	46	6	43	7,7,7,7,7,8	43	35.8333
XP_716432_Candida_albicans	81	1	554	554	128	1	13	13	13	65
XP_716432_Candida_albicans	81	5	851	855	369	5	29	6,6,5,6,6	29	29
XP_716433_Candida_albicans	81	18	633	650	173	16	204	6,6,6,7,4,4,12,12,13,14,14,14,14,17,17,16,18,18	212	58.8889
XP_716433_Candida_albicans	81	1	776	776	271	1	18	18	18	90
XP_716433_Candida_albicans	81	17	1082	1098	572	17	340	20,20,20,20,20,20,20,20,20,20,20,20,20,20,20,20,20	340	100
XP_716459_Candida_albicans	81	2	231	232	141	2	25	19,6	25	62.5
XP_716466_Candida_albicans	81	1	221	221	140	1	20	20	20	100
XP_716477_Candida_albicans	81	2	176	177	25	1	5	4,5	9	22.5
XP_716477_Candida_albicans	81	12	218	229	67	0	0	2,2,2,2,2,2,2,2,2,2,2,2	24	10
XP_716477_Candida_albicans	81	2	259	260	108	2	40	20,20	40	100
XP_716477_Candida_albicans	81	1	327	327	153	1	17	17	17	85
XP_716477_Candida_albicans	81	4	375	378	185	4	27	6,6,7,8	27	33.75
XP_716477_Candida_albicans	81	15	384	398	194	0	0	1,1,1,1,1,1,1,1,1,1,1,1,1,1,2	16	5.33333
XP_716477_Candida_albicans	81	1	408	408	218	1	18	18	18	90
XP_716477_Candida_albicans	81	7	447	453	253	1	9	9,3,2,2,2,2,2	22	15.7143
XP_716477_Candida_albicans	81	4	544	547	347	4	55	17,14,14,10	55	68.75
XP_716539_Candida_albicans	81	2	18	19	3	2	38	19,19	38	95
XP_716539_Candida_albicans	81	2	90	91	73	0	0	2,2	4	10
XP_716539_Candida_albicans	81	1	324	324	304	1	19	19	19	95
XP_716539_Candida_albicans	81	10	498	507	475	0	0	3,2,2,2,1,1,1,1,1,1	15	7.5
XP_716539_Candida_albicans	81	1	545	545	522	1	8	8	8	40
XP_716539_Candida_albicans	81	10	600	609	576	1	14	1,1,1,1,1,1,1,1,1,14	23	11.5
XP_716539_Candida_albicans	81	1	648	648	617	1	12	12	12	60
XP_716539_Candida_albicans	81	3	689	691	658	2	18	9,9,2	20	33.3333
XP_716539_Candida_albicans	81	2	828	829	755	2	21	5,16	21	52.5
XP_716539_Candida_albicans	81	1	870	870	796	0	0	2	2	10
XP_716539_Candida_albicans	81	17	917	933	842	17	230	12,12,12,15,16,19,17,17,16,16,19,19,8,8,8,8,8	230	67.6471
XP_716539_Candida_albicans	81	2	993	994	908	0	0	2,2	4	10
XP_716539_Candida_albicans	81	19	1036	1054	939	9	105	19,16,16,16,16,3,4,4,4,4,4,5,3,3,3,3,5,6,6	140	36.8421
XP_716539_Candida_albicans	81	2	1076	1077	979	0	0	1,1	2	5
XP_716539_Candida_albicans	81	1	1101	1101	1004	0	0	3	3	15
XP_716539_Candida_albicans	81	2	1106	1107	1009	2	38	19,19	38	95
XP_716541_Candida_albicans	81	1	210	210	203	0	0	4	4	20
XP_716541_Candida_albicans	81	10	320	329	298	1	13	1,1,1,1,1,1,1,1,1,13	22	11
XP_716543_Candida_albicans	81	6	298	303	218	0	0	4,4,4,4,2,2	20	16.6667
XP_716545_Candida_albicans	81	7	506	512	296	4	20	5,5,5,4,4,4,5	32	22.8571
XP_716557_Candida_albicans	81	2	36	37	30	2	14	6,8	14	35
XP_716557_Candida_albicans	81	2	74	75	68	2	38	19,19	38	95
XP_716557_Candida_albicans	81	3	160	162	123	3	40	19,14,7	40	66.6667
XP_716562_Candida_albicans	81	1	837	837	734	1	5	5	5	25
XP_716569_Candida_albicans	81	2	649	650	184	2	40	20,20	40	100
XP_716569_Candida_albicans	81	15	967	981	392	15	202	13,11,12,12,12,11,17,16,16,10,10,13,16,16,17	202	67.3333
XP_716569_Candida_albicans	81	9	1050	1058	431	9	144	13,13,13,13,18,18,18,19,19	144	80
XP_716575_Candida_albicans	81	5	135	139	83	5	94	18,16,20,20,20	94	94
XP_716575_Candida_albicans	81	5	185	189	127	1	7	4,4,4,4,7	23	23
XP_716575_Candida_albicans	81	9	496	504	329	9	155	12,12,12,19,20,20,20,20,20	155	86.1111
XP_716590_Candida_albicans	81	109	359	467	50	92	684	4,4,4,4,4,4,4,4,4,4,4,4,4,4,5,5,5,5,4,3,3,6,5,5,6,6,6,6,6,6,5,5,5,5,5,5,5,5,5,5,5,5,5,5,5,5,5,5,5,5,7,7,7,7,7,7,7,7,7,7,7,7,7,7,7,7,7,8,8,8,8,8,8,8,8,6,6,6,6,6,6,6,7,7,6,7,7,9,9,10,10,10,10,9,9,9,9,9,14,14,14,14,14,13,13,13,14,14,13	750	34.4037
XP_716590_Candida_albicans	81	54	1064	1117	348	49	713	3,3,4,4,4,8,9,9,9,9,9,11,9,9,14,13,16,19,20,20,20,14,12,11,12,12,14,14,17,20,20,20,19,10,9,9,15,12,12,13,14,14,17,17,16,18,19,18,18,18,18,19,19,19	731	67.6852
XP_716590_Candida_albicans	81	1	1269	1269	529	0	0	3	3	15
XP_716594_Candida_albicans	81	1	459	459	99	0	0	3	3	15
XP_716594_Candida_albicans	81	4	1132	1135	656	4	65	17,16,16,16	65	81.25
XP_716594_Candida_albicans	81	6	1389	1394	794	6	55	6,6,10,11,11,11	55	45.8333
XP_716599_Candida_albicans	81	4	677	680	453	0	0	1,1,1,1	4	5
XP_716604_Candida_albicans	81	13	320	332	142	5	30	2,2,2,2,3,4,4,4,6,6,6,6,6	53	20.3846
XP_716620_Candida_albicans	81	1	617	617	38	1	6	6	6	30
XP_716620_Candida_albicans	81	6	730	735	126	6	118	20,20,20,18,20,20	118	98.3333
XP_716620_Candida_albicans	81	24	752	775	139	24	355	20,20,20,20,20,20,20,20,20,20,20,13,13,12,12,12,11,9,9,8,9,9,9,9	355	73.9583
XP_716620_Candida_albicans	81	4	845	848	232	4	78	20,20,19,19	78	97.5
XP_716620_Candida_albicans	81	1	934	934	307	1	20	20	20	100
XP_716620_Candida_albicans	81	12	1011	1022	369	12	191	20,20,20,20,20,13,13,13,13,13,13,13	191	79.5833
XP_716620_Candida_albicans	81	1	1119	1119	454	1	13	13	13	65
XP_716620_Candida_albicans	81	1	1259	1259	582	1	18	18	18	90
XP_716620_Candida_albicans	81	1	1422	1422	739	1	10	10	10	50
XP_716629_Candida_albicans	81	31	1361	1391	486	31	552	20,19,19,19,20,18,20,19,20,20,20,20,19,20,20,18,18,18,18,10,10,11,11,11,17,17,20,20,20,20,20	552	89.0323
XP_716630_Candida_albicans	81	24	252	275	69	24	235	19,10,8,7,7,8,9,9,9,9,10,10,10,10,10,10,10,10,10,10,10,10,10,10	235	48.9583
XP_716630_Candida_albicans	81	3	349	351	152	3	42	16,16,10	42	70
XP_716630_Candida_albicans	81	10	441	450	225	10	137	18,18,16,16,15,16,10,10,10,8	137	68.5
XP_716630_Candida_albicans	81	12	481	492	265	11	76	7,6,6,3,7,7,7,7,7,7,7,8	79	32.9167
XP_716630_Candida_albicans	81	8	545	552	318	8	64	6,8,8,7,8,9,9,9	64	40
XP_716630_Candida_albicans	81	14	594	607	365	14	118	12,11,8,7,8,8,8,8,8,8,8,8,8,8	118	42.1429
XP_716630_Candida_albicans	81	8	712	719	468	8	66	10,9,9,9,7,7,7,8	66	41.25
XP_716630_Candida_albicans	81	21	740	760	491	21	396	20,20,19,19,19,19,19,17,17,19,18,18,18,18,19,20,20,20,19,19,19	396	94.2857
XP_716630_Candida_albicans	81	3	1297	1299	661	3	57	19,19,19	57	95
XP_716630_Candida_albicans	81	1	1497	1497	816	1	11	11	11	55
XP_716630_Candida_albicans	81	1	1565	1565	857	1	19	19	19	95
XP_716630_Candida_albicans	81	1	1875	1875	1147	1	20	20	20	100
XP_716630_Candida_albicans	81	4	2213	2216	1471	4	80	20,20,20,20	80	100
XP_716633_Candida_albicans	81	1	247	247	29	1	9	9	9	45
XP_716634_Candida_albicans	81	18	1036	1053	571	18	232	8,8,8,11,12,12,12,12,10,10,10,14,15,18,18,18,18,18	232	64.4444
XP_716635_Candida_albicans	81	3	114	116	30	1	19	19,3,3	25	41.6667
XP_716635_Candida_albicans	81	18	179	196	60	5	25	5,5,5,4,4,4,4,5,5,4,3,3,3,3,4,4,4,4	73	20.2778
XP_716635_Candida_albicans	81	10	308	317	127	6	53	4,5,5,5,4,4,3,12,12,14	68	34
XP_716703_Candida_albicans	81	2	1139	1140	157	2	34	17,17	34	85
XP_716705_Candida_albicans	81	9	397	405	178	9	81	9,9,9,9,9,9,9,9,9	81	45
XP_716705_Candida_albicans	81	1	587	587	356	1	13	13	13	65
XP_716726_Candida_albicans	81	4	2086	2089	510	4	74	18,18,19,19	74	92.5
XP_716726_Candida_albicans	81	3	2237	2239	641	3	57	19,19,19	57	95
XP_716745_Candida_albicans	81	1	456	456	313	1	13	13	13	65
XP_716745_Candida_albicans	81	3	524	526	367	0	0	3,4,4	11	18.3333
XP_716752_Candida_albicans	81	2	88	89	34	2	26	13,13	26	65
XP_716752_Candida_albicans	81	3	459	461	313	3	60	20,20,20	60	100
XP_716756_Candida_albicans	81	4	1009	1012	233	0	0	1,1,1,3	6	7.5
XP_716756_Candida_albicans	81	1	1393	1393	429	1	7	7	7	35
XP_716756_Candida_albicans	81	1	1397	1397	433	1	16	16	16	80
XP_716756_Candida_albicans	81	6	1446	1451	467	6	59	7,7,7,7,13,18	59	49.1667
XP_716756_Candida_albicans	81	26	1687	1712	596	19	217	15,15,8,9,9,10,10,10,10,10,10,3,2,2,2,1,1,1,15,15,15,14,11,10,10,11	229	44.0385
XP_716759_Candida_albicans	81	9	256	264	111	0	0	2,2,2,2,2,1,1,1,1	14	7.77778
XP_716759_Candida_albicans	81	1	293	293	147	0	0	2	2	10
XP_716759_Candida_albicans	81	2	502	503	283	0	0	3,3	6	15
XP_716759_Candida_albicans	81	6	552	557	330	0	0	1,1,2,2,2,2	10	8.33333
XP_716762_Candida_albicans	81	5	246	250	182	0	0	2,2,2,2,2	10	10
XP_716771_Candida_albicans	81	33	273	305	48	32	374	15,15,15,16,16,16,16,16,16,16,5,5,5,4,11,12,13,13,12,12,12,10,10,10,11,9,10,10,9,9,8,11,10	378	57.2727
XP_716771_Candida_albicans	81	26	317	342	90	12	147	2,2,2,2,2,2,2,3,3,3,3,3,3,3,12,12,11,10,10,14,14,14,14,11,11,14	182	35
XP_716771_Candida_albicans	81	21	441	461	174	21	234	20,20,16,13,12,9,8,5,7,7,9,11,11,12,12,12,12,10,10,10,8	234	55.7143
XP_716771_Candida_albicans	81	1	548	548	251	1	17	17	17	85
XP_716771_Candida_albicans	81	1	582	582	285	1	19	19	19	95
XP_716771_Candida_albicans	81	10	662	671	357	10	161	7,15,14,11,19,19,19,19,19,19	161	80.5
XP_716771_Candida_albicans	81	14	877	890	458	14	216	5,5,5,17,18,15,19,19,19,19,19,18,19,19	216	77.1429
XP_716771_Candida_albicans	81	3	958	960	537	3	56	19,20,17	56	93.3333
XP_716771_Candida_albicans	81	1	1008	1008	587	0	0	2	2	10
XP_716771_Candida_albicans	81	2	1278	1279	853	0	0	3,3	6	15
XP_716771_Candida_albicans	81	15	1540	1554	1112	4	37	19,6,6,6,3,2,2,2,2,2,2,2,2,2,2	60	20
XP_716771_Candida_albicans	81	4	1567	1570	1134	4	76	19,19,19,19	76	95
XP_716771_Candida_albicans	81	1	1914	1914	1474	1	5	5	5	25
XP_716771_Candida_albicans	81	98	2118	2215	1556	95	1108	13,13,13,13,12,12,12,12,12,5,5,5,5,4,4,8,7,7,7,7,7,3,8,8,9,9,9,9,7,11,8,7,7,7,8,10,10,10,10,17,16,17,17,17,11,15,14,16,17,17,18,18,18,18,18,14,14,18,17,17,17,15,12,12,12,10,10,11,11,11,11,10,10,10,9,9,7,8,8,11,10,10,11,13,13,13,13,11,10,10,12,12,12,12,15,15,18,18	1119	57.0918
XP_716778_Candida_albicans	81	2	2475	2476	783	2	38	19,19	38	95
XP_716781_Candida_albicans	81	40	494	533	92	0	0	4,4,2,2,2,2,2,2,2,2,3,3,3,3,3,3,3,3,3,3,3,3,3,3,3,2,2,2,2,2,2,2,2,1,1,1,1,1,1,1	92	11.5
XP_716781_Candida_albicans	81	4	550	553	148	4	24	6,6,6,6	24	30
XP_716781_Candida_albicans	81	1	661	661	216	1	7	7	7	35
XP_716781_Candida_albicans	81	6	666	671	221	0	0	1,1,1,1,1,2	7	5.83333
XP_716781_Candida_albicans	81	1	739	739	289	0	0	1	1	5
XP_716781_Candida_albicans	81	1	762	762	312	1	7	7	7	35
XP_716781_Candida_albicans	81	1	820	820	368	0	0	4	4	20
XP_716781_Candida_albicans	81	2	964	965	481	2	12	6,6	12	30
XP_716781_Candida_albicans	81	1	1023	1023	535	0	0	3	3	15
XP_716782_Candida_albicans	81	3	2335	2337	151	0	0	2,2,2	6	10
XP_716782_Candida_albicans	81	3	2533	2535	317	3	60	20,20,20	60	100
XP_716792_Candida_albicans	81	9	177	185	81	9	156	12,18,14,15,19,20,20,19,19	156	86.6667
XP_716792_Candida_albicans	81	8	510	517	346	8	128	14,20,20,20,20,20,7,7	128	80
XP_716802_Candida_albicans	81	22	198	219	34	22	287	9,11,12,12,13,13,13,13,13,13,13,13,13,14,14,14,14,14,14,14,14,14	287	65.2273
XP_716802_Candida_albicans	81	3	1259	1261	754	3	47	15,15,17	47	78.3333
XP_716805_Candida_albicans	81	2	282	283	102	2	25	19,6	25	62.5
XP_716807_Candida_albicans	81	1	542	542	367	1	12	12	12	60
XP_716809_Candida_albicans	81	28	485	512	270	15	89	8,8,7,8,7,6,5,5,5,5,5,5,5,5,5,4,4,4,4,4,4,4,4,4,3,3,3,3	137	24.4643
XP_716809_Candida_albicans	81	26	689	714	383	26	196	9,9,8,9,9,9,9,9,5,5,5,7,7,7,7,7,7,7,7,7,7,8,8,8,8,8	196	37.6923
XP_716982_Candida_albicans	81	22	478	499	124	5	33	2,2,2,2,2,2,2,2,4,4,4,3,2,2,2,2,2,5,6,7,7,8	74	16.8182
XP_716982_Candida_albicans	81	1	617	617	249	1	18	18	18	90
XP_716982_Candida_albicans	81	8	689	696	305	8	142	20,20,20,15,18,17,17,15	142	88.75
XP_716984_Candida_albicans	81	28	508	535	130	28	477	17,19,19,18,18,18,18,18,18,19,18,18,18,18,18,18,17,15,15,14,14,14,17,17,16,16,16,16	477	85.1786
XP_716984_Candida_albicans	81	3	1411	1413	471	2	18	9,9,3	21	35
XP_716984_Candida_albicans	81	38	1751	1788	605	38	438	17,19,19,20,20,15,15,14,14,12,7,7,7,7,5,5,5,5,5,5,5,5,5,5,5,10,10,10,11,11,15,15,14,18,19,19,19,19	438	57.6316
XP_716984_Candida_albicans	81	3	1949	1951	729	3	55	18,18,19	55	91.6667
XP_716984_Candida_albicans	81	3	2021	2023	738	3	48	17,15,16	48	80
XP_716984_Candida_albicans	81	3	3021	3023	1205	3	60	20,20,20	60	100
XP_716984_Candida_albicans	81	1	3119	3119	1295	0	0	3	3	15
XP_716986_Candida_albicans	81	1	371	371	205	1	20	20	20	100
XP_716986_Candida_albicans	81	15	525	539	301	15	296	19,19,20,20,20,20,18,20,20,20,20,20,20,20,20	296	98.6667
XP_716986_Candida_albicans	81	1	763	763	448	1	6	6	6	30
XP_716987_Candida_albicans	81	4	431	434	187	4	80	20,20,20,20	80	100
XP_716992_Candida_albicans	81	2	863	864	481	2	27	18,9	27	67.5
XP_716993_Candida_albicans	81	1	641	641	540	1	20	20	20	100
XP_717004_Candida_albicans	81	2	2149	2150	963	2	16	8,8	16	40
XP_717006_Candida_albicans	81	3	332	334	33	3	57	19,19,19	57	95
XP_717006_Candida_albicans	81	1	366	366	40	1	19	19	19	95
XP_717006_Candida_albicans	81	3	638	640	88	3	59	20,19,20	59	98.3333
XP_717006_Candida_albicans	81	5	970	974	139	0	0	3,2,3,3,3	14	14
XP_717006_Candida_albicans	81	4	1280	1283	399	4	77	20,19,19,19	77	96.25
XP_717009_Candida_albicans	81	6	629	634	90	6	110	16,20,19,19,17,19	110	91.6667
XP_717009_Candida_albicans	81	1	902	902	229	1	18	18	18	90
XP_717009_Candida_albicans	81	8	1326	1333	594	8	144	20,20,20,20,20,20,12,12	144	90
XP_717009_Candida_albicans	81	6	2090	2095	1013	6	116	20,20,19,19,19,19	116	96.6667
XP_717124_Candida_albicans	81	1	629	629	418	1	18	18	18	90
XP_717126_Candida_albicans	81	4	1165	1168	194	4	80	20,20,20,20	80	100
XP_717128_Candida_albicans	81	7	486	492	322	7	115	20,18,17,18,18,18,6	115	82.1429
XP_717136_Candida_albicans	81	2	838	839	379	2	29	14,15	29	72.5
XP_717136_Candida_albicans	81	2	1656	1657	1005	2	10	5,5	10	25
XP_717143_Candida_albicans	81	3	1574	1576	355	3	28	9,10,9	28	46.6667
XP_717143_Candida_albicans	81	3	1775	1777	487	3	29	10,10,9	29	48.3333
XP_717143_Candida_albicans	81	4	1837	1840	524	4	80	20,20,20,20	80	100
XP_717144_Candida_albicans	81	1	230	230	230	1	20	20	20	100
XP_717148_Candida_albicans	81	2	228	229	106	2	15	7,8	15	37.5
XP_717154_Candida_albicans	81	2	37	38	4	1	17	3,17	20	50
XP_717159_Candida_albicans	81	6	1483	1488	89	6	76	15,14,14,11,11,11	76	63.3333
XP_717159_Candida_albicans	81	5	1614	1618	195	5	89	20,20,19,17,13	89	89
XP_717159_Candida_albicans	81	3	1922	1924	369	3	52	17,17,18	52	86.6667
XP_717159_Candida_albicans	81	2	2551	2552	713	2	37	17,20	37	92.5
XP_717160_Candida_albicans	81	3	455	457	298	3	60	20,20,20	60	100
XP_717160_Candida_albicans	81	28	907	934	451	28	391	10,10,7,7,7,9,10,10,10,10,11,11,12,17,18,18,18,18,19,19,19,18,18,17,17,17,17,17	391	69.8214
XP_717160_Candida_albicans	81	13	1501	1513	567	5	83	4,4,4,4,4,4,4,4,15,17,18,17,16	115	44.2308
XP_717169_Candida_albicans	81	7	830	836	96	7	119	18,18,18,16,17,17,15	119	85
XP_717169_Candida_albicans	81	1	1737	1737	289	1	17	17	17	85
XP_717170_Candida_albicans	81	1	476	476	47	1	18	18	18	90
XP_717170_Candida_albicans	81	1	979	979	389	1	9	9	9	45
XP_717176_Candida_albicans	81	20	1383	1402	22	20	346	17,17,17,16,17,17,16,16,16,18,17,17,17,17,17,18,19,19,19,19	346	86.5
XP_717179_Candida_albicans	81	3	707	709	24	3	60	20,20,20	60	100
XP_717179_Candida_albicans	81	59	1204	1262	290	40	485	20,20,20,20,17,19,19,18,11,11,11,10,10,2,2,2,2,2,2,2,2,2,2,2,2,1,1,1,1,2,2,2,5,5,5,8,7,9,9,9,9,8,8,8,8,10,9,9,9,8,8,8,10,10,20,20,20,20,20	519	43.9831
XP_717180_Candida_albicans	81	5	1812	1816	337	5	92	18,18,19,18,19	92	92
XP_717180_Candida_albicans	81	18	1982	1999	481	18	298	12,12,12,18,18,18,18,19,19,13,13,12,19,19,19,19,19,19	298	82.7778
XP_717180_Candida_albicans	81	3	2144	2146	630	3	57	19,19,19	57	95
XP_717180_Candida_albicans	81	2	2173	2174	659	2	38	19,19	38	95
XP_717180_Candida_albicans	81	22	2493	2514	838	21	337	19,20,20,20,20,18,17,16,11,17,17,20,20,20,12,12,11,11,12,12,12,4	341	77.5
XP_717180_Candida_albicans	81	5	2593	2597	931	5	95	19,19,19,19,19	95	95
XP_717184_Candida_albicans	81	1	939	939	91	0	0	3	3	15
XP_717184_Candida_albicans	81	3	1206	1208	348	3	60	20,20,20	60	100
XP_717192_Candida_albicans	81	1	89	89	8	1	18	18	18	90
XP_717207_Candida_albicans	81	18	313	330	61	3	42	2,2,2,2,2,2,2,2,2,2,2,2,3,3,3,9,17,16	75	20.8333
XP_717207_Candida_albicans	81	6	505	510	251	0	0	2,2,2,2,2,2	12	10
XP_717207_Candida_albicans	81	9	570	578	312	9	113	5,9,9,9,9,18,19,18,17	113	62.7778
XP_717207_Candida_albicans	81	6	738	743	456	1	9	9,3,3,3,3,3	24	20
XP_717207_Candida_albicans	81	10	1002	1011	714	3	51	18,17,16,2,2,2,2,2,2,2	65	32.5
XP_717207_Candida_albicans	81	3	1078	1080	785	3	51	17,17,17	51	85
XP_717217_Candida_albicans	81	1	110	110	85	1	8	8	8	40
XP_717217_Candida_albicans	81	1	118	118	92	1	19	19	19	95
XP_717233_Candida_albicans	81	1	167	167	61	0	0	4	4	20
XP_717233_Candida_albicans	81	1	459	459	347	0	0	3	3	15
XP_717233_Candida_albicans	81	1	474	474	362	1	10	10	10	50
XP_717244_Candida_albicans	81	7	248	254	128	7	108	15,16,16,16,14,14,17	108	77.1429
XP_717244_Candida_albicans	81	54	379	432	188	52	511	9,9,10,10,10,10,9,9,9,9,9,10,8,8,8,8,7,7,7,3,3,6,6,6,6,5,5,5,6,6,10,10,11,11,10,10,10,10,17,17,17,14,9,9,9,11,11,12,12,14,14,16,16,14	517	47.8704
XP_717244_Candida_albicans	81	10	1041	1050	522	10	142	18,16,15,15,15,16,12,12,13,10	142	71
XP_717244_Candida_albicans	81	34	1487	1520	753	34	455	15,13,16,14,18,18,17,17,15,15,15,15,14,15,14,15,17,17,17,12,6,6,6,6,9,9,13,13,13,13,13,13,13,13	455	66.9118
XP_717244_Candida_albicans	81	8	1626	1633	823	8	143	12,18,19,18,19,19,19,19	143	89.375
XP_717244_Candida_albicans	81	29	1849	1877	947	18	158	7,7,6,6,6,6,6,6,6,4,4,4,4,4,4,4,4,4,5,5,5,5,6,2,2,19,19,19,19	198	34.1379
XP_717244_Candida_albicans	81	7	1923	1929	984	7	40	6,6,6,6,6,5,5	40	28.5714
XP_717245_Candida_albicans	81	3	1195	1197	586	3	54	18,18,18	54	90
XP_717245_Candida_albicans	81	2	1597	1598	785	0	0	2,2	4	10
XP_717333_Candida_albicans	81	10	563	572	53	10	179	18,19,19,19,19,19,19,17,18,12	179	89.5
XP_717333_Candida_albicans	81	2	1005	1006	339	2	40	20,20	40	100
XP_717333_Candida_albicans	81	2	1092	1093	404	2	40	20,20	40	100
XP_717333_Candida_albicans	81	32	1185	1216	461	16	87	7,7,7,5,5,5,5,5,5,5,5,4,4,4,4,4,3,5,6,5,5,4,4,5,4,4,4,4,4,4,4,4	150	23.4375
XP_717333_Candida_albicans	81	1	1297	1297	562	1	19	19	19	95
XP_717336_Candida_albicans	81	62	361	422	48	62	747	7,7,7,7,7,7,6,5,5,5,5,5,5,5,5,13,13,13,12,11,12,11,13,13,13,13,13,12,12,12,12,10,11,13,16,16,16,16,16,16,16,16,16,15,13,13,13,15,15,16,15,16,16,16,16,16,13,15,15,15,15,15	747	60.2419
XP_717336_Candida_albicans	81	2	659	660	321	2	37	20,17	37	92.5
XP_717336_Candida_albicans	81	1	922	922	544	1	10	10	10	50
XP_717354_Candida_albicans	81	1	379	379	304	1	13	13	13	65
XP_717354_Candida_albicans	81	2	634	635	519	2	40	20,20	40	100
XP_717354_Candida_albicans	81	3	751	753	606	3	38	16,15,7	38	63.3333
XP_717359_Candida_albicans	81	2	554	555	337	2	40	20,20	40	100
XP_717359_Candida_albicans	81	1	642	642	425	1	20	20	20	100
XP_717359_Candida_albicans	81	6	745	750	481	6	98	19,18,18,18,13,12	98	81.6667
XP_717359_Candida_albicans	81	2	871	872	584	2	40	20,20	40	100
XP_717359_Candida_albicans	81	1	1190	1190	875	1	12	12	12	60
XP_717364_Candida_albicans	81	8	114	121	40	0	0	4,4,4,3,3,3,3,3	27	16.875
XP_717367_Candida_albicans	81	3	425	427	288	3	52	20,20,12	52	86.6667
XP_717367_Candida_albicans	81	3	524	526	382	3	23	10,5,8	23	38.3333
XP_717367_Candida_albicans	81	4	661	664	511	4	61	14,14,14,19	61	76.25
XP_717367_Candida_albicans	81	1	675	675	524	1	20	20	20	100
XP_717367_Candida_albicans	81	2	743	744	589	2	40	20,20	40	100
XP_717367_Candida_albicans	81	17	763	779	609	17	340	20,20,20,20,20,20,20,20,20,20,20,20,20,20,20,20,20	340	100
XP_717385_Candida_albicans	81	2	662	663	220	0	0	2,2	4	10
XP_717385_Candida_albicans	81	1	676	676	234	1	20	20	20	100
XP_717385_Candida_albicans	81	2	682	683	240	2	10	5,5	10	25
XP_717385_Candida_albicans	81	2	903	904	345	0	0	3,3	6	15
XP_717385_Candida_albicans	81	15	1365	1379	763	3	15	4,3,3,3,3,3,3,3,4,2,2,2,5,5,5	50	16.6667
XP_717385_Candida_albicans	81	7	1479	1485	820	7	68	19,19,6,6,6,6,6	68	48.5714
XP_717385_Candida_albicans	81	1	1536	1536	877	1	19	19	19	95
XP_717385_Candida_albicans	81	1	1555	1555	896	1	19	19	19	95
XP_717391_Candida_albicans	81	1	655	655	574	0	0	3	3	15
XP_717399_Candida_albicans	81	6	598	603	128	6	103	18,17,17,17,17,17	103	85.8333
XP_717588_Candida_albicans	81	2	693	694	628	2	40	20,20	40	100
XP_717596_Candida_albicans	81	1	68	68	44	1	10	10	10	50
XP_717596_Candida_albicans	81	1	179	179	102	1	20	20	20	100
XP_717596_Candida_albicans	81	2	219	220	140	2	25	20,5	25	62.5
XP_717596_Candida_albicans	81	14	475	488	311	14	278	18,20,20,20,20,20,20,20,20,20,20,20,20,20	278	99.2857
XP_717596_Candida_albicans	81	3	497	499	333	3	60	20,20,20	60	100
XP_717597_Candida_albicans	81	24	482	505	338	24	451	18,18,20,19,18,18,18,18,19,19,19,19,19,20,20,20,9,20,20,20,20,20,20,20	451	93.9583
XP_717597_Candida_albicans	81	4	537	540	385	4	68	18,18,14,18	68	85
XP_717597_Candida_albicans	81	1	638	638	473	1	13	13	13	65
XP_717597_Candida_albicans	81	16	718	733	550	16	320	20,20,20,20,20,20,20,20,20,20,20,20,20,20,20,20	320	100
XP_717597_Candida_albicans	81	43	848	890	577	24	406	4,4,3,3,3,3,1,1,1,1,1,1,2,2,2,2,2,2,2,17,18,18,5,19,19,19,19,20,20,20,19,19,18,18,18,13,12,14,15,17,17,16,16	446	51.8605
XP_717597_Candida_albicans	81	6	977	982	673	6	101	20,20,19,20,13,9	101	84.1667
XP_717599_Candida_albicans	81	1	531	531	414	0	0	3	3	15
XP_717599_Candida_albicans	81	6	563	568	443	1	12	12,2,2,2,4,4	26	21.6667
XP_717599_Candida_albicans	81	1	932	932	775	1	6	6	6	30
XP_717602_Candida_albicans	81	1	472	472	320	1	20	20	20	100
XP_717606_Candida_albicans	81	10	848	857	343	1	20	2,2,2,2,2,2,2,2,2,20	38	19
XP_717606_Candida_albicans	81	14	895	908	387	9	112	5,5,1,1,1,3,3,9,14,11,15,15,19,19	121	43.2143
XP_717606_Candida_albicans	81	1	920	920	408	1	18	18	18	90
XP_717606_Candida_albicans	81	57	1113	1169	450	57	974	20,20,20,20,20,20,20,15,10,10,20,19,19,19,13,13,9,7,8,8,8,14,15,15,16,18,18,18,18,18,18,18,16,16,19,19,20,20,19,13,20,20,20,20,20,20,20,20,20,20,20,19,19,18,17,17,18	974	85.4386
XP_717606_Candida_albicans	81	29	1332	1360	581	11	96	12,9,9,9,9,11,11,11,5,5,5,3,3,3,3,3,3,3,2,2,2,2,2,2,2,2,2,2,2	139	23.9655
XP_717606_Candida_albicans	81	5	1637	1641	739	5	99	20,20,20,20,19	99	99
XP_717606_Candida_albicans	81	2	1775	1776	832	2	40	20,20	40	100
XP_717606_Candida_albicans	81	3	1886	1888	915	0	0	4,4,4	12	20
XP_717606_Candida_albicans	81	1	2163	2163	1139	0	0	4	4	20
XP_717612_Candida_albicans	81	1	198	198	90	1	20	20	20	100
XP_717612_Candida_albicans	81	3	338	340	219	3	60	20,20,20	60	100
XP_717612_Candida_albicans	81	1	389	389	249	1	17	17	17	85
XP_717612_Candida_albicans	81	4	439	442	291	4	75	19,18,19,19	75	93.75
XP_717612_Candida_albicans	81	1	708	708	489	1	9	9	9	45
XP_717612_Candida_albicans	81	1	740	740	518	1	16	16	16	80
XP_717612_Candida_albicans	81	11	898	908	604	2	12	6,6,4,4,4,4,4,3,3,3,4	45	20.4545
XP_717617_Candida_albicans	81	1	1228	1228	906	1	19	19	19	95
XP_717632_Candida_albicans	81	2	545	546	38	2	36	18,18	36	90
XP_717632_Candida_albicans	81	1	694	694	170	1	19	19	19	95
XP_717632_Candida_albicans	81	40	1834	1873	672	29	353	17,17,18,18,19,19,17,16,13,13,12,12,12,15,15,15,9,9,9,8,8,9,9,9,9,7,7,5,3,3,3,3,3,3,3,3,3,3,3,7	386	48.25
XP_717632_Candida_albicans	81	7	2495	2501	1062	7	133	19,19,19,19,19,19,19	133	95
XP_717632_Candida_albicans	81	6	2614	2619	1178	4	37	5,3,3,10,11,11	43	35.8333
XP_717637_Candida_albicans	81	2	1005	1006	226	2	16	8,8	16	40
XP_717637_Candida_albicans	81	19	1091	1109	285	19	270	16,15,15,15,13,13,16,16,16,16,17,17,16,17,17,16,7,6,6	270	71.0526
XP_717637_Candida_albicans	81	3	1468	1470	634	3	24	8,8,8	24	40
XP_717637_Candida_albicans	81	4	1580	1583	728	4	32	8,8,8,8	32	40
XP_717637_Candida_albicans	81	1	2536	2536	1519	1	9	9	9	45
XP_717638_Candida_albicans	81	22	315	336	48	22	323	16,16,16,15,15,17,17,17,17,17,11,11,11,11,11,9,16,14,16,16,17,17	323	73.4091
XP_717638_Candida_albicans	81	7	457	463	85	7	108	12,12,10,17,19,19,19	108	77.1429
XP_717638_Candida_albicans	81	15	526	540	116	15	137	7,8,8,8,6,8,8,8,8,9,11,12,12,12,12	137	45.6667
XP_717638_Candida_albicans	81	4	1643	1646	782	4	67	18,18,13,18	67	83.75
XP_717639_Candida_albicans	81	37	135	171	47	32	356	5,4,4,4,5,5,5,5,5,5,4,4,6,11,11,11,12,12,11,11,11,14,14,14,13,13,14,15,15,15,16,16,16,16,15,11,8	376	50.8108
XP_717639_Candida_albicans	81	2	568	569	309	2	14	7,7	14	35
XP_717643_Candida_albicans	81	3	897	899	285	1	8	2,3,8	13	21.6667
XP_717643_Candida_albicans	81	1	1074	1074	428	1	5	5	5	25
XP_717643_Candida_albicans	81	2	1103	1104	457	2	40	20,20	40	100
XP_717643_Candida_albicans	81	14	1153	1166	504	11	192	18,17,15,15,9,4,3,2,19,19,20,20,20,20	201	71.7857
XP_717643_Candida_albicans	81	2	1560	1561	886	2	40	20,20	40	100
XP_717654_Candida_albicans	81	13	1119	1131	218	13	235	19,18,18,18,18,19,16,18,19,18,18,18,18	235	90.3846
XP_717654_Candida_albicans	81	2	1480	1481	525	2	26	13,13	26	65
XP_717753_Candida_albicans	81	1	522	522	21	1	20	20	20	100
XP_717753_Candida_albicans	81	12	818	829	45	12	94	6,6,6,6,6,6,6,6,6,6,18,16	94	39.1667
XP_717753_Candida_albicans	81	1	1196	1196	181	1	19	19	19	95
XP_717753_Candida_albicans	81	1	1280	1280	240	1	20	20	20	100
XP_717753_Candida_albicans	81	55	2049	2103	470	55	832	20,20,19,17,18,17,17,13,10,18,18,18,18,18,19,18,17,18,18,7,7,16,16,17,17,16,17,13,13,13,13,11,13,13,13,16,16,16,16,16,16,6,6,6,6,12,14,14,16,17,17,17,20,20,19	832	75.6364
XP_717753_Candida_albicans	81	10	2167	2176	538	6	33	6,6,6,5,5,5,4,4,4,4	49	24.5
XP_717755_Candida_albicans	81	3	682	684	145	3	60	20,20,20	60	100
XP_717756_Candida_albicans	81	2	283	284	79	2	12	6,6	12	30
XP_717758_Candida_albicans	81	3	1217	1219	466	3	59	19,20,20	59	98.3333
XP_717758_Candida_albicans	81	18	1350	1367	578	0	0	2,2,2,2,2,2,2,2,2,2,2,2,2,2,2,2,2,2	36	10
XP_717758_Candida_albicans	81	6	1439	1444	665	0	0	2,2,2,2,2,2	12	10
XP_717760_Candida_albicans	81	1	2355	2355	575	1	20	20	20	100
XP_717760_Candida_albicans	81	21	2433	2453	642	21	360	20,15,20,20,19,11,5,5,5,20,20,20,20,20,20,20,20,20,20,20,20	360	85.7143
XP_717760_Candida_albicans	81	2	2650	2651	859	2	37	19,18	37	92.5
XP_717760_Candida_albicans	81	1	2768	2768	950	1	17	17	17	85
XP_717760_Candida_albicans	81	1	2780	2780	962	1	10	10	10	50
XP_717760_Candida_albicans	81	2	2828	2829	999	1	19	2,19	21	52.5
XP_717763_Candida_albicans	81	10	161	170	102	10	148	20,19,19,18,17,16,12,12,7,8	148	74
XP_717763_Candida_albicans	81	3	259	261	169	3	29	9,10,10	29	48.3333
XP_717766_Candida_albicans	81	5	393	397	254	2	22	2,2,3,5,17	29	29
XP_717766_Candida_albicans	81	3	639	641	416	3	30	7,12,11	30	50
XP_717766_Candida_albicans	81	7	1313	1319	845	7	138	18,20,20,20,20,20,20	138	98.5714
XP_717766_Candida_albicans	81	7	1418	1424	901	1	5	3,3,3,3,3,3,5	23	16.4286
XP_717766_Candida_albicans	81	1	1550	1550	1009	1	5	5	5	25
XP_717780_Candida_albicans	81	3	924	926	376	3	55	15,20,20	55	91.6667
XP_717780_Candida_albicans	81	8	1045	1052	468	8	157	20,20,20,20,20,19,19,19	157	98.125
XP_717780_Candida_albicans	81	15	1638	1652	661	15	250	20,20,19,15,14,13,13,13,13,15,17,19,19,20,20	250	83.3333
XP_717780_Candida_albicans	81	1	1662	1662	685	1	20	20	20	100
XP_717785_Candida_albicans	81	1	265	265	83	1	19	19	19	95
XP_717785_Candida_albicans	81	5	346	350	163	5	95	19,19,19,19,19	95	95
XP_717785_Candida_albicans	81	1	461	461	278	1	20	20	20	100
XP_717785_Candida_albicans	81	8	482	489	298	8	84	17,12,9,9,9,10,9,9	84	52.5
XP_717785_Candida_albicans	81	1	506	506	321	1	19	19	19	95
XP_717788_Candida_albicans	81	26	1394	1419	401	23	420	20,20,20,20,20,20,20,20,20,20,20,20,20,20,20,7,7,3,3,2,14,14,18,20,20,20	428	82.3077
XP_717792_Candida_albicans	81	5	129	133	63	5	55	20,20,5,5,5	55	55
XP_717792_Candida_albicans	81	1	163	163	97	0	0	3	3	15
XP_717798_Candida_albicans	81	15	1252	1266	580	15	198	13,13,12,12,12,11,12,12,15,15,15,15,15,13,13	198	66
XP_717798_Candida_albicans	81	23	1359	1381	654	7	102	14,14,11,16,16,15,16,2,2,2,2,2,2,2,3,3,3,3,3,3,3,3,3	143	31.087
XP_717817_Candida_albicans	81	1	176	176	103	1	12	12	12	60
XP_717817_Candida_albicans	81	1	646	646	358	1	20	20	20	100
XP_717822_Candida_albicans	81	2	252	253	30	2	40	20,20	40	100
XP_717822_Candida_albicans	81	9	357	365	128	9	170	19,19,19,19,19,19,19,19,18	170	94.4444
XP_717836_Candida_albicans	81	6	319	324	132	6	120	20,20,20,20,20,20	120	100
XP_717912_Candida_albicans	81	2	1392	1393	882	2	34	17,17	34	85
XP_717916_Candida_albicans	81	1	481	481	338	1	20	20	20	100
XP_717919_Candida_albicans	81	3	885	887	187	0	0	1,1,1	3	5
XP_717919_Candida_albicans	81	1	1103	1103	341	0	0	2	2	10
XP_717919_Candida_albicans	81	6	1162	1167	391	6	112	17,19,19,19,19,19	112	93.3333
XP_717919_Candida_albicans	81	17	1206	1222	434	0	0	1,1,1,1,1,1,1,1,1,1,1,1,1,1,1,1,1	17	5
XP_717919_Candida_albicans	81	8	1410	1417	575	8	114	13,14,17,17,17,12,12,12	114	71.25
XP_717922_Candida_albicans	81	1	245	245	155	1	9	9	9	45
XP_717932_Candida_albicans	81	1	288	288	79	1	17	17	17	85
XP_717932_Candida_albicans	81	16	457	472	233	16	242	20,20,16,18,18,18,18,17,12,12,12,12,12,12,12,13	242	75.625
XP_717932_Candida_albicans	81	2	504	505	280	2	40	20,20	40	100
XP_717932_Candida_albicans	81	4	573	576	345	4	76	19,19,19,19	76	95
XP_717932_Candida_albicans	81	1	587	587	359	1	19	19	19	95
XP_717932_Candida_albicans	81	21	652	672	385	21	355	18,18,18,17,18,18,18,18,18,18,18,12,14,15,15,17,17,17,17,17,17	355	84.5238
XP_717932_Candida_albicans	81	7	816	822	476	7	111	18,18,15,15,14,15,16	111	79.2857
XP_717932_Candida_albicans	81	63	963	1025	522	63	1021	18,18,18,18,16,15,15,15,15,17,17,16,16,16,16,16,16,16,16,16,16,16,16,16,16,15,15,16,16,16,16,16,16,15,15,18,18,18,18,18,18,18,18,18,18,18,18,18,18,14,15,15,15,15,15,15,15,15,15,15,15,14,14	1021	81.0317
XP_717932_Candida_albicans	81	19	1058	1076	608	19	307	18,18,18,18,18,18,16,16,15,8,10,17,17,17,17,16,16,17,17	307	80.7895
XP_717932_Candida_albicans	81	1	1115	1115	665	1	17	17	17	85
XP_717932_Candida_albicans	81	12	1291	1302	762	12	174	18,18,13,13,17,15,15,15,15,12,12,11	174	72.5
XP_717932_Candida_albicans	81	11	1360	1370	803	7	116	4,4,4,3,17,17,17,17,17,15,16	131	59.5455
XP_717932_Candida_albicans	81	12	1569	1580	928	12	201	18,18,18,18,17,17,17,17,16,16,16,13	201	83.75
XP_717940_Candida_albicans	81	1	180	180	108	1	19	19	19	95
XP_717943_Candida_albicans	81	1	716	716	235	1	20	20	20	100
XP_717943_Candida_albicans	81	10	748	757	260	5	70	2,2,2,2,2,14,14,15,16,11	80	40
XP_717943_Candida_albicans	81	26	944	969	423	24	368	15,18,18,15,17,18,17,18,18,16,16,15,15,16,16,16,15,14,14,11,5,5,4,4,20,20	376	72.3077
XP_717955_Candida_albicans	81	4	921	924	232	4	80	20,20,20,20	80	100
XP_717955_Candida_albicans	81	1	1046	1046	326	1	10	10	10	50
XP_717955_Candida_albicans	81	24	1291	1314	467	24	405	12,16,17,18,18,18,17,17,17,17,17,17,17,17,17,17,17,17,17,17,17,17,17,17	405	84.375
XP_717960_Candida_albicans	81	1	915	915	201	1	9	9	9	45
XP_717960_Candida_albicans	81	3	2400	2402	1611	3	39	13,13,13	39	65
XP_717966_Candida_albicans	81	5	387	391	233	5	91	19,19,19,16,18	91	91
XP_717966_Candida_albicans	81	2	973	974	784	2	40	20,20	40	100
XP_718045_Candida_albicans	81	16	755	770	310	16	234	19,19,19,18,18,16,15,16,16,16,17,16,10,7,6,6	234	73.125
XP_718045_Candida_albicans	81	11	1374	1384	757	11	183	8,17,18,18,17,17,18,19,19,19,13	183	83.1818
XP_718045_Candida_albicans	81	19	2112	2130	1374	5	94	1,2,2,2,3,3,3,3,2,3,3,3,3,3,19,19,18,18,20	130	34.2105
XP_718050_Candida_albicans	81	6	2828	2833	61	6	100	17,17,17,17,17,15	100	83.3333
XP_718050_Candida_albicans	81	89	2919	3007	106	78	1145	7,7,7,6,6,6,6,6,6,6,7,8,19,19,20,20,20,20,20,20,20,20,20,14,20,20,20,20,20,19,20,20,20,20,20,19,19,18,19,19,20,20,20,20,20,20,20,20,20,19,19,19,19,17,16,17,18,18,18,20,20,19,18,5,5,5,5,6,6,6,6,6,6,5,6,6,6,4,3,3,3,3,2,2,2,2,2,2,6	1173	65.8989
XP_718050_Candida_albicans	81	14	3099	3112	251	10	54	4,4,4,3,5,5,5,5,5,5,6,6,6,6	69	24.6429
XP_718052_Candida_albicans	81	15	365	379	254	15	267	20,20,20,20,20,20,20,20,20,20,14,13,13,13,14	267	89
XP_718073_Candida_albicans	81	2	34	35	18	2	34	18,16	34	85
XP_718073_Candida_albicans	81	2	151	152	117	2	40	20,20	40	100
XP_718083_Candida_albicans	81	3	631	633	307	2	40	3,20,20	43	71.6667
XP_718083_Candida_albicans	81	4	671	674	346	4	64	19,20,20,5	64	80
XP_718089_Candida_albicans	81	4	417	420	311	4	48	12,12,12,12	48	60
XP_718090_Candida_albicans	81	44	790	833	516	44	615	19,19,19,19,19,19,19,19,17,17,18,16,18,17,8,8,8,10,9,8,8,12,8,8,8,8,10,10,11,11,11,13,13,13,14,12,14,15,15,19,19,19,19,19	615	69.8864
XP_718094_Candida_albicans	81	2	337	338	213	2	30	18,12	30	75
XP_718094_Candida_albicans	81	1	602	602	411	1	19	19	19	95
XP_718094_Candida_albicans	81	5	671	675	479	5	100	20,20,20,20,20	100	100
XP_718095_Candida_albicans	81	3	1000	1002	812	2	14	2,6,8	16	26.6667
XP_718095_Candida_albicans	81	5	1383	1387	1149	3	45	2,2,15,15,15	49	49
XP_718103_Candida_albicans	81	1	1009	1009	206	1	18	18	18	90
XP_718106_Candida_albicans	81	7	95	101	55	1	5	4,4,4,4,5,4,4	29	20.7143
XP_718106_Candida_albicans	81	16	191	206	86	16	216	18,18,18,19,19,19,19,19,18,7,7,7,7,7,7,7	216	67.5
XP_718106_Candida_albicans	81	7	407	413	148	7	125	19,15,15,19,19,19,19	125	89.2857
XP_718106_Candida_albicans	81	9	687	695	333	9	94	5,5,5,19,17,16,9,9,9	94	52.2222
XP_718106_Candida_albicans	81	16	776	791	355	16	261	20,20,20,17,17,19,20,18,18,18,17,7,7,10,17,16	261	81.5625
XP_718106_Candida_albicans	81	1	1191	1191	475	1	20	20	20	100
XP_718106_Candida_albicans	81	7	1202	1208	486	7	138	20,20,20,18,20,20,20	138	98.5714
XP_718116_Candida_albicans	81	2	145	146	70	2	31	16,15	31	77.5
XP_718116_Candida_albicans	81	1	422	422	302	1	20	20	20	100
XP_718121_Candida_albicans	81	24	455	478	181	24	331	16,17,17,18,18,18,18,18,18,18,18,10,10,11,11,11,10,9,10,10,9,12,12,12	331	68.9583
XP_718121_Candida_albicans	81	48	714	761	303	48	656	15,12,12,12,12,12,16,16,15,15,15,15,15,15,12,10,16,16,16,16,17,18,18,17,17,16,16,11,10,10,10,13,13,11,11,11,11,11,11,11,11,12,12,12,16,16,16,15	656	68.3333
XP_718121_Candida_albicans	81	15	928	942	495	15	275	15,15,15,15,15,20,20,20,20,20,20,20,20,20,20	275	91.6667
XP_718121_Candida_albicans	81	32	1011	1042	535	32	472	16,17,17,18,14,14,14,14,14,14,14,13,14,14,19,19,19,19,14,13,13,10,13,13,13,12,16,14,15,15,14,14	472	73.75
XP_718121_Candida_albicans	81	2	2645	2646	2019	2	38	19,19	38	95
XP_718121_Candida_albicans	81	31	2793	2823	2130	31	458	19,18,18,10,10,9,17,16,16,16,17,16,16,16,16,16,15,14,14,10,10,10,12,16,15,15,15,16,16,17,17	458	73.871
XP_718123_Candida_albicans	81	6	339	344	284	0	0	4,4,4,4,4,4	24	20
XP_718124_Candida_albicans	81	5	805	809	541	5	100	20,20,20,20,20	100	100
XP_718124_Candida_albicans	81	21	872	892	584	7	68	12,11,2,2,2,2,2,2,2,2,2,2,2,2,2,2,7,7,7,12,12	96	22.8571
XP_718153_Candida_albicans	81	29	362	390	269	29	530	13,10,10,19,20,20,20,20,20,20,20,20,20,12,13,20,18,18,20,20,20,20,19,19,19,20,20,20,20	530	91.3793
XP_718167_Candida_albicans	81	9	162	170	57	9	168	19,18,15,18,19,19,20,20,20	168	93.3333
XP_718167_Candida_albicans	81	1	348	348	206	1	20	20	20	100
XP_718172_Candida_albicans	81	2	1306	1307	661	0	0	4,4	8	20
XP_718172_Candida_albicans	81	1	1369	1369	723	1	19	19	19	95
XP_718175_Candida_albicans	81	1	371	371	191	1	7	7	7	35
XP_718181_Candida_albicans	81	1	361	361	253	1	17	17	17	85
XP_718182_Candida_albicans	81	17	406	422	287	14	154	14,14,14,14,12,11,9,9,9,12,2,2,2,9,9,9,9	160	47.0588
XP_718182_Candida_albicans	81	18	536	553	383	0	0	4,4,4,3,3,2,2,2,2,2,2,2,2,2,2,2,2,2	44	12.2222
XP_718182_Candida_albicans	81	10	663	672	491	2	22	1,1,1,1,2,2,2,2,7,15	34	17
XP_718182_Candida_albicans	81	1	774	774	548	1	8	8	8	40
XP_718182_Candida_albicans	81	7	976	982	727	6	33	2,5,5,5,6,6,6	35	25
XP_718182_Candida_albicans	81	1	1212	1212	882	1	19	19	19	95
XP_718182_Candida_albicans	81	41	1392	1432	948	14	259	4,4,3,3,3,3,3,3,3,4,3,3,3,3,3,3,3,2,2,2,2,2,2,2,2,2,3,19,19,19,19,19,19,19,18,18,18,18,18,18,18	334	40.7317
XP_718186_Candida_albicans	81	1	235	235	108	1	20	20	20	100
XP_718192_Candida_albicans	81	11	112	122	69	10	118	5,5,4,18,10,10,16,16,16,16,6	122	55.4545
XP_718201_Candida_albicans	81	1	182	182	107	1	16	16	16	80
XP_718201_Candida_albicans	81	1	202	202	127	0	0	3	3	15
XP_718202_Candida_albicans	81	117	323	439	133	72	700	4,4,4,4,4,4,5,5,5,4,3,4,4,4,4,4,4,3,3,5,5,5,5,5,5,5,4,4,4,5,5,5,5,5,5,5,5,5,5,5,4,4,4,4,4,4,5,5,5,7,6,13,13,9,10,10,9,12,16,17,17,16,18,18,19,19,19,19,19,19,15,13,13,13,2,2,2,2,2,2,3,3,3,3,3,4,4,4,4,4,4,4,4,4,5,5,5,5,7,7,7,7,7,8,8,8,8,9,11,10,12,12,12,12,19,19,18	860	36.7521
XP_718202_Candida_albicans	81	17	917	933	495	3	16	6,5,5,4,4,4,3,3,3,3,2,3,3,3,3,3,3	60	17.6471
XP_718202_Candida_albicans	81	19	1290	1308	638	19	199	11,11,11,10,9,9,9,9,9,9,9,9,9,9,12,12,12,12,18	199	52.3684
XP_718202_Candida_albicans	81	30	1622	1651	814	0	0	1,1,1,1,2,2,2,2,2,2,2,2,2,2,2,2,2,2,2,2,2,2,3,3,3,3,3,3,3,3	64	10.6667
XP_718206_Candida_albicans	81	69	1195	1263	64	24	215	1,1,1,1,1,1,1,1,1,3,3,3,3,3,2,2,2,2,3,3,3,2,2,2,2,2,2,2,2,2,2,1,2,2,2,2,2,4,7,8,10,7,10,10,10,10,10,10,10,10,10,9,9,5,5,5,4,4,4,4,4,4,4,7,7,6,5,18,17	319	23.1159
XP_718206_Candida_albicans	81	2	1516	1517	371	2	38	19,19	38	95
XP_718206_Candida_albicans	81	15	1623	1637	445	1	8	1,1,1,4,4,4,4,4,1,1,1,3,3,3,8	43	14.3333
XP_718208_Candida_albicans	81	13	773	785	121	13	178	14,13,13,14,14,14,14,14,14,13,13,14,14	178	68.4615
XP_718208_Candida_albicans	81	8	909	916	216	0	0	2,2,2,2,2,2,2,2	16	10
XP_718208_Candida_albicans	81	1	1002	1002	296	1	20	20	20	100
XP_718208_Candida_albicans	81	5	1233	1237	466	5	36	9,10,7,5,5	36	36
XP_718218_Candida_albicans	81	5	488	492	280	5	50	6,11,11,11,11	50	50
XP_718218_Candida_albicans	81	1	547	547	331	1	10	10	10	50
XP_718219_Candida_albicans	81	2	167	168	144	2	38	19,19	38	95
XP_718220_Candida_albicans	81	1	781	781	137	1	5	5	5	25
XP_718220_Candida_albicans	81	4	1108	1111	395	4	28	7,7,7,7	28	35
XP_718226_Candida_albicans	81	7	376	382	127	7	53	8,7,7,7,8,8,8	53	37.8571
XP_718226_Candida_albicans	81	10	566	575	221	5	27	6,5,4,4,4,4,4,5,5,6	47	23.5
XP_718226_Candida_albicans	81	1	1150	1150	594	1	19	19	19	95
XP_718226_Candida_albicans	81	1	1307	1307	728	1	19	19	19	95
XP_718226_Candida_albicans	81	5	1326	1330	747	5	93	19,19,19,18,18	93	93
XP_718239_Candida_albicans	81	2	137	138	88	2	38	19,19	38	95
XP_718246_Candida_albicans	81	33	1023	1055	287	33	413	19,19,19,19,18,17,17,15,17,17,17,17,17,17,15,15,15,15,15,7,6,6,7,9,8,8,8,7,5,5,5,6,6	413	62.5758
XP_718253_Candida_albicans	81	2	715	716	256	2	12	6,6	12	30
XP_718265_Candida_albicans	81	4	500	503	11	4	76	19,19,19,19	76	95
XP_718265_Candida_albicans	81	8	788	795	62	8	144	18,18,18,18,18,18,18,18	144	90
XP_718265_Candida_albicans	81	1	1227	1227	170	1	15	15	15	75
XP_718265_Candida_albicans	81	3	1474	1476	356	3	55	18,18,19	55	91.6667
XP_718265_Candida_albicans	81	1	1656	1656	520	1	20	20	20	100
XP_718265_Candida_albicans	81	2	2092	2093	759	2	39	20,19	39	97.5
XP_718270_Candida_albicans	81	6	142	147	98	5	50	12,12,3,10,10,6	53	44.1667
XP_718270_Candida_albicans	81	6	306	311	259	6	120	20,20,20,20,20,20	120	100
XP_718270_Candida_albicans	81	2	319	320	272	2	40	20,20	40	100
XP_718270_Candida_albicans	81	3	326	328	278	3	42	14,14,14	42	70
XP_718270_Candida_albicans	81	7	369	375	320	7	134	14,20,20,20,20,20,20	134	95.7143
XP_718270_Candida_albicans	81	1	1374	1374	586	1	15	15	15	75
XP_718270_Candida_albicans	81	18	1463	1480	619	18	273	9,13,13,17,17,15,15,15,16,16,16,17,17,17,14,15,15,16	273	75.8333
XP_718271_Candida_albicans	81	1	740	740	511	1	6	6	6	30
XP_718271_Candida_albicans	81	8	964	971	621	8	149	18,18,19,19,19,19,19,18	149	93.125
XP_718271_Candida_albicans	81	2	1123	1124	700	2	38	19,19	38	95
XP_718271_Candida_albicans	81	30	1177	1206	751	26	298	8,7,7,1,1,6,5,5,5,5,5,4,4,19,18,18,18,18,17,16,14,14,14,15,11,11,11,12,6,13	308	51.3333
XP_718271_Candida_albicans	81	1	1218	1218	787	0	0	3	3	15
XP_718273_Candida_albicans	81	2	289	290	113	2	22	12,10	22	55
XP_718273_Candida_albicans	81	1	310	310	134	1	20	20	20	100
XP_718280_Candida_albicans	81	6	607	612	211	6	120	20,20,20,20,20,20	120	100
XP_718280_Candida_albicans	81	1	1660	1660	577	1	19	19	19	95
XP_718283_Candida_albicans	81	3	1898	1900	212	3	60	20,20,20	60	100
XP_718283_Candida_albicans	81	9	1987	1995	250	9	119	9,11,11,10,16,12,16,17,17	119	66.1111
XP_718457_Candida_albicans	81	11	298	308	40	0	0	1,1,1,1,1,1,1,1,1,1,2	12	5.45455
XP_718457_Candida_albicans	81	5	385	389	107	5	34	10,6,6,6,6	34	34
XP_718457_Candida_albicans	81	3	703	705	399	0	0	2,2,2	6	10
XP_718457_Candida_albicans	81	4	856	859	522	1	5	5,4,4,4	17	21.25
XP_718458_Candida_albicans	81	1	109	109	97	0	0	4	4	20
XP_718458_Candida_albicans	81	1	200	200	188	1	20	20	20	100
XP_718458_Candida_albicans	81	1	557	557	516	1	7	7	7	35
XP_718460_Candida_albicans	81	1	110	110	25	1	7	7	7	35
[truncated: 1,078 more rows]

## Sheet: Scerevisiae_inserts
XP_442666_Candida_albicans	Scer_acc,	number_of_seqs_in_MSA,	insert_length,	insert_start,	insert_end,	aa_number_in_Scer,	Nr.non-dash_states>5,	sum_non-dash-states>5,	Nr._non-dash_states]
XP_019330598_Candida_albicans	NP_014441_Saccharomyces_cerevisiae	81	3	376	378	354	3	60	20,20,20
XP_019330601_Candida_albicans	NP_116665_Saccharomyces_cerevisiae	81	1	212	212	176	1	20	20
XP_019330603_Candida_albicans	NP_116616_Saccharomyces_cerevisiae	81	5	510	514	440	5	30	6,6,6,6,6
XP_019330605_Candida_albicans	NP_014639_Saccharomyces_cerevisiae	81	14	179	192	4	14	219	18,18,19,19,16,15,15,15,15,15,14,14,14,12
XP_019330605_Candida_albicans	NP_014639_Saccharomyces_cerevisiae	81	12	271	282	57	12	169	16,15,15,16,11,12,12,11,11,16,17,17
XP_019330605_Candida_albicans	NP_014639_Saccharomyces_cerevisiae	81	3	923	925	376	3	27	12,8,7
XP_019330605_Candida_albicans	NP_014639_Saccharomyces_cerevisiae	81	13	1147	1159	512	13	145	8,8,9,9,9,12,12,12,12,13,13,13,15
XP_019330605_Candida_albicans	NP_014639_Saccharomyces_cerevisiae	81	29	1439	1467	603	29	431	12,12,10,18,15,15,18,18,18,18,19,19,15,16,16,10,10,11,5,5,5,14,14,18,20,20,20,20,20
XP_019330605_Candida_albicans	NP_014639_Saccharomyces_cerevisiae	81	3	2425	2427	1374	3	22	12,5,5
XP_019330623_Candida_albicans	NP_013639_Saccharomyces_cerevisiae	81	25	532	556	145	25	451	16,15,11,11,19,19,19,19,19,19,19,19,19,19,19,19,18,19,19,19,19,19,19,19,19
XP_019330623_Candida_albicans	NP_013639_Saccharomyces_cerevisiae	81	1	939	939	525	1	19	19
XP_019330623_Candida_albicans	NP_013639_Saccharomyces_cerevisiae	81	28	1065	1092	622	28	372	17,17,17,15,12,9,9,8,8,8,8,8,7,9,10,11,14,15,15,17,17,17,17,18,17,16,17,19
XP_019330623_Candida_albicans	NP_013639_Saccharomyces_cerevisiae	81	1	1367	1367	894	1	18	18
XP_019330623_Candida_albicans	NP_013639_Saccharomyces_cerevisiae	81	3	1873	1875	1277	0	0	4,4,4
XP_019330626_Candida_albicans	NP_009634_Saccharomyces_cerevisiae	81	1	450	450	377	1	7	7
XP_019330627_Candida_albicans	NP_011975_Saccharomyces_cerevisiae	81	11	382	392	214	11	140	18,15,13,13,12,12,10,16,15,9,7
XP_019330627_Candida_albicans	NP_011975_Saccharomyces_cerevisiae	81	2	535	536	336	2	40	20,20
XP_019330636_Candida_albicans	NP_013418_Saccharomyces_cerevisiae	81	1	323	323	216	0	0	2
XP_019330638_Candida_albicans	NP_013254_Saccharomyces_cerevisiae	81	3	663	665	598	3	52	16,18,18
XP_019330640_Candida_albicans	NP_012765_Saccharomyces_cerevisiae	81	38	163	200	54	0	0	4,4,4,4,4,4,3,3,3,3,3,3,3,3,3,3,3,4,4,4,4,4,4,4,4,4,4,4,4,4,4,4,4,4,4,4,4,4
XP_019330640_Candida_albicans	NP_012765_Saccharomyces_cerevisiae	81	1	258	258	139	1	19	19
XP_019330640_Candida_albicans	NP_012765_Saccharomyces_cerevisiae	81	1	319	319	185	1	11	11
XP_019330640_Candida_albicans	NP_012765_Saccharomyces_cerevisiae	81	1	350	350	215	1	20	20
XP_019330643_Candida_albicans	NP_015294_Saccharomyces_cerevisiae	81	2	1779	1780	97	2	36	18,18
XP_019330643_Candida_albicans	NP_015294_Saccharomyces_cerevisiae	81	5	1947	1951	259	5	90	18,18,18,18,18
XP_019330651_Candida_albicans	NP_009842_Saccharomyces_cerevisiae	81	1	1410	1410	363	1	19	19
XP_019330671_Candida_albicans	NP_009804_Saccharomyces_cerevisiae	81	10	1138	1147	689	10	191	20,20,20,20,20,20,20,20,20,11
XP_019330679_Candida_albicans	NP_010239_Saccharomyces_cerevisiae	81	1	328	328	40	1	20	20
XP_019330679_Candida_albicans	NP_010239_Saccharomyces_cerevisiae	81	1	342	342	54	1	20	20
XP_019330679_Candida_albicans	NP_010239_Saccharomyces_cerevisiae	81	29	709	737	237	29	488	20,19,20,20,20,19,19,18,20,20,20,20,20,20,20,20,20,20,20,17,17,15,15,13,9,9,6,6,6
XP_019330683_Candida_albicans	NP_014361_Saccharomyces_cerevisiae	81	1	335	335	214	1	19	19
XP_019330690_Candida_albicans	NP_014729_Saccharomyces_cerevisiae	81	1	1135	1135	407	1	19	19
XP_019330690_Candida_albicans	NP_014729_Saccharomyces_cerevisiae	81	2	1983	1984	1101	0	0	3,3
XP_019330730_Candida_albicans	NP_015379_Saccharomyces_cerevisiae	81	8	120	127	10	8	134	19,19,15,15,16,16,17,17
XP_019330736_Candida_albicans	NP_011521_Saccharomyces_cerevisiae	81	4	88	91	36	4	76	19,20,20,17
XP_019330736_Candida_albicans	NP_011521_Saccharomyces_cerevisiae	81	1	479	479	293	1	9	9
XP_019330737_Candida_albicans	NP_009545_Saccharomyces_cerevisiae	81	2	1703	1704	429	2	24	12,12
XP_019330737_Candida_albicans	NP_009545_Saccharomyces_cerevisiae	81	3	1760	1762	458	3	33	11,11,11
XP_019330737_Candida_albicans	NP_009545_Saccharomyces_cerevisiae	81	13	1987	1999	603	13	220	14,14,19,19,18,17,17,18,18,18,16,16,16
XP_019330742_Candida_albicans	NP_012883_Saccharomyces_cerevisiae	81	2	249	250	210	2	40	20,20
XP_019330770_Candida_albicans	NP_013859_Saccharomyces_cerevisiae	81	7	708	714	25	7	75	17,10,10,11,11,8,8
XP_019330770_Candida_albicans	NP_013859_Saccharomyces_cerevisiae	81	7	708	714	25	7	75	17,10,10,11,11,8,8
XP_019330770_Candida_albicans	NP_013859_Saccharomyces_cerevisiae	81	1	843	843	157	1	20	20
XP_019330770_Candida_albicans	NP_013859_Saccharomyces_cerevisiae	81	1	843	843	157	1	20	20
XP_019330770_Candida_albicans	NP_013859_Saccharomyces_cerevisiae	81	5	1088	1092	352	5	100	20,20,20,20,20
XP_019330770_Candida_albicans	NP_013859_Saccharomyces_cerevisiae	81	5	1088	1092	352	5	100	20,20,20,20,20
XP_019330772_Candida_albicans	NP_011880_Saccharomyces_cerevisiae	81	11	241	251	232	11	121	16,16,15,12,7,7,5,5,8,15,15
XP_019330772_Candida_albicans	NP_011880_Saccharomyces_cerevisiae	81	17	478	494	357	0	0	3,3,3,3,3,3,3,3,4,4,4,4,4,4,4,4,4
XP_019330773_Candida_albicans	NP_012148_Saccharomyces_cerevisiae	81	3	13	15	8	3	60	20,20,20
XP_019330783_Candida_albicans	NP_014860_Saccharomyces_cerevisiae	81	2	886	887	572	2	40	20,20
XP_019330797_Candida_albicans	NP_014996_Saccharomyces_cerevisiae	81	8	1040	1047	124	8	65	13,11,8,7,7,7,6,6
XP_019330797_Candida_albicans	NP_014996_Saccharomyces_cerevisiae	81	8	1161	1168	185	8	129	16,16,15,16,16,18,14,18
XP_019330797_Candida_albicans	NP_014996_Saccharomyces_cerevisiae	81	1	1292	1292	232	1	18	18
XP_019330821_Candida_albicans	NP_013988_Saccharomyces_cerevisiae	81	24	122	145	27	24	407	19,18,19,19,18,19,19,19,19,18,9,9,16,13,12,19,19,17,17,17,15,19,19,19
XP_019330821_Candida_albicans	NP_013988_Saccharomyces_cerevisiae	81	10	214	223	73	10	119	14,13,14,17,13,10,10,10,9,9
XP_019330821_Candida_albicans	NP_013988_Saccharomyces_cerevisiae	81	22	361	382	148	22	323	17,17,17,17,16,16,16,16,17,15,15,13,13,13,13,13,9,11,11,12,17,19
XP_019330821_Candida_albicans	NP_013988_Saccharomyces_cerevisiae	81	1	462	462	218	1	16	16
XP_019330821_Candida_albicans	NP_013988_Saccharomyces_cerevisiae	81	3	713	715	297	3	54	18,18,18
XP_019330821_Candida_albicans	NP_013988_Saccharomyces_cerevisiae	81	1	781	781	341	1	19	19
XP_019330824_Candida_albicans	NP_014331_Saccharomyces_cerevisiae	81	1	305	305	160	1	19	19
XP_019330824_Candida_albicans	NP_014331_Saccharomyces_cerevisiae	81	22	445	466	245	22	227	5,5,5,5,7,7,6,6,8,9,9,9,10,15,15,15,16,16,16,17,13,13
XP_019330824_Candida_albicans	NP_014331_Saccharomyces_cerevisiae	81	35	519	553	291	19	224	10,6,6,6,6,5,4,3,5,4,4,4,3,3,3,3,3,3,3,3,3,3,3,12,12,12,12,12,12,12,19,19,19,19,20
XP_019330831_Candida_albicans	NP_010096_Saccharomyces_cerevisiae	81	2	922	923	693	2	11	6,5
XP_019330850_Candida_albicans	NP_013924_Saccharomyces_cerevisiae	81	2	78	79	63	2	38	20,18
XP_019330850_Candida_albicans	NP_013924_Saccharomyces_cerevisiae	81	1	101	101	86	1	16	16
XP_019330860_Candida_albicans	NP_009850_Saccharomyces_cerevisiae	81	1	521	521	101	1	19	19
XP_019330860_Candida_albicans	NP_009850_Saccharomyces_cerevisiae	81	2	581	582	151	2	40	20,20
XP_019330863_Candida_albicans	NP_010890_Saccharomyces_cerevisiae	81	1	131	131	44	1	20	20
XP_019330869_Candida_albicans	NP_011741_Saccharomyces_cerevisiae	81	8	638	645	306	8	102	14,14,14,12,11,11,13,13
XP_019330869_Candida_albicans	NP_011741_Saccharomyces_cerevisiae	81	2	652	653	315	2	17	7,10
XP_019330869_Candida_albicans	NP_011741_Saccharomyces_cerevisiae	81	22	856	877	358	22	262	15,13,13,13,12,12,12,12,12,11,11,11,11,11,11,11,12,12,12,12,12,11
XP_019330872_Candida_albicans	NP_011592_Saccharomyces_cerevisiae	81	3	981	983	114	1	6	6,4,3
XP_019330890_Candida_albicans	NP_013592_Saccharomyces_cerevisiae	81	4	1020	1023	120	4	76	19,19,19,19
XP_019330892_Candida_albicans	NP_012674_Saccharomyces_cerevisiae	81	7	1457	1463	212	7	106	17,17,18,18,12,12,12
XP_019330892_Candida_albicans	NP_012674_Saccharomyces_cerevisiae	81	2	1941	1942	468	2	40	20,20
XP_019330892_Candida_albicans	NP_012674_Saccharomyces_cerevisiae	81	2	2283	2284	706	2	40	20,20
XP_019330892_Candida_albicans	NP_012674_Saccharomyces_cerevisiae	81	1	2915	2915	1223	0	0	3
XP_019330892_Candida_albicans	NP_012674_Saccharomyces_cerevisiae	81	10	3015	3024	1266	10	171	20,20,19,19,17,17,19,19,11,10
XP_019330892_Candida_albicans	NP_012674_Saccharomyces_cerevisiae	81	1	3449	3449	1583	1	20	20
XP_019330906_Candida_albicans	NP_009532_Saccharomyces_cerevisiae	81	2	98	99	27	2	18	9,9
XP_019330914_Candida_albicans	NP_010127_Saccharomyces_cerevisiae	81	19	636	654	88	19	231	15,15,15,15,15,15,11,11,11,12,12,11,11,11,11,10,10,10,10
XP_019330914_Candida_albicans	NP_010127_Saccharomyces_cerevisiae	81	5	865	869	224	5	56	14,14,14,7,7
XP_019330914_Candida_albicans	NP_010127_Saccharomyces_cerevisiae	81	6	1193	1198	462	6	88	13,15,15,15,15,15
XP_019330958_Candida_albicans	NP_014386_Saccharomyces_cerevisiae	81	10	475	484	220	10	150	15,15,15,15,15,15,15,15,15,15
XP_019330958_Candida_albicans	NP_014386_Saccharomyces_cerevisiae	81	1	570	570	294	0	0	4
XP_019330964_Candida_albicans	NP_012625_Saccharomyces_cerevisiae	81	3	351	353	91	3	52	17,17,18
XP_019330964_Candida_albicans	NP_012625_Saccharomyces_cerevisiae	81	57	755	811	305	36	233	14,14,14,13,15,9,5,5,5,5,5,5,5,5,5,5,5,5,5,5,5,4,4,4,4,5,7,7,5,5,5,5,5,5,5,5,5,5,5,4,4,4,5,3,3,3,3,3,3,3,3,3,3,3,2,2,2
XP_019330964_Candida_albicans	NP_012625_Saccharomyces_cerevisiae	81	35	1976	2010	686	35	528	20,20,18,18,16,13,13,13,13,13,15,15,9,16,16,14,14,14,14,15,15,15,16,16,16,16,8,8,17,17,17,17,17,17,17
XP_019330964_Candida_albicans	NP_012625_Saccharomyces_cerevisiae	81	131	2252	2382	744	131	1722	8,8,8,5,5,5,5,5,5,5,5,5,5,5,6,6,6,5,14,15,15,15,10,10,9,9,12,13,11,11,12,11,10,9,9,9,12,14,14,14,15,15,15,15,15,15,15,14,14,14,14,12,13,11,11,11,10,12,12,12,12,12,12,12,13,13,13,13,12,12,12,12,12,12,14,15,15,15,15,13,15,15,15,17,19,19,17,16,20,20,20,20,20,20,20,20,19,19,19,19,20,17,17,16,16,12,12,12,12,12,12,12,16,19,18,14,13,12,12,11,11,18,19,19,19,19,11,19,19,17,13
XP_019330964_Candida_albicans	NP_012625_Saccharomyces_cerevisiae	81	7	2433	2439	900	6	76	4,14,13,11,11,12,15
XP_019330964_Candida_albicans	NP_012625_Saccharomyces_cerevisiae	81	1	3062	3062	1118	1	18	18
XP_019330964_Candida_albicans	NP_012625_Saccharomyces_cerevisiae	81	17	3074	3090	1130	8	108	3,3,3,3,3,3,3,3,3,5,9,12,12,14,20,18,18
XP_019330964_Candida_albicans	NP_012625_Saccharomyces_cerevisiae	81	1	3193	3193	1220	1	20	20
XP_019330964_Candida_albicans	NP_012625_Saccharomyces_cerevisiae	81	1	3313	3313	1318	1	18	18
XP_019330964_Candida_albicans	NP_012625_Saccharomyces_cerevisiae	81	1	3418	3418	1400	1	14	14
XP_019330974_Candida_albicans	NP_014109_Saccharomyces_cerevisiae	81	1	1492	1492	294	1	16	16
XP_019330983_Candida_albicans	NP_010182_Saccharomyces_cerevisiae	81	26	1030	1055	139	26	433	8,8,8,15,15,9,16,16,18,19,19,20,20,20,20,20,20,19,20,19,19,19,20,19,15,12
XP_019330983_Candida_albicans	NP_010182_Saccharomyces_cerevisiae	81	6	1065	1070	169	6	102	20,20,20,14,14,14
XP_019330990_Candida_albicans	NP_116684_Saccharomyces_cerevisiae	81	1	990	990	540	1	10	10
XP_019331009_Candida_albicans	NP_015112_Saccharomyces_cerevisiae	81	4	789	792	465	4	78	20,19,19,20
XP_019331017_Candida_albicans	NP_011872_Saccharomyces_cerevisiae	81	7	139	145	78	7	130	20,20,20,20,20,14,16
XP_019331018_Candida_albicans	NP_010825_Saccharomyces_cerevisiae	81	3	808	810	546	3	33	11,11,11
XP_019331027_Candida_albicans	NP_013834_Saccharomyces_cerevisiae	81	3	617	619	161	3	53	19,17,17
XP_019331028_Candida_albicans	NP_015007_Saccharomyces_cerevisiae	81	4	389	392	275	4	30	8,8,7,7
XP_019331035_Candida_albicans	NP_012715_Saccharomyces_cerevisiae	81	2	103	104	34	0	0	3,3
XP_019331035_Candida_albicans	NP_012715_Saccharomyces_cerevisiae	81	2	179	180	99	2	10	5,5
XP_019331035_Candida_albicans	NP_012715_Saccharomyces_cerevisiae	81	1	293	293	197	1	6	6
XP_019331043_Candida_albicans	NP_013010_Saccharomyces_cerevisiae	81	14	1158	1171	115	13	178	6,4,15,15,15,11,14,15,16,17,17,17,10,10
XP_019331043_Candida_albicans	NP_013010_Saccharomyces_cerevisiae	81	2	1481	1482	414	2	11	5,6
XP_019331043_Candida_albicans	NP_013010_Saccharomyces_cerevisiae	81	8	1520	1527	453	2	36	18,4,18,3,3,3,3,3
XP_019331043_Candida_albicans	NP_013010_Saccharomyces_cerevisiae	81	1	1691	1691	574	1	20	20
XP_019331049_Candida_albicans	NP_009985_Saccharomyces_cerevisiae	81	4	676	679	70	4	39	9,10,9,11
XP_019331049_Candida_albicans	NP_009985_Saccharomyces_cerevisiae	81	2	911	912	187	2	22	11,11
XP_019331055_Candida_albicans	NP_009595_Saccharomyces_cerevisiae	81	6	94	99	12	6	40	8,7,7,6,6,6
XP_019331055_Candida_albicans	NP_009595_Saccharomyces_cerevisiae	81	2	285	286	187	2	40	20,20
XP_019331058_Candida_albicans	NP_011014_Saccharomyces_cerevisiae	81	1	1500	1500	114	1	20	20
XP_019331060_Candida_albicans	NP_014977_Saccharomyces_cerevisiae	81	1	209	209	169	0	0	4
XP_019331060_Candida_albicans	NP_014977_Saccharomyces_cerevisiae	81	1	228	228	184	0	0	4
XP_019331063_Candida_albicans	NP_011668_Saccharomyces_cerevisiae	81	7	575	581	176	7	94	15,13,13,14,14,14,11
XP_019331063_Candida_albicans	NP_011668_Saccharomyces_cerevisiae	81	4	663	666	207	4	50	15,15,10,10
XP_019331065_Candida_albicans	NP_014287_Saccharomyces_cerevisiae	81	1	1178	1178	499	1	6	6
XP_019331073_Candida_albicans	NP_011964_Saccharomyces_cerevisiae	81	2	563	564	309	2	20	10,10
XP_019331073_Candida_albicans	NP_011964_Saccharomyces_cerevisiae	81	1	604	604	337	1	11	11
XP_019331073_Candida_albicans	NP_011964_Saccharomyces_cerevisiae	81	3	678	680	409	3	30	10,10,10
XP_019331073_Candida_albicans	NP_011964_Saccharomyces_cerevisiae	81	5	824	828	522	5	50	10,10,10,10,10
XP_019331073_Candida_albicans	NP_011964_Saccharomyces_cerevisiae	81	2	854	855	551	2	22	11,11
XP_019331074_Candida_albicans	NP_014398_Saccharomyces_cerevisiae	81	12	49	60	20	12	168	11,11,13,12,12,11,11,18,18,17,17,17
XP_019331082_Candida_albicans	NP_014604_Saccharomyces_cerevisiae	81	3	376	378	185	3	60	20,20,20
XP_019331088_Candida_albicans	NP_010087_Saccharomyces_cerevisiae	81	194	835	1028	579	112	725	6,6,6,5,5,5,5,5,5,5,4,4,4,3,3,3,3,3,3,3,3,3,3,3,3,3,3,3,3,8,8,8,8,8,8,8,6,6,6,6,6,6,8,8,8,8,8,9,8,9,2,2,2,2,2,2,2,2,2,2,4,4,4,4,4,4,4,4,4,4,4,4,3,3,3,3,3,3,3,3,6,6,6,4,4,4,4,5,5,5,6,6,6,6,6,6,6,6,6,4,4,4,4,4,6,6,6,6,7,7,7,4,4,4,4,4,4,4,4,4,3,3,3,2,2,2,2,2,2,2,2,2,2,2,2,6,6,6,6,6,7,7,7,7,7,7,7,6,6,6,6,6,6,6,6,6,6,6,6,6,6,6,6,6,6,6,6,6,6,6,6,6,6,6,6,5,5,5,5,5,8,8,8,8,8,8,9,9,8,8,8,6,6,8
XP_019331094_Candida_albicans	NP_011760_Saccharomyces_cerevisiae	81	3	609	611	242	3	60	20,20,20
XP_019331112_Candida_albicans	NP_010255_Saccharomyces_cerevisiae	81	1	503	503	100	1	19	19
XP_019331123_Candida_albicans	NP_010113_Saccharomyces_cerevisiae	81	1	488	488	136	1	19	19
XP_019331123_Candida_albicans	NP_010113_Saccharomyces_cerevisiae	81	1	603	603	251	1	20	20
XP_709940_Candida_albicans	NP_010186_Saccharomyces_cerevisiae	81	1	408	408	290	1	20	20
XP_709945_Candida_albicans	NP_011936_Saccharomyces_cerevisiae	81	1	409	409	15	1	20	20
XP_709946_Candida_albicans	NP_011937_Saccharomyces_cerevisiae	81	11	1404	1414	95	11	199	19,19,19,14,13,19,19,19,19,19,20
XP_709946_Candida_albicans	NP_011937_Saccharomyces_cerevisiae	81	1	1417	1417	108	1	14	14
XP_709946_Candida_albicans	NP_011937_Saccharomyces_cerevisiae	81	1	1561	1561	237	1	14	14
XP_709946_Candida_albicans	NP_011937_Saccharomyces_cerevisiae	81	1	1599	1599	275	1	14	14
XP_709946_Candida_albicans	NP_011937_Saccharomyces_cerevisiae	81	4	1719	1722	381	4	31	7,7,8,9
XP_709954_Candida_albicans	NP_014796_Saccharomyces_cerevisiae	81	2	687	688	437	2	36	18,18
XP_709954_Candida_albicans	NP_014796_Saccharomyces_cerevisiae	81	2	816	817	545	2	36	18,18
XP_709957_Candida_albicans	NP_011940_Saccharomyces_cerevisiae	81	19	1644	1662	97	18	242	4,5,5,8,8,8,10,11,11,16,16,18,18,18,18,18,18,18,18
XP_709957_Candida_albicans	NP_011940_Saccharomyces_cerevisiae	81	2	1697	1698	122	2	40	20,20
XP_709957_Candida_albicans	NP_011940_Saccharomyces_cerevisiae	81	2	1748	1749	155	2	34	14,20
XP_709957_Candida_albicans	NP_011940_Saccharomyces_cerevisiae	81	22	2159	2180	358	22	290	14,12,12,12,12,13,14,14,14,14,14,14,13,13,13,13,12,13,13,13,14,14
XP_709957_Candida_albicans	NP_011940_Saccharomyces_cerevisiae	81	2	2455	2456	502	2	27	13,14
XP_709957_Candida_albicans	NP_011940_Saccharomyces_cerevisiae	81	1	2730	2730	580	1	5	5
XP_709957_Candida_albicans	NP_011940_Saccharomyces_cerevisiae	81	1	2802	2802	626	1	20	20
XP_709957_Candida_albicans	NP_011940_Saccharomyces_cerevisiae	81	2	3049	3050	856	2	28	14,14
XP_709962_Candida_albicans	NP_011777_Saccharomyces_cerevisiae	81	1	370	370	191	1	20	20
XP_709962_Candida_albicans	NP_011777_Saccharomyces_cerevisiae	81	1	681	681	460	1	17	17
XP_709962_Candida_albicans	NP_011777_Saccharomyces_cerevisiae	81	24	1092	1115	702	24	355	19,20,18,19,18,20,19,20,20,20,15,15,7,6,6,6,5,5,6,16,19,18,19,19
XP_709962_Candida_albicans	NP_011777_Saccharomyces_cerevisiae	81	3	1169	1171	761	3	48	15,17,16
XP_709963_Candida_albicans	NP_011774_Saccharomyces_cerevisiae	81	7	1135	1141	264	7	140	20,20,20,20,20,20,20
XP_709963_Candida_albicans	NP_011774_Saccharomyces_cerevisiae	81	9	1191	1199	313	3	15	5,5,5,4,3,3,3,3,3
XP_709963_Candida_albicans	NP_011774_Saccharomyces_cerevisiae	81	22	1551	1572	414	22	381	20,18,18,18,18,20,20,20,20,20,11,12,13,14,14,14,18,17,18,20,20,18
XP_709963_Candida_albicans	NP_011774_Saccharomyces_cerevisiae	81	73	1714	1786	477	73	960	19,17,17,19,16,16,16,16,16,15,15,15,15,16,17,8,8,12,12,13,13,13,13,11,11,12,12,12,11,13,13,13,12,12,12,14,14,14,14,11,11,11,9,9,9,10,10,7,7,6,6,6,9,9,9,9,9,10,10,12,12,17,17,18,19,19,19,19,19,19,19,18,19
XP_709963_Candida_albicans	NP_011774_Saccharomyces_cerevisiae	81	1	2093	2093	597	1	10	10
XP_709983_Candida_albicans	NP_011605_Saccharomyces_cerevisiae	81	2	513	514	319	2	30	17,13
XP_710021_Candida_albicans	NP_011374_Saccharomyces_cerevisiae	81	3	1083	1085	426	3	59	20,20,19
XP_710056_Candida_albicans	NP_009542_Saccharomyces_cerevisiae	81	1	320	320	207	1	18	18
XP_710069_Candida_albicans	NP_013249_Saccharomyces_cerevisiae	81	5	850	854	15	5	70	20,20,5,5,20
XP_710069_Candida_albicans	NP_013249_Saccharomyces_cerevisiae	81	1	870	870	35	0	0	4
XP_710069_Candida_albicans	NP_013249_Saccharomyces_cerevisiae	81	1	1003	1003	121	0	0	3
XP_710069_Candida_albicans	NP_013249_Saccharomyces_cerevisiae	81	5	1162	1166	223	5	29	6,6,6,6,5
XP_710069_Candida_albicans	NP_013249_Saccharomyces_cerevisiae	81	2	1268	1269	295	0	0	3,3
XP_710069_Candida_albicans	NP_013249_Saccharomyces_cerevisiae	81	1	1371	1371	379	1	9	9
XP_710069_Candida_albicans	NP_013249_Saccharomyces_cerevisiae	81	2	1423	1424	399	2	27	20,7
XP_710069_Candida_albicans	NP_013249_Saccharomyces_cerevisiae	81	7	1690	1696	597	7	103	6,13,13,17,17,17,20
XP_710069_Candida_albicans	NP_013249_Saccharomyces_cerevisiae	81	1	1718	1718	621	1	9	9
XP_710092_Candida_albicans	NP_014431_Saccharomyces_cerevisiae	81	1	122	122	43	1	5	5
XP_710092_Candida_albicans	NP_014431_Saccharomyces_cerevisiae	81	1	849	849	265	1	5	5
XP_710092_Candida_albicans	NP_014431_Saccharomyces_cerevisiae	81	11	1636	1646	561	10	164	20,20,20,20,17,17,17,13,10,10,4
XP_710124_Candida_albicans	NP_015297_Saccharomyces_cerevisiae	81	1	95	95	48	1	13	13
XP_710124_Candida_albicans	NP_015297_Saccharomyces_cerevisiae	81	1	361	361	312	1	18	18
XP_710163_Candida_albicans	NP_015191_Saccharomyces_cerevisiae	81	2	1011	1012	45	0	0	3,3
XP_710163_Candida_albicans	NP_015191_Saccharomyces_cerevisiae	81	11	1031	1041	48	11	111	5,5,7,16,16,16,10,9,9,9,9
XP_710163_Candida_albicans	NP_015191_Saccharomyces_cerevisiae	81	2	1100	1101	117	0	0	3,3
XP_710176_Candida_albicans	NP_009890_Saccharomyces_cerevisiae	81	5	243	247	52	5	57	19,17,9,6,6
XP_710176_Candida_albicans	NP_009890_Saccharomyces_cerevisiae	81	1	412	412	209	1	20	20
XP_710176_Candida_albicans	NP_009890_Saccharomyces_cerevisiae	81	5	439	443	236	5	91	17,18,18,18,20
XP_710176_Candida_albicans	NP_009890_Saccharomyces_cerevisiae	81	1	520	520	313	1	20	20
XP_710224_Candida_albicans	NP_009877_Saccharomyces_cerevisiae	81	1	1532	1532	529	0	0	4
XP_710224_Candida_albicans	NP_009877_Saccharomyces_cerevisiae	81	1	1554	1554	549	1	20	20
XP_710224_Candida_albicans	NP_009877_Saccharomyces_cerevisiae	81	3	1653	1655	599	3	45	15,15,15
XP_710236_Candida_albicans	NP_010064_Saccharomyces_cerevisiae	81	21	125	145	77	16	211	20,18,13,13,11,8,4,5,5,4,5,3,3,3,10,6,19,20,20,18,20
XP_710254_Candida_albicans	NP_011365_Saccharomyces_cerevisiae	81	16	496	511	92	16	209	19,19,18,6,6,6,6,6,6,17,17,19,13,13,19,19
XP_710254_Candida_albicans	NP_011365_Saccharomyces_cerevisiae	81	17	921	937	266	17	269	18,18,18,18,19,18,17,17,17,17,16,16,13,16,18,7,6
XP_710254_Candida_albicans	NP_011365_Saccharomyces_cerevisiae	81	39	1019	1057	326	39	780	20,20,20,20,20,20,20,20,20,20,20,20,20,20,20,20,20,20,20,20,20,20,20,20,20,20,20,20,20,20,20,20,20,20,20,20,20,20,20
XP_710254_Candida_albicans	NP_011365_Saccharomyces_cerevisiae	81	10	1137	1146	404	10	71	17,6,6,6,6,6,6,6,6,6
XP_710254_Candida_albicans	NP_011365_Saccharomyces_cerevisiae	81	1	1850	1850	974	1	20	20
XP_710254_Candida_albicans	NP_011365_Saccharomyces_cerevisiae	81	28	1955	1982	1044	28	157	20,7,5,5,5,5,5,5,5,5,5,5,5,5,5,5,5,5,5,5,5,5,5,5,5,5,5,5
XP_710254_Candida_albicans	NP_011365_Saccharomyces_cerevisiae	81	2	2065	2066	1133	1	20	20,3
XP_710254_Candida_albicans	NP_011365_Saccharomyces_cerevisiae	81	1	2153	2153	1182	0	0	3
XP_710282_Candida_albicans	NP_014260_Saccharomyces_cerevisiae	81	6	643	648	76	6	108	17,17,17,18,20,19
XP_710282_Candida_albicans	NP_014260_Saccharomyces_cerevisiae	81	2	707	708	119	2	30	16,14
XP_710282_Candida_albicans	NP_014260_Saccharomyces_cerevisiae	81	1	748	748	144	1	14	14
XP_710282_Candida_albicans	NP_014260_Saccharomyces_cerevisiae	81	3	1111	1113	357	3	30	10,10,10
XP_710282_Candida_albicans	NP_014260_Saccharomyces_cerevisiae	81	5	1925	1929	937	5	100	20,20,20,20,20
XP_710294_Candida_albicans	NP_011606_Saccharomyces_cerevisiae	81	28	130	157	23	20	328	16,18,18,18,16,8,4,4,4,4,4,4,3,3,14,15,19,19,19,19,19,19,16,16,14,14,12,19
XP_710295_Candida_albicans	NP_014399_Saccharomyces_cerevisiae	81	1	79	79	10	1	17	17
XP_710335_Candida_albicans	NP_013239_Saccharomyces_cerevisiae	81	7	566	572	511	4	20	4,4,4,5,5,5,5
XP_710335_Candida_albicans	NP_013239_Saccharomyces_cerevisiae	81	5	649	653	570	5	69	17,17,13,11,11
XP_710335_Candida_albicans	NP_013239_Saccharomyces_cerevisiae	81	4	1113	1116	783	4	47	19,11,11,6
XP_710342_Candida_albicans	NP_015149_Saccharomyces_cerevisiae	81	6	67	72	18	6	83	7,13,14,19,15,15
XP_710342_Candida_albicans	NP_015149_Saccharomyces_cerevisiae	81	1	489	489	247	1	20	20
XP_710342_Candida_albicans	NP_015149_Saccharomyces_cerevisiae	81	3	828	830	511	3	58	19,19,20
XP_710342_Candida_albicans	NP_015149_Saccharomyces_cerevisiae	81	6	912	917	552	6	120	20,20,20,20,20,20
XP_710342_Candida_albicans	NP_015149_Saccharomyces_cerevisiae	81	1	1064	1064	673	1	20	20
XP_710395_Candida_albicans	NP_011305_Saccharomyces_cerevisiae	81	5	276	280	187	5	70	14,16,12,13,15
XP_710399_Candida_albicans	NP_428268_Saccharomyces_cerevisiae	81	7	113	119	66	6	55	10,10,10,10,10,4,5
XP_710399_Candida_albicans	NP_428268_Saccharomyces_cerevisiae	81	1	209	209	159	1	20	20
XP_710399_Candida_albicans	NP_428268_Saccharomyces_cerevisiae	81	1	316	316	229	1	20	20
XP_710399_Candida_albicans	NP_428268_Saccharomyces_cerevisiae	81	15	501	515	331	15	254	15,15,13,13,19,19,18,18,18,17,17,18,17,18,19
XP_710399_Candida_albicans	NP_428268_Saccharomyces_cerevisiae	81	2	736	737	535	2	40	20,20
XP_710399_Candida_albicans	NP_428268_Saccharomyces_cerevisiae	81	2	759	760	551	2	40	20,20
XP_710399_Candida_albicans	NP_428268_Saccharomyces_cerevisiae	81	6	826	831	596	6	96	15,15,15,17,17,17
XP_710399_Candida_albicans	NP_428268_Saccharomyces_cerevisiae	81	7	882	888	609	7	75	18,11,10,9,9,9,9
XP_710399_Candida_albicans	NP_428268_Saccharomyces_cerevisiae	81	2	929	930	654	2	40	20,20
XP_710408_Candida_albicans	NP_010236_Saccharomyces_cerevisiae	81	3	422	424	298	3	48	20,14,14
XP_710432_Candida_albicans	NP_009348_Saccharomyces_cerevisiae	81	6	71	76	19	6	54	9,9,9,9,9,9
XP_710432_Candida_albicans	NP_009348_Saccharomyces_cerevisiae	81	2	233	234	160	2	38	19,19
XP_710432_Candida_albicans	NP_009348_Saccharomyces_cerevisiae	81	2	434	435	308	2	40	20,20
XP_710432_Candida_albicans	NP_009348_Saccharomyces_cerevisiae	81	1	448	448	322	1	20	20
XP_710432_Candida_albicans	NP_009348_Saccharomyces_cerevisiae	81	1	513	513	386	1	19	19
XP_710432_Candida_albicans	NP_009348_Saccharomyces_cerevisiae	81	6	827	832	671	6	65	6,6,6,11,18,18
XP_710432_Candida_albicans	NP_009348_Saccharomyces_cerevisiae	81	30	1014	1043	719	30	423	17,16,18,18,18,18,18,18,14,17,17,17,17,11,11,8,8,9,7,7,7,7,15,15,12,16,15,16,17,19
XP_710514_Candida_albicans	NP_116578_Saccharomyces_cerevisiae	81	4	242	245	129	4	80	20,20,20,20
XP_710514_Candida_albicans	NP_116578_Saccharomyces_cerevisiae	81	8	302	309	188	8	148	20,20,20,20,20,20,15,13
XP_710520_Candida_albicans	NP_012610_Saccharomyces_cerevisiae	81	1	112	112	55	1	20	20
XP_710520_Candida_albicans	NP_012610_Saccharomyces_cerevisiae	81	13	432	444	304	13	189	10,11,11,11,18,18,18,18,9,16,16,16,17
XP_710534_Candida_albicans	NP_015055_Saccharomyces_cerevisiae	81	21	606	626	81	21	366	19,19,19,19,19,19,19,19,12,17,18,18,18,18,16,16,16,16,17,17,15
XP_710534_Candida_albicans	NP_015055_Saccharomyces_cerevisiae	81	4	770	773	172	0	0	3,3,3,3
XP_710534_Candida_albicans	NP_015055_Saccharomyces_cerevisiae	81	3	1391	1393	561	3	18	6,6,6
XP_710534_Candida_albicans	NP_015055_Saccharomyces_cerevisiae	81	6	1522	1527	689	5	100	3,20,20,20,20,20
XP_710534_Candida_albicans	NP_015055_Saccharomyces_cerevisiae	81	6	1648	1653	771	6	114	19,19,19,19,19,19
XP_710561_Candida_albicans	NP_011044_Saccharomyces_cerevisiae	81	8	870	877	188	8	132	20,6,6,20,20,20,20,20
XP_710561_Candida_albicans	NP_011044_Saccharomyces_cerevisiae	81	9	1191	1199	336	9	156	14,13,17,18,18,19,19,19,19
XP_710564_Candida_albicans	NP_009462_Saccharomyces_cerevisiae	81	1	302	302	148	1	19	19
XP_710570_Candida_albicans	NP_010676_Saccharomyces_cerevisiae	81	35	523	557	353	0	0	1,1,1,1,1,1,1,1,1,1,1,1,1,1,4,4,4,4,4,4,4,4,4,4,4,4,4,4,4,4,4,4,4,4,4
XP_710571_Candida_albicans	NP_011450_Saccharomyces_cerevisiae	81	2	774	775	213	2	40	20,20
XP_710571_Candida_albicans	NP_011450_Saccharomyces_cerevisiae	81	13	906	918	292	13	259	20,20,20,20,20,20,20,19,20,20,20,20,20
XP_710571_Candida_albicans	NP_011450_Saccharomyces_cerevisiae	81	1	981	981	367	1	20	20
XP_710571_Candida_albicans	NP_011450_Saccharomyces_cerevisiae	81	1	1020	1020	400	1	20	20
XP_710595_Candida_albicans	NP_012748_Saccharomyces_cerevisiae	81	20	652	671	505	11	131	3,3,3,3,3,3,3,3,3,10,10,10,11,10,10,12,12,12,16,18
XP_710595_Candida_albicans	NP_012748_Saccharomyces_cerevisiae	81	8	909	916	730	0	0	4,3,3,3,3,3,3,3
XP_710595_Candida_albicans	NP_012748_Saccharomyces_cerevisiae	81	1	1128	1128	886	1	20	20
XP_710595_Candida_albicans	NP_012748_Saccharomyces_cerevisiae	81	1	1175	1175	933	1	20	20
XP_710595_Candida_albicans	NP_012748_Saccharomyces_cerevisiae	81	7	1221	1227	978	7	140	20,20,20,20,20,20,20
XP_710598_Candida_albicans	NP_012394_Saccharomyces_cerevisiae	81	26	339	364	146	26	329	14,13,13,13,13,13,14,14,14,13,12,10,10,12,12,12,12,12,13,13,13,13,12,13,13,13
XP_710598_Candida_albicans	NP_012394_Saccharomyces_cerevisiae	81	18	396	413	181	18	265	10,13,10,10,11,11,11,19,18,15,16,17,20,19,19,19,13,14
XP_710598_Candida_albicans	NP_012394_Saccharomyces_cerevisiae	81	3	1182	1184	608	3	21	7,7,7
XP_710598_Candida_albicans	NP_012394_Saccharomyces_cerevisiae	81	1	1276	1276	660	1	19	19
XP_710602_Candida_albicans	NP_012747_Saccharomyces_cerevisiae	81	3	365	367	28	3	60	20,20,20
XP_710602_Candida_albicans	NP_012747_Saccharomyces_cerevisiae	81	1	407	407	55	1	20	20
XP_710602_Candida_albicans	NP_012747_Saccharomyces_cerevisiae	81	2	546	547	179	2	40	20,20
XP_710602_Candida_albicans	NP_012747_Saccharomyces_cerevisiae	81	1	626	626	257	1	20	20
XP_710606_Candida_albicans	NP_014170_Saccharomyces_cerevisiae	81	2	64	65	23	0	0	4,4
XP_710606_Candida_albicans	NP_014170_Saccharomyces_cerevisiae	81	28	145	172	35	28	437	19,19,19,19,19,19,17,17,15,15,17,17,17,7,8,6,6,6,6,20,20,20,19,19,17,18,18,18
XP_710618_Candida_albicans	NP_011970_Saccharomyces_cerevisiae	81	19	499	517	409	18	327	19,19,19,17,16,14,16,4,19,19,19,19,19,19,19,19,19,19,17
XP_710618_Candida_albicans	NP_011970_Saccharomyces_cerevisiae	81	35	653	687	502	32	461	18,18,17,17,17,17,17,17,17,16,14,15,13,13,15,14,14,17,17,17,3,3,3,5,12,10,12,13,13,13,17,17,11,9,9
XP_710618_Candida_albicans	NP_011970_Saccharomyces_cerevisiae	81	5	842	846	623	3	18	6,3,3,6,6
XP_710618_Candida_albicans	NP_011970_Saccharomyces_cerevisiae	81	29	882	910	653	9	76	12,11,11,11,11,5,5,4,5,5,3,3,3,3,2,3,3,3,3,3,3,3,3,3,3,3,3,3,3
XP_710618_Candida_albicans	NP_011970_Saccharomyces_cerevisiae	81	2	1117	1118	771	2	28	14,14
XP_710618_Candida_albicans	NP_011970_Saccharomyces_cerevisiae	81	5	1599	1603	1007	2	15	8,7,4,4,4
XP_710646_Candida_albicans	NP_012141_Saccharomyces_cerevisiae	81	1	1292	1292	156	1	20	20
XP_710646_Candida_albicans	NP_012141_Saccharomyces_cerevisiae	81	1	1470	1470	331	1	19	19
XP_710648_Candida_albicans	NP_012142_Saccharomyces_cerevisiae	81	1	615	615	8	1	7	7
XP_710648_Candida_albicans	NP_012142_Saccharomyces_cerevisiae	81	3	672	674	55	3	58	20,18,20
XP_710664_Candida_albicans	NP_009694_Saccharomyces_cerevisiae	81	17	138	154	18	17	246	16,16,8,8,7,16,16,16,16,16,15,16,17,16,15,16,16
XP_710664_Candida_albicans	NP_009694_Saccharomyces_cerevisiae	81	7	200	206	58	7	86	13,13,13,13,12,11,11
XP_710664_Candida_albicans	NP_009694_Saccharomyces_cerevisiae	81	6	253	258	89	6	88	13,16,16,16,13,14
XP_710664_Candida_albicans	NP_009694_Saccharomyces_cerevisiae	81	4	405	408	190	4	76	18,18,20,20
XP_710664_Candida_albicans	NP_009694_Saccharomyces_cerevisiae	81	1	1510	1510	917	1	20	20
XP_710664_Candida_albicans	NP_009694_Saccharomyces_cerevisiae	81	1	1642	1642	1030	1	19	19
XP_710664_Candida_albicans	NP_009694_Saccharomyces_cerevisiae	81	5	1971	1975	1308	5	100	20,20,20,20,20
XP_710664_Candida_albicans	NP_009694_Saccharomyces_cerevisiae	81	1	2325	2325	1607	1	19	19
XP_710666_Candida_albicans	NP_015416_Saccharomyces_cerevisiae	81	1	1433	1433	148	1	20	20
XP_710666_Candida_albicans	NP_015416_Saccharomyces_cerevisiae	81	3	1455	1457	170	2	12	4,6,6
XP_710666_Candida_albicans	NP_015416_Saccharomyces_cerevisiae	81	8	2293	2300	624	8	105	15,12,13,13,13,13,13,13
XP_710686_Candida_albicans	NP_014317_Saccharomyces_cerevisiae	81	2	718	719	252	2	39	19,20
XP_710706_Candida_albicans	NP_011673_Saccharomyces_cerevisiae	81	1	97	97	31	1	19	19
XP_710706_Candida_albicans	NP_011673_Saccharomyces_cerevisiae	81	17	203	219	129	0	0	3,3,3,3,3,3,3,3,3,3,3,3,3,3,3,3,3
XP_710706_Candida_albicans	NP_011673_Saccharomyces_cerevisiae	81	1	709	709	544	1	20	20
XP_710706_Candida_albicans	NP_011673_Saccharomyces_cerevisiae	81	9	1134	1142	815	9	168	18,19,19,19,19,18,18,19,19
XP_710723_Candida_albicans	NP_014986_Saccharomyces_cerevisiae	81	8	860	867	160	8	131	12,12,17,19,18,18,18,17
XP_710723_Candida_albicans	NP_014986_Saccharomyces_cerevisiae	81	2	2195	2196	1280	0	0	3,4
XP_710729_Candida_albicans	NP_009808_Saccharomyces_cerevisiae	81	1	34	34	20	0	0	4
XP_710733_Candida_albicans	NP_012473_Saccharomyces_cerevisiae	81	3	834	836	298	3	59	20,20,19
XP_710749_Candida_albicans	NP_014278_Saccharomyces_cerevisiae	81	21	378	398	225	5	48	1,1,1,1,1,1,1,1,1,1,2,2,2,2,2,3,5,7,8,9,19
XP_710749_Candida_albicans	NP_014278_Saccharomyces_cerevisiae	81	3	499	501	325	3	60	20,20,20
XP_710749_Candida_albicans	NP_014278_Saccharomyces_cerevisiae	81	1	712	712	521	1	20	20
XP_710786_Candida_albicans	NP_011344_Saccharomyces_cerevisiae	81	3	1194	1196	220	3	60	20,20,20
XP_710788_Candida_albicans	NP_010390_Saccharomyces_cerevisiae	81	5	766	770	332	5	100	20,20,20,20,20
XP_710788_Candida_albicans	NP_010390_Saccharomyces_cerevisiae	81	3	847	849	385	3	54	19,19,16
XP_710791_Candida_albicans	NP_015344_Saccharomyces_cerevisiae	81	5	83	87	20	5	72	16,14,14,14,14
XP_710791_Candida_albicans	NP_015344_Saccharomyces_cerevisiae	81	8	227	234	78	8	124	18,16,16,16,15,15,14,14
XP_710791_Candida_albicans	NP_015344_Saccharomyces_cerevisiae	81	2	772	773	491	2	40	20,20
XP_710797_Candida_albicans	NP_009536_Saccharomyces_cerevisiae	81	1	637	637	86	1	19	19
XP_710797_Candida_albicans	NP_009536_Saccharomyces_cerevisiae	81	1	648	648	96	1	7	7
XP_710797_Candida_albicans	NP_009536_Saccharomyces_cerevisiae	81	17	806	822	157	17	122	10,10,10,10,9,8,6,6,6,6,6,6,6,6,5,6,6
XP_710797_Candida_albicans	NP_009536_Saccharomyces_cerevisiae	81	11	856	866	194	11	173	16,18,17,16,16,15,15,15,15,15,15
XP_710797_Candida_albicans	NP_009536_Saccharomyces_cerevisiae	81	4	900	903	229	4	48	11,11,11,15
XP_710797_Candida_albicans	NP_009536_Saccharomyces_cerevisiae	81	3	966	968	256	3	56	18,19,19
XP_710797_Candida_albicans	NP_009536_Saccharomyces_cerevisiae	81	2	1086	1087	347	2	30	15,15
XP_710797_Candida_albicans	NP_009536_Saccharomyces_cerevisiae	81	5	1189	1193	435	5	91	17,17,19,19,19
XP_710797_Candida_albicans	NP_009536_Saccharomyces_cerevisiae	81	1	1208	1208	452	1	16	16
XP_710797_Candida_albicans	NP_009536_Saccharomyces_cerevisiae	81	1	1337	1337	558	1	20	20
XP_710797_Candida_albicans	NP_009536_Saccharomyces_cerevisiae	81	1	1373	1373	576	1	12	12
XP_710797_Candida_albicans	NP_009536_Saccharomyces_cerevisiae	81	1	1463	1463	649	1	14	14
XP_710797_Candida_albicans	NP_009536_Saccharomyces_cerevisiae	81	1	2330	2330	1371	1	20	20
XP_710797_Candida_albicans	NP_009536_Saccharomyces_cerevisiae	81	3	2540	2542	1519	3	60	20,20,20
XP_710797_Candida_albicans	NP_009536_Saccharomyces_cerevisiae	81	18	2628	2645	1537	18	247	10,10,10,14,15,17,17,18,18,18,18,14,11,10,10,10,14,13
XP_710800_Candida_albicans	NP_010993_Saccharomyces_cerevisiae	81	8	1061	1068	844	8	134	19,19,19,19,19,14,13,12
XP_710806_Candida_albicans	NP_014862_Saccharomyces_cerevisiae	81	10	298	307	67	10	121	12,10,12,13,13,13,12,12,12,12
XP_710806_Candida_albicans	NP_014862_Saccharomyces_cerevisiae	81	20	314	333	83	0	0	2,2,2,2,2,2,2,2,2,2,2,2,2,2,2,2,2,2,2,3
XP_710806_Candida_albicans	NP_014862_Saccharomyces_cerevisiae	81	1	626	626	330	1	19	19
XP_710806_Candida_albicans	NP_014862_Saccharomyces_cerevisiae	81	1	857	857	519	1	14	14
XP_710806_Candida_albicans	NP_014862_Saccharomyces_cerevisiae	81	6	970	975	625	6	84	14,14,14,14,14,14
XP_710806_Candida_albicans	NP_014862_Saccharomyces_cerevisiae	81	1	1228	1228	840	1	14	14
XP_710836_Candida_albicans	NP_011309_Saccharomyces_cerevisiae	81	1	575	575	136	1	20	20
XP_710836_Candida_albicans	NP_011309_Saccharomyces_cerevisiae	81	1	652	652	213	1	10	10
XP_710836_Candida_albicans	NP_011309_Saccharomyces_cerevisiae	81	1	667	667	228	1	18	18
XP_710836_Candida_albicans	NP_011309_Saccharomyces_cerevisiae	81	2	687	688	247	2	40	20,20
XP_710846_Candida_albicans	NP_012771_Saccharomyces_cerevisiae	81	1	45	45	15	1	18	18
XP_710846_Candida_albicans	NP_012771_Saccharomyces_cerevisiae	81	1	69	69	32	1	8	8
XP_710846_Candida_albicans	NP_012771_Saccharomyces_cerevisiae	81	1	224	224	141	1	19	19
XP_710846_Candida_albicans	NP_012771_Saccharomyces_cerevisiae	81	3	249	251	163	3	60	20,20,20
XP_710846_Candida_albicans	NP_012771_Saccharomyces_cerevisiae	81	2	260	261	174	2	40	20,20
XP_710846_Candida_albicans	NP_012771_Saccharomyces_cerevisiae	81	3	342	344	228	3	41	11,14,16
XP_710846_Candida_albicans	NP_012771_Saccharomyces_cerevisiae	81	18	414	431	271	17	245	20,20,15,15,17,16,15,14,18,14,14,12,11,11,11,11,11,4
XP_710867_Candida_albicans	NP_012464_Saccharomyces_cerevisiae	81	22	1058	1079	321	22	307	11,10,10,10,10,10,8,9,6,6,7,16,18,20,20,20,20,20,20,20,20,16
XP_710867_Candida_albicans	NP_012464_Saccharomyces_cerevisiae	81	14	1138	1151	384	14	226	20,18,19,19,19,19,20,16,14,12,12,11,14,13
XP_710867_Candida_albicans	NP_012464_Saccharomyces_cerevisiae	81	11	1324	1334	518	11	193	20,20,20,20,20,7,7,19,20,20,20
XP_710874_Candida_albicans	NP_013342_Saccharomyces_cerevisiae	81	4	1697	1700	77	4	80	20,20,20,20
XP_710874_Candida_albicans	NP_013342_Saccharomyces_cerevisiae	81	9	1940	1948	285	9	180	20,20,20,20,20,20,20,20,20
XP_710874_Candida_albicans	NP_013342_Saccharomyces_cerevisiae	81	1	2452	2452	707	1	20	20
XP_710919_Candida_albicans	NP_010217_Saccharomyces_cerevisiae	81	2	308	309	179	2	16	7,9
XP_710989_Candida_albicans	NP_015019_Saccharomyces_cerevisiae	81	2	171	172	97	2	32	17,15
XP_710989_Candida_albicans	NP_015019_Saccharomyces_cerevisiae	81	1	333	333	251	1	20	20
XP_710998_Candida_albicans	NP_014796_Saccharomyces_cerevisiae	81	3	626	628	437	3	51	17,17,17
XP_710998_Candida_albicans	NP_014796_Saccharomyces_cerevisiae	81	2	755	756	545	2	34	17,17
XP_710999_Candida_albicans	NP_010329_Saccharomyces_cerevisiae	81	7	257	263	95	7	136	20,20,20,19,19,19,19
XP_711006_Candida_albicans	NP_012965_Saccharomyces_cerevisiae	81	2	503	504	277	2	34	17,17
XP_711043_Candida_albicans	NP_014436_Saccharomyces_cerevisiae	81	5	479	483	214	5	100	20,20,20,20,20
XP_711043_Candida_albicans	NP_014436_Saccharomyces_cerevisiae	81	9	1008	1016	474	1	19	3,3,3,3,3,3,3,3,19
XP_711043_Candida_albicans	NP_014436_Saccharomyces_cerevisiae	81	4	1058	1061	516	4	70	20,20,17,13
XP_711043_Candida_albicans	NP_014436_Saccharomyces_cerevisiae	81	6	1190	1195	594	6	117	20,20,19,19,20,19
XP_711044_Candida_albicans	NP_010003_Saccharomyces_cerevisiae	81	1	862	862	25	0	0	3
XP_711044_Candida_albicans	NP_010003_Saccharomyces_cerevisiae	81	2	948	949	75	2	25	20,5
XP_711044_Candida_albicans	NP_010003_Saccharomyces_cerevisiae	81	1	1079	1079	113	0	0	3
XP_711044_Candida_albicans	NP_010003_Saccharomyces_cerevisiae	81	1	1082	1082	116	1	20	20
XP_711044_Candida_albicans	NP_010003_Saccharomyces_cerevisiae	81	24	1127	1150	154	21	416	4,4,4,20,20,20,20,20,20,20,20,20,19,19,19,19,20,20,20,20,20,20,20,20
XP_711044_Candida_albicans	NP_010003_Saccharomyces_cerevisiae	81	2	1239	1240	220	0	0	3,3
XP_711044_Candida_albicans	NP_010003_Saccharomyces_cerevisiae	81	1	1335	1335	296	1	20	20
XP_711044_Candida_albicans	NP_010003_Saccharomyces_cerevisiae	81	1	1446	1446	399	1	20	20
XP_711072_Candida_albicans	NP_014644_Saccharomyces_cerevisiae	81	2	227	228	134	2	12	6,6
XP_711072_Candida_albicans	NP_014644_Saccharomyces_cerevisiae	81	9	635	643	447	9	180	20,20,20,20,20,20,20,20,20
XP_711076_Candida_albicans	NP_010668_Saccharomyces_cerevisiae	81	2	345	346	150	2	36	18,18
XP_711076_Candida_albicans	NP_010668_Saccharomyces_cerevisiae	81	1	365	365	170	1	18	18
XP_711076_Candida_albicans	NP_010668_Saccharomyces_cerevisiae	81	12	750	761	493	12	206	18,17,17,18,17,17,17,16,16,17,18,18
XP_711078_Candida_albicans	NP_012175_Saccharomyces_cerevisiae	81	1	434	434	274	1	16	16
XP_711078_Candida_albicans	NP_012175_Saccharomyces_cerevisiae	81	1	747	747	546	1	20	20
XP_711102_Candida_albicans	NP_011575_Saccharomyces_cerevisiae	81	1	368	368	302	1	20	20
XP_711102_Candida_albicans	NP_011575_Saccharomyces_cerevisiae	81	2	1131	1132	1017	1	20	20,3
XP_711164_Candida_albicans	NP_013964_Saccharomyces_cerevisiae	81	33	160	192	49	33	484	10,10,10,12,13,13,13,14,14,13,13,13,17,17,17,17,17,17,16,16,16,16,15,15,14,14,15,15,16,16,16,16,18
XP_711164_Candida_albicans	NP_013964_Saccharomyces_cerevisiae	81	10	293	302	175	10	61	5,5,5,5,6,6,7,7,7,8
XP_711164_Candida_albicans	NP_013964_Saccharomyces_cerevisiae	81	19	457	475	330	19	237	17,18,14,13,13,12,9,9,10,5,5,5,11,12,12,12,20,20,20
XP_711164_Candida_albicans	NP_013964_Saccharomyces_cerevisiae	81	1	489	489	362	1	18	18
XP_711171_Candida_albicans	NP_014803_Saccharomyces_cerevisiae	81	3	286	288	197	3	28	12,10,6
XP_711171_Candida_albicans	NP_014803_Saccharomyces_cerevisiae	81	6	333	338	240	6	119	19,20,20,20,20,20
XP_711171_Candida_albicans	NP_014803_Saccharomyces_cerevisiae	81	6	391	396	292	6	99	6,13,20,20,20,20
XP_711171_Candida_albicans	NP_014803_Saccharomyces_cerevisiae	81	2	840	841	670	2	40	20,20
XP_711202_Candida_albicans	NP_010769_Saccharomyces_cerevisiae	81	4	545	548	225	4	64	20,15,15,14
XP_711202_Candida_albicans	NP_010769_Saccharomyces_cerevisiae	81	2	584	585	262	0	0	3,3
XP_711202_Candida_albicans	NP_010769_Saccharomyces_cerevisiae	81	2	638	639	313	0	0	3,3
XP_711207_Candida_albicans	NP_009810_Saccharomyces_cerevisiae	81	2	610	611	58	2	40	20,20
XP_711207_Candida_albicans	NP_009810_Saccharomyces_cerevisiae	81	1	775	775	141	1	20	20
XP_711207_Candida_albicans	NP_009810_Saccharomyces_cerevisiae	81	1	934	934	282	1	20	20
XP_711217_Candida_albicans	NP_009788_Saccharomyces_cerevisiae	81	24	306	329	142	24	325	18,18,19,19,19,19,19,19,16,12,12,12,12,12,10,10,9,7,7,12,13,13,9,9
XP_711217_Candida_albicans	NP_009788_Saccharomyces_cerevisiae	81	1	1381	1381	904	1	10	10
XP_711253_Candida_albicans	NP_010744_Saccharomyces_cerevisiae	81	2	651	652	23	2	25	13,12
XP_711253_Candida_albicans	NP_010744_Saccharomyces_cerevisiae	81	5	681	685	29	5	78	16,16,16,16,14
XP_711261_Candida_albicans	NP_015391_Saccharomyces_cerevisiae	81	1	531	531	24	1	14	14
XP_711261_Candida_albicans	NP_015391_Saccharomyces_cerevisiae	81	4	618	621	69	4	62	15,15,16,16
XP_711261_Candida_albicans	NP_015391_Saccharomyces_cerevisiae	81	1	717	717	163	1	19	19
XP_711261_Candida_albicans	NP_015391_Saccharomyces_cerevisiae	81	3	864	866	264	3	60	20,20,20
XP_711262_Candida_albicans	NP_011625_Saccharomyces_cerevisiae	81	4	572	575	324	4	52	15,15,12,10
XP_711295_Candida_albicans	NP_013721_Saccharomyces_cerevisiae	81	1	226	226	76	1	18	18
XP_711295_Candida_albicans	NP_013721_Saccharomyces_cerevisiae	81	13	1014	1026	611	13	194	13,13,13,15,15,15,17,17,16,15,15,15,15
XP_711311_Candida_albicans	NP_011723_Saccharomyces_cerevisiae	81	1	754	754	5	1	8	8
XP_711311_Candida_albicans	NP_011723_Saccharomyces_cerevisiae	81	1	1115	1115	216	1	12	12
XP_711330_Candida_albicans	NP_011067_Saccharomyces_cerevisiae	81	1	1553	1553	338	1	19	19
XP_711330_Candida_albicans	NP_011067_Saccharomyces_cerevisiae	81	21	2020	2040	500	21	321	12,14,13,16,15,18,18,18,18,18,12,15,17,17,18,17,13,12,12,11,17
XP_711339_Candida_albicans	NP_009697_Saccharomyces_cerevisiae	81	1	931	931	233	1	5	5
XP_711339_Candida_albicans	NP_009697_Saccharomyces_cerevisiae	81	2	1057	1058	339	2	10	5,5
XP_711348_Candida_albicans	NP_013354_Saccharomyces_cerevisiae	81	3	1303	1305	203	0	0	4,4,4
XP_711348_Candida_albicans	NP_013354_Saccharomyces_cerevisiae	81	1	1518	1518	396	0	0	3
XP_711351_Candida_albicans	NP_015234_Saccharomyces_cerevisiae	81	1	418	418	285	1	20	20
XP_711358_Candida_albicans	NP_116654_Saccharomyces_cerevisiae	81	1	214	214	126	1	20	20
XP_711358_Candida_albicans	NP_116654_Saccharomyces_cerevisiae	81	1	611	611	476	1	6	6
XP_711358_Candida_albicans	NP_116654_Saccharomyces_cerevisiae	81	2	617	618	480	2	20	10,10
XP_711358_Candida_albicans	NP_116654_Saccharomyces_cerevisiae	81	3	761	763	573	3	23	9,9,5
XP_711358_Candida_albicans	NP_116654_Saccharomyces_cerevisiae	81	1	785	785	594	1	13	13
XP_711412_Candida_albicans	NP_012965_Saccharomyces_cerevisiae	81	5	398	402	274	5	85	17,17,17,17,17
XP_711422_Candida_albicans	NP_013605_Saccharomyces_cerevisiae	81	4	1353	1356	106	4	26	6,6,7,7
XP_711422_Candida_albicans	NP_013605_Saccharomyces_cerevisiae	81	1	1372	1372	118	1	5	5
XP_711422_Candida_albicans	NP_013605_Saccharomyces_cerevisiae	81	4	1415	1418	142	4	53	11,7,17,18
XP_711422_Candida_albicans	NP_013605_Saccharomyces_cerevisiae	81	7	1868	1874	300	3	56	18,19,19,3,3,3,3
XP_711422_Candida_albicans	NP_013605_Saccharomyces_cerevisiae	81	1	2059	2059	404	1	6	6
XP_711424_Candida_albicans	NP_116638_Saccharomyces_cerevisiae	81	2	951	952	57	2	24	18,6
XP_711424_Candida_albicans	NP_116638_Saccharomyces_cerevisiae	81	1	1188	1188	219	1	18	18
XP_711424_Candida_albicans	NP_116638_Saccharomyces_cerevisiae	81	1	1276	1276	298	1	18	18
XP_711424_Candida_albicans	NP_116638_Saccharomyces_cerevisiae	81	4	1317	1320	333	4	71	18,18,17,18
XP_711424_Candida_albicans	NP_116638_Saccharomyces_cerevisiae	81	1	1341	1341	357	1	18	18
XP_711424_Candida_albicans	NP_116638_Saccharomyces_cerevisiae	81	11	1460	1470	460	11	98	8,9,9,9,9,9,9,9,9,10,8
XP_711440_Candida_albicans	NP_012903_Saccharomyces_cerevisiae	81	30	576	605	68	30	455	13,16,16,16,19,19,19,14,14,11,11,11,11,14,15,13,14,14,14,14,14,13,16,15,14,18,19,19,20,19
XP_711440_Candida_albicans	NP_012903_Saccharomyces_cerevisiae	81	1	635	635	111	1	19	19
XP_711440_Candida_albicans	NP_012903_Saccharomyces_cerevisiae	81	25	644	668	117	21	311	20,20,18,18,16,2,2,3,3,12,12,8,8,8,7,9,13,17,18,18,18,17,18,18,18
XP_711440_Candida_albicans	NP_012903_Saccharomyces_cerevisiae	81	54	747	800	169	53	719	17,15,8,12,11,11,11,10,10,10,10,4,9,6,6,6,7,7,7,7,14,13,13,12,12,14,14,14,14,16,18,17,17,14,13,13,14,14,18,19,19,19,20,19,20,18,18,15,14,14,15,15,20,20
XP_711443_Candida_albicans	NP_013088_Saccharomyces_cerevisiae	81	10	278	287	30	10	98	11,11,11,11,11,10,8,7,9,9
XP_711443_Candida_albicans	NP_013088_Saccharomyces_cerevisiae	81	5	450	454	92	5	56	12,11,11,11,11
XP_711443_Candida_albicans	NP_013088_Saccharomyces_cerevisiae	81	6	551	556	156	6	78	17,17,11,11,11,11
XP_711443_Candida_albicans	NP_013088_Saccharomyces_cerevisiae	81	12	842	853	282	7	44	5,5,5,4,4,4,4,4,5,8,8,8
XP_711443_Candida_albicans	NP_013088_Saccharomyces_cerevisiae	81	31	949	979	344	31	416	15,16,16,16,16,16,15,15,15,13,13,9,10,10,10,9,9,14,14,14,14,14,14,13,13,13,14,14,14,14,14
XP_711443_Candida_albicans	NP_013088_Saccharomyces_cerevisiae	81	4	1296	1299	529	2	10	4,4,5,5
XP_711443_Candida_albicans	NP_013088_Saccharomyces_cerevisiae	81	6	1558	1563	748	6	112	20,16,19,19,19,19
XP_711447_Candida_albicans	NP_012965_Saccharomyces_cerevisiae	81	5	796	800	274	5	85	17,17,17,17,17
XP_711449_Candida_albicans	NP_012221_Saccharomyces_cerevisiae	81	1	356	356	218	1	16	16
XP_711450_Candida_albicans	NP_010969_Saccharomyces_cerevisiae	81	5	387	391	302	5	95	19,19,19,19,19
XP_711450_Candida_albicans	NP_010969_Saccharomyces_cerevisiae	81	11	559	569	451	6	52	3,3,3,3,3,7,7,7,7,9,15
XP_711450_Candida_albicans	NP_010969_Saccharomyces_cerevisiae	81	1	632	632	521	1	18	18
XP_711472_Candida_albicans	NP_011009_Saccharomyces_cerevisiae	81	1	632	632	226	1	20	20
XP_711472_Candida_albicans	NP_011009_Saccharomyces_cerevisiae	81	7	840	846	429	7	139	20,20,20,20,20,20,19
XP_711475_Candida_albicans	NP_013392_Saccharomyces_cerevisiae	81	1	636	636	213	1	18	18
XP_711475_Candida_albicans	NP_013392_Saccharomyces_cerevisiae	81	1	948	948	485	1	19	19
XP_711478_Candida_albicans	NP_013379_Saccharomyces_cerevisiae	81	3	437	439	269	3	60	20,20,20
XP_711478_Candida_albicans	NP_013379_Saccharomyces_cerevisiae	81	2	803	804	541	2	40	20,20
XP_711478_Candida_albicans	NP_013379_Saccharomyces_cerevisiae	81	1	820	820	558	1	20	20
XP_711478_Candida_albicans	NP_013379_Saccharomyces_cerevisiae	81	1	1142	1142	753	1	20	20
XP_711479_Candida_albicans	NP_013376_Saccharomyces_cerevisiae	81	13	155	167	106	13	206	20,18,14,11,13,15,15,16,17,17,16,17,17
XP_711479_Candida_albicans	NP_013376_Saccharomyces_cerevisiae	81	6	175	180	125	2	20	4,4,4,4,5,15
XP_711479_Candida_albicans	NP_013376_Saccharomyces_cerevisiae	81	4	248	251	197	4	80	20,20,20,20
XP_711479_Candida_albicans	NP_013376_Saccharomyces_cerevisiae	81	10	278	287	223	10	115	8,8,8,8,8,9,12,18,18,18
XP_711479_Candida_albicans	NP_013376_Saccharomyces_cerevisiae	81	5	374	378	315	2	13	6,4,7,3,3
XP_711479_Candida_albicans	NP_013376_Saccharomyces_cerevisiae	81	2	663	664	591	2	40	20,20
XP_711479_Candida_albicans	NP_013376_Saccharomyces_cerevisiae	81	2	781	782	703	2	13	7,6
XP_711550_Candida_albicans	NP_009738_Saccharomyces_cerevisiae	81	8	131	138	44	8	66	10,9,8,8,8,8,8,7
XP_711550_Candida_albicans	NP_009738_Saccharomyces_cerevisiae	81	1	390	390	150	1	9	9
XP_711550_Candida_albicans	NP_009738_Saccharomyces_cerevisiae	81	9	501	509	248	9	180	20,20,20,20,20,20,20,20,20
XP_711550_Candida_albicans	NP_009738_Saccharomyces_cerevisiae	81	1	548	548	293	1	20	20
XP_711550_Candida_albicans	NP_009738_Saccharomyces_cerevisiae	81	7	972	978	656	7	110	19,19,18,13,13,14,14
XP_711550_Candida_albicans	NP_009738_Saccharomyces_cerevisiae	81	6	1013	1018	692	6	114	19,19,19,19,19,19
XP_711561_Candida_albicans	NP_009963_Saccharomyces_cerevisiae	81	1	54	54	31	1	19	19
XP_711574_Candida_albicans	NP_009611_Saccharomyces_cerevisiae	81	4	377	380	188	0	0	3,3,3,3
XP_711574_Candida_albicans	NP_009611_Saccharomyces_cerevisiae	81	2	408	409	212	2	37	17,20
XP_711574_Candida_albicans	NP_009611_Saccharomyces_cerevisiae	81	14	815	828	540	14	197	20,20,19,19,19,18,14,15,13,14,7,7,6,6
XP_711574_Candida_albicans	NP_009611_Saccharomyces_cerevisiae	81	1	852	852	574	0	0	3
XP_711574_Candida_albicans	NP_009611_Saccharomyces_cerevisiae	81	5	907	911	625	5	81	17,17,17,15,15
XP_711574_Candida_albicans	NP_009611_Saccharomyces_cerevisiae	81	3	1108	1110	783	2	26	3,13,13
XP_711583_Candida_albicans	NP_012522_Saccharomyces_cerevisiae	81	6	747	752	557	6	118	20,20,20,19,19,20
XP_711675_Candida_albicans	NP_012485_Saccharomyces_cerevisiae	81	1	873	873	686	1	19	19
XP_711679_Candida_albicans	NP_014026_Saccharomyces_cerevisiae	81	4	206	209	43	4	42	5,5,16,16
XP_711679_Candida_albicans	NP_014026_Saccharomyces_cerevisiae	81	1	699	699	114	1	20	20
XP_711680_Candida_albicans	NP_010159_Saccharomyces_cerevisiae	81	1	71	71	21	1	13	13
XP_711680_Candida_albicans	NP_010159_Saccharomyces_cerevisiae	81	1	109	109	53	1	13	13
XP_711681_Candida_albicans	NP_010067_Saccharomyces_cerevisiae	81	16	367	382	189	16	83	5,5,5,5,5,5,5,5,5,5,5,5,5,6,6,6
XP_711681_Candida_albicans	NP_010067_Saccharomyces_cerevisiae	81	19	660	678	330	19	271	14,16,15,15,12,15,5,6,16,16,17,17,17,17,17,17,17,17,5
XP_711681_Candida_albicans	NP_010067_Saccharomyces_cerevisiae	81	1	692	692	362	0	0	4
XP_711681_Candida_albicans	NP_010067_Saccharomyces_cerevisiae	81	6	1023	1028	586	6	30	5,5,5,5,5,5
XP_711682_Candida_albicans	NP_009822_Saccharomyces_cerevisiae	81	4	600	603	15	4	45	12,12,10,11
XP_711682_Candida_albicans	NP_009822_Saccharomyces_cerevisiae	81	1	750	750	165	1	19	19
XP_711695_Candida_albicans	NP_010935_Saccharomyces_cerevisiae	81	22	428	449	71	16	262	19,19,20,20,20,20,18,4,4,4,4,4,4,15,14,14,13,13,15,14,14,14
XP_711700_Candida_albicans	NP_009685_Saccharomyces_cerevisiae	81	2	1253	1254	511	2	31	17,14
XP_711704_Candida_albicans	NP_009683_Saccharomyces_cerevisiae	81	10	1198	1207	20	10	177	17,17,14,18,19,19,19,19,15,20
XP_711704_Candida_albicans	NP_009683_Saccharomyces_cerevisiae	81	3	1237	1239	54	3	59	20,20,19
XP_711704_Candida_albicans	NP_009683_Saccharomyces_cerevisiae	81	42	1337	1378	100	42	647	15,15,13,11,11,11,15,15,6,6,6,6,6,6,6,13,20,20,20,20,20,20,20,20,20,20,20,20,20,20,20,14,15,18,18,17,17,17,17,17,18,18
XP_711706_Candida_albicans	NP_009684_Saccharomyces_cerevisiae	81	1	51	51	34	1	18	18
XP_711714_Candida_albicans	NP_011761_Saccharomyces_cerevisiae	81	25	816	840	57	21	273	12,12,8,6,5,3,3,3,3,13,13,13,13,17,17,17,17,14,13,14,15,15,15,12,12
XP_711714_Candida_albicans	NP_011761_Saccharomyces_cerevisiae	81	1	1109	1109	320	1	13	13
XP_711715_Candida_albicans	NP_011762_Saccharomyces_cerevisiae	81	7	888	894	382	7	66	10,9,9,9,9,10,10
XP_711715_Candida_albicans	NP_011762_Saccharomyces_cerevisiae	81	5	1151	1155	531	5	25	5,5,5,5,5
XP_711723_Candida_albicans	NP_013349_Saccharomyces_cerevisiae	81	17	557	573	137	17	279	15,15,16,16,16,16,15,15,15,15,16,16,19,19,19,18,18
XP_711723_Candida_albicans	NP_013349_Saccharomyces_cerevisiae	81	7	610	616	185	7	112	13,14,14,17,18,18,18
XP_711723_Candida_albicans	NP_013349_Saccharomyces_cerevisiae	81	17	642	658	209	17	220	11,10,11,9,10,10,11,11,13,18,18,18,16,15,13,13,13
XP_711723_Candida_albicans	NP_013349_Saccharomyces_cerevisiae	81	3	712	714	245	3	51	18,19,14
XP_711728_Candida_albicans	NP_009516_Saccharomyces_cerevisiae	81	4	75	78	59	4	54	14,12,14,14
XP_711728_Candida_albicans	NP_009516_Saccharomyces_cerevisiae	81	3	108	110	92	3	60	20,20,20
XP_711728_Candida_albicans	NP_009516_Saccharomyces_cerevisiae	81	4	305	308	214	4	77	20,19,19,19
XP_711728_Candida_albicans	NP_009516_Saccharomyces_cerevisiae	81	1	342	342	251	1	20	20
XP_711728_Candida_albicans	NP_009516_Saccharomyces_cerevisiae	81	7	367	373	274	7	138	20,20,20,20,20,20,18
XP_711728_Candida_albicans	NP_009516_Saccharomyces_cerevisiae	81	1	565	565	435	1	20	20
XP_711728_Candida_albicans	NP_009516_Saccharomyces_cerevisiae	81	4	602	605	472	4	74	20,20,20,14
XP_711728_Candida_albicans	NP_009516_Saccharomyces_cerevisiae	81	2	671	672	517	2	40	20,20
XP_711728_Candida_albicans	NP_009516_Saccharomyces_cerevisiae	81	3	1073	1075	785	3	51	20,20,11
XP_711728_Candida_albicans	NP_009516_Saccharomyces_cerevisiae	81	1	1132	1132	835	1	16	16
XP_711728_Candida_albicans	NP_009516_Saccharomyces_cerevisiae	81	2	1142	1143	843	2	40	20,20
XP_711728_Candida_albicans	NP_009516_Saccharomyces_cerevisiae	81	5	1205	1209	901	5	100	20,20,20,20,20
XP_711728_Candida_albicans	NP_009516_Saccharomyces_cerevisiae	81	10	1245	1254	939	10	143	13,13,12,14,12,16,16,16,16,15
XP_711728_Candida_albicans	NP_009516_Saccharomyces_cerevisiae	81	1	1295	1295	982	1	20	20
XP_711728_Candida_albicans	NP_009516_Saccharomyces_cerevisiae	81	1	1330	1330	1010	1	20	20
XP_711738_Candida_albicans	NP_009518_Saccharomyces_cerevisiae	81	28	469	496	129	20	217	4,4,3,3,3,3,3,4,6,6,6,6,11,11,10,8,7,6,12,12,14,14,14,14,14,15,15,16
XP_711738_Candida_albicans	NP_009518_Saccharomyces_cerevisiae	81	1	583	583	211	1	18	18
XP_711738_Candida_albicans	NP_009518_Saccharomyces_cerevisiae	81	1	926	926	513	0	0	3
XP_711771_Candida_albicans	NP_012176_Saccharomyces_cerevisiae	81	1	255	255	70	1	16	16
XP_711771_Candida_albicans	NP_012176_Saccharomyces_cerevisiae	81	17	358	374	118	17	302	16,16,16,16,16,18,18,16,16,15,20,20,20,19,20,20,20
XP_711771_Candida_albicans	NP_012176_Saccharomyces_cerevisiae	81	1	454	454	213	1	20	20
XP_711771_Candida_albicans	NP_012176_Saccharomyces_cerevisiae	81	42	586	627	303	41	711	20,20,18,19,19,19,19,19,19,19,19,19,18,18,19,19,14,16,17,16,15,8,8,4,11,15,16,16,16,15,14,19,19,19,20,20,18,19,19,19,19,20
XP_711771_Candida_albicans	NP_012176_Saccharomyces_cerevisiae	81	1	652	652	369	1	20	20
XP_711771_Candida_albicans	NP_012176_Saccharomyces_cerevisiae	81	3	855	857	450	3	59	20,20,19
XP_711775_Candida_albicans	NP_011103_Saccharomyces_cerevisiae	81	18	972	989	268	18	107	5,5,5,6,6,6,6,6,6,6,6,7,7,6,6,6,6,6
XP_711775_Candida_albicans	NP_011103_Saccharomyces_cerevisiae	81	9	2071	2079	1015	9	108	13,13,13,13,14,13,7,8,14
XP_711777_Candida_albicans	NP_012033_Saccharomyces_cerevisiae	81	3	317	319	157	3	60	20,20,20
XP_711779_Candida_albicans	NP_012040_Saccharomyces_cerevisiae	81	3	189	191	9	3	45	17,14,14
XP_711781_Candida_albicans	NP_012042_Saccharomyces_cerevisiae	81	3	225	227	47	3	42	14,14,14
XP_711781_Candida_albicans	NP_012042_Saccharomyces_cerevisiae	81	2	335	336	149	2	40	20,20
XP_711781_Candida_albicans	NP_012042_Saccharomyces_cerevisiae	81	3	592	594	336	3	39	13,13,13
XP_711781_Candida_albicans	NP_012042_Saccharomyces_cerevisiae	81	15	631	645	365	15	265	20,20,20,20,15,12,17,19,19,15,17,16,18,19,18
XP_711781_Candida_albicans	NP_012042_Saccharomyces_cerevisiae	81	1	718	718	428	1	20	20
XP_711781_Candida_albicans	NP_012042_Saccharomyces_cerevisiae	81	4	741	744	449	4	56	14,14,14,14
XP_711781_Candida_albicans	NP_012042_Saccharomyces_cerevisiae	81	1	879	879	510	1	10	10
XP_711781_Candida_albicans	NP_012042_Saccharomyces_cerevisiae	81	1	1052	1052	624	1	16	16
XP_711781_Candida_albicans	NP_012042_Saccharomyces_cerevisiae	81	6	1358	1363	788	6	54	5,5,5,5,17,17
XP_711833_Candida_albicans	NP_015229_Saccharomyces_cerevisiae	81	1	310	310	63	1	20	20
XP_711833_Candida_albicans	NP_015229_Saccharomyces_cerevisiae	81	1	421	421	135	1	9	9
XP_711835_Candida_albicans	NP_011610_Saccharomyces_cerevisiae	81	3	324	326	207	3	33	11,11,11
XP_711835_Candida_albicans	NP_011610_Saccharomyces_cerevisiae	81	3	382	384	255	3	58	18,20,20
XP_711835_Candida_albicans	NP_011610_Saccharomyces_cerevisiae	81	1	392	392	264	1	20	20
XP_711837_Candida_albicans	NP_010883_Saccharomyces_cerevisiae	81	1	1694	1694	754	1	19	19
XP_711858_Candida_albicans	NP_009668_Saccharomyces_cerevisiae	81	1	271	271	174	1	15	15
XP_711858_Candida_albicans	NP_009668_Saccharomyces_cerevisiae	81	5	341	345	237	5	90	16,17,19,19,19
XP_711859_Candida_albicans	NP_015393_Saccharomyces_cerevisiae	81	1	94	94	28	1	20	20
XP_711859_Candida_albicans	NP_015393_Saccharomyces_cerevisiae	81	15	225	239	102	15	203	11,12,13,15,12,13,12,13,14,14,14,14,14,14,18
XP_711859_Candida_albicans	NP_015393_Saccharomyces_cerevisiae	81	11	349	359	150	11	115	12,12,12,12,13,9,9,9,9,9,9
XP_711859_Candida_albicans	NP_015393_Saccharomyces_cerevisiae	81	20	653	672	398	20	179	6,6,6,6,6,6,6,7,7,7,8,8,8,10,10,10,10,17,17,18
XP_711860_Candida_albicans	NP_014991_Saccharomyces_cerevisiae	81	4	797	800	374	4	49	11,12,13,13
XP_711860_Candida_albicans	NP_014991_Saccharomyces_cerevisiae	81	3	855	857	428	3	42	14,14,14
XP_711860_Candida_albicans	NP_014991_Saccharomyces_cerevisiae	81	2	905	906	455	2	10	5,5
XP_711860_Candida_albicans	NP_014991_Saccharomyces_cerevisiae	81	2	964	965	486	2	10	5,5
XP_711860_Candida_albicans	NP_014991_Saccharomyces_cerevisiae	81	1	981	981	503	1	19	19
XP_711860_Candida_albicans	NP_014991_Saccharomyces_cerevisiae	81	4	1015	1018	533	4	76	19,19,19,19
XP_711864_Candida_albicans	NP_013060_Saccharomyces_cerevisiae	81	1	179	179	172	1	20	20
XP_711864_Candida_albicans	NP_013060_Saccharomyces_cerevisiae	81	4	414	417	385	4	80	20,20,20,20
XP_711864_Candida_albicans	NP_013060_Saccharomyces_cerevisiae	81	10	481	490	445	0	0	3,3,3,3,3,3,3,3,3,3
XP_711864_Candida_albicans	NP_013060_Saccharomyces_cerevisiae	81	1	2628	2628	2240	1	19	19
XP_711864_Candida_albicans	NP_013060_Saccharomyces_cerevisiae	81	4	3202	3205	2766	4	44	7,7,12,18
XP_711869_Candida_albicans	NP_011488_Saccharomyces_cerevisiae	81	2	494	495	66	2	38	19,19
XP_711869_Candida_albicans	NP_011488_Saccharomyces_cerevisiae	81	1	767	767	283	1	20	20
XP_711869_Candida_albicans	NP_011488_Saccharomyces_cerevisiae	81	4	783	786	298	4	64	18,18,15,13
XP_711869_Candida_albicans	NP_011488_Saccharomyces_cerevisiae	81	1	964	964	453	1	13	13
XP_711869_Candida_albicans	NP_011488_Saccharomyces_cerevisiae	81	8	1096	1103	569	8	142	20,20,20,18,16,16,16,16
XP_711869_Candida_albicans	NP_011488_Saccharomyces_cerevisiae	81	1	1206	1206	674	1	13	13
XP_711869_Candida_albicans	NP_011488_Saccharomyces_cerevisiae	81	1	1215	1215	681	1	20	20
XP_711869_Candida_albicans	NP_011488_Saccharomyces_cerevisiae	81	1	1308	1308	767	1	18	18
XP_711875_Candida_albicans	NP_013844_Saccharomyces_cerevisiae	81	1	356	356	213	1	20	20
XP_711875_Candida_albicans	NP_013844_Saccharomyces_cerevisiae	81	2	504	505	315	2	40	20,20
XP_711875_Candida_albicans	NP_013844_Saccharomyces_cerevisiae	81	1	731	731	530	1	20	20
XP_711875_Candida_albicans	NP_013844_Saccharomyces_cerevisiae	81	3	812	814	566	3	60	20,20,20
XP_711876_Candida_albicans	NP_116625_Saccharomyces_cerevisiae	81	3	149	151	89	2	14	7,7,4
XP_711876_Candida_albicans	NP_116625_Saccharomyces_cerevisiae	81	1	295	295	234	1	20	20
XP_711876_Candida_albicans	NP_116625_Saccharomyces_cerevisiae	81	1	305	305	243	1	17	17
XP_711887_Candida_albicans	NP_012796_Saccharomyces_cerevisiae	81	7	272	278	78	7	128	19,19,19,19,18,18,16
XP_711887_Candida_albicans	NP_012796_Saccharomyces_cerevisiae	81	8	694	701	267	8	152	19,19,19,19,19,19,19,19
XP_711889_Candida_albicans	NP_010498_Saccharomyces_cerevisiae	81	2	260	261	240	2	40	20,20
XP_711969_Candida_albicans	NP_009758_Saccharomyces_cerevisiae	81	6	79	84	43	6	81	14,13,13,13,13,15
XP_711969_Candida_albicans	NP_009758_Saccharomyces_cerevisiae	81	1	131	131	51	1	12	12
XP_711969_Candida_albicans	NP_009758_Saccharomyces_cerevisiae	81	2	607	608	425	2	40	20,20
XP_711972_Candida_albicans	NP_015221_Saccharomyces_cerevisiae	81	5	805	809	211	5	84	16,17,18,18,15
XP_711972_Candida_albicans	NP_015221_Saccharomyces_cerevisiae	81	1	899	899	290	1	18	18
XP_711972_Candida_albicans	NP_015221_Saccharomyces_cerevisiae	81	1	988	988	339	1	20	20
XP_711972_Candida_albicans	NP_015221_Saccharomyces_cerevisiae	81	1	1086	1086	403	0	0	3
XP_711973_Candida_albicans	NP_012524_Saccharomyces_cerevisiae	81	13	978	990	275	13	259	20,20,20,19,20,20,20,20,20,20,20,20,20
XP_711988_Candida_albicans	NP_116698_Saccharomyces_cerevisiae	81	112	170	281	27	112	1501	15,15,15,15,15,15,15,10,10,11,11,11,11,10,10,5,5,5,16,16,16,16,16,15,15,15,15,14,14,15,15,14,14,15,15,15,14,14,14,14,14,13,11,11,11,12,13,13,16,16,16,9,9,7,6,6,6,6,6,6,6,6,6,6,18,18,11,11,11,13,13,14,14,14,15,14,18,18,17,17,17,17,12,11,11,16,16,17,17,17,17,17,17,17,17,17,15,15,16,12,12,11,10,10,10,19,20,20,20,20,20,20
XP_711988_Candida_albicans	NP_116698_Saccharomyces_cerevisiae	81	11	435	445	167	11	138	13,13,13,13,13,13,13,13,13,8,13
XP_711988_Candida_albicans	NP_116698_Saccharomyces_cerevisiae	81	20	555	574	235	20	168	11,12,13,9,6,6,6,6,6,5,6,6,11,11,8,8,10,10,9,9
XP_711988_Candida_albicans	NP_116698_Saccharomyces_cerevisiae	81	2	600	601	256	2	16	8,8
XP_711988_Candida_albicans	NP_116698_Saccharomyces_cerevisiae	81	31	1381	1411	735	22	236	13,13,13,13,13,13,8,7,7,8,4,4,13,13,13,8,9,12,12,12,11,10,10,5,4,3,3,3,3,3,3
XP_711988_Candida_albicans	NP_116698_Saccharomyces_cerevisiae	81	1	1417	1417	771	1	13	13
XP_712027_Candida_albicans	NP_015517_Saccharomyces_cerevisiae	81	1	504	504	234	1	17	17
XP_712090_Candida_albicans	NP_014030_Saccharomyces_cerevisiae	81	5	109	113	48	5	65	13,13,13,13,13
XP_712097_Candida_albicans	NP_010017_Saccharomyces_cerevisiae	81	6	987	992	224	6	114	19,19,19,19,19,19
XP_712097_Candida_albicans	NP_010017_Saccharomyces_cerevisiae	81	2	1088	1089	300	2	38	19,19
XP_712097_Candida_albicans	NP_010017_Saccharomyces_cerevisiae	81	1	1650	1650	727	1	20	20
XP_712097_Candida_albicans	NP_010017_Saccharomyces_cerevisiae	81	15	2141	2155	1047	15	237	18,18,19,19,15,15,15,17,18,18,16,15,16,10,8
XP_712097_Candida_albicans	NP_010017_Saccharomyces_cerevisiae	81	2	2471	2472	1293	2	26	13,13
XP_712097_Candida_albicans	NP_010017_Saccharomyces_cerevisiae	81	25	2607	2631	1332	25	352	8,8,8,13,13,13,13,13,14,15,15,18,18,16,16,15,15,14,16,13,11,11,18,18,20
XP_712097_Candida_albicans	NP_010017_Saccharomyces_cerevisiae	81	8	3038	3045	1705	8	160	20,20,20,20,20,20,20,20
XP_712107_Candida_albicans	NP_011033_Saccharomyces_cerevisiae	81	1	61	61	52	1	20	20
XP_712108_Candida_albicans	NP_012574_Saccharomyces_cerevisiae	81	1	566	566	292	1	17	17
XP_712108_Candida_albicans	NP_012574_Saccharomyces_cerevisiae	81	3	743	745	434	3	54	20,17,17
XP_712108_Candida_albicans	NP_012574_Saccharomyces_cerevisiae	81	1	881	881	555	1	14	14
XP_712108_Candida_albicans	NP_012574_Saccharomyces_cerevisiae	81	1	943	943	578	1	18	18
XP_712108_Candida_albicans	NP_012574_Saccharomyces_cerevisiae	81	2	952	953	580	2	30	14,16
XP_712139_Candida_albicans	NP_011661_Saccharomyces_cerevisiae	81	3	1454	1456	660	0	0	3,3,3
XP_712142_Candida_albicans	NP_011882_Saccharomyces_cerevisiae	81	1	179	179	132	1	18	18
XP_712144_Candida_albicans	NP_011897_Saccharomyces_cerevisiae	81	18	440	457	80	18	281	15,16,16,16,16,16,17,13,17,15,14,13,14,16,16,17,17,17
XP_712144_Candida_albicans	NP_011897_Saccharomyces_cerevisiae	81	4	1069	1072	557	0	0	1,1,1,1
XP_712150_Candida_albicans	NP_009953_Saccharomyces_cerevisiae	81	2	1706	1707	69	2	27	12,15
XP_712150_Candida_albicans	NP_009953_Saccharomyces_cerevisiae	81	1	1749	1749	92	1	20	20
XP_712150_Candida_albicans	NP_009953_Saccharomyces_cerevisiae	81	5	2030	2034	309	0	0	3,3,3,3,3
XP_712153_Candida_albicans	NP_011884_Saccharomyces_cerevisiae	81	1	106	106	81	1	20	20
XP_712153_Candida_albicans	NP_011884_Saccharomyces_cerevisiae	81	2	175	176	137	2	26	13,13
XP_712158_Candida_albicans	NP_010047_Saccharomyces_cerevisiae	81	1	241	241	111	1	20	20
XP_712158_Candida_albicans	NP_010047_Saccharomyces_cerevisiae	81	3	259	261	129	2	30	4,14,16
XP_712158_Candida_albicans	NP_010047_Saccharomyces_cerevisiae	81	8	428	435	265	8	153	20,19,19,19,19,19,19,19
XP_712158_Candida_albicans	NP_010047_Saccharomyces_cerevisiae	81	2	635	636	434	2	11	6,5
XP_712158_Candida_albicans	NP_010047_Saccharomyces_cerevisiae	81	7	744	750	477	7	90	13,13,13,12,12,13,14
XP_712232_Candida_albicans	NP_010987_Saccharomyces_cerevisiae	81	1	90	90	58	1	20	20
XP_712232_Candida_albicans	NP_010987_Saccharomyces_cerevisiae	81	2	189	190	156	2	40	20,20
XP_712235_Candida_albicans	NP_015295_Saccharomyces_cerevisiae	81	1	133	133	86	1	15	15
XP_712236_Candida_albicans	NP_015280_Saccharomyces_cerevisiae	81	4	276	279	133	4	80	20,20,20,20
XP_712251_Candida_albicans	NP_014913_Saccharomyces_cerevisiae	81	11	113	123	90	11	177	19,18,16,14,13,12,18,19,17,16,15
XP_712251_Candida_albicans	NP_014913_Saccharomyces_cerevisiae	81	8	768	775	679	8	114	9,9,16,16,16,16,16,16
XP_712303_Candida_albicans	NP_014283_Saccharomyces_cerevisiae	81	23	449	471	70	23	364	18,19,19,18,17,12,13,14,14,17,17,15,15,16,16,14,15,15,15,14,13,19,19
XP_712303_Candida_albicans	NP_014283_Saccharomyces_cerevisiae	81	9	811	819	163	9	105	13,13,13,13,13,12,10,9,9
XP_712308_Candida_albicans	NP_014913_Saccharomyces_cerevisiae	81	12	167	178	89	12	68	5,5,5,5,6,6,6,6,6,6,6,6
XP_712311_Candida_albicans	NP_009905_Saccharomyces_cerevisiae	81	33	154	186	66	33	386	17,17,16,14,12,11,11,11,11,12,8,8,8,8,12,12,12,12,12,12,12,14,11,11,11,11,11,9,12,12,12,12,12
XP_712311_Candida_albicans	NP_009905_Saccharomyces_cerevisiae	81	5	410	414	305	5	95	19,19,19,19,19
XP_712313_Candida_albicans	NP_010754_Saccharomyces_cerevisiae	81	1	392	392	34	1	15	15
XP_712313_Candida_albicans	NP_010754_Saccharomyces_cerevisiae	81	1	428	428	70	1	19	19
XP_712313_Candida_albicans	NP_010754_Saccharomyces_cerevisiae	81	5	638	642	255	5	50	9,11,10,10,10
XP_712313_Candida_albicans	NP_010754_Saccharomyces_cerevisiae	81	1	1480	1480	518	1	20	20
XP_712313_Candida_albicans	NP_010754_Saccharomyces_cerevisiae	81	13	1652	1664	571	13	113	6,6,6,6,6,6,6,6,13,13,11,13,15
XP_712313_Candida_albicans	NP_010754_Saccharomyces_cerevisiae	81	111	2010	2120	736	105	1052	4,4,4,5,6,6,6,6,6,6,6,6,6,6,6,6,6,7,7,7,7,8,8,8,8,8,8,8,8,8,8,8,4,4,9,9,9,9,9,9,9,9,9,19,18,17,18,18,19,18,16,16,16,15,14,15,16,16,14,11,11,9,9,9,9,9,9,8,9,9,9,9,10,9,9,8,7,7,4,7,8,7,7,7,7,7,9,10,10,10,10,12,12,12,12,12,12,12,11,12,12,12,12,12,11,12,12,12,12,12,12
XP_712318_Candida_albicans	NP_011875_Saccharomyces_cerevisiae	81	2	2212	2213	269	2	16	8,8
XP_712320_Candida_albicans	NP_009444_Saccharomyces_cerevisiae	81	7	421	427	20	7	75	10,10,11,11,11,11,11
XP_712320_Candida_albicans	NP_009444_Saccharomyces_cerevisiae	81	1	792	792	326	1	20	20
XP_712320_Candida_albicans	NP_009444_Saccharomyces_cerevisiae	81	2	1083	1084	567	2	40	20,20
XP_712320_Candida_albicans	NP_009444_Saccharomyces_cerevisiae	81	5	1343	1347	784	5	100	20,20,20,20,20
XP_712324_Candida_albicans	NP_009890_Saccharomyces_cerevisiae	81	5	243	247	52	5	57	19,17,9,6,6
XP_712324_Candida_albicans	NP_009890_Saccharomyces_cerevisiae	81	1	412	412	209	1	20	20
XP_712324_Candida_albicans	NP_009890_Saccharomyces_cerevisiae	81	5	439	443	236	5	91	17,18,18,18,20
XP_712324_Candida_albicans	NP_009890_Saccharomyces_cerevisiae	81	1	520	520	313	1	20	20
XP_712334_Candida_albicans	NP_116635_Saccharomyces_cerevisiae	81	5	226	230	155	5	99	19,20,20,20,20
XP_712334_Candida_albicans	NP_116635_Saccharomyces_cerevisiae	81	2	349	350	277	0	0	3,3
XP_712348_Candida_albicans	NP_012316_Saccharomyces_cerevisiae	81	5	152	156	37	5	55	11,11,11,11,11
XP_712403_Candida_albicans	NP_011849_Saccharomyces_cerevisiae	81	1	320	320	169	1	13	13
XP_712421_Candida_albicans	NP_010858_Saccharomyces_cerevisiae	81	1	383	383	206	1	13	13
XP_712434_Candida_albicans	NP_015482_Saccharomyces_cerevisiae	81	21	210	230	108	21	252	14,14,14,14,12,12,12,12,12,12,12,12,5,9,10,13,13,13,12,12,13
XP_712434_Candida_albicans	NP_015482_Saccharomyces_cerevisiae	81	13	259	271	138	13	111	5,5,5,5,10,10,10,10,9,10,9,11,12
XP_712435_Candida_albicans	NP_015482_Saccharomyces_cerevisiae	81	1	69	69	31	1	15	15
XP_712435_Candida_albicans	NP_015482_Saccharomyces_cerevisiae	81	21	214	234	108	21	252	14,14,14,14,12,12,12,12,12,12,12,12,5,9,10,13,13,13,12,12,13
XP_712435_Candida_albicans	NP_015482_Saccharomyces_cerevisiae	81	13	263	275	138	13	111	5,5,5,5,10,10,10,10,9,10,9,11,12
XP_712473_Candida_albicans	NP_013372_Saccharomyces_cerevisiae	81	17	128	144	55	17	289	19,18,18,18,18,18,16,15,15,15,15,18,17,17,17,17,18
XP_712474_Candida_albicans	NP_012949_Saccharomyces_cerevisiae	81	9	108	116	57	9	83	11,11,12,12,8,8,6,6,9
XP_712474_Candida_albicans	NP_012949_Saccharomyces_cerevisiae	81	3	304	306	182	3	34	9,11,14
XP_712474_Candida_albicans	NP_012949_Saccharomyces_cerevisiae	81	3	442	444	295	3	60	20,20,20
XP_712474_Candida_albicans	NP_012949_Saccharomyces_cerevisiae	81	2	607	608	424	2	32	15,17
XP_712480_Candida_albicans	NP_013831_Saccharomyces_cerevisiae	81	2	528	529	48	2	28	14,14
XP_712480_Candida_albicans	NP_013831_Saccharomyces_cerevisiae	81	1	693	693	178	1	20	20
XP_712480_Candida_albicans	NP_013831_Saccharomyces_cerevisiae	81	1	786	786	228	1	20	20
XP_712480_Candida_albicans	NP_013831_Saccharomyces_cerevisiae	81	5	944	948	281	5	80	20,20,20,10,10
XP_712480_Candida_albicans	NP_013831_Saccharomyces_cerevisiae	81	2	1081	1082	373	1	12	3,12
XP_712482_Candida_albicans	NP_010296_Saccharomyces_cerevisiae	81	7	668	674	21	7	132	20,20,20,20,19,19,14
XP_712482_Candida_albicans	NP_010296_Saccharomyces_cerevisiae	81	1	940	940	144	1	20	20
XP_712486_Candida_albicans	NP_013951_Saccharomyces_cerevisiae	81	1	204	204	99	1	20	20
XP_712486_Candida_albicans	NP_013951_Saccharomyces_cerevisiae	81	1	397	397	287	1	20	20
XP_712486_Candida_albicans	NP_013951_Saccharomyces_cerevisiae	81	8	526	533	375	8	147	14,14,20,20,20,20,20,19
XP_712486_Candida_albicans	NP_013951_Saccharomyces_cerevisiae	81	6	587	592	423	6	57	6,8,8,11,12,12
XP_712496_Candida_albicans	NP_011970_Saccharomyces_cerevisiae	81	4	1004	1007	346	4	20	5,5,5,5
XP_712496_Candida_albicans	NP_011970_Saccharomyces_cerevisiae	81	10	1039	1048	379	10	150	16,16,16,14,16,16,15,14,14,13
XP_712496_Candida_albicans	NP_011970_Saccharomyces_cerevisiae	81	2	1055	1056	395	2	32	16,16
XP_712496_Candida_albicans	NP_011970_Saccharomyces_cerevisiae	81	7	1103	1109	409	7	92	14,14,14,13,13,11,13
XP_712496_Candida_albicans	NP_011970_Saccharomyces_cerevisiae	81	7	1144	1150	426	7	110	16,15,15,16,16,16,16
XP_712496_Candida_albicans	NP_011970_Saccharomyces_cerevisiae	81	21	1197	1217	445	20	310	14,15,12,15,15,16,16,16,16,16,16,16,16,16,16,16,16,16,16,15,4
XP_712496_Candida_albicans	NP_011970_Saccharomyces_cerevisiae	81	3	1256	1258	499	3	39	13,13,13
XP_712496_Candida_albicans	NP_011970_Saccharomyces_cerevisiae	81	20	1275	1294	506	17	224	14,14,14,14,14,13,13,14,12,12,13,12,12,16,16,16,3,3,3,5
XP_712496_Candida_albicans	NP_011970_Saccharomyces_cerevisiae	81	36	1448	1483	646	21	181	15,15,15,15,15,9,9,9,8,8,8,8,6,6,5,5,5,4,4,4,4,3,4,4,4,4,4,4,5,5,5,5,4,4,4,4
XP_712498_Candida_albicans	NP_014512_Saccharomyces_cerevisiae	81	1	948	948	143	1	20	20
XP_712503_Candida_albicans	NP_011416_Saccharomyces_cerevisiae	81	1	219	219	174	1	20	20
XP_712503_Candida_albicans	NP_011416_Saccharomyces_cerevisiae	81	2	463	464	335	2	40	20,20
XP_712507_Candida_albicans	NP_011378_Saccharomyces_cerevisiae	81	2	928	929	281	2	38	19,19
XP_712507_Candida_albicans	NP_011378_Saccharomyces_cerevisiae	81	5	996	1000	318	5	98	20,20,20,20,18
XP_712507_Candida_albicans	NP_011378_Saccharomyces_cerevisiae	81	1	1118	1118	426	1	20	20
XP_712508_Candida_albicans	NP_014350_Saccharomyces_cerevisiae	81	4	256	259	115	0	0	3,3,3,3
XP_712508_Candida_albicans	NP_014350_Saccharomyces_cerevisiae	81	1	586	586	367	1	19	19
XP_712508_Candida_albicans	NP_014350_Saccharomyces_cerevisiae	81	1	592	592	373	1	20	20
XP_712508_Candida_albicans	NP_014350_Saccharomyces_cerevisiae	81	12	662	673	443	1	18	3,3,3,3,3,3,3,3,3,3,3,18
XP_712508_Candida_albicans	NP_014350_Saccharomyces_cerevisiae	81	1	798	798	533	1	8	8
XP_712515_Candida_albicans	NP_015120_Saccharomyces_cerevisiae	81	18	379	396	308	18	287	13,11,11,16,16,14,16,15,18,19,18,20,20,16,17,16,15,16
XP_712515_Candida_albicans	NP_015120_Saccharomyces_cerevisiae	81	24	416	439	331	24	480	20,20,20,20,20,20,20,20,20,20,20,20,20,20,20,20,20,20,20,20,20,20,20,20
XP_712515_Candida_albicans	NP_015120_Saccharomyces_cerevisiae	81	13	523	535	415	13	134	9,9,9,8,8,8,9,9,10,13,13,14,15
XP_712587_Candida_albicans	NP_009761_Saccharomyces_cerevisiae	81	1	229	229	167	1	14	14
XP_712587_Candida_albicans	NP_009761_Saccharomyces_cerevisiae	81	8	287	294	209	8	157	19,19,19,20,20,20,20,20
XP_712606_Candida_albicans	NP_014445_Saccharomyces_cerevisiae	81	10	366	375	53	10	152	13,13,13,13,12,12,19,19,19,19
XP_712606_Candida_albicans	NP_014445_Saccharomyces_cerevisiae	81	52	551	602	133	44	410	14,12,12,12,12,12,13,14,14,12,12,12,12,13,13,13,14,11,5,5,5,5,5,5,5,5,5,5,5,9,9,9,9,8,8,3,4,4,4,4,4,4,4,5,5,6,9,10,10,10,10,11
XP_712606_Candida_albicans	NP_014445_Saccharomyces_cerevisiae	81	2	836	837	237	2	36	18,18
XP_712606_Candida_albicans	NP_014445_Saccharomyces_cerevisiae	81	16	944	959	280	16	220	15,12,12,12,12,13,14,14,14,15,15,15,15,14,14,14
XP_712606_Candida_albicans	NP_014445_Saccharomyces_cerevisiae	81	13	1064	1076	318	13	146	7,7,9,10,10,10,12,13,13,13,13,14,15
XP_712606_Candida_albicans	NP_014445_Saccharomyces_cerevisiae	81	8	1300	1307	434	8	54	7,6,6,6,6,7,8,8
XP_712613_Candida_albicans	NP_013889_Saccharomyces_cerevisiae	81	3	625	627	248	3	51	19,13,19
XP_712616_Candida_albicans	NP_013890_Saccharomyces_cerevisiae	81	24	742	765	440	24	365	16,16,16,16,12,12,14,14,14,14,14,15,16,16,16,16,16,15,18,17,17,16,14,15
XP_712616_Candida_albicans	NP_013890_Saccharomyces_cerevisiae	81	5	909	913	588	5	89	14,20,20,18,17
XP_712627_Candida_albicans	NP_012730_Saccharomyces_cerevisiae	81	1	370	370	189	1	7	7
XP_712627_Candida_albicans	NP_012730_Saccharomyces_cerevisiae	81	2	392	393	207	1	20	20,4
XP_712641_Candida_albicans	NP_013095_Saccharomyces_cerevisiae	81	1	662	662	234	1	18	18
XP_712642_Candida_albicans	NP_012666_Saccharomyces_cerevisiae	81	6	1331	1336	79	6	116	20,20,20,19,18,19
XP_712642_Candida_albicans	NP_012666_Saccharomyces_cerevisiae	81	3	1364	1366	106	3	60	20,20,20
XP_712642_Candida_albicans	NP_012666_Saccharomyces_cerevisiae	81	1	1731	1731	436	1	20	20
XP_712642_Candida_albicans	NP_012666_Saccharomyces_cerevisiae	81	2	2052	2053	723	2	40	20,20
XP_712642_Candida_albicans	NP_012666_Saccharomyces_cerevisiae	81	1	2214	2214	866	1	20	20
XP_712642_Candida_albicans	NP_012666_Saccharomyces_cerevisiae	81	2	2373	2374	974	2	38	20,18
XP_712650_Candida_albicans	NP_012405_Saccharomyces_cerevisiae	81	1	959	959	865	1	20	20
XP_712650_Candida_albicans	NP_012405_Saccharomyces_cerevisiae	81	1	1541	1541	1422	0	0	3
XP_712650_Candida_albicans	NP_012405_Saccharomyces_cerevisiae	81	2	1643	1644	1522	2	40	20,20
XP_712654_Candida_albicans	NP_009640_Saccharomyces_cerevisiae	81	1	635	635	500	0	0	3
XP_712655_Candida_albicans	NP_014137_Saccharomyces_cerevisiae	81	9	175	183	64	9	160	13,13,19,20,19,20,20,20,16
XP_712655_Candida_albicans	NP_014137_Saccharomyces_cerevisiae	81	19	226	244	94	14	183	18,18,20,20,19,19,18,16,9,6,5,4,4,4,5,5,5,4,4
XP_712655_Candida_albicans	NP_014137_Saccharomyces_cerevisiae	81	5	1604	1608	1388	5	99	20,20,20,19,20
XP_712655_Candida_albicans	NP_014137_Saccharomyces_cerevisiae	81	1	1714	1714	1494	1	20	20
XP_712655_Candida_albicans	NP_014137_Saccharomyces_cerevisiae	81	1	1919	1919	1693	1	20	20
XP_712728_Candida_albicans	NP_012482_Saccharomyces_cerevisiae	81	6	28	33	27	6	90	19,19,18,17,12,5
XP_712728_Candida_albicans	NP_012482_Saccharomyces_cerevisiae	81	27	85	111	81	23	291	20,20,13,13,14,14,14,14,13,13,13,18,18,10,10,10,10,9,8,8,8,7,14,4,4,4,4
XP_712728_Candida_albicans	NP_012482_Saccharomyces_cerevisiae	81	7	197	203	184	7	126	19,19,19,19,17,17,16
XP_712732_Candida_albicans	NP_014893_Saccharomyces_cerevisiae	81	5	57	61	13	5	98	20,20,19,19,20
XP_712732_Candida_albicans	NP_014893_Saccharomyces_cerevisiae	81	1	311	311	153	1	20	20
XP_712732_Candida_albicans	NP_014893_Saccharomyces_cerevisiae	81	2	474	475	282	2	29	10,19
XP_712734_Candida_albicans	NP_015173_Saccharomyces_cerevisiae	81	1	522	522	154	1	18	18
XP_712737_Candida_albicans	NP_015172_Saccharomyces_cerevisiae	81	39	1461	1499	742	39	439	13,13,12,14,14,14,14,14,14,15,15,15,15,15,12,13,13,9,9,8,8,8,8,8,8,8,8,8,8,8,8,13,13,12,11,10,10,11,10
XP_712737_Candida_albicans	NP_015172_Saccharomyces_cerevisiae	81	2	1512	1513	791	2	38	19,19
XP_712739_Candida_albicans	NP_013117_Saccharomyces_cerevisiae	81	1	649	649	56	1	20	20
XP_712739_Candida_albicans	NP_013117_Saccharomyces_cerevisiae	81	2	685	686	76	2	38	20,18
XP_712739_Candida_albicans	NP_013117_Saccharomyces_cerevisiae	81	1	764	764	155	1	20	20
XP_712745_Candida_albicans	NP_011648_Saccharomyces_cerevisiae	81	2	87	88	3	2	10	5,5
XP_712745_Candida_albicans	NP_011648_Saccharomyces_cerevisiae	81	1	365	365	266	1	10	10
XP_712805_Candida_albicans	NP_012381_Saccharomyces_cerevisiae	81	1	311	311	156	1	11	11
XP_712805_Candida_albicans	NP_012381_Saccharomyces_cerevisiae	81	21	674	694	395	11	155	4,4,4,4,4,3,3,3,4,4,5,9,10,11,11,12,17,20,20,20,20
XP_712805_Candida_albicans	NP_012381_Saccharomyces_cerevisiae	81	5	762	766	472	5	49	8,8,8,12,13
XP_712805_Candida_albicans	NP_012381_Saccharomyces_cerevisiae	81	16	853	868	512	16	194	9,9,9,7,7,7,9,9,16,14,14,14,18,18,17,17
XP_712805_Candida_albicans	NP_012381_Saccharomyces_cerevisiae	81	15	909	923	545	15	183	14,14,14,14,14,9,13,13,19,19,20,5,5,5,5
XP_712805_Candida_albicans	NP_012381_Saccharomyces_cerevisiae	81	1	1127	1127	709	1	20	20
XP_712805_Candida_albicans	NP_012381_Saccharomyces_cerevisiae	81	41	1365	1405	848	29	425	13,14,14,14,18,4,4,4,4,4,4,4,4,4,4,4,4,10,10,7,8,9,9,10,10,12,12,12,12,15,20,20,20,20,20,20,20,20,20,20,16
XP_712809_Candida_albicans	NP_015430_Saccharomyces_cerevisiae	81	1	241	241	164	1	6	6
XP_712809_Candida_albicans	NP_015430_Saccharomyces_cerevisiae	81	1	480	480	347	1	12	12
XP_712809_Candida_albicans	NP_015430_Saccharomyces_cerevisiae	81	1	603	603	426	1	16	16
XP_712809_Candida_albicans	NP_015430_Saccharomyces_cerevisiae	81	1	803	803	569	1	20	20
XP_712809_Candida_albicans	NP_015430_Saccharomyces_cerevisiae	81	1	807	807	573	1	18	18
XP_712809_Candida_albicans	NP_015430_Saccharomyces_cerevisiae	81	21	972	992	692	7	36	5,4,4,4,4,4,4,4,4,4,4,4,4,4,4,5,5,5,5,5,6
XP_712811_Candida_albicans	NP_012585_Saccharomyces_cerevisiae	81	4	560	563	410	4	80	20,20,20,20
XP_712812_Candida_albicans	NP_015180_Saccharomyces_cerevisiae	81	4	213	216	69	4	73	14,19,20,20
XP_712812_Candida_albicans	NP_015180_Saccharomyces_cerevisiae	81	1	335	335	173	1	18	18
XP_712812_Candida_albicans	NP_015180_Saccharomyces_cerevisiae	81	1	466	466	287	1	13	13
XP_712812_Candida_albicans	NP_015180_Saccharomyces_cerevisiae	81	1	588	588	374	1	14	14
XP_712818_Candida_albicans	NP_015185_Saccharomyces_cerevisiae	81	3	437	439	93	3	56	19,18,19
XP_712818_Candida_albicans	NP_015185_Saccharomyces_cerevisiae	81	28	529	556	129	17	248	3,3,3,3,3,2,2,3,3,15,15,14,13,13,13,13,14,14,14,14,16,16,16,16,16,16,3,3
XP_712818_Candida_albicans	NP_015185_Saccharomyces_cerevisiae	81	1	712	712	248	1	20	20
XP_712915_Candida_albicans	NP_012359_Saccharomyces_cerevisiae	81	9	1003	1011	290	9	137	10,11,11,16,17,17,17,19,19
XP_712915_Candida_albicans	NP_012359_Saccharomyces_cerevisiae	81	3	1448	1450	583	3	27	11,8,8
XP_712920_Candida_albicans	NP_012987_Saccharomyces_cerevisiae	81	1	373	373	268	1	8	8
XP_712920_Candida_albicans	NP_012987_Saccharomyces_cerevisiae	81	1	381	381	276	1	17	17
XP_712925_Candida_albicans	NP_009751_Saccharomyces_cerevisiae	81	1	2268	2268	274	1	18	18
XP_712928_Candida_albicans	NP_015243_Saccharomyces_cerevisiae	81	1	1087	1087	541	1	20	20
XP_712928_Candida_albicans	NP_015243_Saccharomyces_cerevisiae	81	3	1390	1392	776	3	57	20,18,19
XP_712928_Candida_albicans	NP_015243_Saccharomyces_cerevisiae	81	2	1721	1722	1076	2	19	10,9
XP_712928_Candida_albicans	NP_015243_Saccharomyces_cerevisiae	81	1	1759	1759	1107	1	20	20
XP_712943_Candida_albicans	NP_015175_Saccharomyces_cerevisiae	81	3	2017	2019	791	3	45	7,19,19
XP_712952_Candida_albicans	NP_012316_Saccharomyces_cerevisiae	81	35	72	106	15	33	201	5,5,5,5,6,6,6,6,6,6,6,6,6,6,6,6,6,6,6,6,4,6,6,6,6,5,4,6,6,6,6,8,8,8,8
XP_712956_Candida_albicans	NP_014567_Saccharomyces_cerevisiae	81	21	309	329	97	11	111	4,4,4,4,4,4,4,4,4,4,7,7,9,9,9,11,12,12,12,12,11
XP_712956_Candida_albicans	NP_014567_Saccharomyces_cerevisiae	81	1	690	690	401	1	16	16
XP_712956_Candida_albicans	NP_014567_Saccharomyces_cerevisiae	81	6	1121	1126	697	6	96	16,16,16,16,16,16
XP_712957_Candida_albicans	NP_011083_Saccharomyces_cerevisiae	81	1	95	95	12	1	13	13
XP_712961_Candida_albicans	NP_011671_Saccharomyces_cerevisiae	81	1	119	119	74	1	20	20
XP_712961_Candida_albicans	NP_011671_Saccharomyces_cerevisiae	81	5	226	230	181	5	100	20,20,20,20,20
XP_712961_Candida_albicans	NP_011671_Saccharomyces_cerevisiae	81	1	357	357	306	1	20	20
XP_712962_Candida_albicans	NP_011472_Saccharomyces_cerevisiae	81	1	250	250	193	1	20	20
XP_713007_Candida_albicans	NP_012591_Saccharomyces_cerevisiae	81	3	189	191	135	3	38	14,12,12
XP_713007_Candida_albicans	NP_012591_Saccharomyces_cerevisiae	81	5	233	237	171	5	70	15,14,13,14,14
XP_713011_Candida_albicans	NP_014298_Saccharomyces_cerevisiae	81	14	335	348	122	14	255	16,16,18,18,18,18,18,18,18,18,20,20,20,19
XP_713011_Candida_albicans	NP_014298_Saccharomyces_cerevisiae	81	1	428	428	171	1	20	20
XP_713011_Candida_albicans	NP_014298_Saccharomyces_cerevisiae	81	18	929	946	594	18	333	19,18,17,16,18,18,19,19,20,14,20,20,20,20,20,19,18,18
XP_713016_Candida_albicans	NP_009582_Saccharomyces_cerevisiae	81	4	372	375	104	4	56	20,20,8,8
XP_713026_Candida_albicans	NP_014122_Saccharomyces_cerevisiae	81	1	311	311	176	1	11	11
XP_713026_Candida_albicans	NP_014122_Saccharomyces_cerevisiae	81	7	415	421	260	7	77	11,11,11,11,11,11,11
XP_713026_Candida_albicans	NP_014122_Saccharomyces_cerevisiae	81	67	445	511	273	67	692	11,11,11,11,11,11,11,11,11,11,11,11,10,10,10,10,9,8,8,8,9,8,8,8,8,8,10,10,11,9,9,9,9,10,10,10,11,11,11,11,11,11,11,11,11,11,11,11,11,11,11,11,11,11,11,11,11,11,11,11,11,11,11,11,11,11,11
XP_713072_Candida_albicans	NP_009490_Saccharomyces_cerevisiae	81	2	123	124	41	2	14	7,7
XP_713072_Candida_albicans	NP_009490_Saccharomyces_cerevisiae	81	1	566	566	234	1	9	9
XP_713072_Candida_albicans	NP_009490_Saccharomyces_cerevisiae	81	3	646	648	303	0	0	3,3,3
XP_713072_Candida_albicans	NP_009490_Saccharomyces_cerevisiae	81	7	947	953	529	7	56	8,8,8,8,8,8,8
XP_713072_Candida_albicans	NP_009490_Saccharomyces_cerevisiae	81	1	1106	1106	679	1	9	9
XP_713072_Candida_albicans	NP_009490_Saccharomyces_cerevisiae	81	15	1140	1154	691	15	105	8,8,8,7,7,7,7,6,6,6,7,7,7,7,7
XP_713072_Candida_albicans	NP_009490_Saccharomyces_cerevisiae	81	14	1334	1347	834	14	107	7,7,7,7,7,8,8,8,8,8,8,8,8,8
XP_713072_Candida_albicans	NP_009490_Saccharomyces_cerevisiae	81	12	1396	1407	896	12	96	8,8,8,8,8,8,8,8,8,8,8,8
XP_713072_Candida_albicans	NP_009490_Saccharomyces_cerevisiae	81	9	1462	1470	962	0	0	4,4,4,4,4,4,4,4,4
XP_713072_Candida_albicans	NP_009490_Saccharomyces_cerevisiae	81	20	1498	1517	985	20	187	17,9,9,8,9,9,9,9,9,9,9,9,9,9,9,9,9,9,9,9
XP_713074_Candida_albicans	NP_013363_Saccharomyces_cerevisiae	81	1	207	207	116	1	20	20
XP_713074_Candida_albicans	NP_013363_Saccharomyces_cerevisiae	81	7	289	295	178	7	140	20,20,20,20,20,20,20
XP_713085_Candida_albicans	NP_013696_Saccharomyces_cerevisiae	81	1	70	70	14	1	15	15
XP_713085_Candida_albicans	NP_013696_Saccharomyces_cerevisiae	81	32	386	417	147	32	519	8,9,9,9,9,15,16,16,15,15,17,17,17,18,18,19,18,19,19,19,19,19,19,19,20,20,19,18,16,16,16,16
XP_713085_Candida_albicans	NP_013696_Saccharomyces_cerevisiae	81	16	495	510	219	16	183	6,6,7,7,9,9,10,10,10,12,12,15,16,18,18,18
XP_713085_Candida_albicans	NP_013696_Saccharomyces_cerevisiae	81	4	517	520	240	4	71	20,19,19,13
XP_713085_Candida_albicans	NP_013696_Saccharomyces_cerevisiae	81	1	727	727	306	1	12	12
XP_713085_Candida_albicans	NP_013696_Saccharomyces_cerevisiae	81	6	730	735	309	6	59	11,10,9,9,10,10
XP_713085_Candida_albicans	NP_013696_Saccharomyces_cerevisiae	81	18	752	769	327	18	124	10,10,10,10,10,8,8,7,6,5,5,5,5,5,5,5,5,5
XP_713087_Candida_albicans	NP_011018_Saccharomyces_cerevisiae	81	2	201	202	82	2	32	17,15
XP_713087_Candida_albicans	NP_011018_Saccharomyces_cerevisiae	81	1	288	288	134	1	20	20
XP_713087_Candida_albicans	NP_011018_Saccharomyces_cerevisiae	81	1	1258	1258	837	1	20	20
XP_713087_Candida_albicans	NP_011018_Saccharomyces_cerevisiae	81	5	1751	1755	1140	5	38	7,10,7,7,7
XP_713089_Candida_albicans	NP_428268_Saccharomyces_cerevisiae	81	7	113	119	66	6	55	10,10,10,10,10,4,5
XP_713089_Candida_albicans	NP_428268_Saccharomyces_cerevisiae	81	1	302	302	229	1	20	20
XP_713089_Candida_albicans	NP_428268_Saccharomyces_cerevisiae	81	15	487	501	331	15	254	15,15,13,13,19,19,18,18,18,17,17,18,17,18,19
XP_713089_Candida_albicans	NP_428268_Saccharomyces_cerevisiae	81	2	722	723	535	2	40	20,20
XP_713089_Candida_albicans	NP_428268_Saccharomyces_cerevisiae	81	2	745	746	551	2	40	20,20
XP_713089_Candida_albicans	NP_428268_Saccharomyces_cerevisiae	81	6	812	817	596	6	96	15,15,15,17,17,17
XP_713089_Candida_albicans	NP_428268_Saccharomyces_cerevisiae	81	7	868	874	609	7	75	18,11,10,9,9,9,9
XP_713089_Candida_albicans	NP_428268_Saccharomyces_cerevisiae	81	2	915	916	654	2	40	20,20
XP_713122_Candida_albicans	NP_011904_Saccharomyces_cerevisiae	81	5	578	582	311	5	100	20,20,20,20,20
XP_713122_Candida_albicans	NP_011904_Saccharomyces_cerevisiae	81	2	686	687	416	2	28	14,14
XP_713128_Candida_albicans	NP_011365_Saccharomyces_cerevisiae	81	7	207	213	65	0	0	3,3,3,3,3,3,3
XP_713128_Candida_albicans	NP_011365_Saccharomyces_cerevisiae	81	3	256	258	114	0	0	3,3,3
XP_713128_Candida_albicans	NP_011365_Saccharomyces_cerevisiae	81	11	778	788	406	0	0	2,2,2,2,2,2,2,2,2,2,2
XP_713128_Candida_albicans	NP_011365_Saccharomyces_cerevisiae	81	8	851	858	443	0	0	3,3,3,3,3,3,3,3
XP_713128_Candida_albicans	NP_011365_Saccharomyces_cerevisiae	81	1	1971	1971	974	0	0	3
XP_713128_Candida_albicans	NP_011365_Saccharomyces_cerevisiae	81	3	1984	1986	987	0	0	3,3,3
XP_713128_Candida_albicans	NP_011365_Saccharomyces_cerevisiae	81	27	2036	2062	1038	0	0	2,2,2,2,2,2,2,2,2,2,2,2,2,2,2,2,2,2,2,2,2,2,2,2,2,2,2
XP_713128_Candida_albicans	NP_011365_Saccharomyces_cerevisiae	81	1	2069	2069	1071	0	0	3
XP_713128_Candida_albicans	NP_011365_Saccharomyces_cerevisiae	81	1	2109	2109	1109	0	0	3
XP_713128_Candida_albicans	NP_011365_Saccharomyces_cerevisiae	81	7	2206	2212	1180	0	0	3,2,2,2,2,3,3
XP_713138_Candida_albicans	NP_014818_Saccharomyces_cerevisiae	81	4	1318	1321	153	4	60	14,13,13,20
XP_713138_Candida_albicans	NP_014818_Saccharomyces_cerevisiae	81	4	1395	1398	220	4	71	18,17,18,18
XP_713138_Candida_albicans	NP_014818_Saccharomyces_cerevisiae	81	5	1844	1848	597	5	57	13,13,13,9,9
XP_713140_Candida_albicans	NP_013374_Saccharomyces_cerevisiae	81	1	189	189	94	1	12	12
XP_713140_Candida_albicans	NP_013374_Saccharomyces_cerevisiae	81	4	257	260	144	4	52	13,17,17,5
XP_713140_Candida_albicans	NP_013374_Saccharomyces_cerevisiae	81	11	978	988	679	3	15	5,5,5,3,3,3,3,3,3,3,3
XP_713143_Candida_albicans	NP_014633_Saccharomyces_cerevisiae	81	1	1085	1085	251	0	0	4
XP_713158_Candida_albicans	NP_010882_Saccharomyces_cerevisiae	81	12	1104	1115	51	12	205	10,17,17,18,18,19,18,18,18,17,17,18
XP_713158_Candida_albicans	NP_010882_Saccharomyces_cerevisiae	81	11	2006	2016	601	11	160	16,16,16,16,12,14,14,14,16,13,13
XP_713158_Candida_albicans	NP_010882_Saccharomyces_cerevisiae	81	20	2171	2190	741	20	322	19,18,18,15,15,15,10,10,12,15,16,16,18,19,16,16,17,19,19,19
XP_713158_Candida_albicans	NP_010882_Saccharomyces_cerevisiae	81	17	2394	2410	866	17	270	17,15,19,19,19,19,18,18,17,17,17,15,12,15,11,11,11
XP_713215_Candida_albicans	NP_015285_Saccharomyces_cerevisiae	81	13	798	810	65	13	254	20,20,20,20,20,20,20,20,18,18,20,19,19
XP_713215_Candida_albicans	NP_015285_Saccharomyces_cerevisiae	81	8	1219	1226	417	7	133	4,17,19,19,19,19,20,20
XP_713215_Candida_albicans	NP_015285_Saccharomyces_cerevisiae	81	1	1343	1343	534	1	20	20
XP_713215_Candida_albicans	NP_015285_Saccharomyces_cerevisiae	81	2	1430	1431	605	2	40	20,20
XP_713228_Candida_albicans	NP_012429_Saccharomyces_cerevisiae	81	1	135	135	66	1	13	13
XP_713228_Candida_albicans	NP_012429_Saccharomyces_cerevisiae	81	4	188	191	78	4	76	19,19,19,19
XP_713228_Candida_albicans	NP_012429_Saccharomyces_cerevisiae	81	3	467	469	316	0	0	3,3,3
XP_713240_Candida_albicans	NP_013083_Saccharomyces_cerevisiae	81	2	157	158	84	2	10	5,5
XP_713240_Candida_albicans	NP_013083_Saccharomyces_cerevisiae	81	1	183	183	103	1	9	9
XP_713252_Candida_albicans	NP_014397_Saccharomyces_cerevisiae	81	5	144	148	94	5	98	20,20,20,19,19
XP_713255_Candida_albicans	NP_011410_Saccharomyces_cerevisiae	81	3	793	795	86	3	57	19,19,19
XP_713322_Candida_albicans	NP_013542_Saccharomyces_cerevisiae	81	1	204	204	159	1	17	17
XP_713322_Candida_albicans	NP_013542_Saccharomyces_cerevisiae	81	1	249	249	198	0	0	4
XP_713326_Candida_albicans	NP_013406_Saccharomyces_cerevisiae	81	1	351	351	16	1	19	19
XP_713326_Candida_albicans	NP_013406_Saccharomyces_cerevisiae	81	1	727	727	359	1	18	18
XP_713332_Candida_albicans	NP_012653_Saccharomyces_cerevisiae	81	10	231	240	107	5	34	10,8,6,5,5,3,3,3,3,3
XP_713332_Candida_albicans	NP_012653_Saccharomyces_cerevisiae	81	18	289	306	130	18	275	14,16,16,16,12,13,12,15,15,15,15,17,17,15,15,16,18,18
XP_713332_Candida_albicans	NP_012653_Saccharomyces_cerevisiae	81	6	819	824	336	6	92	20,20,20,20,7,5
XP_713332_Candida_albicans	NP_012653_Saccharomyces_cerevisiae	81	2	998	999	487	2	38	19,19
XP_713339_Candida_albicans	NP_010531_Saccharomyces_cerevisiae	81	1	150	150	32	1	16	16
XP_713339_Candida_albicans	NP_010531_Saccharomyces_cerevisiae	81	45	279	323	69	45	596	18,17,17,17,10,11,11,11,11,11,12,12,12,13,13,13,13,13,13,12,12,12,17,17,18,14,14,14,14,13,12,12,13,12,12,12,12,12,12,11,13,15,15,14,14
XP_713348_Candida_albicans	NP_012859_Saccharomyces_cerevisiae	81	3	985	987	161	3	21	7,7,7
XP_713348_Candida_albicans	NP_012859_Saccharomyces_cerevisiae	81	8	1316	1323	311	8	134	19,20,20,11,11,19,17,17
XP_713348_Candida_albicans	NP_012859_Saccharomyces_cerevisiae	81	22	1525	1546	370	22	344	17,18,18,15,14,13,9,9,9,9,14,14,12,16,17,20,20,20,20,20,20,20
XP_713348_Candida_albicans	NP_012859_Saccharomyces_cerevisiae	81	2	1953	1954	574	0	0	3,3
XP_713348_Candida_albicans	NP_012859_Saccharomyces_cerevisiae	81	6	2020	2025	624	6	111	20,19,20,20,20,12
XP_713356_Candida_albicans	NP_014834_Saccharomyces_cerevisiae	81	2	90	91	7	2	38	19,19
XP_713356_Candida_albicans	NP_014834_Saccharomyces_cerevisiae	81	249	234	482	20	195	1857	9,9,9,8,8,8,8,8,8,6,6,6,6,6,6,5,5,6,6,6,6,6,6,5,5,5,5,5,5,5,4,4,4,4,4,4,4,4,4,4,4,4,4,4,4,4,4,4,4,4,4,4,4,4,4,3,4,4,4,4,4,4,4,4,4,4,4,4,4,4,4,4,4,4,4,4,4,4,4,4,4,4,4,4,6,6,6,6,6,6,6,6,6,6,7,7,7,7,7,7,7,6,6,6,6,6,6,6,6,6,6,7,7,7,7,7,7,7,6,6,6,6,6,7,8,7,7,7,7,7,7,7,7,7,9,9,9,9,9,9,10,10,10,10,10,12,12,13,13,13,13,14,14,14,14,14,13,13,13,13,11,11,12,12,11,11,10,10,10,10,10,9,8,8,9,8,8,8,8,10,10,10,8…
XP_713356_Candida_albicans	NP_014834_Saccharomyces_cerevisiae	81	19	568	586	314	19	276	16,16,13,12,12,11,11,12,15,15,16,17,16,16,16,16,16,15,15
XP_713356_Candida_albicans	NP_014834_Saccharomyces_cerevisiae	81	33	1841	1873	857	33	545	18,18,18,18,14,14,14,16,16,16,13,16,14,15,16,16,16,16,17,17,17,17,17,18,17,17,17,17,18,18,18,18,18
XP_713356_Candida_albicans	NP_014834_Saccharomyces_cerevisiae	81	2	2130	2131	1072	2	40	20,20
XP_713359_Candida_albicans	NP_012730_Saccharomyces_cerevisiae	81	1	370	370	189	1	7	7
XP_713359_Candida_albicans	NP_012730_Saccharomyces_cerevisiae	81	2	392	393	207	1	20	20,4
XP_713421_Candida_albicans	NP_013275_Saccharomyces_cerevisiae	81	1	312	312	164	1	19	19
XP_713422_Candida_albicans	NP_012574_Saccharomyces_cerevisiae	81	1	254	254	49	1	15	15
XP_713422_Candida_albicans	NP_012574_Saccharomyces_cerevisiae	81	3	412	414	145	3	51	17,17,17
XP_713422_Candida_albicans	NP_012574_Saccharomyces_cerevisiae	81	2	671	672	292	2	34	17,17
XP_713422_Candida_albicans	NP_012574_Saccharomyces_cerevisiae	81	3	801	803	413	3	49	17,16,16
XP_713422_Candida_albicans	NP_012574_Saccharomyces_cerevisiae	81	4	821	824	433	4	68	17,17,17,17
XP_713422_Candida_albicans	NP_012574_Saccharomyces_cerevisiae	81	1	979	979	553	1	17	17
XP_713422_Candida_albicans	NP_012574_Saccharomyces_cerevisiae	81	4	1154	1157	634	4	60	16,16,14,14
XP_713439_Candida_albicans	NP_014876_Saccharomyces_cerevisiae	81	8	1682	1689	446	8	155	18,18,20,20,20,20,20,19
XP_713484_Candida_albicans	NP_009934_Saccharomyces_cerevisiae	81	12	631	642	281	12	178	13,15,16,16,16,16,15,17,13,13,14,14
XP_713486_Candida_albicans	NP_009718_Saccharomyces_cerevisiae	81	2	62	63	30	0	0	4,4
XP_713488_Candida_albicans	NP_009717_Saccharomyces_cerevisiae	81	1	312	312	195	1	20	20
XP_713489_Candida_albicans	NP_014391_Saccharomyces_cerevisiae	81	10	1210	1219	135	10	99	11,11,11,12,9,9,9,9,9,9
XP_713489_Candida_albicans	NP_014391_Saccharomyces_cerevisiae	81	1	1247	1247	150	1	17	17
XP_713498_Candida_albicans	NP_009793_Saccharomyces_cerevisiae	81	2	226	227	193	2	40	20,20
XP_713498_Candida_albicans	NP_009793_Saccharomyces_cerevisiae	81	10	279	288	242	10	200	20,20,20,20,20,20,20,20,20,20
XP_713513_Candida_albicans	NP_009755_Saccharomyces_cerevisiae	81	1	313	313	242	1	20	20
XP_713515_Candida_albicans	NP_116696_Saccharomyces_cerevisiae	81	1	341	341	7	0	0	2
XP_713515_Candida_albicans	NP_116696_Saccharomyces_cerevisiae	81	10	1102	1111	195	10	192	20,20,20,20,20,20,18,18,18,18
XP_713515_Candida_albicans	NP_116696_Saccharomyces_cerevisiae	81	3	1214	1216	305	0	0	1,1,1
XP_713515_Candida_albicans	NP_116696_Saccharomyces_cerevisiae	81	1	1384	1384	465	0	0	3
XP_713515_Candida_albicans	NP_116696_Saccharomyces_cerevisiae	81	10	1429	1438	509	6	70	5,5,3,3,3,3,5,19,19,17
XP_713515_Candida_albicans	NP_116696_Saccharomyces_cerevisiae	81	33	1442	1474	522	0	0	1,1,1,1,1,1,1,1,1,1,1,1,1,1,1,1,1,1,1,1,1,1,1,1,1,1,1,1,1,1,1,1,1
XP_713515_Candida_albicans	NP_116696_Saccharomyces_cerevisiae	81	1	1721	1721	752	0	0	4
XP_713515_Candida_albicans	NP_116696_Saccharomyces_cerevisiae	81	23	1955	1977	756	0	0	3,3,3,3,3,3,3,3,3,3,3,3,3,3,3,3,3,3,3,3,3,3,3
XP_713564_Candida_albicans	NP_009581_Saccharomyces_cerevisiae	81	1	79	79	78	0	0	4
XP_713569_Candida_albicans	NP_014112_Saccharomyces_cerevisiae	81	4	1259	1262	293	4	58	14,14,14,16
XP_713569_Candida_albicans	NP_014112_Saccharomyces_cerevisiae	81	1	1417	1417	426	1	20	20
XP_713569_Candida_albicans	NP_014112_Saccharomyces_cerevisiae	81	6	1554	1559	558	6	108	20,20,17,19,17,15
XP_713569_Candida_albicans	NP_014112_Saccharomyces_cerevisiae	81	1	1939	1939	897	1	20	20
XP_713588_Candida_albicans	NP_011600_Saccharomyces_cerevisiae	81	3	380	382	293	3	32	11,11,10
XP_713632_Candida_albicans	NP_014168_Saccharomyces_cerevisiae	81	1	701	701	128	1	19	19
XP_713632_Candida_albicans	NP_014168_Saccharomyces_cerevisiae	81	3	779	781	205	3	60	20,20,20
XP_713636_Candida_albicans	NP_013555_Saccharomyces_cerevisiae	81	2	344	345	50	2	40	20,20
XP_713636_Candida_albicans	NP_013555_Saccharomyces_cerevisiae	81	2	462	463	112	2	39	20,19
XP_713636_Candida_albicans	NP_013555_Saccharomyces_cerevisiae	81	6	529	534	139	6	120	20,20,20,20,20,20
XP_713636_Candida_albicans	NP_013555_Saccharomyces_cerevisiae	81	1	573	573	161	1	20	20
XP_713636_Candida_albicans	NP_013555_Saccharomyces_cerevisiae	81	7	1166	1172	588	4	20	5,5,5,5,4,4,4
XP_713641_Candida_albicans	NP_012665_Saccharomyces_cerevisiae	81	2	303	304	76	2	38	19,19
XP_713641_Candida_albicans	NP_012665_Saccharomyces_cerevisiae	81	9	351	359	99	9	174	16,20,20,20,19,19,20,20,20
XP_713641_Candida_albicans	NP_012665_Saccharomyces_cerevisiae	81	1	443	443	175	1	20	20
XP_713641_Candida_albicans	NP_012665_Saccharomyces_cerevisiae	81	2	515	516	245	2	40	20,20
XP_713641_Candida_albicans	NP_012665_Saccharomyces_cerevisiae	81	2	651	652	367	0	0	2,2
XP_713651_Candida_albicans	NP_013764_Saccharomyces_cerevisiae	81	1	118	118	49	1	18	18
XP_713657_Candida_albicans	NP_116628_Saccharomyces_cerevisiae	81	2	1022	1023	542	0	0	3,3
XP_713669_Candida_albicans	NP_011029_Saccharomyces_cerevisiae	81	1	691	691	615	1	14	14
XP_713757_Candida_albicans	NP_014410_Saccharomyces_cerevisiae	81	1	694	694	41	1	17	17
XP_713757_Candida_albicans	NP_014410_Saccharomyces_cerevisiae	81	9	989	997	182	0	0	3,3,3,3,3,4,4,4,4
XP_713757_Candida_albicans	NP_014410_Saccharomyces_cerevisiae	81	34	1113	1146	291	34	328	5,5,6,6,7,7,12,12,12,11,10,10,7,7,7,7,7,6,6,6,7,8,8,12,19,19,19,18,18,7,7,7,13,10
XP_713757_Candida_albicans	NP_014410_Saccharomyces_cerevisiae	81	14	1203	1216	370	14	230	17,16,15,16,16,18,14,17,17,17,16,17,17,17
XP_713757_Candida_albicans	NP_014410_Saccharomyces_cerevisiae	81	2	1284	1285	446	1	5	3,5
XP_713757_Candida_albicans	NP_014410_Saccharomyces_cerevisiae	81	1	1293	1293	451	0	0	4
XP_713761_Candida_albicans	NP_011299_Saccharomyces_cerevisiae	81	4	284	287	33	4	40	7,11,11,11
XP_713761_Candida_albicans	NP_011299_Saccharomyces_cerevisiae	81	17	311	327	50	17	142	10,10,10,10,10,10,9,9,8,9,9,9,9,5,5,5,5
XP_713761_Candida_albicans	NP_011299_Saccharomyces_cerevisiae	81	16	411	426	123	0	0	3,3,3,3,3,3,3,3,3,3,3,3,3,4,4,4
XP_713762_Candida_albicans	NP_010143_Saccharomyces_cerevisiae	81	1	260	260	181	1	5	5
XP_713762_Candida_albicans	NP_010143_Saccharomyces_cerevisiae	81	5	438	442	347	5	31	8,5,5,5,8
XP_713762_Candida_albicans	NP_010143_Saccharomyces_cerevisiae	81	6	628	633	512	6	30	5,5,5,5,5,5
XP_713762_Candida_albicans	NP_010143_Saccharomyces_cerevisiae	81	85	955	1039	594	72	403	6,6,6,6,6,6,6,6,6,6,6,6,6,6,6,6,6,5,5,5,5,5,5,5,5,5,4,4,4,4,4,4,4,4,4,4,4,4,4,5,5,5,5,5,5,5,5,5,5,5,5,5,5,6,6,6,6,6,6,6,6,6,6,6,6,5,5,5,5,5,5,6,6,6,6,6,6,6,6,6,6,6,6,6,6
XP_713762_Candida_albicans	NP_010143_Saccharomyces_cerevisiae	81	28	1067	1094	698	28	147	5,5,5,5,5,5,6,6,6,6,6,6,6,5,5,5,5,5,5,5,5,5,5,5,5,5,5,5
XP_713773_Candida_albicans	NP_014199_Saccharomyces_cerevisiae	81	2	744	745	120	2	25	13,12
XP_713774_Candida_albicans	NP_010056_Saccharomyces_cerevisiae	81	9	200	208	115	9	140	14,14,14,14,15,18,16,17,18
XP_713774_Candida_albicans	NP_010056_Saccharomyces_cerevisiae	81	2	559	560	385	2	38	19,19
XP_713774_Candida_albicans	NP_010056_Saccharomyces_cerevisiae	81	11	671	681	440	11	176	13,17,15,15,16,17,7,19,19,19,19
XP_713779_Candida_albicans	NP_014198_Saccharomyces_cerevisiae	81	2	167	168	54	2	32	16,16
XP_713779_Candida_albicans	NP_014198_Saccharomyces_cerevisiae	81	2	316	317	161	2	40	20,20
XP_713779_Candida_albicans	NP_014198_Saccharomyces_cerevisiae	81	2	528	529	269	2	40	20,20
XP_713779_Candida_albicans	NP_014198_Saccharomyces_cerevisiae	81	1	768	768	407	1	20	20
XP_713779_Candida_albicans	NP_014198_Saccharomyces_cerevisiae	81	11	1321	1331	735	11	87	11,10,8,8,8,8,8,8,8,5,5
XP_713787_Candida_albicans	NP_013447_Saccharomyces_cerevisiae	81	2	146	147	74	2	36	18,18
XP_713787_Candida_albicans	NP_013447_Saccharomyces_cerevisiae	81	5	462	466	361	5	75	13,14,14,15,19
XP_713796_Candida_albicans	NP_010795_Saccharomyces_cerevisiae	81	2	630	631	235	2	38	19,19
XP_713796_Candida_albicans	NP_010795_Saccharomyces_cerevisiae	81	1	649	649	254	1	19	19
XP_713796_Candida_albicans	NP_010795_Saccharomyces_cerevisiae	81	24	2104	2127	856	24	403	19,19,19,19,13,13,13,12,13,15,15,15,15,15,14,18,19,19,19,19,20,20,20,20
XP_713805_Candida_albicans	NP_010529_Saccharomyces_cerevisiae	81	6	769	774	23	6	75	11,11,8,9,18,18
XP_713805_Candida_albicans	NP_010529_Saccharomyces_cerevisiae	81	3	1177	1179	212	3	34	14,13,7
XP_713805_Candida_albicans	NP_010529_Saccharomyces_cerevisiae	81	6	1261	1266	281	6	89	18,18,18,13,12,10
XP_713805_Candida_albicans	NP_010529_Saccharomyces_cerevisiae	81	1	1596	1596	542	1	19	19
XP_713805_Candida_albicans	NP_010529_Saccharomyces_cerevisiae	81	3	1634	1636	563	3	59	20,20,19
XP_713822_Candida_albicans	NP_014632_Saccharomyces_cerevisiae	81	1	316	316	88	0	0	3
XP_713822_Candida_albicans	NP_014632_Saccharomyces_cerevisiae	81	2	335	336	100	2	30	15,15
XP_713822_Candida_albicans	NP_014632_Saccharomyces_cerevisiae	81	4	416	419	176	4	72	18,18,18,18
XP_713822_Candida_albicans	NP_014632_Saccharomyces_cerevisiae	81	11	1054	1064	603	0	0	3,3,3,3,3,3,3,3,3,3,3
XP_713822_Candida_albicans	NP_014632_Saccharomyces_cerevisiae	81	11	1101	1111	642	4	56	2,2,2,3,3,3,3,14,14,14,14
XP_713823_Candida_albicans	NP_014632_Saccharomyces_cerevisiae	81	5	285	289	89	5	90	18,18,18,18,18
XP_713823_Candida_albicans	NP_014632_Saccharomyces_cerevisiae	81	3	385	387	176	3	54	18,18,18
XP_713823_Candida_albicans	NP_014632_Saccharomyces_cerevisiae	81	23	1015	1037	607	11	154	15,15,13,13,13,13,15,16,18,18,5,4,4,4,4,4,4,4,4,4,4,4,4
XP_713824_Candida_albicans	NP_010262_Saccharomyces_cerevisiae	81	11	159	169	22	11	177	18,18,13,16,16,16,16,16,16,16,16
XP_713869_Candida_albicans	NP_010613_Saccharomyces_cerevisiae	81	50	588	637	248	50	667	15,15,11,11,11,8,8,8,8,8,8,8,8,13,13,13,13,13,13,12,12,13,13,13,9,9,9,9,12,12,16,16,16,17,17,16,16,16,16,16,18,18,19,18,19,19,17,17,16,16
XP_713869_Candida_albicans	NP_010613_Saccharomyces_cerevisiae	81	31	697	727	336	5	34	7,7,7,7,6,3,3,3,3,3,3,3,3,4,4,4,4,4,4,4,4,4,4,4,4,4,4,4,4,4,4
XP_713869_Candida_albicans	NP_010613_Saccharomyces_cerevisiae	81	12	785	796	392	12	177	13,13,11,11,11,17,17,17,17,17,17,16
XP_713869_Candida_albicans	NP_010613_Saccharomyces_cerevisiae	81	2	856	857	423	2	36	17,19
XP_713869_Candida_albicans	NP_010613_Saccharomyces_cerevisiae	81	99	1036	1134	453	99	1383	14,13,15,15,14,15,15,16,16,16,13,13,13,12,11,12,12,16,16,16,16,15,15,15,15,15,14,9,9,9,8,8,10,10,14,14,15,15,15,16,16,16,16,12,11,11,11,11,10,11,16,16,12,14,14,14,14,16,17,17,17,19,19,18,16,17,17,17,17,16,15,15,14,14,12,12,10,10,12,15,14,14,15,16,16,16,16,16,15,16,16,14,14,11,12,12,11,11,11
XP_713869_Candida_albicans	NP_010613_Saccharomyces_cerevisiae	81	3	1334	1336	637	3	59	19,20,20
XP_713869_Candida_albicans	NP_010613_Saccharomyces_cerevisiae	81	2	1354	1355	656	2	36	19,17
XP_713869_Candida_albicans	NP_010613_Saccharomyces_cerevisiae	81	171	1672	1842	853	171	3159	20,20,20,20,20,20,20,20,20,20,20,20,20,20,20,19,19,19,19,19,19,19,19,19,19,19,19,19,19,19,19,19,19,19,19,19,19,19,19,19,19,19,16,19,6,19,19,19,19,19,19,19,19,19,19,19,19,19,19,19,19,19,19,19,19,19,19,19,19,19,19,19,19,19,19,19,19,19,19,19,19,19,19,19,19,19,19,19,19,19,19,19,19,19,19,19,19,19,19,19,19,19,19,19,19,19,19,19,19,19,19,19,19,19,19,19,19,19,19,19,19,19,19,19,19,19,19,19,19,19,19,19,19,1…
XP_713869_Candida_albicans	NP_010613_Saccharomyces_cerevisiae	81	1	1893	1893	1068	1	20	20
XP_713869_Candida_albicans	NP_010613_Saccharomyces_cerevisiae	81	16	2248	2263	1336	16	271	19,19,19,17,17,17,17,18,18,18,19,16,15,14,14,14
XP_713875_Candida_albicans	NP_010617_Saccharomyces_cerevisiae	81	1	278	278	137	1	20	20
XP_713875_Candida_albicans	NP_010617_Saccharomyces_cerevisiae	81	5	371	375	172	5	100	20,20,20,20,20
XP_713876_Candida_albicans	NP_011950_Saccharomyces_cerevisiae	81	20	113	132	66	20	150	18,18,18,9,5,5,6,6,6,6,6,5,5,5,5,5,5,5,6,6
XP_713876_Candida_albicans	NP_011950_Saccharomyces_cerevisiae	81	1	305	305	218	1	17	17
XP_713876_Candida_albicans	NP_011950_Saccharomyces_cerevisiae	81	41	726	766	392	32	327	19,15,17,18,16,17,18,18,18,14,14,6,6,6,6,6,6,6,5,5,5,5,5,4,4,4,4,4,4,4,5,5,5,5,5,4,4,12,13,13,13
XP_713876_Candida_albicans	NP_011950_Saccharomyces_cerevisiae	81	1	1017	1017	475	1	15	15
XP_713876_Candida_albicans	NP_011950_Saccharomyces_cerevisiae	81	5	1401	1405	647	5	53	7,6,6,17,17
XP_713876_Candida_albicans	NP_011950_Saccharomyces_cerevisiae	81	18	1508	1525	667	18	295	17,17,16,17,19,19,19,19,19,19,19,19,17,12,11,12,12,12
XP_713876_Candida_albicans	NP_011950_Saccharomyces_cerevisiae	81	21	1635	1655	714	21	134	5,5,5,5,5,5,5,5,5,5,5,6,7,7,7,8,8,8,9,9,10
XP_713876_Candida_albicans	NP_011950_Saccharomyces_cerevisiae	81	8	1783	1790	792	2	36	18,18,4,4,4,4,4,4
XP_713876_Candida_albicans	NP_011950_Saccharomyces_cerevisiae	81	59	2093	2151	944	49	707	19,19,19,19,19,17,18,13,7,7,9,9,4,4,4,4,4,4,4,4,4,4,10,9,9,10,15,15,15,15,12,15,15,14,16,17,18,18,18,18,18,16,16,16,14,12,12,12,12,12,16,16,18,18,17,17,17,7,7
XP_713884_Candida_albicans	NP_011084_Saccharomyces_cerevisiae	81	20	810	829	508	20	197	5,6,6,6,6,6,6,6,6,6,8,15,15,15,15,14,14,14,14,14
XP_713884_Candida_albicans	NP_011084_Saccharomyces_cerevisiae	81	5	884	888	582	4	37	14,11,6,6,4
XP_713884_Candida_albicans	NP_011084_Saccharomyces_cerevisiae	81	8	990	997	636	8	76	11,11,11,9,6,6,11,11
XP_713886_Candida_albicans	NP_014180_Saccharomyces_cerevisiae	81	1	618	618	250	1	20	20
XP_713886_Candida_albicans	NP_014180_Saccharomyces_cerevisiae	81	8	1001	1008	529	8	159	19,20,20,20,20,20,20,20
XP_713888_Candida_albicans	NP_010045_Saccharomyces_cerevisiae	81	1	1297	1297	107	1	20	20
XP_713888_Candida_albicans	NP_010045_Saccharomyces_cerevisiae	81	2	1371	1372	151	2	40	20,20
XP_713888_Candida_albicans	NP_010045_Saccharomyces_cerevisiae	81	1	1525	1525	292	1	20	20
XP_713890_Candida_albicans	NP_014257_Saccharomyces_cerevisiae	81	4	1246	1249	446	4	32	8,8,8,8
XP_713890_Candida_albicans	NP_014257_Saccharomyces_cerevisiae	81	1	1252	1252	452	1	8	8
XP_713895_Candida_albicans	NP_014236_Saccharomyces_cerevisiae	81	12	810	821	467	12	219	17,14,14,15,19,20,20,20,20,20,20,20
XP_713895_Candida_albicans	NP_014236_Saccharomyces_cerevisiae	81	54	859	912	488	54	997	19,18,16,16,18,17,16,14,19,18,18,19,19,19,19,19,19,19,20,20,20,19,19,18,19,19,19,20,20,20,20,20,20,18,19,19,18,18,12,10,18,18,18,19,19,20,20,20,18,18,20,20,20,20
XP_713895_Candida_albicans	NP_014236_Saccharomyces_cerevisiae	81	4	915	918	544	4	80	20,20,20,20
XP_713895_Candida_albicans	NP_014236_Saccharomyces_cerevisiae	81	4	947	950	557	4	49	14,13,11,11
XP_713895_Candida_albicans	NP_014236_Saccharomyces_cerevisiae	81	6	1288	1293	823	6	67	12,12,12,11,10,10
XP_713900_Candida_albicans	NP_012965_Saccharomyces_cerevisiae	81	5	421	425	277	5	73	17,14,14,14,14
XP_713903_Candida_albicans	NP_010914_Saccharomyces_cerevisiae	81	1	198	198	86	0	0	3
XP_713903_Candida_albicans	NP_010914_Saccharomyces_cerevisiae	81	1	565	565	342	1	20	20
XP_713911_Candida_albicans	NP_013722_Saccharomyces_cerevisiae	81	2	272	273	109	1	20	20,3
XP_713912_Candida_albicans	NP_014082_Saccharomyces_cerevisiae	81	1	394	394	293	1	20	20
XP_713925_Candida_albicans	NP_014762_Saccharomyces_cerevisiae	81	17	452	468	102	17	201	14,15,13,12,12,11,13,13,13,12,11,10,10,11,10,10,11
XP_713925_Candida_albicans	NP_014762_Saccharomyces_cerevisiae	81	1	529	529	179	1	20	20
XP_713935_Candida_albicans	NP_010737_Saccharomyces_cerevisiae	81	3	134	136	122	3	60	20,20,20
XP_713935_Candida_albicans	NP_010737_Saccharomyces_cerevisiae	81	14	347	360	298	14	280	20,20,20,20,20,20,20,20,20,20,20,20,20,20
XP_713935_Candida_albicans	NP_010737_Saccharomyces_cerevisiae	81	3	414	416	353	3	60	20,20,20
XP_713940_Candida_albicans	NP_011981_Saccharomyces_cerevisiae	81	1	354	354	241	1	16	16
XP_713942_Candida_albicans	NP_014131_Saccharomyces_cerevisiae	81	2	362	363	297	2	18	9,9
XP_713956_Candida_albicans	NP_011545_Saccharomyces_cerevisiae	81	1	349	349	219	1	5	5
XP_714207_Candida_albicans	NP_014143_Saccharomyces_cerevisiae	81	5	284	288	222	5	96	20,20,19,19,18
XP_714207_Candida_albicans	NP_014143_Saccharomyces_cerevisiae	81	1	377	377	295	1	15	15
XP_714207_Candida_albicans	NP_014143_Saccharomyces_cerevisiae	81	5	486	490	399	5	100	20,20,20,20,20
XP_714207_Candida_albicans	NP_014143_Saccharomyces_cerevisiae	81	7	573	579	472	7	117	18,18,11,16,17,17,20
XP_714207_Candida_albicans	NP_014143_Saccharomyces_cerevisiae	81	6	597	602	493	6	114	19,19,18,19,19,20
XP_714207_Candida_albicans	NP_014143_Saccharomyces_cerevisiae	81	3	634	636	526	3	60	20,20,20
XP_714207_Candida_albicans	NP_014143_Saccharomyces_cerevisiae	81	1	749	749	636	1	20	20
XP_714207_Candida_albicans	NP_014143_Saccharomyces_cerevisiae	81	1	801	801	675	0	0	4
XP_714213_Candida_albicans	NP_009358_Saccharomyces_cerevisiae	81	5	276	280	152	5	99	20,20,20,19,20
XP_714213_Candida_albicans	NP_009358_Saccharomyces_cerevisiae	81	3	432	434	291	3	60	20,20,20
XP_714227_Candida_albicans	NP_012976_Saccharomyces_cerevisiae	81	1	1190	1190	331	1	17	17
XP_714227_Candida_albicans	NP_012976_Saccharomyces_cerevisiae	81	24	1242	1265	351	24	208	11,11,11,11,11,11,11,6,6,6,6,8,7,7,8,8,8,9,9,9,9,8,8,9
XP_714227_Candida_albicans	NP_012976_Saccharomyces_cerevisiae	81	20	1338	1357	395	14	188	4,9,9,16,16,17,15,17,3,3,3,3,3,10,10,10,15,15,15,14
XP_714227_Candida_albicans	NP_012976_Saccharomyces_cerevisiae	81	12	1687	1698	694	12	169	11,11,11,11,10,10,15,18,17,17,19,19
XP_714227_Candida_albicans	NP_012976_Saccharomyces_cerevisiae	81	13	1726	1738	714	13	151	11,11,11,11,12,12,12,12,12,12,12,12,11
XP_714234_Candida_albicans	NP_012569_Saccharomyces_cerevisiae	81	3	1523	1525	386	3	31	17,8,6
XP_714234_Candida_albicans	NP_012569_Saccharomyces_cerevisiae	81	6	1551	1556	411	6	120	20,20,20,20,20,20
XP_714234_Candida_albicans	NP_012569_Saccharomyces_cerevisiae	81	1	2252	2252	943	0	0	3
XP_714247_Candida_albicans	NP_116686_Saccharomyces_cerevisiae	81	1	252	252	181	1	18	18
XP_714247_Candida_albicans	NP_116686_Saccharomyces_cerevisiae	81	8	612	619	477	8	152	19,19,19,19,19,19,19,19
XP_714271_Candida_albicans	NP_015467_Saccharomyces_cerevisiae	81	3	1028	1030	538	3	15	5,5,5
XP_714280_Candida_albicans	NP_012677_Saccharomyces_cerevisiae	81	1	1275	1275	215	1	20	20
XP_714284_Candida_albicans	NP_010931_Saccharomyces_cerevisiae	81	14	579	592	21	14	280	20,20,20,20,20,20,20,20,20,20,20,20,20,20
XP_714284_Candida_albicans	NP_010931_Saccharomyces_cerevisiae	81	6	608	613	50	6	119	20,20,20,20,20,19
XP_714284_Candida_albicans	NP_010931_Saccharomyces_cerevisiae	81	1	625	625	62	1	6	6
XP_714284_Candida_albicans	NP_010931_Saccharomyces_cerevisiae	81	2	878	879	257	2	34	17,17
XP_714284_Candida_albicans	NP_010931_Saccharomyces_cerevisiae	81	2	959	960	332	2	36	18,18
XP_714289_Candida_albicans	NP_014157_Saccharomyces_cerevisiae	81	3	1308	1310	103	3	38	20,9,9
XP_714289_Candida_albicans	NP_014157_Saccharomyces_cerevisiae	81	4	1431	1434	156	3	16	6,5,5,4
XP_714289_Candida_albicans	NP_014157_Saccharomyces_cerevisiae	81	2	4267	4268	1534	2	26	13,13
XP_714297_Candida_albicans	NP_013459_Saccharomyces_cerevisiae	81	1	150	150	28	1	14	14
XP_714298_Candida_albicans	NP_010426_Saccharomyces_cerevisiae	81	1	367	367	279	1	15	15
XP_714299_Candida_albicans	NP_010613_Saccharomyces_cerevisiae	81	28	114	141	61	13	124	11,11,11,11,11,11,10,10,10,10,6,6,6,3,3,3,3,3,3,3,3,3,3,3,3,3,2,2
XP_714299_Candida_albicans	NP_010613_Saccharomyces_cerevisiae	81	2	275	276	164	2	22	11,11
XP_714299_Candida_albicans	NP_010613_Saccharomyces_cerevisiae	81	22	434	455	276	19	153	4,4,4,5,6,6,6,7,7,7,7,7,7,7,7,10,10,10,10,10,12,12
XP_714299_Candida_albicans	NP_010613_Saccharomyces_cerevisiae	81	82	865	946	443	82	679	6,6,8,10,10,10,9,9,9,9,9,9,10,9,9,9,8,6,6,6,6,7,9,7,7,7,7,9,9,9,9,9,7,7,7,6,6,6,6,6,7,6,7,7,7,7,9,9,9,9,9,9,9,7,7,8,8,8,8,8,8,9,9,9,9,9,9,9,9,9,10,9,9,9,10,10,10,11,11,10,10,10
XP_714299_Candida_albicans	NP_010613_Saccharomyces_cerevisiae	81	19	1131	1149	612	15	130	11,11,8,8,8,9,9,9,7,5,4,4,3,4,9,9,9,9,9
XP_714299_Candida_albicans	NP_010613_Saccharomyces_cerevisiae	81	2	1183	1184	656	2	20	10,10
XP_714299_Candida_albicans	NP_010613_Saccharomyces_cerevisiae	81	9	1350	1358	756	9	139	15,15,15,18,15,15,17,15,14
XP_714299_Candida_albicans	NP_010613_Saccharomyces_cerevisiae	81	1	1425	1425	794	1	7	7
XP_714299_Candida_albicans	NP_010613_Saccharomyces_cerevisiae	81	155	1499	1653	835	154	1693	11,11,11,11,11,11,11,11,11,11,11,11,11,11,11,11,11,10,11,11,11,11,11,11,11,11,11,11,11,11,11,11,11,11,11,11,11,11,11,11,11,11,11,11,11,11,11,11,11,11,11,11,11,11,11,11,11,11,11,11,11,2,11,11,11,11,11,11,11,11,11,11,11,11,11,11,11,11,11,11,11,11,11,11,11,11,11,11,11,11,11,11,11,11,11,11,11,11,11,11,11,11,11,11,11,11,11,11,11,11,11,11,11,11,11,11,11,11,11,11,11,11,11,11,11,11,11,11,11,11,11,11,11,1…
XP_714299_Candida_albicans	NP_010613_Saccharomyces_cerevisiae	81	1	1713	1713	1030	1	7	7
XP_714299_Candida_albicans	NP_010613_Saccharomyces_cerevisiae	81	1	1753	1753	1068	1	11	11
XP_714299_Candida_albicans	NP_010613_Saccharomyces_cerevisiae	81	1	2141	2141	1307	1	9	9
XP_714299_Candida_albicans	NP_010613_Saccharomyces_cerevisiae	81	8	2178	2185	1344	8	79	10,11,11,10,10,10,11,6
XP_714308_Candida_albicans	NP_014577_Saccharomyces_cerevisiae	81	10	274	283	104	10	188	19,15,20,17,19,19,19,20,20,20
XP_714308_Candida_albicans	NP_014577_Saccharomyces_cerevisiae	81	1	502	502	312	1	20	20
XP_714308_Candida_albicans	NP_014577_Saccharomyces_cerevisiae	81	2	525	526	334	2	40	20,20
XP_714314_Candida_albicans	NP_014577_Saccharomyces_cerevisiae	81	10	278	287	104	10	188	19,15,20,17,19,19,19,20,20,20
XP_714314_Candida_albicans	NP_014577_Saccharomyces_cerevisiae	81	1	506	506	312	1	20	20
XP_714314_Candida_albicans	NP_014577_Saccharomyces_cerevisiae	81	2	529	530	334	2	40	20,20
XP_714316_Candida_albicans	NP_012845_Saccharomyces_cerevisiae	81	2	983	984	320	2	27	13,14
XP_714319_Candida_albicans	NP_010851_Saccharomyces_cerevisiae	81	22	111	132	46	22	257	14,14,14,11,11,11,11,11,11,10,13,13,13,13,13,10,10,11,10,11,11,11
XP_714328_Candida_albicans	NP_011399_Saccharomyces_cerevisiae	81	16	352	367	118	16	235	11,15,13,15,15,15,15,17,17,15,15,15,14,14,14,15
XP_714328_Candida_albicans	NP_011399_Saccharomyces_cerevisiae	81	3	428	430	165	3	60	20,20,20
XP_714328_Candida_albicans	NP_011399_Saccharomyces_cerevisiae	81	6	965	970	484	6	89	8,8,16,18,19,20
XP_714328_Candida_albicans	NP_011399_Saccharomyces_cerevisiae	81	4	1084	1087	580	4	32	9,8,8,7
XP_714336_Candida_albicans	NP_009655_Saccharomyces_cerevisiae	81	1	467	467	265	1	20	20
XP_714336_Candida_albicans	NP_009655_Saccharomyces_cerevisiae	81	1	1810	1810	1092	1	14	14
XP_714343_Candida_albicans	NP_009598_Saccharomyces_cerevisiae	81	3	274	276	207	3	36	14,11,11
XP_714389_Candida_albicans	NP_009347_Saccharomyces_cerevisiae	81	26	69	94	4	26	376	13,14,11,11,10,16,16,15,14,14,15,15,14,14,17,17,17,17,17,15,16,16,15,13,12,12
XP_714389_Candida_albicans	NP_009347_Saccharomyces_cerevisiae	81	3	205	207	113	3	43	13,13,17
XP_714389_Candida_albicans	NP_009347_Saccharomyces_cerevisiae	81	1	279	279	182	1	18	18
XP_714389_Candida_albicans	NP_009347_Saccharomyces_cerevisiae	81	1	583	583	484	1	18	18
XP_714393_Candida_albicans	NP_015170_Saccharomyces_cerevisiae	81	24	484	507	121	0	0	3,3,3,3,3,3,3,3,3,3,3,3,3,3,3,3,3,3,3,3,3,3,3,3
XP_714393_Candida_albicans	NP_015170_Saccharomyces_cerevisiae	81	22	857	878	410	22	159	5,5,5,5,5,5,5,5,5,6,6,6,6,7,7,10,10,9,12,13,12,10
XP_714400_Candida_albicans	NP_014626_Saccharomyces_cerevisiae	81	3	538	540	88	3	58	18,20,20
XP_714400_Candida_albicans	NP_014626_Saccharomyces_cerevisiae	81	1	736	736	266	1	20	20
XP_714400_Candida_albicans	NP_014626_Saccharomyces_cerevisiae	81	3	830	832	353	3	56	20,19,17
XP_714401_Candida_albicans	NP_012367_Saccharomyces_cerevisiae	81	7	1007	1013	555	7	138	20,20,18,20,20,20,20
XP_714401_Candida_albicans	NP_012367_Saccharomyces_cerevisiae	81	7	1058	1064	575	7	140	20,20,20,20,20,20,20
XP_714401_Candida_albicans	NP_012367_Saccharomyces_cerevisiae	81	2	1249	1250	651	2	28	14,14
XP_714405_Candida_albicans	NP_014744_Saccharomyces_cerevisiae	81	1	403	403	294	1	6	6
XP_714414_Candida_albicans	NP_014924_Saccharomyces_cerevisiae	81	18	174	191	117	18	284	19,19,18,10,12,14,14,18,18,16,16,15,15,14,14,16,18,18
XP_714414_Candida_albicans	NP_014924_Saccharomyces_cerevisiae	81	3	348	350	273	3	25	8,9,8
XP_714452_Candida_albicans	NP_010016_Saccharomyces_cerevisiae	81	13	441	453	259	13	259	20,20,20,20,20,20,19,20,20,20,20,20,20
XP_714452_Candida_albicans	NP_010016_Saccharomyces_cerevisiae	81	1	562	562	332	1	5	5
XP_714452_Candida_albicans	NP_010016_Saccharomyces_cerevisiae	81	7	893	899	539	7	140	20,20,20,20,20,20,20
XP_714461_Candida_albicans	NP_013585_Saccharomyces_cerevisiae	81	1	179	179	157	1	20	20
XP_714464_Candida_albicans	NP_010878_Saccharomyces_cerevisiae	81	9	493	501	35	9	114	13,13,13,14,14,13,15,10,9
XP_714464_Candida_albicans	NP_010878_Saccharomyces_cerevisiae	81	44	1108	1151	449	44	519	15,15,14,14,14,14,14,14,14,14,17,15,15,17,17,17,17,8,7,7,9,9,9,9,8,8,7,7,7,7,7,7,8,8,9,9,9,9,9,9,20,18,19,19
XP_714468_Candida_albicans	NP_013613_Saccharomyces_cerevisiae	81	1	618	618	279	1	8	8
XP_714470_Candida_albicans	NP_011051_Saccharomyces_cerevisiae	81	1	244	244	59	1	20	20
XP_714470_Candida_albicans	NP_011051_Saccharomyces_cerevisiae	81	3	281	283	96	3	59	19,20,20
XP_714529_Candida_albicans	NP_014432_Saccharomyces_cerevisiae	81	1	317	317	155	1	20	20
XP_714535_Candida_albicans	NP_014414_Saccharomyces_cerevisiae	81	1	126	126	52	1	5	5
XP_714547_Candida_albicans	NP_012264_Saccharomyces_cerevisiae	81	9	934	942	98	9	171	19,19,19,19,19,19,19,19,19
XP_714547_Candida_albicans	NP_012264_Saccharomyces_cerevisiae	81	12	2039	2050	877	12	189	17,17,17,16,19,19,19,19,10,11,12,13
XP_714552_Candida_albicans	NP_010457_Saccharomyces_cerevisiae	81	3	221	223	72	3	25	13,6,6
XP_714565_Candida_albicans	NP_012260_Saccharomyces_cerevisiae	81	23	143	165	53	23	383	15,11,17,16,16,16,16,16,16,15,16,18,17,17,17,18,17,16,15,19,19,20,20
XP_714567_Candida_albicans	NP_010973_Saccharomyces_cerevisiae	81	2	202	203	105	2	25	12,13
XP_714567_Candida_albicans	NP_010973_Saccharomyces_cerevisiae	81	1	264	264	160	0	0	3
XP_714573_Candida_albicans	NP_012124_Saccharomyces_cerevisiae	81	1	134	134	113	1	18	18
XP_714574_Candida_albicans	NP_014316_Saccharomyces_cerevisiae	81	16	228	243	115	16	246	18,18,17,17,17,17,12,13,13,13,14,14,14,15,17,17
XP_714574_Candida_albicans	NP_014316_Saccharomyces_cerevisiae	81	21	283	303	154	21	162	11,10,10,10,9,9,8,7,7,9,8,8,8,6,6,6,6,6,6,6,6
XP_714574_Candida_albicans	NP_014316_Saccharomyces_cerevisiae	81	3	338	340	205	3	57	19,19,19
XP_714574_Candida_albicans	NP_014316_Saccharomyces_cerevisiae	81	2	763	764	471	0	0	1,1
XP_714586_Candida_albicans	NP_014904_Saccharomyces_cerevisiae	81	1	173	173	116	1	19	19
XP_714592_Candida_albicans	NP_009359_Saccharomyces_cerevisiae	81	4	195	198	89	4	53	20,7,7,19
XP_714592_Candida_albicans	NP_009359_Saccharomyces_cerevisiae	81	24	833	856	549	0	0	4,4,4,4,4,4,4,4,4,4,4,4,4,4,4,4,4,4,4,4,4,4,4,4
XP_714592_Candida_albicans	NP_009359_Saccharomyces_cerevisiae	81	25	875	899	580	25	264	7,6,6,6,6,6,6,6,6,6,6,20,20,17,19,20,18,20,19,18,5,5,5,5,6
XP_714592_Candida_albicans	NP_009359_Saccharomyces_cerevisiae	81	7	1013	1019	677	0	0	3,3,3,3,3,3,3
XP_714592_Candida_albicans	NP_009359_Saccharomyces_cerevisiae	81	8	1441	1448	769	0	0	2,3,3,3,3,3,3,3
XP_714593_Candida_albicans	NP_015001_Saccharomyces_cerevisiae	81	3	578	580	434	3	18	5,6,7
XP_714593_Candida_albicans	NP_015001_Saccharomyces_cerevisiae	81	1	647	647	499	0	0	3
XP_714595_Candida_albicans	NP_014575_Saccharomyces_cerevisiae	81	5	1111	1115	412	5	92	20,20,19,20,13
XP_714595_Candida_albicans	NP_014575_Saccharomyces_cerevisiae	81	2	1199	1200	492	0	0	3,3
XP_714595_Candida_albicans	NP_014575_Saccharomyces_cerevisiae	81	1	1242	1242	534	1	20	20
XP_714602_Candida_albicans	NP_010244_Saccharomyces_cerevisiae	81	5	33	37	7	5	95	19,19,19,19,19
XP_714602_Candida_albicans	NP_010244_Saccharomyces_cerevisiae	81	3	135	137	84	3	60	20,20,20
XP_714602_Candida_albicans	NP_010244_Saccharomyces_cerevisiae	81	5	268	272	217	5	100	20,20,20,20,20
XP_714602_Candida_albicans	NP_010244_Saccharomyces_cerevisiae	81	2	421	422	359	2	40	20,20
XP_714602_Candida_albicans	NP_010244_Saccharomyces_cerevisiae	81	2	634	635	533	2	30	12,18
XP_714602_Candida_albicans	NP_010244_Saccharomyces_cerevisiae	81	21	1275	1295	784	21	390	5,20,18,17,17,17,17,19,20,20,20,20,20,20,20,20,20,20,20,20,20
XP_714611_Candida_albicans	NP_012965_Saccharomyces_cerevisiae	81	5	378	382	274	5	80	16,16,16,16,16
XP_714614_Candida_albicans	NP_011863_Saccharomyces_cerevisiae	81	2	496	497	208	2	39	19,20
XP_714614_Candida_albicans	NP_011863_Saccharomyces_cerevisiae	81	2	601	602	295	2	38	20,18
XP_714619_Candida_albicans	NP_012331_Saccharomyces_cerevisiae	81	4	146	149	37	4	80	20,20,20,20
XP_714619_Candida_albicans	NP_012331_Saccharomyces_cerevisiae	81	1	296	296	87	1	20	20
XP_714619_Candida_albicans	NP_012331_Saccharomyces_cerevisiae	81	1	359	359	146	1	20	20
XP_714619_Candida_albicans	NP_012331_Saccharomyces_cerevisiae	81	1	537	537	219	1	15	15
XP_714619_Candida_albicans	NP_012331_Saccharomyces_cerevisiae	81	8	681	688	293	8	96	18,18,18,18,6,6,6,6
XP_714619_Candida_albicans	NP_012331_Saccharomyces_cerevisiae	81	44	812	855	401	14	176	19,19,19,19,18,19,17,7,8,8,6,6,6,5,3,3,3,3,3,2,3,3,3,3,3,3,3,3,3,3,3,3,3,3,3,3,3,3,3,3,3,3,3,3
XP_714619_Candida_albicans	NP_012331_Saccharomyces_cerevisiae	81	1	990	990	521	1	19	19
XP_714679_Candida_albicans	NP_009531_Saccharomyces_cerevisiae	81	1	43	43	30	1	5	5
XP_714679_Candida_albicans	NP_009531_Saccharomyces_cerevisiae	81	51	60	110	42	51	342	6,6,5,5,5,5,5,5,6,7,7,7,7,7,7,7,7,7,7,7,7,7,7,7,7,7,7,7,7,7,7,7,7,7,7,7,7,7,7,7,7,7,7,7,7,7,7,7,7,7,7
XP_714679_Candida_albicans	NP_009531_Saccharomyces_cerevisiae	81	12	1295	1306	848	8	48	5,5,5,4,4,4,4,5,7,7,7,7
XP_714679_Candida_albicans	NP_009531_Saccharomyces_cerevisiae	81	1	1337	1337	882	1	9	9
XP_714686_Candida_albicans	NP_010259_Saccharomyces_cerevisiae	81	6	733	738	343	0	0	1,1,1,1,2,2
XP_714690_Candida_albicans	NP_014298_Saccharomyces_cerevisiae	81	3	495	497	231	3	48	18,15,15
XP_714690_Candida_albicans	NP_014298_Saccharomyces_cerevisiae	81	3	807	809	473	3	54	18,18,18
XP_714693_Candida_albicans	NP_013100_Saccharomyces_cerevisiae	81	1	1531	1531	547	1	6	6
XP_714693_Candida_albicans	NP_013100_Saccharomyces_cerevisiae	81	3	1851	1853	657	3	35	12,12,11
XP_714699_Candida_albicans	NP_012965_Saccharomyces_cerevisiae	81	5	398	402	274	5	85	17,17,17,17,17
XP_714706_Candida_albicans	NP_014245_Saccharomyces_cerevisiae	81	35	692	726	430	30	309	4,4,15,15,15,12,15,15,15,15,15,15,14,12,11,6,6,6,7,4,4,4,5,5,5,6,6,6,7,7,10,10,13,11,9
XP_714706_Candida_albicans	NP_014245_Saccharomyces_cerevisiae	81	14	867	880	520	14	254	16,18,18,19,19,19,16,16,17,18,18,20,20,20
XP_714828_Candida_albicans	NP_014833_Saccharomyces_cerevisiae	81	4	124	127	48	4	42	15,9,9,9
XP_714833_Candida_albicans	NP_010854_Saccharomyces_cerevisiae	81	100	191	290	35	63	479	13,13,12,12,11,7,7,7,7,7,7,7,7,6,6,5,5,5,5,5,5,5,5,5,3,3,3,3,3,3,3,3,3,3,4,5,5,5,5,5,4,5,5,5,5,5,5,5,4,4,4,4,4,4,4,4,4,4,4,4,4,4,4,4,4,4,4,4,4,5,5,5,6,6,6,4,4,4,4,5,6,8,8,8,10,10,10,11,11,11,11,11,11,12,12,12,12,11,11,11
XP_714833_Candida_albicans	NP_010854_Saccharomyces_cerevisiae	81	3	458	460	227	3	44	13,14,17
XP_714833_Candida_albicans	NP_010854_Saccharomyces_cerevisiae	81	1	1013	1013	605	1	11	11
XP_714838_Candida_albicans	NP_014416_Saccharomyces_cerevisiae	81	65	812	876	144	49	734	20,20,20,20,20,20,20,19,19,20,20,20,20,20,20,18,18,16,18,18,19,19,19,19,20,18,18,6,6,6,8,8,8,8,7,7,4,4,4,4,4,4,4,4,4,3,3,4,4,4,4,4,6,6,6,6,11,13,13,14,14,14,15,17,17
XP_714858_Candida_albicans	NP_013349_Saccharomyces_cerevisiae	81	8	600	607	185	8	141	15,16,16,18,19,19,19,19
XP_714858_Candida_albicans	NP_013349_Saccharomyces_cerevisiae	81	2	673	674	245	2	37	18,19
XP_714875_Candida_albicans	NP_012604_Saccharomyces_cerevisiae	81	1	80	80	70	0	0	3
XP_714877_Candida_albicans	NP_012598_Saccharomyces_cerevisiae	81	1	10	10	8	1	6	6
XP_714877_Candida_albicans	NP_012598_Saccharomyces_cerevisiae	81	1	190	190	174	1	8	8
XP_714877_Candida_albicans	NP_012598_Saccharomyces_cerevisiae	81	6	275	280	259	6	110	18,18,18,18,18,20
XP_714878_Candida_albicans	NP_012599_Saccharomyces_cerevisiae	81	12	116	127	41	12	234	19,20,20,20,20,20,20,20,20,20,18,17
XP_714879_Candida_albicans	NP_012719_Saccharomyces_cerevisiae	81	6	318	323	224	6	120	20,20,20,20,20,20
XP_714879_Candida_albicans	NP_012719_Saccharomyces_cerevisiae	81	1	2487	2487	2086	0	0	2
XP_714880_Candida_albicans	NP_010664_Saccharomyces_cerevisiae	81	1	275	275	196	1	20	20
XP_714880_Candida_albicans	NP_010664_Saccharomyces_cerevisiae	81	2	334	335	254	2	40	20,20
XP_714883_Candida_albicans	NP_015487_Saccharomyces_cerevisiae	81	5	737	741	395	5	100	20,20,20,20,20
XP_714883_Candida_albicans	NP_015487_Saccharomyces_cerevisiae	81	4	792	795	417	4	75	18,19,19,19
XP_714889_Candida_albicans	NP_014704_Saccharomyces_cerevisiae	81	1	46	46	40	1	20	20
XP_714899_Candida_albicans	NP_009700_Saccharomyces_cerevisiae	81	1	436	436	272	1	20	20
XP_714899_Candida_albicans	NP_009700_Saccharomyces_cerevisiae	81	3	465	467	299	3	60	20,20,20
XP_714899_Candida_albicans	NP_009700_Saccharomyces_cerevisiae	81	12	734	745	518	4	77	20,19,19,19,3,3,3,3,3,3,3,3
XP_714904_Candida_albicans	NP_009411_Saccharomyces_cerevisiae	81	6	1334	1339	426	6	114	14,20,20,20,20,20
XP_714904_Candida_albicans	NP_009411_Saccharomyces_cerevisiae	81	38	1571	1608	536	38	552	11,13,13,13,13,12,12,12,11,11,7,8,20,20,20,20,20,20,14,14,14,14,15,15,16,16,16,16,15,14,17,17,17,17,16,17,8,8
XP_714904_Candida_albicans	NP_009411_Saccharomyces_cerevisiae	81	31	1688	1718	587	31	418	19,19,19,19,15,17,17,18,10,10,10,10,10,11,11,11,12,12,13,13,11,11,11,8,8,9,9,15,20,20,20
XP_714904_Candida_albicans	NP_009411_Saccharomyces_cerevisiae	81	1	1805	1805	664	1	20	20
XP_714904_Candida_albicans	NP_009411_Saccharomyces_cerevisiae	81	8	1835	1842	676	8	116	15,14,14,14,16,16,13,14
XP_714904_Candida_albicans	NP_009411_Saccharomyces_cerevisiae	81	1	1903	1903	705	1	20	20
XP_714904_Candida_albicans	NP_009411_Saccharomyces_cerevisiae	81	1	1920	1920	721	1	6	6
XP_714904_Candida_albicans	NP_009411_Saccharomyces_cerevisiae	81	11	1968	1978	744	11	144	10,10,10,10,10,16,16,16,16,15,15
XP_714904_Candida_albicans	NP_009411_Saccharomyces_cerevisiae	81	2	2013	2014	784	2	28	14,14
XP_714904_Candida_albicans	NP_009411_Saccharomyces_cerevisiae	81	2	2044	2045	807	2	38	19,19
XP_714904_Candida_albicans	NP_009411_Saccharomyces_cerevisiae	81	23	2133	2155	855	19	250	3,3,3,3,18,18,15,15,15,15,15,16,11,11,6,9,9,9,10,13,13,15,17
XP_714904_Candida_albicans	NP_009411_Saccharomyces_cerevisiae	81	14	2238	2251	895	14	201	20,20,20,20,12,9,5,5,5,5,20,20,20,20
XP_714906_Candida_albicans	NP_010784_Saccharomyces_cerevisiae	81	3	986	988	524	3	60	20,20,20
XP_714906_Candida_albicans	NP_010784_Saccharomyces_cerevisiae	81	1	1092	1092	606	1	20	20
XP_714912_Candida_albicans	NP_013007_Saccharomyces_cerevisiae	81	1	1200	1200	187	1	19	19
XP_714912_Candida_albicans	NP_013007_Saccharomyces_cerevisiae	81	2	1237	1238	212	2	39	20,19
XP_714913_Candida_albicans	NP_013127_Saccharomyces_cerevisiae	81	1	186	186	64	1	20	20
XP_714913_Candida_albicans	NP_013127_Saccharomyces_cerevisiae	81	6	429	434	272	6	93	20,12,20,20,10,11
XP_714915_Candida_albicans	NP_009573_Saccharomyces_cerevisiae	81	1	137	137	115	1	13	13
XP_714915_Candida_albicans	NP_009573_Saccharomyces_cerevisiae	81	9	158	166	136	9	180	20,20,20,20,20,20,20,20,20
XP_714915_Candida_albicans	NP_009573_Saccharomyces_cerevisiae	81	1	249	249	185	1	18	18
XP_714915_Candida_albicans	NP_009573_Saccharomyces_cerevisiae	81	1	754	754	541	1	20	20
XP_714915_Candida_albicans	NP_009573_Saccharomyces_cerevisiae	81	10	1113	1122	860	10	199	20,20,20,19,20,20,20,20,20,20
XP_714920_Candida_albicans	NP_010267_Saccharomyces_cerevisiae	81	7	578	584	211	7	80	5,5,5,5,20,20,20
XP_714920_Candida_albicans	NP_010267_Saccharomyces_cerevisiae	81	18	651	668	241	18	346	20,20,20,20,20,20,20,20,20,20,20,18,18,18,18,18,18,18
XP_714920_Candida_albicans	NP_010267_Saccharomyces_cerevisiae	81	1	766	766	356	1	20	20
XP_714920_Candida_albicans	NP_010267_Saccharomyces_cerevisiae	81	2	815	816	404	2	30	16,14
XP_714932_Candida_albicans	NP_014070_Saccharomyces_cerevisiae	81	1	339	339	167	1	20	20
XP_714940_Candida_albicans	NP_009754_Saccharomyces_cerevisiae	81	5	224	228	78	5	100	20,20,20,20,20
XP_714940_Candida_albicans	NP_009754_Saccharomyces_cerevisiae	81	1	299	299	125	1	20	20
XP_714940_Candida_albicans	NP_009754_Saccharomyces_cerevisiae	81	10	372	381	189	6	55	16,12,9,6,6,6,4,4,4,4
XP_714940_Candida_albicans	NP_009754_Saccharomyces_cerevisiae	81	1	560	560	361	1	20	20
XP_715008_Candida_albicans	NP_010354_Saccharomyces_cerevisiae	81	16	210	225	74	16	229	7,7,7,9,9,18,20,20,20,18,16,16,16,16,15,15
XP_715008_Candida_albicans	NP_010354_Saccharomyces_cerevisiae	81	13	260	272	117	5	99	20,20,20,20,19,4,4,4,4,4,4,4,4
XP_715008_Candida_albicans	NP_010354_Saccharomyces_cerevisiae	81	3	641	643	205	1	5	5,4,4
XP_715008_Candida_albicans	NP_010354_Saccharomyces_cerevisiae	81	20	869	888	339	20	356	15,15,17,16,16,17,17,17,17,19,19,20,20,20,19,19,19,18,18,18
XP_715008_Candida_albicans	NP_010354_Saccharomyces_cerevisiae	81	6	971	976	395	5	58	5,4,15,6,17,15
XP_715008_Candida_albicans	NP_010354_Saccharomyces_cerevisiae	81	2	1050	1051	426	2	18	6,12
XP_715008_Candida_albicans	NP_010354_Saccharomyces_cerevisiae	81	37	1321	1357	509	37	337	8,8,8,9,9,9,10,10,7,7,7,10,10,10,10,9,9,10,10,9,6,6,6,6,6,6,6,6,6,6,6,6,18,18,17,17,16
XP_715008_Candida_albicans	NP_010354_Saccharomyces_cerevisiae	81	4	1467	1470	628	4	78	19,20,20,19
XP_715008_Candida_albicans	NP_010354_Saccharomyces_cerevisiae	81	3	1601	1603	753	3	15	5,5,5
XP_715008_Candida_albicans	NP_010354_Saccharomyces_cerevisiae	81	5	1702	1706	840	5	100	20,20,20,20,20
XP_715011_Candida_albicans	NP_012541_Saccharomyces_cerevisiae	81	1	143	143	68	1	15	15
XP_715011_Candida_albicans	NP_012541_Saccharomyces_cerevisiae	81	6	430	435	261	6	111	19,19,18,18,18,19
XP_715013_Candida_albicans	NP_012538_Saccharomyces_cerevisiae	81	1	202	202	22	1	18	18
XP_715013_Candida_albicans	NP_012538_Saccharomyces_cerevisiae	81	1	212	212	32	1	18	18
XP_715013_Candida_albicans	NP_012538_Saccharomyces_cerevisiae	81	1	230	230	50	1	20	20
XP_715013_Candida_albicans	NP_012538_Saccharomyces_cerevisiae	81	1	247	247	67	1	20	20
XP_715013_Candida_albicans	NP_012538_Saccharomyces_cerevisiae	81	2	325	326	143	2	40	20,20
XP_715013_Candida_albicans	NP_012538_Saccharomyces_cerevisiae	81	2	365	366	179	2	40	20,20
XP_715013_Candida_albicans	NP_012538_Saccharomyces_cerevisiae	81	1	424	424	236	1	20	20
XP_715013_Candida_albicans	NP_012538_Saccharomyces_cerevisiae	81	1	515	515	323	1	20	20
XP_715013_Candida_albicans	NP_012538_Saccharomyces_cerevisiae	81	1	585	585	393	1	14	14
XP_715013_Candida_albicans	NP_012538_Saccharomyces_cerevisiae	81	1	700	700	508	1	20	20
XP_715013_Candida_albicans	NP_012538_Saccharomyces_cerevisiae	81	2	985	986	678	2	38	20,18
XP_715014_Candida_albicans	NP_010577_Saccharomyces_cerevisiae	81	3	2575	2577	661	3	59	20,19,20
XP_715017_Candida_albicans	NP_012939_Saccharomyces_cerevisiae	81	6	105	110	50	5	70	10,10,13,17,20,3
XP_715017_Candida_albicans	NP_012939_Saccharomyces_cerevisiae	81	16	210	225	131	2	10	3,3,3,3,3,4,4,4,4,4,4,4,4,4,5,5
XP_715025_Candida_albicans	NP_012942_Saccharomyces_cerevisiae	81	17	956	972	28	17	255	15,15,15,14,14,14,14,15,15,15,14,15,16,16,16,16,16
XP_715025_Candida_albicans	NP_012942_Saccharomyces_cerevisiae	81	8	1134	1141	153	8	101	12,12,12,8,12,14,14,17
XP_715025_Candida_albicans	NP_012942_Saccharomyces_cerevisiae	81	1	1620	1620	481	1	20	20
XP_715034_Candida_albicans	NP_116695_Saccharomyces_cerevisiae	81	5	499	503	219	5	95	18,19,19,19,20
XP_715034_Candida_albicans	NP_116695_Saccharomyces_cerevisiae	81	1	692	692	343	1	20	20
XP_715034_Candida_albicans	NP_116695_Saccharomyces_cerevisiae	81	6	762	767	379	6	107	19,18,18,18,18,16
XP_715036_Candida_albicans	NP_010717_Saccharomyces_cerevisiae	81	1	646	646	106	1	7	7
XP_715036_Candida_albicans	NP_010717_Saccharomyces_cerevisiae	81	4	674	677	130	4	80	20,20,20,20
XP_715059_Candida_albicans	NP_011062_Saccharomyces_cerevisiae	81	1	124	124	65	1	20	20
XP_715131_Candida_albicans	NP_009530_Saccharomyces_cerevisiae	81	11	169	179	26	11	169	20,19,14,14,14,13,14,14,15,15,17
XP_715133_Candida_albicans	NP_010082_Saccharomyces_cerevisiae	81	1	542	542	120	1	10	10
XP_715133_Candida_albicans	NP_010082_Saccharomyces_cerevisiae	81	1	1039	1039	296	0	0	3
XP_715133_Candida_albicans	NP_010082_Saccharomyces_cerevisiae	81	1	1204	1204	439	0	0	3
XP_715133_Candida_albicans	NP_010082_Saccharomyces_cerevisiae	81	1	1354	1354	554	0	0	3
XP_715133_Candida_albicans	NP_010082_Saccharomyces_cerevisiae	81	11	1363	1373	563	0	0	3,3,3,3,3,3,3,3,3,3,3
XP_715141_Candida_albicans	NP_012982_Saccharomyces_cerevisiae	81	1	1535	1535	314	0	0	3
XP_715141_Candida_albicans	NP_012982_Saccharomyces_cerevisiae	81	12	1579	1590	336	12	228	20,20,14,14,20,20,20,20,20,20,20,20
XP_715141_Candida_albicans	NP_012982_Saccharomyces_cerevisiae	81	3	1763	1765	404	3	47	20,20,7
XP_715141_Candida_albicans	NP_012982_Saccharomyces_cerevisiae	81	10	1827	1836	423	10	188	20,20,16,16,16,20,20,20,20,20
XP_715143_Candida_albicans	NP_116647_Saccharomyces_cerevisiae	81	1	1119	1119	703	1	20	20
XP_715143_Candida_albicans	NP_116647_Saccharomyces_cerevisiae	81	1	1169	1169	753	1	20	20
XP_715144_Candida_albicans	NP_013071_Saccharomyces_cerevisiae	81	5	211	215	163	5	96	19,20,19,19,19
XP_715144_Candida_albicans	NP_013071_Saccharomyces_cerevisiae	81	2	272	273	221	2	40	20,20
XP_715144_Candida_albicans	NP_013071_Saccharomyces_cerevisiae	81	5	283	287	227	2	40	3,3,3,20,20
XP_715144_Candida_albicans	NP_013071_Saccharomyces_cerevisiae	81	4	326	329	257	4	79	20,20,20,19
XP_715144_Candida_albicans	NP_013071_Saccharomyces_cerevisiae	81	2	348	349	278	2	40	20,20
XP_715144_Candida_albicans	NP_013071_Saccharomyces_cerevisiae	81	6	395	400	317	6	105	20,20,20,20,20,5
XP_715144_Candida_albicans	NP_013071_Saccharomyces_cerevisiae	81	11	538	548	432	2	39	3,3,3,3,3,3,3,3,3,20,19
XP_715147_Candida_albicans	NP_013458_Saccharomyces_cerevisiae	81	11	8	18	3	11	202	18,20,20,20,20,20,20,20,20,11,13
XP_715151_Candida_albicans	NP_013387_Saccharomyces_cerevisiae	81	1	65	65	40	1	20	20
XP_715151_Candida_albicans	NP_013387_Saccharomyces_cerevisiae	81	2	188	189	129	2	36	18,18
XP_715151_Candida_albicans	NP_013387_Saccharomyces_cerevisiae	81	1	300	300	221	1	5	5
XP_715157_Candida_albicans	NP_116651_Saccharomyces_cerevisiae	81	4	100	103	41	4	63	17,16,16,14
XP_715157_Candida_albicans	NP_116651_Saccharomyces_cerevisiae	81	9	391	399	264	9	154	12,11,18,18,19,19,19,19,19
XP_715157_Candida_albicans	NP_116651_Saccharomyces_cerevisiae	81	2	471	472	332	2	38	19,19
XP_715157_Candida_albicans	NP_116651_Saccharomyces_cerevisiae	81	2	494	495	355	2	38	19,19
XP_715157_Candida_albicans	NP_116651_Saccharomyces_cerevisiae	81	10	645	654	486	10	180	19,18,18,18,18,19,19,19,17,15
XP_715171_Candida_albicans	NP_013810_Saccharomyces_cerevisiae	81	1	442	442	49	1	5	5
XP_715171_Candida_albicans	NP_013810_Saccharomyces_cerevisiae	81	1	456	456	63	1	20	20
XP_715171_Candida_albicans	NP_013810_Saccharomyces_cerevisiae	81	2	468	469	75	2	37	19,18
XP_715171_Candida_albicans	NP_013810_Saccharomyces_cerevisiae	81	2	617	618	206	2	40	20,20
XP_715171_Candida_albicans	NP_013810_Saccharomyces_cerevisiae	81	1	628	628	217	1	20	20
XP_715171_Candida_albicans	NP_013810_Saccharomyces_cerevisiae	81	3	667	669	250	3	60	20,20,20
XP_715171_Candida_albicans	NP_013810_Saccharomyces_cerevisiae	81	1	885	885	415	1	13	13
XP_715171_Candida_albicans	NP_013810_Saccharomyces_cerevisiae	81	10	1035	1044	542	9	106	6,5,5,4,12,10,15,18,18,17
XP_715197_Candida_albicans	NP_013072_Saccharomyces_cerevisiae	81	8	151	158	53	8	102	14,14,14,14,15,10,10,11
XP_715197_Candida_albicans	NP_013072_Saccharomyces_cerevisiae	81	4	260	263	92	4	62	11,17,17,17
XP_715201_Candida_albicans	NP_011526_Saccharomyces_cerevisiae	81	2	600	601	107	2	40	20,20
XP_715201_Candida_albicans	NP_011526_Saccharomyces_cerevisiae	81	1	689	689	187	1	9	9
XP_715201_Candida_albicans	NP_011526_Saccharomyces_cerevisiae	81	9	769	777	261	9	99	11,11,11,11,11,11,11,11,11
XP_715203_Candida_albicans	NP_012466_Saccharomyces_cerevisiae	81	8	452	459	328	8	142	20,20,20,17,18,16,15,16
XP_715203_Candida_albicans	NP_012466_Saccharomyces_cerevisiae	81	8	494	501	367	8	157	20,20,19,20,18,20,20,20
XP_715203_Candida_albicans	NP_012466_Saccharomyces_cerevisiae	81	7	541	547	408	7	140	20,20,20,20,20,20,20
XP_715205_Candida_albicans	NP_010931_Saccharomyces_cerevisiae	81	3	573	575	20	3	60	20,20,20
XP_715205_Candida_albicans	NP_010931_Saccharomyces_cerevisiae	81	6	606	611	49	6	120	20,20,20,20,20,20
XP_715205_Candida_albicans	NP_010931_Saccharomyces_cerevisiae	81	3	955	957	329	3	59	20,20,19
XP_715205_Candida_albicans	NP_010931_Saccharomyces_cerevisiae	81	1	997	997	371	1	20	20
XP_715215_Candida_albicans	NP_011625_Saccharomyces_cerevisiae	81	4	373	376	218	4	66	16,16,17,17
XP_715215_Candida_albicans	NP_011625_Saccharomyces_cerevisiae	81	2	399	400	244	0	0	3,3
XP_715215_Candida_albicans	NP_011625_Saccharomyces_cerevisiae	81	3	624	626	325	3	39	13,12,14
XP_715227_Candida_albicans	NP_014045_Saccharomyces_cerevisiae	81	1	277	277	184	0	0	4
XP_715234_Candida_albicans	NP_010858_Saccharomyces_cerevisiae	81	1	386	386	206	1	13	13
XP_715244_Candida_albicans	NP_010854_Saccharomyces_cerevisiae	81	41	247	287	94	27	245	4,4,4,4,4,4,4,4,4,4,5,5,5,6,6,6,4,4,4,4,5,6,8,8,8,10,10,10,11,11,11,11,11,11,12,12,12,12,11,11,11
XP_715244_Candida_albicans	NP_010854_Saccharomyces_cerevisiae	81	4	343	346	167	4	60	14,14,16,16
XP_715244_Candida_albicans	NP_010854_Saccharomyces_cerevisiae	81	1	768	768	550	1	13	13
XP_715318_Candida_albicans	NP_010745_Saccharomyces_cerevisiae	81	4	3322	3325	1533	4	80	20,20,20,20
XP_715318_Candida_albicans	NP_010745_Saccharomyces_cerevisiae	81	14	3947	3960	1947	7	81	17,16,12,10,9,9,8,3,3,3,3,3,3,3
XP_715318_Candida_albicans	NP_010745_Saccharomyces_cerevisiae	81	1	4117	4117	2050	1	18	18
XP_715318_Candida_albicans	NP_010745_Saccharomyces_cerevisiae	81	2	4835	4836	2363	0	0	3,3
XP_715318_Candida_albicans	NP_010745_Saccharomyces_cerevisiae	81	1	5169	5169	2591	0	0	3
XP_715320_Candida_albicans	NP_010993_Saccharomyces_cerevisiae	81	2	517	518	456	2	40	20,20
XP_715320_Candida_albicans	NP_010993_Saccharomyces_cerevisiae	81	12	979	990	837	12	225	19,20,18,18,18,18,19,19,19,19,19,19
XP_715332_Candida_albicans	NP_014779_Saccharomyces_cerevisiae	81	1	125	125	32	1	18	18
XP_715332_Candida_albicans	NP_014779_Saccharomyces_cerevisiae	81	1	368	368	273	1	20	20
XP_715334_Candida_albicans	NP_010682_Saccharomyces_cerevisiae	81	4	60	63	13	4	80	20,20,20,20
XP_715334_Candida_albicans	NP_010682_Saccharomyces_cerevisiae	81	3	92	94	39	3	26	14,6,6
XP_715346_Candida_albicans	NP_010107_Saccharomyces_cerevisiae	81	1	354	354	206	1	17	17
XP_715346_Candida_albicans	NP_010107_Saccharomyces_cerevisiae	81	1	690	690	504	1	13	13
XP_715352_Candida_albicans	NP_012995_Saccharomyces_cerevisiae	81	4	50	53	31	4	40	7,7,6,20
XP_715352_Candida_albicans	NP_012995_Saccharomyces_cerevisiae	81	3	246	248	149	3	59	20,20,19
XP_715352_Candida_albicans	NP_012995_Saccharomyces_cerevisiae	81	2	345	346	224	2	38	19,19
XP_715352_Candida_albicans	NP_012995_Saccharomyces_cerevisiae	81	7	416	422	280	7	104	11,16,16,15,15,15,16
XP_715352_Candida_albicans	NP_012995_Saccharomyces_cerevisiae	81	1	817	817	570	1	18	18
XP_715368_Candida_albicans	NP_013771_Saccharomyces_cerevisiae	81	1	559	559	56	1	20	20
XP_715372_Candida_albicans	NP_010687_Saccharomyces_cerevisiae	81	1	168	168	147	1	18	18
XP_715374_Candida_albicans	NP_010683_Saccharomyces_cerevisiae	81	1	1810	1810	522	1	20	20
XP_715374_Candida_albicans	NP_010683_Saccharomyces_cerevisiae	81	4	1983	1986	665	4	80	20,20,20,20
XP_715402_Candida_albicans	NP_014551_Saccharomyces_cerevisiae	81	7	495	501	72	7	140	20,20,20,20,20,20,20
XP_715402_Candida_albicans	NP_014551_Saccharomyces_cerevisiae	81	4	609	612	153	4	80	20,20,20,20
XP_715402_Candida_albicans	NP_014551_Saccharomyces_cerevisiae	81	2	832	833	317	2	31	15,16
XP_715406_Candida_albicans	NP_011105_Saccharomyces_cerevisiae	81	8	328	335	10	8	82	7,6,11,12,11,11,12,12
XP_715407_Candida_albicans	NP_011099_Saccharomyces_cerevisiae	81	1	229	229	133	1	20	20
XP_715407_Candida_albicans	NP_011099_Saccharomyces_cerevisiae	81	4	254	257	158	4	70	19,17,17,17
XP_715407_Candida_albicans	NP_011099_Saccharomyces_cerevisiae	81	1	1408	1408	1174	1	20	20
XP_715407_Candida_albicans	NP_011099_Saccharomyces_cerevisiae	81	4	1516	1519	1277	4	74	18,18,18,20
XP_715412_Candida_albicans	NP_014759_Saccharomyces_cerevisiae	81	1	1003	1003	248	1	20	20
XP_715412_Candida_albicans	NP_014759_Saccharomyces_cerevisiae	81	2	1033	1034	278	2	40	20,20
XP_715415_Candida_albicans	NP_015493_Saccharomyces_cerevisiae	81	1	126	126	29	1	16	16
XP_715415_Candida_albicans	NP_015493_Saccharomyces_cerevisiae	81	1	176	176	72	0	0	4
XP_715415_Candida_albicans	NP_015493_Saccharomyces_cerevisiae	81	1	204	204	100	1	20	20
XP_715425_Candida_albicans	NP_010196_Saccharomyces_cerevisiae	81	5	62	66	30	5	82	15,15,17,17,18
XP_715429_Candida_albicans	NP_014567_Saccharomyces_cerevisiae	81	21	779	799	97	11	111	4,4,4,4,4,4,4,4,4,4,7,7,9,9,9,11,12,12,12,12,11
XP_715429_Candida_albicans	NP_014567_Saccharomyces_cerevisiae	81	6	1591	1596	697	6	104	16,16,16,16,20,20
XP_715432_Candida_albicans	NP_014760_Saccharomyces_cerevisiae	81	5	210	214	91	5	100	20,20,20,20,20
XP_715435_Candida_albicans	NP_010474_Saccharomyces_cerevisiae	81	1	166	166	141	1	19	19
XP_715435_Candida_albicans	NP_010474_Saccharomyces_cerevisiae	81	6	524	529	479	6	93	14,14,13,12,20,20
XP_715437_Candida_albicans	NP_010475_Saccharomyces_cerevisiae	81	8	353	360	308	8	61	19,6,6,6,6,6,6,6
XP_715438_Candida_albicans	NP_010476_Saccharomyces_cerevisiae	81	3	36	38	10	3	48	17,16,15
XP_715439_Candida_albicans	NP_013344_Saccharomyces_cerevisiae	81	1	612	612	201	0	0	3
XP_715442_Candida_albicans	NP_012111_Saccharomyces_cerevisiae	81	4	782	785	47	4	78	20,20,20,18
XP_715442_Candida_albicans	NP_012111_Saccharomyces_cerevisiae	81	15	1134	1148	309	12	237	20,20,20,19,18,4,4,4,20,20,20,20,20,20,20
XP_715442_Candida_albicans	NP_012111_Saccharomyces_cerevisiae	81	6	1424	1429	558	2	34	18,16,3,3,3,3
XP_715524_Candida_albicans	NP_014712_Saccharomyces_cerevisiae	81	4	260	263	114	4	60	15,15,15,15
XP_715524_Candida_albicans	NP_014712_Saccharomyces_cerevisiae	81	3	362	364	172	3	24	7,8,9
XP_715524_Candida_albicans	NP_014712_Saccharomyces_cerevisiae	81	6	411	416	213	6	52	9,7,6,8,11,11
XP_715524_Candida_albicans	NP_014712_Saccharomyces_cerevisiae	81	2	914	915	597	2	31	12,19
XP_715528_Candida_albicans	NP_012774_Saccharomyces_cerevisiae	81	1	525	525	419	1	15	15
XP_715542_Candida_albicans	NP_009537_Saccharomyces_cerevisiae	81	8	270	277	165	8	111	9,9,10,10,19,18,18,18
XP_715542_Candida_albicans	NP_009537_Saccharomyces_cerevisiae	81	1	349	349	243	0	0	3
XP_715547_Candida_albicans	NP_010862_Saccharomyces_cerevisiae	81	17	2369	2385	88	11	132	6,20,20,20,18,17,6,6,6,6,7,4,3,3,3,3,3
XP_715547_Candida_albicans	NP_010862_Saccharomyces_cerevisiae	81	1	2629	2629	292	0	0	4
XP_715569_Candida_albicans	NP_010920_Saccharomyces_cerevisiae	81	5	321	325	250	5	100	20,20,20,20,20
XP_715569_Candida_albicans	NP_010920_Saccharomyces_cerevisiae	81	1	609	609	427	1	18	18
XP_715569_Candida_albicans	NP_010920_Saccharomyces_cerevisiae	81	4	669	672	472	4	78	18,20,20,20
XP_715569_Candida_albicans	NP_010920_Saccharomyces_cerevisiae	81	7	1096	1102	604	7	113	16,17,16,16,16,16,16
XP_715697_Candida_albicans	NP_014668_Saccharomyces_cerevisiae	81	1	495	495	271	1	19	19
XP_715712_Candida_albicans	NP_012926_Saccharomyces_cerevisiae	81	4	914	917	79	4	68	16,18,18,16
XP_715712_Candida_albicans	NP_012926_Saccharomyces_cerevisiae	81	7	947	953	105	7	77	10,9,8,6,15,15,14
XP_715728_Candida_albicans	NP_009976_Saccharomyces_cerevisiae	81	1	638	638	70	1	9	9
XP_715728_Candida_albicans	NP_009976_Saccharomyces_cerevisiae	81	3	774	776	204	3	54	19,20,15
XP_715749_Candida_albicans	NP_013012_Saccharomyces_cerevisiae	81	6	639	644	220	6	120	20,20,20,20,20,20
XP_715749_Candida_albicans	NP_013012_Saccharomyces_cerevisiae	81	4	680	683	260	2	38	19,19,3,3
XP_715749_Candida_albicans	NP_013012_Saccharomyces_cerevisiae	81	10	1064	1073	588	10	193	20,20,20,20,20,15,20,20,18,20
XP_715749_Candida_albicans	NP_013012_Saccharomyces_cerevisiae	81	1	1226	1226	741	0	0	3
XP_715749_Candida_albicans	NP_013012_Saccharomyces_cerevisiae	81	20	1515	1534	990	20	331	11,13,13,20,20,20,19,16,15,16,16,16,17,18,20,18,18,13,15,17
XP_715761_Candida_albicans	NP_015463_Saccharomyces_cerevisiae	81	10	162	171	81	10	193	20,18,18,20,19,20,18,20,20,20
XP_715761_Candida_albicans	NP_015463_Saccharomyces_cerevisiae	81	20	293	312	166	20	385	20,20,20,20,20,20,19,19,14,14,19,20,20,20,20,20,20,20,20,20
XP_715761_Candida_albicans	NP_015463_Saccharomyces_cerevisiae	81	2	438	439	277	2	40	20,20
XP_715772_Candida_albicans	NP_013823_Saccharomyces_cerevisiae	81	1	32	32	31	1	20	20
XP_715772_Candida_albicans	NP_013823_Saccharomyces_cerevisiae	81	2	112	113	107	2	40	20,20
XP_715772_Candida_albicans	NP_013823_Saccharomyces_cerevisiae	81	1	255	255	246	1	16	16
XP_715772_Candida_albicans	NP_013823_Saccharomyces_cerevisiae	81	1	312	312	303	1	20	20
XP_715775_Candida_albicans	NP_015354_Saccharomyces_cerevisiae	81	2	250	251	183	2	40	20,20
XP_715775_Candida_albicans	NP_015354_Saccharomyces_cerevisiae	81	2	260	261	187	2	39	20,19
XP_715775_Candida_albicans	NP_015354_Saccharomyces_cerevisiae	81	8	313	320	222	8	78	12,11,10,10,8,9,9,9
XP_715775_Candida_albicans	NP_015354_Saccharomyces_cerevisiae	81	4	612	615	442	4	80	20,20,20,20
XP_715775_Candida_albicans	NP_015354_Saccharomyces_cerevisiae	81	4	690	693	503	4	79	19,20,20,20
XP_715775_Candida_albicans	NP_015354_Saccharomyces_cerevisiae	81	3	954	956	677	2	17	4,9,8
XP_715775_Candida_albicans	NP_015354_Saccharomyces_cerevisiae	81	1	1123	1123	780	1	14	14
XP_715775_Candida_albicans	NP_015354_Saccharomyces_cerevisiae	81	2	1179	1180	818	2	13	7,6
XP_715788_Candida_albicans	NP_012123_Saccharomyces_cerevisiae	81	1	471	471	94	1	20	20
XP_715865_Candida_albicans	NP_012939_Saccharomyces_cerevisiae	81	5	74	78	50	5	53	13,9,10,10,11
XP_715872_Candida_albicans	NP_009679_Saccharomyces_cerevisiae	81	2	213	214	133	2	33	16,17
XP_715875_Candida_albicans	NP_012774_Saccharomyces_cerevisiae	81	1	525	525	419	1	15	15
XP_715876_Candida_albicans	NP_012777_Saccharomyces_cerevisiae	81	2	44	45	17	2	37	19,18
XP_715876_Candida_albicans	NP_012777_Saccharomyces_cerevisiae	81	19	158	176	108	19	308	18,15,15,16,17,13,19,20,18,18,17,18,17,14,13,15,15,15,15
XP_715893_Candida_albicans	NP_009937_Saccharomyces_cerevisiae	81	3	1503	1505	99	0	0	4,4,4
XP_715893_Candida_albicans	NP_009937_Saccharomyces_cerevisiae	81	1	1517	1517	112	1	6	6
XP_715893_Candida_albicans	NP_009937_Saccharomyces_cerevisiae	81	1	1622	1622	144	1	14	14
XP_715893_Candida_albicans	NP_009937_Saccharomyces_cerevisiae	81	2	2265	2266	401	2	26	14,12
XP_715893_Candida_albicans	NP_009937_Saccharomyces_cerevisiae	81	9	2685	2693	715	9	75	20,20,5,5,5,5,5,5,5
XP_715894_Candida_albicans	NP_009537_Saccharomyces_cerevisiae	81	3	346	348	172	3	42	16,14,12
XP_716011_Candida_albicans	NP_014557_Saccharomyces_cerevisiae	81	2	104	105	45	2	38	19,19
XP_716011_Candida_albicans	NP_014557_Saccharomyces_cerevisiae	81	4	420	423	288	4	69	18,19,16,16
XP_716011_Candida_albicans	NP_014557_Saccharomyces_cerevisiae	81	38	995	1032	765	38	411	9,9,9,9,9,9,9,9,6,6,6,6,6,6,11,12,12,14,14,14,14,14,14,14,13,13,13,13,7,8,8,8,13,14,15,15,15,15
XP_716013_Candida_albicans	NP_009707_Saccharomyces_cerevisiae	81	4	172	175	139	4	73	18,18,18,19
XP_716013_Candida_albicans	NP_009707_Saccharomyces_cerevisiae	81	1	221	221	181	1	12	12
XP_716032_Candida_albicans	NP_010066_Saccharomyces_cerevisiae	81	4	271	274	107	4	58	15,14,14,15
XP_716032_Candida_albicans	NP_010066_Saccharomyces_cerevisiae	81	1	294	294	124	1	13	13
XP_716032_Candida_albicans	NP_010066_Saccharomyces_cerevisiae	81	28	331	358	151	28	264	8,8,7,7,7,7,8,8,8,8,12,11,11,11,12,12,11,11,8,8,9,8,8,9,10,10,13,14
XP_716032_Candida_albicans	NP_010066_Saccharomyces_cerevisiae	81	3	455	457	221	3	55	18,17,20
XP_716032_Candida_albicans	NP_010066_Saccharomyces_cerevisiae	81	2	487	488	236	2	40	20,20
XP_716032_Candida_albicans	NP_010066_Saccharomyces_cerevisiae	81	1	530	530	279	1	20	20
XP_716032_Candida_albicans	NP_010066_Saccharomyces_cerevisiae	81	3	604	606	326	3	30	12,9,9
XP_716032_Candida_albicans	NP_010066_Saccharomyces_cerevisiae	81	1	703	703	420	1	20	20
XP_716032_Candida_albicans	NP_010066_Saccharomyces_cerevisiae	81	1	941	941	635	1	20	20
XP_716032_Candida_albicans	NP_010066_Saccharomyces_cerevisiae	81	1	1297	1297	947	1	9	9
XP_716032_Candida_albicans	NP_010066_Saccharomyces_cerevisiae	81	1	1384	1384	1029	1	20	20
XP_716033_Candida_albicans	NP_014580_Saccharomyces_cerevisiae	81	1	544	544	374	1	20	20
XP_716034_Candida_albicans	NP_014579_Saccharomyces_cerevisiae	81	3	139	141	61	3	50	14,16,20
XP_716034_Candida_albicans	NP_014579_Saccharomyces_cerevisiae	81	1	273	273	118	1	14	14
XP_716034_Candida_albicans	NP_014579_Saccharomyces_cerevisiae	81	6	368	373	192	6	82	18,18,18,16,6,6
XP_716034_Candida_albicans	NP_014579_Saccharomyces_cerevisiae	81	1	559	559	352	1	13	13
XP_716038_Candida_albicans	NP_009348_Saccharomyces_cerevisiae	81	11	71	81	19	11	120	9,9,9,9,9,9,13,13,13,13,14
XP_716038_Candida_albicans	NP_009348_Saccharomyces_cerevisiae	81	2	233	234	160	2	38	19,19
XP_716038_Candida_albicans	NP_009348_Saccharomyces_cerevisiae	81	2	431	432	308	2	38	19,19
XP_716038_Candida_albicans	NP_009348_Saccharomyces_cerevisiae	81	1	509	509	386	1	19	19
XP_716038_Candida_albicans	NP_009348_Saccharomyces_cerevisiae	81	6	826	831	671	6	66	6,6,6,11,18,19
XP_716056_Candida_albicans	NP_013793_Saccharomyces_cerevisiae	81	2	917	918	620	2	40	20,20
XP_716056_Candida_albicans	NP_013793_Saccharomyces_cerevisiae	81	1	1011	1011	705	1	5	5
XP_716056_Candida_albicans	NP_013793_Saccharomyces_cerevisiae	81	1	1039	1039	730	1	20	20
XP_716056_Candida_albicans	NP_013793_Saccharomyces_cerevisiae	81	1	1143	1143	825	1	20	20
XP_716056_Candida_albicans	NP_013793_Saccharomyces_cerevisiae	81	1	1243	1243	903	1	20	20
XP_716056_Candida_albicans	NP_013793_Saccharomyces_cerevisiae	81	8	1477	1484	1097	8	97	13,12,12,12,12,12,12,12
XP_716062_Candida_albicans	NP_014245_Saccharomyces_cerevisiae	81	3	722	724	506	3	51	17,17,17
XP_716062_Candida_albicans	NP_014245_Saccharomyces_cerevisiae	81	4	770	773	528	4	60	15,15,15,15
XP_716066_Candida_albicans	NP_014948_Saccharomyces_cerevisiae	81	7	1461	1467	825	7	85	19,19,7,8,8,11,13
XP_716066_Candida_albicans	NP_014948_Saccharomyces_cerevisiae	81	6	1484	1489	837	6	68	11,11,11,10,12,13
XP_716075_Candida_albicans	NP_010718_Saccharomyces_cerevisiae	81	2	501	502	392	0	0	3,3
XP_716075_Candida_albicans	NP_010718_Saccharomyces_cerevisiae	81	1	711	711	576	1	20	20
XP_716075_Candida_albicans	NP_010718_Saccharomyces_cerevisiae	81	2	919	920	768	2	40	20,20
XP_716089_Candida_albicans	NP_013691_Saccharomyces_cerevisiae	81	1	744	744	325	1	14	14
XP_716099_Candida_albicans	NP_012712_Saccharomyces_cerevisiae	81	1	292	292	115	1	18	18
XP_716099_Candida_albicans	NP_012712_Saccharomyces_cerevisiae	81	4	937	940	751	2	40	3,3,20,20
XP_716101_Candida_albicans	NP_012713_Saccharomyces_cerevisiae	81	2	1466	1467	355	2	30	15,15
XP_716112_Candida_albicans	NP_009385_Saccharomyces_cerevisiae	81	30	1090	1119	220	30	461	14,18,18,16,17,16,16,15,16,15,16,15,15,18,17,17,15,15,15,15,17,11,11,13,13,14,14,17,16,16
XP_716112_Candida_albicans	NP_009385_Saccharomyces_cerevisiae	81	3	1696	1698	538	3	41	14,14,13
XP_716112_Candida_albicans	NP_009385_Saccharomyces_cerevisiae	81	72	1799	1870	589	59	662	9,7,7,7,10,10,9,8,8,8,9,9,10,10,9,4,3,3,3,3,3,3,4,4,4,4,4,4,11,11,11,11,10,10,8,8,8,8,8,11,9,10,10,10,12,14,14,15,15,15,14,13,18,10,12,11,9,10,11,11,11,11,11,11,12,17,17,17,17,15,17,18
XP_716112_Candida_albicans	NP_009385_Saccharomyces_cerevisiae	81	8	2058	2065	798	8	160	20,20,20,20,20,20,20,20
XP_716112_Candida_albicans	NP_009385_Saccharomyces_cerevisiae	81	53	2572	2624	1024	42	539	2,1,1,1,1,1,1,1,1,1,1,9,9,9,9,8,8,9,10,10,10,10,9,12,9,10,6,7,7,7,7,18,16,17,16,17,17,17,16,16,17,19,19,19,16,14,14,13,15,11,17,20,20
XP_716112_Candida_albicans	NP_009385_Saccharomyces_cerevisiae	81	1	2891	2891	1322	1	20	20
XP_716115_Candida_albicans	NP_011403_Saccharomyces_cerevisiae	81	4	112	115	86	4	80	20,20,20,20
XP_716115_Candida_albicans	NP_011403_Saccharomyces_cerevisiae	81	1	206	206	159	1	20	20
XP_716115_Candida_albicans	NP_011403_Saccharomyces_cerevisiae	81	3	331	333	238	3	53	13,20,20
XP_716115_Candida_albicans	NP_011403_Saccharomyces_cerevisiae	81	2	474	475	330	2	40	20,20
XP_716115_Candida_albicans	NP_011403_Saccharomyces_cerevisiae	81	12	624	635	431	11	136	19,19,19,19,19,7,7,7,7,7,6,4
XP_716210_Candida_albicans	NP_014192_Saccharomyces_cerevisiae	81	1	178	178	143	1	14	14
XP_716216_Candida_albicans	NP_014733_Saccharomyces_cerevisiae	81	7	160	166	18	7	138	19,19,20,20,20,20,20
XP_716216_Candida_albicans	NP_014733_Saccharomyces_cerevisiae	81	8	337	344	97	8	56	10,10,8,7,6,5,5,5
XP_716216_Candida_albicans	NP_014733_Saccharomyces_cerevisiae	81	2	432	433	178	2	16	8,8
XP_716216_Candida_albicans	NP_014733_Saccharomyces_cerevisiae	81	7	647	653	371	7	140	20,20,20,20,20,20,20
XP_716222_Candida_albicans	NP_013086_Saccharomyces_cerevisiae	81	1	1059	1059	246	1	11	11
XP_716222_Candida_albicans	NP_013086_Saccharomyces_cerevisiae	81	1	1547	1547	659	1	11	11
XP_716222_Candida_albicans	NP_013086_Saccharomyces_cerevisiae	81	1	1779	1779	861	1	6	6
XP_716222_Candida_albicans	NP_013086_Saccharomyces_cerevisiae	81	4	1842	1845	900	4	43	10,11,11,11
XP_716227_Candida_albicans	NP_013074_Saccharomyces_cerevisiae	81	13	973	985	862	13	191	20,20,16,13,15,15,12,12,12,12,15,15,14
XP_716236_Candida_albicans	NP_013652_Saccharomyces_cerevisiae	81	17	682	698	163	17	98	8,8,7,7,6,6,6,5,5,5,5,5,5,5,5,5,5
XP_716236_Candida_albicans	NP_013652_Saccharomyces_cerevisiae	81	6	817	822	260	6	92	11,14,16,17,17,17
XP_716236_Candida_albicans	NP_013652_Saccharomyces_cerevisiae	81	6	902	907	311	6	74	12,12,12,12,13,13
XP_716236_Candida_albicans	NP_013652_Saccharomyces_cerevisiae	81	18	1383	1400	584	12	78	3,4,4,4,4,4,7,6,6,6,6,6,6,6,6,7,8,8
XP_716236_Candida_albicans	NP_013652_Saccharomyces_cerevisiae	81	28	1525	1552	714	28	301	12,12,12,11,11,10,9,8,7,7,7,7,7,7,9,8,8,8,9,10,11,12,14,14,18,17,18,18
XP_716236_Candida_albicans	NP_013652_Saccharomyces_cerevisiae	81	15	2098	2112	1077	15	227	20,19,19,19,19,19,19,19,10,10,9,5,5,17,18
XP_716236_Candida_albicans	NP_013652_Saccharomyces_cerevisiae	81	7	2332	2338	1299	7	134	19,20,20,19,20,18,18
XP_716236_Candida_albicans	NP_013652_Saccharomyces_cerevisiae	81	1	2350	2350	1313	1	20	20
XP_716236_Candida_albicans	NP_013652_Saccharomyces_cerevisiae	81	8	2359	2366	1322	8	160	20,20,20,20,20,20,20,20
XP_716241_Candida_albicans	NP_009390_Saccharomyces_cerevisiae	81	1	516	516	276	0	0	3
XP_716250_Candida_albicans	NP_013490_Saccharomyces_cerevisiae	81	10	1400	1409	365	10	107	12,12,12,11,10,10,11,10,10,9
XP_716255_Candida_albicans	NP_010223_Saccharomyces_cerevisiae	81	5	198	202	112	5	55	10,10,11,12,12
XP_716263_Candida_albicans	NP_013502_Saccharomyces_cerevisiae	81	8	68	75	37	8	129	16,16,16,18,19,19,17,8
XP_716263_Candida_albicans	NP_013502_Saccharomyces_cerevisiae	81	6	142	147	79	6	103	17,16,16,18,18,18
XP_716263_Candida_albicans	NP_013502_Saccharomyces_cerevisiae	81	3	294	296	206	3	60	20,20,20
XP_716263_Candida_albicans	NP_013502_Saccharomyces_cerevisiae	81	3	308	310	218	3	26	9,9,8
XP_716263_Candida_albicans	NP_013502_Saccharomyces_cerevisiae	81	1	776	776	587	1	14	14
XP_716275_Candida_albicans	NP_012036_Saccharomyces_cerevisiae	81	3	147	149	54	3	42	15,14,13
XP_716275_Candida_albicans	NP_012036_Saccharomyces_cerevisiae	81	13	199	211	66	13	203	18,18,18,18,17,17,17,13,13,12,14,14,14
XP_716275_Candida_albicans	NP_012036_Saccharomyces_cerevisiae	81	15	382	396	152	15	191	5,5,5,5,13,13,12,13,13,10,19,19,19,20,20
XP_716275_Candida_albicans	NP_012036_Saccharomyces_cerevisiae	81	4	435	438	200	4	38	7,6,13,12
XP_716275_Candida_albicans	NP_012036_Saccharomyces_cerevisiae	81	11	521	531	275	11	178	20,20,20,20,13,13,13,13,13,17,16
XP_716276_Candida_albicans	NP_014025_Saccharomyces_cerevisiae	81	5	2245	2249	81	5	83	13,13,19,19,19
XP_716276_Candida_albicans	NP_014025_Saccharomyces_cerevisiae	81	1	2281	2281	112	1	13	13
XP_716276_Candida_albicans	NP_014025_Saccharomyces_cerevisiae	81	1	2476	2476	282	1	19	19
XP_716276_Candida_albicans	NP_014025_Saccharomyces_cerevisiae	81	1	2540	2540	346	1	19	19
XP_716281_Candida_albicans	NP_011840_Saccharomyces_cerevisiae	81	113	181	293	33	86	1216	18,12,12,15,15,15,15,14,13,16,16,16,16,15,16,15,14,14,14,14,12,12,20,19,19,19,20,19,19,20,20,20,20,19,16,19,19,19,18,18,19,18,18,18,15,15,15,13,13,12,13,14,14,14,18,18,18,18,12,12,12,12,12,12,12,12,10,10,10,10,10,10,10,9,9,9,8,8,8,8,9,9,8,8,6,6,3,3,3,3,3,3,3,3,3,3,3,3,3,3,3,3,3,3,3,3,3,3,3,3,3,3,3
XP_716281_Candida_albicans	NP_011840_Saccharomyces_cerevisiae	81	13	518	530	234	13	215	18,17,16,16,17,17,16,17,16,16,16,16,17
XP_716281_Candida_albicans	NP_011840_Saccharomyces_cerevisiae	81	41	616	656	331	14	128	6,3,3,3,3,3,3,3,3,3,3,3,3,3,3,3,3,3,3,5,5,5,4,4,4,4,4,4,4,4,4,7,7,8,11,11,11,14,16,11,11
XP_716281_Candida_albicans	NP_011840_Saccharomyces_cerevisiae	81	3	897	899	520	3	33	10,11,12
XP_716281_Candida_albicans	NP_011840_Saccharomyces_cerevisiae	81	7	981	987	602	7	140	20,20,20,20,20,20,20
XP_716281_Candida_albicans	NP_011840_Saccharomyces_cerevisiae	81	32	1124	1155	708	32	257	5,6,6,8,8,8,8,8,8,8,7,7,7,7,7,7,6,6,6,6,6,6,6,7,7,13,13,12,12,12,12,12
XP_716281_Candida_albicans	NP_011840_Saccharomyces_cerevisiae	81	3	1189	1191	767	3	60	20,20,20
XP_716281_Candida_albicans	NP_011840_Saccharomyces_cerevisiae	81	11	1237	1247	793	11	206	20,20,20,20,20,20,20,20,19,15,12
XP_716281_Candida_albicans	NP_011840_Saccharomyces_cerevisiae	81	26	1327	1352	865	19	215	4,4,4,4,4,4,4,10,10,10,9,12,12,8,11,11,11,10,10,9,9,14,11,16,16,16
XP_716293_Candida_albicans	NP_014541_Saccharomyces_cerevisiae	81	1	462	462	163	0	0	2
XP_716293_Candida_albicans	NP_014541_Saccharomyces_cerevisiae	81	25	835	859	476	25	431	19,19,17,17,18,16,15,15,16,16,17,17,17,16,16,20,20,20,18,18,18,16,18,18,14
XP_716293_Candida_albicans	NP_014541_Saccharomyces_cerevisiae	81	9	999	1007	544	9	173	19,19,19,19,19,19,19,20,20
XP_716293_Candida_albicans	NP_014541_Saccharomyces_cerevisiae	81	5	1033	1037	565	5	30	6,6,6,6,6
XP_716293_Candida_albicans	NP_014541_Saccharomyces_cerevisiae	81	8	1177	1184	672	8	58	6,6,8,7,8,8,8,7
XP_716293_Candida_albicans	NP_014541_Saccharomyces_cerevisiae	81	5	1284	1288	765	5	59	5,6,15,15,18
XP_716293_Candida_albicans	NP_014541_Saccharomyces_cerevisiae	81	11	1427	1437	852	11	208	20,19,20,20,19,18,18,20,18,18,18
XP_716293_Candida_albicans	NP_014541_Saccharomyces_cerevisiae	81	4	1603	1606	957	1	5	5,3,3,3
XP_716293_Candida_albicans	NP_014541_Saccharomyces_cerevisiae	81	9	1649	1657	969	9	147	14,16,16,16,17,17,17,17,17
XP_716298_Candida_albicans	NP_014621_Saccharomyces_cerevisiae	81	2	514	515	140	2	40	20,20
XP_716298_Candida_albicans	NP_014621_Saccharomyces_cerevisiae	81	3	596	598	208	3	33	8,11,14
XP_716298_Candida_albicans	NP_014621_Saccharomyces_cerevisiae	81	2	785	786	362	2	27	14,13
XP_716298_Candida_albicans	NP_014621_Saccharomyces_cerevisiae	81	4	954	957	519	4	80	20,20,20,20
XP_716299_Candida_albicans	NP_009704_Saccharomyces_cerevisiae	81	1	209	209	71	1	18	18
XP_716311_Candida_albicans	NP_012341_Saccharomyces_cerevisiae	81	5	355	359	38	5	61	11,13,13,13,11
XP_716311_Candida_albicans	NP_012341_Saccharomyces_cerevisiae	81	1	426	426	74	1	8	8
XP_716311_Candida_albicans	NP_012341_Saccharomyces_cerevisiae	81	17	488	504	128	17	266	20,18,19,19,17,17,17,17,17,17,7,7,12,17,17,17,11
XP_716311_Candida_albicans	NP_012341_Saccharomyces_cerevisiae	81	6	615	620	234	6	120	20,20,20,20,20,20
XP_716311_Candida_albicans	NP_012341_Saccharomyces_cerevisiae	81	1	665	665	277	1	20	20
XP_716311_Candida_albicans	NP_012341_Saccharomyces_cerevisiae	81	10	769	778	349	9	78	3,14,14,14,6,6,6,6,6,6
XP_716311_Candida_albicans	NP_012341_Saccharomyces_cerevisiae	81	1	858	858	404	1	20	20
XP_716322_Candida_albicans	NP_012394_Saccharomyces_cerevisiae	81	4	585	588	120	4	68	16,15,18,19
XP_716322_Candida_albicans	NP_012394_Saccharomyces_cerevisiae	81	2	978	979	232	2	23	12,11
XP_716322_Candida_albicans	NP_012394_Saccharomyces_cerevisiae	81	3	1278	1280	290	3	57	19,19,19
XP_716322_Candida_albicans	NP_012394_Saccharomyces_cerevisiae	81	4	1305	1308	317	4	76	19,19,19,19
XP_716322_Candida_albicans	NP_012394_Saccharomyces_cerevisiae	81	4	1369	1372	364	4	76	19,19,19,19
XP_716326_Candida_albicans	NP_014814_Saccharomyces_cerevisiae	81	3	371	373	36	3	47	15,16,16
XP_716326_Candida_albicans	NP_014814_Saccharomyces_cerevisiae	81	17	462	478	51	17	252	7,8,8,8,8,8,15,16,20,16,19,19,20,20,20,20,20
XP_716326_Candida_albicans	NP_014814_Saccharomyces_cerevisiae	81	73	606	678	85	73	856	17,16,12,12,12,12,12,12,12,16,15,15,15,14,11,11,11,11,11,13,13,12,13,15,15,19,19,17,16,16,15,15,15,14,14,13,12,13,13,12,10,9,9,9,9,11,11,11,9,11,11,11,11,11,11,10,10,10,10,8,8,8,8,8,8,8,8,8,8,8,7,7,9
XP_716326_Candida_albicans	NP_014814_Saccharomyces_cerevisiae	81	3	787	789	207	3	27	7,10,10
XP_716329_Candida_albicans	NP_012190_Saccharomyces_cerevisiae	81	6	140	145	115	0	0	4,4,4,4,4,4
XP_716334_Candida_albicans	NP_009490_Saccharomyces_cerevisiae	81	9	303	311	88	9	126	16,16,16,16,11,13,13,13,12
XP_716334_Candida_albicans	NP_009490_Saccharomyces_cerevisiae	81	5	394	398	166	5	42	8,8,8,9,9
XP_716334_Candida_albicans	NP_009490_Saccharomyces_cerevisiae	81	2	515	516	234	2	17	8,9
XP_716334_Candida_albicans	NP_009490_Saccharomyces_cerevisiae	81	3	580	582	299	0	0	3,3,3
XP_716334_Candida_albicans	NP_009490_Saccharomyces_cerevisiae	81	8	1165	1172	598	5	45	9,9,9,9,9,3,3,3
XP_716433_Candida_albicans	NP_014207_Saccharomyces_cerevisiae	81	47	170	216	51	45	491	12,12,12,9,9,10,10,10,10,12,12,11,11,11,10,10,10,10,10,9,9,9,10,10,11,11,5,5,4,4,5,5,5,5,5,7,10,14,14,14,14,20,20,20,19,17,17
XP_716433_Candida_albicans	NP_014207_Saccharomyces_cerevisiae	81	41	441	481	199	41	556	19,20,20,19,18,19,18,17,17,14,13,13,13,10,9,14,15,14,14,13,13,12,11,10,9,9,9,9,9,5,5,7,10,10,10,14,15,20,20,20,20
XP_716433_Candida_albicans	NP_014207_Saccharomyces_cerevisiae	81	59	564	622	266	48	708	11,11,11,11,17,16,17,18,18,18,16,15,17,17,17,11,17,18,14,12,11,13,14,12,12,12,12,13,15,15,15,15,16,16,12,11,11,13,13,17,17,17,17,17,17,3,3,3,3,3,3,3,3,3,3,3,17,17,19
XP_716433_Candida_albicans	NP_014207_Saccharomyces_cerevisiae	81	1	929	929	558	1	20	20
XP_716433_Candida_albicans	NP_014207_Saccharomyces_cerevisiae	81	3	1439	1441	1022	3	39	18,11,10
XP_716433_Candida_albicans	NP_014207_Saccharomyces_cerevisiae	81	10	1499	1508	1079	10	181	19,20,20,20,18,18,18,20,14,14
XP_716441_Candida_albicans	NP_013581_Saccharomyces_cerevisiae	81	4	67	70	30	4	76	19,19,19,19
XP_716446_Candida_albicans	NP_013580_Saccharomyces_cerevisiae	81	11	46	56	34	11	217	20,20,20,20,20,20,20,20,19,19,19
XP_716459_Candida_albicans	NP_009593_Saccharomyces_cerevisiae	81	1	148	148	63	1	13	13
XP_716466_Candida_albicans	NP_015098_Saccharomyces_cerevisiae	81	2	7	8	5	2	40	20,20
XP_716466_Candida_albicans	NP_015098_Saccharomyces_cerevisiae	81	3	24	26	22	3	60	20,20,20
XP_716466_Candida_albicans	NP_015098_Saccharomyces_cerevisiae	81	3	104	106	63	3	21	7,7,7
XP_716466_Candida_albicans	NP_015098_Saccharomyces_cerevisiae	81	14	115	128	68	7	46	2,2,2,1,1,1,1,6,6,6,6,7,7,8
XP_716466_Candida_albicans	NP_015098_Saccharomyces_cerevisiae	81	1	257	257	169	1	6	6
XP_716477_Candida_albicans	NP_015504_Saccharomyces_cerevisiae	81	1	351	351	229	0	0	3
XP_716543_Candida_albicans	NP_010972_Saccharomyces_cerevisiae	81	4	122	125	42	4	58	19,19,10,10
XP_716545_Candida_albicans	NP_012005_Saccharomyces_cerevisiae	81	5	332	336	129	2	10	5,5,2,2,2
XP_716545_Candida_albicans	NP_012005_Saccharomyces_cerevisiae	81	12	622	633	365	12	124	16,7,7,10,10,10,11,11,10,11,11,10
XP_716562_Candida_albicans	NP_015507_Saccharomyces_cerevisiae	81	2	511	512	429	2	40	20,20
XP_716562_Candida_albicans	NP_015507_Saccharomyces_cerevisiae	81	8	560	567	474	8	152	20,20,16,17,19,20,20,20
XP_716569_Candida_albicans	NP_011385_Saccharomyces_cerevisiae	81	2	489	490	36	2	40	20,20
XP_716569_Candida_albicans	NP_011385_Saccharomyces_cerevisiae	81	2	576	577	119	2	40	20,20
XP_716569_Candida_albicans	NP_011385_Saccharomyces_cerevisiae	81	1	600	600	143	1	20	20
XP_716569_Candida_albicans	NP_011385_Saccharomyces_cerevisiae	81	1	700	700	237	1	20	20
XP_716569_Candida_albicans	NP_011385_Saccharomyces_cerevisiae	81	20	769	788	303	20	400	20,20,20,20,20,20,20,20,20,20,20,20,20,20,20,20,20,20,20,20
XP_716590_Candida_albicans	NP_009492_Saccharomyces_cerevisiae	81	1	757	757	189	1	19	19
XP_716590_Candida_albicans	NP_009492_Saccharomyces_cerevisiae	81	100	1551	1650	567	100	1507	19,17,17,17,16,16,15,7,7,7,7,7,7,7,12,12,12,11,11,11,15,17,16,15,16,17,16,16,17,17,17,17,16,14,14,16,16,17,17,17,17,14,14,15,15,15,14,14,13,13,14,15,15,14,15,15,12,15,15,15,15,17,14,16,16,16,16,14,16,16,17,18,18,18,17,17,17,18,17,16,15,15,18,18,18,18,18,17,17,17,15,15,15,15,16,16,16,17,17,18
XP_716594_Candida_albicans	NP_011299_Saccharomyces_cerevisiae	81	4	391	394	33	4	61	15,15,14,17
XP_716594_Candida_albicans	NP_011299_Saccharomyces_cerevisiae	81	1	425	425	50	1	16	16
XP_716594_Candida_albicans	NP_011299_Saccharomyces_cerevisiae	81	19	503	521	116	16	154	19,19,18,18,17,9,7,7,5,5,5,5,5,5,5,5,4,4,4
XP_716594_Candida_albicans	NP_011299_Saccharomyces_cerevisiae	81	4	545	548	146	4	68	18,18,13,19
XP_716594_Candida_albicans	NP_011299_Saccharomyces_cerevisiae	81	3	800	802	380	3	53	20,17,16
XP_716594_Candida_albicans	NP_011299_Saccharomyces_cerevisiae	81	21	1460	1480	729	21	136	15,6,6,6,6,6,6,6,6,6,5,5,5,5,5,5,5,6,10,10,6
XP_716599_Candida_albicans	NP_014372_Saccharomyces_cerevisiae	81	1	158	158	23	0	0	3
XP_716599_Candida_albicans	NP_014372_Saccharomyces_cerevisiae	81	1	296	296	134	1	5	5
XP_716599_Candida_albicans	NP_014372_Saccharomyces_cerevisiae	81	3	308	310	146	0	0	3,3,3
XP_716599_Candida_albicans	NP_014372_Saccharomyces_cerevisiae	81	11	382	392	216	0	0	3,3,3,3,3,3,3,3,3,3,3
XP_716599_Candida_albicans	NP_014372_Saccharomyces_cerevisiae	81	6	430	435	257	3	30	20,3,3,3,5,5
XP_716599_Candida_albicans	NP_014372_Saccharomyces_cerevisiae	81	1	623	623	400	1	20	20
XP_716603_Candida_albicans	NP_015485_Saccharomyces_cerevisiae	81	11	237	247	110	11	204	17,18,18,18,20,20,19,19,19,19,17
XP_716603_Candida_albicans	NP_015485_Saccharomyces_cerevisiae	81	2	409	410	188	2	40	20,20
XP_716604_Candida_albicans	NP_015485_Saccharomyces_cerevisiae	81	2	200	201	98	2	28	13,15
XP_716604_Candida_albicans	NP_015485_Saccharomyces_cerevisiae	81	8	280	287	121	8	128	16,16,16,16,16,16,14,18
XP_716611_Candida_albicans	NP_009705_Saccharomyces_cerevisiae	81	1	688	688	203	0	0	3
XP_716620_Candida_albicans	NP_010931_Saccharomyces_cerevisiae	81	6	594	599	53	6	116	20,20,19,19,19,19
XP_716620_Candida_albicans	NP_010931_Saccharomyces_cerevisiae	81	1	608	608	62	1	6	6
XP_716620_Candida_albicans	NP_010931_Saccharomyces_cerevisiae	81	1	890	890	263	1	18	18
XP_716620_Candida_albicans	NP_010931_Saccharomyces_cerevisiae	81	3	961	963	329	3	59	20,20,19
XP_716620_Candida_albicans	NP_010931_Saccharomyces_cerevisiae	81	1	1088	1088	430	1	19	19
XP_716620_Candida_albicans	NP_010931_Saccharomyces_cerevisiae	81	1	1206	1206	536	1	17	17
XP_716629_Candida_albicans	NP_012407_Saccharomyces_cerevisiae	81	4	272	275	76	4	41	10,10,11,10
XP_716629_Candida_albicans	NP_012407_Saccharomyces_cerevisiae	81	18	450	467	100	18	251	18,17,14,12,12,12,15,14,15,15,15,15,15,14,13,13,11,11
XP_716629_Candida_albicans	NP_012407_Saccharomyces_cerevisiae	81	6	581	586	161	6	33	6,6,5,6,5,5
XP_716629_Candida_albicans	NP_012407_Saccharomyces_cerevisiae	81	13	658	670	189	13	180	20,20,19,12,11,11,14,15,15,13,9,11,10
XP_716629_Candida_albicans	NP_012407_Saccharomyces_cerevisiae	81	2	1096	1097	450	2	34	20,14
XP_716629_Candida_albicans	NP_012407_Saccharomyces_cerevisiae	81	1	1141	1141	495	1	20	20
XP_716630_Candida_albicans	NP_015158_Saccharomyces_cerevisiae	81	1	1464	1464	649	1	18	18
XP_716630_Candida_albicans	NP_015158_Saccharomyces_cerevisiae	81	1	2483	2483	1493	1	19	19
XP_716632_Candida_albicans	NP_011477_Saccharomyces_cerevisiae	81	2	206	207	128	2	31	13,18
XP_716632_Candida_albicans	NP_011477_Saccharomyces_cerevisiae	81	20	305	324	210	20	340	19,19,20,13,14,14,19,20,20,19,19,17,19,11,11,17,18,18,17,16
XP_716632_Candida_albicans	NP_011477_Saccharomyces_cerevisiae	81	32	403	434	292	32	631	20,20,20,17,17,17,20,20,20,20,20,20,20,20,20,20,20,20,20,20,20,20,20,20,20,20,20,20,20,20,20,20
XP_716632_Candida_albicans	NP_011477_Saccharomyces_cerevisiae	81	20	487	506	374	20	241	8,9,9,9,9,9,5,6,7,8,13,16,16,16,13,16,18,18,18,18
XP_716632_Candida_albicans	NP_011477_Saccharomyces_cerevisiae	81	3	526	528	411	3	60	20,20,20
XP_716633_Candida_albicans	NP_015206_Saccharomyces_cerevisiae	81	2	257	258	33	0	0	3,4
XP_716634_Candida_albicans	NP_012583_Saccharomyces_cerevisiae	81	18	438	455	68	11	69	3,3,3,3,3,3,4,5,5,5,5,7,7,7,7,7,7,7
XP_716635_Candida_albicans	NP_010872_Saccharomyces_cerevisiae	81	1	529	529	234	1	5	5
XP_716703_Candida_albicans	NP_013378_Saccharomyces_cerevisiae	81	2	1215	1216	242	2	38	19,19
XP_716703_Candida_albicans	NP_013378_Saccharomyces_cerevisiae	81	1	1617	1617	571	1	8	8
XP_716705_Candida_albicans	NP_011914_Saccharomyces_cerevisiae	81	1	255	255	63	1	15	15
XP_716726_Candida_albicans	NP_013245_Saccharomyces_cerevisiae	81	24	1461	1484	26	24	281	18,18,18,18,17,14,12,14,14,9,9,7,7,7,7,17,17,16,7,7,7,7,7,7
XP_716726_Candida_albicans	NP_013245_Saccharomyces_cerevisiae	81	2	1532	1533	81	0	0	3,3
XP_716726_Candida_albicans	NP_013245_Saccharomyces_cerevisiae	81	4	1756	1759	278	4	23	6,6,6,5
XP_716726_Candida_albicans	NP_013245_Saccharomyces_cerevisiae	81	2	2073	2074	551	0	0	4,4
XP_716728_Candida_albicans	NP_012896_Saccharomyces_cerevisiae	81	2	781	782	625	2	30	15,15
XP_716745_Candida_albicans	NP_013941_Saccharomyces_cerevisiae	81	4	187	190	95	4	37	6,9,11,11
XP_716752_Candida_albicans	NP_012609_Saccharomyces_cerevisiae	81	5	62	66	8	5	82	6,19,19,19,19
XP_716756_Candida_albicans	NP_010552_Saccharomyces_cerevisiae	81	2	944	945	162	2	29	13,16
XP_716759_Candida_albicans	NP_010753_Saccharomyces_cerevisiae	81	1	97	97	19	1	20	20
XP_716759_Candida_albicans	NP_010753_Saccharomyces_cerevisiae	81	14	128	141	46	14	120	5,5,5,6,6,7,7,7,8,11,11,10,14,18
XP_716771_Candida_albicans	NP_011093_Saccharomyces_cerevisiae	81	5	186	190	69	5	40	8,8,8,8,8
XP_716771_Candida_albicans	NP_011093_Saccharomyces_cerevisiae	81	2	1406	1407	886	2	32	16,16
XP_716771_Candida_albicans	NP_011093_Saccharomyces_cerevisiae	81	28	2326	2353	1481	28	451	20,20,20,18,18,20,20,20,20,20,16,16,14,14,13,14,14,14,14,14,14,14,14,14,14,14,14,14
XP_716771_Candida_albicans	NP_011093_Saccharomyces_cerevisiae	81	6	2466	2471	1517	0	0	4,4,4,4,4,4
XP_716781_Candida_albicans	NP_015485_Saccharomyces_cerevisiae	81	1	251	251	99	1	15	15
XP_716781_Candida_albicans	NP_015485_Saccharomyces_cerevisiae	81	2	291	292	119	2	32	17,15
XP_716792_Candida_albicans	NP_014335_Saccharomyces_cerevisiae	81	2	127	128	38	2	27	7,20
XP_716792_Candida_albicans	NP_014335_Saccharomyces_cerevisiae	81	2	204	205	90	2	17	9,8
XP_716792_Candida_albicans	NP_014335_Saccharomyces_cerevisiae	81	3	569	571	370	3	18	6,6,6
XP_716809_Candida_albicans	NP_012076_Saccharomyces_cerevisiae	81	5	270	274	215	2	10	4,4,4,5,5
XP_716812_Candida_albicans	NP_009788_Saccharomyces_cerevisiae	81	2	174	175	80	2	38	19,19
XP_716812_Candida_albicans	NP_009788_Saccharomyces_cerevisiae	81	24	268	291	142	24	318	18,18,19,20,20,20,20,20,15,11,11,11,11,11,8,8,7,7,7,12,13,13,9,9
XP_716974_Candida_albicans	NP_012529_Saccharomyces_cerevisiae	81	27	831	857	333	27	277	9,9,9,9,10,9,10,10,10,9,9,8,9,9,8,12,12,12,12,12,13,13,12,11,10,10,11
XP_716974_Candida_albicans	NP_012529_Saccharomyces_cerevisiae	81	29	1013	1041	400	29	295	12,12,12,12,10,10,10,10,10,9,9,10,10,10,10,10,10,11,10,10,11,11,11,11,9,9,9,8,9
XP_716974_Candida_albicans	NP_012529_Saccharomyces_cerevisiae	81	5	1168	1172	475	5	67	15,13,13,13,13
XP_716974_Candida_albicans	NP_012529_Saccharomyces_cerevisiae	81	99	1533	1631	563	99	1608	8,9,8,10,10,12,14,14,14,14,14,14,11,12,12,12,18,18,19,19,19,11,11,11,18,18,19,19,20,20,18,16,15,16,16,18,18,18,18,18,18,18,18,17,9,10,20,20,20,20,20,20,20,13,13,13,13,13,13,13,13,13,12,17,17,17,19,18,20,20,20,20,20,20,18,18,18,17,17,16,16,12,13,13,14,14,18,18,20,20,20,20,20,20,20,20,20,20,20
XP_716974_Candida_albicans	NP_012529_Saccharomyces_cerevisiae	81	1	1776	1776	792	1	20	20
XP_716974_Candida_albicans	NP_012529_Saccharomyces_cerevisiae	81	1	2032	2032	1035	1	20	20
XP_716982_Candida_albicans	NP_012953_Saccharomyces_cerevisiae	81	13	50	62	32	13	107	12,12,12,11,6,5,6,6,7,7,7,8,8
XP_716982_Candida_albicans	NP_012953_Saccharomyces_cerevisiae	81	28	162	189	56	28	501	15,15,15,17,18,18,18,18,19,19,18,18,18,18,16,16,17,17,17,17,18,19,20,20,20,20,20,20
XP_716982_Candida_albicans	NP_012953_Saccharomyces_cerevisiae	81	3	1370	1372	722	3	57	19,19,19
XP_716982_Candida_albicans	NP_012953_Saccharomyces_cerevisiae	81	1	1775	1775	953	1	17	17
XP_716982_Candida_albicans	NP_012953_Saccharomyces_cerevisiae	81	7	1785	1791	959	7	118	18,17,16,16,17,17,17
XP_716984_Candida_albicans	NP_013466_Saccharomyces_cerevisiae	81	46	2709	2754	368	31	210	7,7,7,7,7,7,7,7,7,7,5,5,4,4,4,4,4,3,4,4,4,4,4,4,5,6,7,4,4,3,7,7,7,7,7,7,7,7,7,7,7,7,7,7,7,7
XP_716984_Candida_albicans	NP_013466_Saccharomyces_cerevisiae	81	34	2815	2848	454	20	124	7,7,5,5,6,5,5,5,6,6,6,6,7,7,7,7,7,7,7,6,3,3,3,3,3,3,3,2,2,2,2,2,2,2
XP_716984_Candida_albicans	NP_013466_Saccharomyces_cerevisiae	81	1	2995	2995	610	1	5	5
XP_716986_Candida_albicans	NP_014427_Saccharomyces_cerevisiae	81	5	268	272	133	5	70	15,15,13,13,14
XP_716986_Candida_albicans	NP_014427_Saccharomyces_cerevisiae	81	1	303	303	168	1	20	20
XP_716987_Candida_albicans	NP_014426_Saccharomyces_cerevisiae	81	2	172	173	63	2	19	9,10
XP_716987_Candida_albicans	NP_014426_Saccharomyces_cerevisiae	81	1	406	406	214	1	20	20
XP_716987_Candida_albicans	NP_014426_Saccharomyces_cerevisiae	81	4	590	593	304	4	64	16,16,16,16
XP_716987_Candida_albicans	NP_014426_Saccharomyces_cerevisiae	81	1	641	641	331	0	0	3
XP_716987_Candida_albicans	NP_014426_Saccharomyces_cerevisiae	81	8	664	671	347	8	120	20,20,18,17,10,9,10,16
XP_716992_Candida_albicans	NP_010324_Saccharomyces_cerevisiae	81	22	766	787	503	22	285	17,13,12,12,12,12,12,12,12,10,10,13,10,10,8,13,16,17,18,17,12,17
XP_716993_Candida_albicans	NP_010188_Saccharomyces_cerevisiae	81	1	534	534	421	1	20	20
XP_717004_Candida_albicans	NP_010181_Saccharomyces_cerevisiae	81	8	1133	1140	62	8	158	20,20,20,18,20,20,20,20
XP_717004_Candida_albicans	NP_010181_Saccharomyces_cerevisiae	81	5	1212	1216	127	5	100	20,20,20,20,20
XP_717004_Candida_albicans	NP_010181_Saccharomyces_cerevisiae	81	2	1260	1261	173	2	28	14,14
XP_717006_Candida_albicans	NP_011418_Saccharomyces_cerevisiae	81	2	1067	1068	220	2	40	20,20
XP_717006_Candida_albicans	NP_011418_Saccharomyces_cerevisiae	81	1	1185	1185	327	1	19	19
XP_717006_Candida_albicans	NP_011418_Saccharomyces_cerevisiae	81	1	1282	1282	394	1	20	20
XP_717009_Candida_albicans	NP_009594_Saccharomyces_cerevisiae	81	2	694	695	96	2	38	19,19
XP_717009_Candida_albicans	NP_009594_Saccharomyces_cerevisiae	81	4	987	990	229	4	33	13,10,5,5
XP_717124_Candida_albicans	NP_015302_Saccharomyces_cerevisiae	81	1	342	342	247	1	20	20
XP_717124_Candida_albicans	NP_015302_Saccharomyces_cerevisiae	81	11	440	450	324	11	104	7,7,7,7,9,9,9,9,13,13,14
XP_717128_Candida_albicans	NP_009410_Saccharomyces_cerevisiae	81	36	266	301	187	36	423	12,13,13,14,14,14,13,13,11,11,10,13,9,11,10,11,11,12,12,11,10,10,11,11,8,8,8,7,7,11,11,11,18,18,18,18
XP_717136_Candida_albicans	NP_011320_Saccharomyces_cerevisiae	81	4	505	508	154	4	80	20,20,20,20
XP_717136_Candida_albicans	NP_011320_Saccharomyces_cerevisiae	81	1	743	743	364	1	20	20
XP_717136_Candida_albicans	NP_011320_Saccharomyces_cerevisiae	81	1	1730	1730	1204	1	18	18
XP_717136_Candida_albicans	NP_011320_Saccharomyces_cerevisiae	81	3	3174	3176	2604	3	30	12,12,6
XP_717143_Candida_albicans	NP_015075_Saccharomyces_cerevisiae	81	8	397	404	119	8	133	11,14,18,18,18,20,17,17
XP_717143_Candida_albicans	NP_015075_Saccharomyces_cerevisiae	81	38	770	807	253	38	582	20,20,18,15,13,17,16,16,16,18,18,18,17,16,16,16,15,16,16,16,6,6,6,6,7,7,16,16,18,19,19,19,19,19,19,16,15,16
XP_717143_Candida_albicans	NP_015075_Saccharomyces_cerevisiae	81	1	1389	1389	540	1	20	20
XP_717143_Candida_albicans	NP_015075_Saccharomyces_cerevisiae	81	1	1642	1642	711	1	18	18
XP_717143_Candida_albicans	NP_015075_Saccharomyces_cerevisiae	81	1	1783	1783	822	0	0	3
XP_717143_Candida_albicans	NP_015075_Saccharomyces_cerevisiae	81	18	1931	1948	865	18	285	11,11,11,10,19,19,19,19,18,19,17,18,17,18,18,13,14,14
XP_717148_Candida_albicans	NP_014003_Saccharomyces_cerevisiae	81	1	240	240	108	1	20	20
XP_717148_Candida_albicans	NP_014003_Saccharomyces_cerevisiae	81	1	275	275	140	1	9	9
XP_717154_Candida_albicans	NP_013987_Saccharomyces_cerevisiae	81	1	211	211	146	1	20	20
XP_717159_Candida_albicans	NP_014086_Saccharomyces_cerevisiae	81	1	1714	1714	240	1	20	20
XP_717160_Candida_albicans	NP_009615_Saccharomyces_cerevisiae	81	2	247	248	123	2	26	13,13
XP_717160_Candida_albicans	NP_009615_Saccharomyces_cerevisiae	81	22	859	880	534	20	224	11,10,9,12,12,12,12,13,13,12,12,12,13,13,12,12,12,11,6,5,2,2
XP_717160_Candida_albicans	NP_009615_Saccharomyces_cerevisiae	81	11	1000	1010	573	11	84	7,7,7,7,7,6,9,9,9,9,7
XP_717160_Candida_albicans	NP_009615_Saccharomyces_cerevisiae	81	12	1265	1276	723	12	145	11,11,11,12,12,12,12,12,13,13,13,13
XP_717160_Candida_albicans	NP_009615_Saccharomyces_cerevisiae	81	5	1851	1855	973	0	0	4,2,2,2,2
XP_717160_Candida_albicans	NP_009615_Saccharomyces_cerevisiae	81	14	1871	1884	993	14	116	8,8,9,9,8,8,8,8,8,8,8,8,8,10
XP_717169_Candida_albicans	NP_009629_Saccharomyces_cerevisiae	81	8	1095	1102	238	8	143	18,18,18,18,18,18,18,17
XP_717169_Candida_albicans	NP_009629_Saccharomyces_cerevisiae	81	2	1454	1455	318	2	21	11,10
XP_717169_Candida_albicans	NP_009629_Saccharomyces_cerevisiae	81	1	1519	1519	375	1	17	17
XP_717169_Candida_albicans	NP_009629_Saccharomyces_cerevisiae	81	1	1832	1832	464	1	19	19
XP_717169_Candida_albicans	NP_009629_Saccharomyces_cerevisiae	81	1	1954	1954	544	1	19	19
XP_717170_Candida_albicans	NP_010334_Saccharomyces_cerevisiae	81	10	515	524	120	10	125	12,12,11,11,11,11,15,14,14,14
XP_717170_Candida_albicans	NP_010334_Saccharomyces_cerevisiae	81	1	564	564	150	1	15	15
XP_717170_Candida_albicans	NP_010334_Saccharomyces_cerevisiae	81	1	628	628	181	1	16	16
XP_717176_Candida_albicans	NP_014501_Saccharomyces_cerevisiae	81	1	2118	2118	19	1	19	19
XP_717176_Candida_albicans	NP_014501_Saccharomyces_cerevisiae	81	1	2131	2131	32	1	19	19
XP_717176_Candida_albicans	NP_014501_Saccharomyces_cerevisiae	81	1	2145	2145	46	1	20	20
XP_717176_Candida_albicans	NP_014501_Saccharomyces_cerevisiae	81	1	2294	2294	191	1	20	20
XP_717176_Candida_albicans	NP_014501_Saccharomyces_cerevisiae	81	2	2304	2305	201	2	40	20,20
XP_717179_Candida_albicans	NP_014429_Saccharomyces_cerevisiae	81	11	1102	1112	199	11	182	19,18,18,19,17,17,15,15,15,15,14
XP_717179_Candida_albicans	NP_014429_Saccharomyces_cerevisiae	81	1	1277	1277	303	1	6	6
XP_717179_Candida_albicans	NP_014429_Saccharomyces_cerevisiae	81	18	1282	1299	308	15	227	19,19,19,19,17,17,17,14,13,13,13,16,15,8,8,4,4,4
XP_717179_Candida_albicans	NP_014429_Saccharomyces_cerevisiae	81	7	1310	1316	336	5	58	4,4,11,10,11,13,13
XP_717180_Candida_albicans	NP_014428_Saccharomyces_cerevisiae	81	16	1093	1108	58	16	275	20,20,16,16,16,17,16,17,16,18,19,18,19,19,14,14
XP_717180_Candida_albicans	NP_014428_Saccharomyces_cerevisiae	81	23	1152	1174	83	23	346	18,20,18,12,16,13,16,17,17,17,17,16,16,16,16,15,15,13,11,11,12,10,14
XP_717180_Candida_albicans	NP_014428_Saccharomyces_cerevisiae	81	22	1278	1299	146	22	331	20,20,20,20,19,19,19,20,20,20,20,18,10,8,9,9,9,9,9,9,9,15
XP_717180_Candida_albicans	NP_014428_Saccharomyces_cerevisiae	81	1	1429	1429	220	1	12	12
XP_717180_Candida_albicans	NP_014428_Saccharomyces_cerevisiae	81	9	1523	1531	288	1	5	5,3,3,3,3,3,3,3,3
XP_717180_Candida_albicans	NP_014428_Saccharomyces_cerevisiae	81	37	1735	1771	338	35	683	20,20,20,20,20,20,20,20,20,20,20,4,4,20,20,20,20,19,19,19,19,18,19,19,19,19,19,17,17,20,20,20,20,20,20,20,20
XP_717180_Candida_albicans	NP_014428_Saccharomyces_cerevisiae	81	1	1942	1942	538	0	0	4
XP_717180_Candida_albicans	NP_014428_Saccharomyces_cerevisiae	81	7	1952	1958	547	7	71	6,12,12,12,12,8,9
XP_717180_Candida_albicans	NP_014428_Saccharomyces_cerevisiae	81	1	2346	2346	862	1	20	20
XP_717180_Candida_albicans	NP_014428_Saccharomyces_cerevisiae	81	65	2396	2460	881	65	1214	20,20,20,20,20,20,20,20,20,20,20,20,20,20,20,20,20,20,20,20,20,20,20,20,20,20,20,20,20,20,20,20,20,20,20,20,20,20,19,19,19,19,19,20,19,18,19,20,17,17,15,18,18,15,13,11,12,12,12,12,18,19,19,19,16
XP_717187_Candida_albicans	NP_009779_Saccharomyces_cerevisiae	81	3	512	514	46	3	60	20,20,20
XP_717187_Candida_albicans	NP_009779_Saccharomyces_cerevisiae	81	12	591	602	117	12	212	18,18,18,18,18,16,16,18,18,16,20,18
XP_717187_Candida_albicans	NP_009779_Saccharomyces_cerevisiae	81	2	731	732	244	2	31	17,14
XP_717187_Candida_albicans	NP_009779_Saccharomyces_cerevisiae	81	12	762	773	259	12	199	12,12,13,13,15,20,20,20,20,20,20,14
XP_717187_Candida_albicans	NP_009779_Saccharomyces_cerevisiae	81	27	891	917	359	27	485	18,17,14,13,13,13,13,13,19,20,14,18,20,20,20,20,20,20,20,20,20,20,20,20,20,20,20
XP_717187_Candida_albicans	NP_009779_Saccharomyces_cerevisiae	81	1	1073	1073	512	1	13	13
XP_717192_Candida_albicans	NP_012964_Saccharomyces_cerevisiae	81	2	94	95	10	2	40	20,20
XP_717192_Candida_albicans	NP_012964_Saccharomyces_cerevisiae	81	2	192	193	100	2	34	20,14
XP_717192_Candida_albicans	NP_012964_Saccharomyces_cerevisiae	81	1	411	411	272	1	20	20
XP_717215_Candida_albicans	NP_013006_Saccharomyces_cerevisiae	81	1	737	737	78	1	20	20
XP_717215_Candida_albicans	NP_013006_Saccharomyces_cerevisiae	81	1	900	900	232	1	20	20
XP_717227_Candida_albicans	NP_013999_Saccharomyces_cerevisiae	81	1	222	222	81	1	13	13
XP_717233_Candida_albicans	NP_014038_Saccharomyces_cerevisiae	81	1	119	119	23	1	20	20
XP_717244_Candida_albicans	NP_011055_Saccharomyces_cerevisiae	81	3	974	976	302	3	43	15,14,14
XP_717244_Candida_albicans	NP_011055_Saccharomyces_cerevisiae	81	3	1366	1368	512	3	35	11,11,13
XP_717244_Candida_albicans	NP_011055_Saccharomyces_cerevisiae	81	1	2076	2076	702	1	18	18
XP_717244_Candida_albicans	NP_011055_Saccharomyces_cerevisiae	81	1	2595	2595	1024	1	13	13
XP_717245_Candida_albicans	NP_011335_Saccharomyces_cerevisiae	81	4	148	151	18	4	60	15,15,15,15
XP_717245_Candida_albicans	NP_011335_Saccharomyces_cerevisiae	81	1	341	341	142	1	19	19
XP_717245_Candida_albicans	NP_011335_Saccharomyces_cerevisiae	81	7	1024	1030	454	7	94	17,13,13,13,13,13,12
XP_717245_Candida_albicans	NP_011335_Saccharomyces_cerevisiae	81	4	1344	1347	641	4	78	20,20,20,18
XP_717245_Candida_albicans	NP_011335_Saccharomyces_cerevisiae	81	30	1382	1411	657	30	448	10,10,14,15,15,15,17,16,18,16,15,14,12,12,12,12,15,15,17,17,17,17,16,17,17,17,15,15,15,15
XP_717245_Candida_albicans	NP_011335_Saccharomyces_cerevisiae	81	8	1650	1657	857	3	15	5,5,4,4,4,4,4,5
XP_717250_Candida_albicans	NP_010520_Saccharomyces_cerevisiae	81	2	1361	1362	658	2	38	19,19
XP_717333_Candida_albicans	NP_010122_Saccharomyces_cerevisiae	81	41	747	787	80	41	286	12,12,12,5,6,6,6,6,6,6,6,6,5,5,5,5,5,5,5,5,5,5,5,5,5,5,5,5,5,5,11,11,12,12,9,9,9,9,9,9,7
XP_717333_Candida_albicans	NP_010122_Saccharomyces_cerevisiae	81	7	817	823	138	7	109	15,17,18,18,17,12,12
XP_717333_Candida_albicans	NP_010122_Saccharomyces_cerevisiae	81	1	942	942	226	1	14	14
XP_717333_Candida_albicans	NP_010122_Saccharomyces_cerevisiae	81	1	964	964	248	1	20	20
XP_717333_Candida_albicans	NP_010122_Saccharomyces_cerevisiae	81	2	982	983	262	2	40	20,20
XP_717333_Candida_albicans	NP_010122_Saccharomyces_cerevisiae	81	13	1024	1036	293	13	257	18,20,20,19,20,20,20,20,20,20,20,20,20
XP_717336_Candida_albicans	NP_014916_Saccharomyces_cerevisiae	81	1	627	627	178	1	17	17
XP_717336_Candida_albicans	NP_014916_Saccharomyces_cerevisiae	81	5	855	859	390	3	51	17,17,17,4,4
XP_717345_Candida_albicans	NP_014902_Saccharomyces_cerevisiae	81	7	89	95	40	7	111	12,12,12,19,19,18,19
XP_717345_Candida_albicans	NP_014902_Saccharomyces_cerevisiae	81	3	99	101	50	3	60	20,20,20
XP_717350_Candida_albicans	NP_015150_Saccharomyces_cerevisiae	81	1	409	409	330	1	20	20
XP_717350_Candida_albicans	NP_015150_Saccharomyces_cerevisiae	81	1	503	503	400	1	20	20
XP_717352_Candida_albicans	NP_015155_Saccharomyces_cerevisiae	81	9	821	829	28	9	164	18,18,18,18,19,18,20,20,15
XP_717354_Candida_albicans	NP_014897_Saccharomyces_cerevisiae	81	6	105	110	79	5	80	12,12,4,18,19,19
XP_717354_Candida_albicans	NP_014897_Saccharomyces_cerevisiae	81	3	141	143	114	3	60	20,20,20
XP_717354_Candida_albicans	NP_014897_Saccharomyces_cerevisiae	81	9	656	664	544	6	120	3,3,3,20,20,20,20,20,20
XP_717355_Candida_albicans	NP_013839_Saccharomyces_cerevisiae	81	1	262	262	162	1	14	14
XP_717355_Candida_albicans	NP_013839_Saccharomyces_cerevisiae	81	1	324	324	223	1	19	19
XP_717359_Candida_albicans	NP_011988_Saccharomyces_cerevisiae	81	5	900	904	639	5	97	19,19,19,20,20
XP_717359_Candida_albicans	NP_011988_Saccharomyces_cerevisiae	81	1	1012	1012	751	1	20	20
XP_717359_Candida_albicans	NP_011988_Saccharomyces_cerevisiae	81	2	1168	1169	901	2	39	20,19
XP_717364_Candida_albicans	NP_014338_Saccharomyces_cerevisiae	81	4	105	108	42	4	32	7,8,8,9
XP_717367_Candida_albicans	NP_014339_Saccharomyces_cerevisiae	81	1	832	832	654	1	20	20
XP_717369_Candida_albicans	NP_014335_Saccharomyces_cerevisiae	81	6	94	99	80	6	80	18,16,18,18,5,5
XP_717385_Candida_albicans	NP_009531_Saccharomyces_cerevisiae	81	47	750	796	289	39	372	11,10,8,10,12,12,13,13,13,14,14,14,15,14,14,11,11,11,10,10,10,10,7,7,7,7,7,7,5,5,5,5,4,4,4,4,4,4,4,4,5,5,6,6,9,9,10
XP_717385_Candida_albicans	NP_009531_Saccharomyces_cerevisiae	81	2	919	920	427	2	38	19,19
XP_717391_Candida_albicans	NP_010524_Saccharomyces_cerevisiae	81	1	429	429	372	1	16	16
XP_717391_Candida_albicans	NP_010524_Saccharomyces_cerevisiae	81	7	708	714	634	7	138	19,20,20,19,20,20,20
XP_717391_Candida_albicans	NP_010524_Saccharomyces_cerevisiae	81	2	797	798	721	2	40	20,20
XP_717391_Candida_albicans	NP_010524_Saccharomyces_cerevisiae	81	1	982	982	904	1	20	20
XP_717399_Candida_albicans	NP_009757_Saccharomyces_cerevisiae	81	1	804	804	285	1	20	20
XP_717399_Candida_albicans	NP_009757_Saccharomyces_cerevisiae	81	10	909	918	350	10	145	9,10,10,11,13,18,19,19,18,18
XP_717399_Candida_albicans	NP_009757_Saccharomyces_cerevisiae	81	35	1048	1082	378	35	608	19,19,19,20,20,20,20,20,20,17,17,17,20,20,20,20,20,20,19,19,17,17,14,13,11,13,13,13,13,11,11,19,19,19,19
XP_717399_Candida_albicans	NP_009757_Saccharomyces_cerevisiae	81	7	1196	1202	502	7	118	9,18,17,17,17,20,20
XP_717405_Candida_albicans	NP_011261_Saccharomyces_cerevisiae	81	1	573	573	124	1	16	16
XP_717410_Candida_albicans	NP_012809_Saccharomyces_cerevisiae	81	1	375	375	267	1	7	7
XP_717411_Candida_albicans	NP_009928_Saccharomyces_cerevisiae	81	1	97	97	61	1	20	20
XP_717416_Candida_albicans	NP_009739_Saccharomyces_cerevisiae	81	1	2251	2251	265	1	19	19
XP_717416_Candida_albicans	NP_009739_Saccharomyces_cerevisiae	81	17	2389	2405	308	17	278	14,13,14,16,16,13,16,15,16,17,17,19,18,18,18,18,20
XP_717588_Candida_albicans	NP_011278_Saccharomyces_cerevisiae	81	3	178	180	145	0	0	3,3,3
XP_717588_Candida_albicans	NP_011278_Saccharomyces_cerevisiae	81	1	282	282	226	0	0	3
XP_717588_Candida_albicans	NP_011278_Saccharomyces_cerevisiae	81	1	500	500	438	0	0	4
XP_717596_Candida_albicans	NP_011745_Saccharomyces_cerevisiae	81	4	238	241	148	4	80	20,20,20,20
XP_717596_Candida_albicans	NP_011745_Saccharomyces_cerevisiae	81	1	468	468	297	1	20	20
XP_717596_Candida_albicans	NP_011745_Saccharomyces_cerevisiae	81	5	673	677	357	5	65	14,13,13,13,12
XP_717597_Candida_albicans	NP_012434_Saccharomyces_cerevisiae	81	11	240	250	138	8	83	14,14,15,13,10,5,3,4,4,6,6
XP_717597_Candida_albicans	NP_012434_Saccharomyces_cerevisiae	81	3	288	290	174	3	60	20,20,20
XP_717597_Candida_albicans	NP_012434_Saccharomyces_cerevisiae	81	1	352	352	232	1	20	20
XP_717597_Candida_albicans	NP_012434_Saccharomyces_cerevisiae	81	2	460	461	340	2	31	12,19
XP_717597_Candida_albicans	NP_012434_Saccharomyces_cerevisiae	81	2	684	685	505	2	40	20,20
XP_717599_Candida_albicans	NP_011280_Saccharomyces_cerevisiae	81	1	242	242	142	1	5	5
XP_717599_Candida_albicans	NP_011280_Saccharomyces_cerevisiae	81	1	285	285	185	0	0	3
XP_717599_Candida_albicans	NP_011280_Saccharomyces_cerevisiae	81	5	394	398	289	0	0	3,3,3,3,3
XP_717599_Candida_albicans	NP_011280_Saccharomyces_cerevisiae	81	2	496	497	388	1	9	4,9
XP_717599_Candida_albicans	NP_011280_Saccharomyces_cerevisiae	81	1	622	622	500	1	5	5
XP_717602_Candida_albicans	NP_013737_Saccharomyces_cerevisiae	81	17	219	235	130	17	267	14,14,14,14,12,16,16,16,17,17,17,17,16,17,16,17,17
XP_717602_Candida_albicans	NP_013737_Saccharomyces_cerevisiae	81	4	418	421	269	4	72	18,18,18,18
XP_717606_Candida_albicans	NP_011946_Saccharomyces_cerevisiae	81	1	46	46	15	1	12	12
XP_717606_Candida_albicans	NP_011946_Saccharomyces_cerevisiae	81	44	395	438	56	44	599	8,9,10,10,10,10,10,10,10,6,5,5,5,5,5,19,20,20,19,19,19,20,19,20,20,18,18,17,16,18,18,18,17,17,12,10,10,10,15,15,15,15,14,13
XP_717606_Candida_albicans	NP_011946_Saccharomyces_cerevisiae	81	12	588	599	209	12	240	20,20,20,20,20,20,20,20,20,20,20,20
XP_717606_Candida_albicans	NP_011946_Saccharomyces_cerevisiae	81	28	1023	1050	465	28	519	19,17,18,18,18,17,18,19,20,20,20,20,20,20,20,20,19,19,19,20,20,16,16,16,16,16,19,19
XP_717612_Candida_albicans	NP_010678_Saccharomyces_cerevisiae	81	1	714	714	479	1	20	20
XP_717617_Candida_albicans	NP_014796_Saccharomyces_cerevisiae	81	3	665	667	437	3	45	15,15,15
XP_717617_Candida_albicans	NP_014796_Saccharomyces_cerevisiae	81	2	794	795	545	2	30	15,15
XP_717622_Candida_albicans	NP_014039_Saccharomyces_cerevisiae	81	2	1475	1476	1024	2	36	18,18
XP_717632_Candida_albicans	NP_010265_Saccharomyces_cerevisiae	81	15	583	597	80	15	212	19,18,8,8,8,10,9,13,14,16,17,17,17,19,19
XP_717632_Candida_albicans	NP_010265_Saccharomyces_cerevisiae	81	2	920	921	357	2	39	19,20
XP_717632_Candida_albicans	NP_010265_Saccharomyces_cerevisiae	81	2	1023	1024	401	2	37	18,19
XP_717632_Candida_albicans	NP_010265_Saccharomyces_cerevisiae	81	6	1162	1167	489	6	52	10,10,8,8,8,8
XP_717632_Candida_albicans	NP_010265_Saccharomyces_cerevisiae	81	6	1266	1271	530	6	51	11,10,10,10,5,5
XP_717632_Candida_albicans	NP_010265_Saccharomyces_cerevisiae	81	2	2186	2187	841	2	13	7,6
XP_717637_Candida_albicans	NP_010419_Saccharomyces_cerevisiae	81	1	878	878	91	1	11	11
XP_717637_Candida_albicans	NP_010419_Saccharomyces_cerevisiae	81	10	1177	1186	323	5	32	6,6,6,2,2,2,4,4,6,8
XP_717637_Candida_albicans	NP_010419_Saccharomyces_cerevisiae	81	1	1490	1490	629	1	11	11
XP_717638_Candida_albicans	NP_009381_Saccharomyces_cerevisiae	81	7	69	75	6	7	127	19,19,19,18,18,18,16
XP_717638_Candida_albicans	NP_009381_Saccharomyces_cerevisiae	81	9	655	663	125	9	90	7,7,7,7,7,11,14,14,16
XP_717638_Candida_albicans	NP_009381_Saccharomyces_cerevisiae	81	1	698	698	168	1	19	19
XP_717638_Candida_albicans	NP_009381_Saccharomyces_cerevisiae	81	37	830	866	199	37	400	17,16,16,16,16,16,16,16,15,13,6,7,7,7,7,7,7,6,5,5,6,6,6,8,8,9,10,10,10,10,11,10,11,12,14,19,19
XP_717638_Candida_albicans	NP_009381_Saccharomyces_cerevisiae	81	19	924	942	259	19	250	7,6,6,8,8,8,10,16,18,19,16,16,16,16,15,16,16,16,17
XP_717638_Candida_albicans	NP_009381_Saccharomyces_cerevisiae	81	11	964	974	289	11	168	19,19,6,16,16,13,13,14,14,19,19
XP_717639_Candida_albicans	NP_014632_Saccharomyces_cerevisiae	81	4	280	283	88	4	59	5,18,18,18
XP_717648_Candida_albicans	NP_015399_Saccharomyces_cerevisiae	81	1	373	373	304	1	20	20
XP_717653_Candida_albicans	NP_011460_Saccharomyces_cerevisiae	81	2	181	182	133	2	40	20,20
XP_717653_Candida_albicans	NP_011460_Saccharomyces_cerevisiae	81	1	554	554	501	1	20	20
XP_717654_Candida_albicans	NP_009773_Saccharomyces_cerevisiae	81	32	860	891	41	32	373	11,12,10,10,10,10,10,10,12,12,12,12,12,12,12,14,12,12,12,10,10,11,12,12,11,11,12,13,13,13,14,14
XP_717654_Candida_albicans	NP_009773_Saccharomyces_cerevisiae	81	11	1246	1256	279	11	220	20,20,20,20,20,20,20,20,20,20,20
XP_717753_Candida_albicans	NP_011055_Saccharomyces_cerevisiae	81	11	343	353	91	0	0	2,2,2,2,2,2,3,3,3,4,4
XP_717753_Candida_albicans	NP_011055_Saccharomyces_cerevisiae	81	43	1802	1844	536	37	435	16,16,16,16,15,16,16,16,16,16,17,17,17,17,16,16,16,14,6,7,8,8,8,8,7,8,8,8,8,8,8,8,8,8,8,8,4,4,4,4,4,4,6
XP_717753_Candida_albicans	NP_011055_Saccharomyces_cerevisiae	81	1	1966	1966	601	1	17	17
XP_717754_Candida_albicans	NP_011321_Saccharomyces_cerevisiae	81	2	469	470	405	2	40	20,20
XP_717755_Candida_albicans	NP_011504_Saccharomyces_cerevisiae	81	3	729	731	190	3	60	20,20,20
XP_717758_Candida_albicans	NP_011501_Saccharomyces_cerevisiae	81	1	283	283	39	1	9	9
XP_717758_Candida_albicans	NP_011501_Saccharomyces_cerevisiae	81	12	471	482	94	12	191	20,19,19,19,19,19,14,13,13,13,11,12
XP_717758_Candida_albicans	NP_011501_Saccharomyces_cerevisiae	81	4	609	612	174	4	49	16,11,11,11
XP_717758_Candida_albicans	NP_011501_Saccharomyces_cerevisiae	81	1	948	948	438	0	0	4
XP_717760_Candida_albicans	NP_014207_Saccharomyces_cerevisiae	81	36	1818	1853	199	36	449	20,20,20,18,17,18,16,15,15,12,11,11,11,8,7,12,13,14,14,13,13,12,11,11,10,10,10,10,10,6,6,8,11,11,11,14
XP_717760_Candida_albicans	NP_014207_Saccharomyces_cerevisiae	81	25	1936	1960	266	25	355	8,8,9,9,15,15,16,17,17,17,15,15,17,17,17,13,17,18,15,13,12,14,15,13,13
XP_717760_Candida_albicans	NP_014207_Saccharomyces_cerevisiae	81	1	2273	2273	563	1	20	20
XP_717760_Candida_albicans	NP_014207_Saccharomyces_cerevisiae	81	4	2814	2817	1021	4	49	14,12,11,12
XP_717760_Candida_albicans	NP_014207_Saccharomyces_cerevisiae	81	11	2868	2878	1072	11	156	8,8,10,17,15,16,14,13,15,20,20
XP_717763_Candida_albicans	NP_009403_Saccharomyces_cerevisiae	81	2	102	103	68	2	38	19,19
XP_717763_Candida_albicans	NP_009403_Saccharomyces_cerevisiae	81	1	228	228	143	1	20	20
XP_717766_Candida_albicans	NP_013663_Saccharomyces_cerevisiae	81	12	135	146	80	12	202	20,20,17,18,16,17,16,16,16,15,15,16
XP_717766_Candida_albicans	NP_013663_Saccharomyces_cerevisiae	81	1	178	178	119	1	6	6
XP_717766_Candida_albicans	NP_013663_Saccharomyces_cerevisiae	81	7	198	204	139	0	0	3,3,3,3,3,3,3
XP_717766_Candida_albicans	NP_013663_Saccharomyces_cerevisiae	81	2	230	231	165	2	40	20,20
XP_717766_Candida_albicans	NP_013663_Saccharomyces_cerevisiae	81	19	426	444	303	18	289	18,18,18,20,19,19,19,19,19,19,17,17,14,15,9,12,11,6,4
XP_717766_Candida_albicans	NP_013663_Saccharomyces_cerevisiae	81	3	484	486	355	3	33	9,10,14
XP_717766_Candida_albicans	NP_013663_Saccharomyces_cerevisiae	81	1	766	766	564	1	20	20
XP_717766_Candida_albicans	NP_013663_Saccharomyces_cerevisiae	81	6	774	779	572	4	67	7,3,3,20,20,20
XP_717766_Candida_albicans	NP_013663_Saccharomyces_cerevisiae	81	1	879	879	657	1	13	13
XP_717766_Candida_albicans	NP_013663_Saccharomyces_cerevisiae	81	3	950	952	706	3	57	17,20,20
XP_717766_Candida_albicans	NP_013663_Saccharomyces_cerevisiae	81	29	1056	1084	786	29	466	6,7,8,17,15,20,19,20,20,19,20,20,19,19,19,19,20,16,16,18,17,12,12,14,13,13,15,16,17
XP_717766_Candida_albicans	NP_013663_Saccharomyces_cerevisiae	81	17	1213	1229	885	17	301	20,20,19,20,18,18,17,16,16,18,18,18,18,18,17,17,13
XP_717766_Candida_albicans	NP_013663_Saccharomyces_cerevisiae	81	8	1370	1377	955	8	155	20,19,19,19,19,20,20,19
XP_717766_Candida_albicans	NP_013663_Saccharomyces_cerevisiae	81	1	1523	1523	1064	1	20	20
XP_717766_Candida_albicans	NP_013663_Saccharomyces_cerevisiae	81	26	1621	1646	1149	26	358	16,16,16,16,16,16,16,14,14,14,14,16,16,16,16,5,6,8,8,7,13,13,16,16,17,17
XP_717766_Candida_albicans	NP_013663_Saccharomyces_cerevisiae	81	33	1799	1831	1263	33	622	19,19,19,20,20,20,19,19,19,19,19,18,17,17,16,16,17,19,19,20,20,20,20,20,19,20,15,17,20,20,20,20,20
XP_717766_Candida_albicans	NP_013663_Saccharomyces_cerevisiae	81	1	1884	1884	1345	1	20	20
XP_717778_Candida_albicans	NP_013091_Saccharomyces_cerevisiae	81	11	168	178	67	11	154	14,14,14,14,14,14,14,14,14,14,14
XP_717780_Candida_albicans	NP_014910_Saccharomyces_cerevisiae	81	2	548	549	134	2	40	20,20
XP_717780_Candida_albicans	NP_014910_Saccharomyces_cerevisiae	81	4	677	680	169	4	43	11,10,11,11
XP_717780_Candida_albicans	NP_014910_Saccharomyces_cerevisiae	81	2	835	836	287	2	40	20,20
XP_717780_Candida_albicans	NP_014910_Saccharomyces_cerevisiae	81	94	1310	1403	582	39	408	9,9,9,10,7,7,7,7,7,3,3,3,3,4,5,5,5,5,5,5,5,5,5,4,4,5,5,1,1,1,1,1,1,3,3,3,3,3,3,3,3,3,2,2,2,2,2,2,2,2,2,2,2,1,1,1,1,1,1,1,1,1,1,1,1,1,1,1,3,3,3,3,3,3,3,12,12,12,12,12,12,17,17,17,17,18,15,15,16,16,17,16,14,14
XP_717798_Candida_albicans	NP_013015_Saccharomyces_cerevisiae	81	88	409	496	35	88	1091	11,10,10,10,10,10,9,9,10,11,11,11,11,13,13,13,13,11,11,11,11,11,12,12,11,11,12,16,16,16,15,15,16,16,18,18,18,16,15,12,14,13,18,18,19,20,20,20,17,20,20,20,19,19,18,10,10,13,14,14,14,5,5,5,5,5,5,5,5,5,6,8,8,8,8,8,8,8,8,8,10,13,13,14,14,13,17,19
XP_717798_Candida_albicans	NP_013015_Saccharomyces_cerevisiae	81	7	576	582	128	7	140	20,20,20,20,20,20,20
XP_717798_Candida_albicans	NP_013015_Saccharomyces_cerevisiae	81	1	1162	1162	578	1	20	20
XP_717816_Candida_albicans	NP_012242_Saccharomyces_cerevisiae	81	1	462	462	242	1	20	20
XP_717817_Candida_albicans	NP_011048_Saccharomyces_cerevisiae	81	4	37	40	3	4	80	20,20,20,20
XP_717817_Candida_albicans	NP_011048_Saccharomyces_cerevisiae	81	4	226	229	148	4	71	18,18,17,18
XP_717817_Candida_albicans	NP_011048_Saccharomyces_cerevisiae	81	17	532	548	314	14	255	20,20,20,20,20,19,19,19,19,18,17,18,16,10,4,4,4
XP_717822_Candida_albicans	NP_009582_Saccharomyces_cerevisiae	81	2	234	235	30	2	39	19,20
XP_717822_Candida_albicans	NP_009582_Saccharomyces_cerevisiae	81	4	311	314	104	4	56	20,20,8,8
XP_717822_Candida_albicans	NP_009582_Saccharomyces_cerevisiae	81	1	345	345	135	1	20	20
XP_717822_Candida_albicans	NP_009582_Saccharomyces_cerevisiae	81	4	569	572	338	4	80	20,20,20,20
XP_717836_Candida_albicans	NP_012828_Saccharomyces_cerevisiae	81	1	224	224	78	1	20	20
XP_717912_Candida_albicans	NP_012643_Saccharomyces_cerevisiae	81	6	1030	1035	523	6	94	13,14,14,16,18,19
XP_717912_Candida_albicans	NP_012643_Saccharomyces_cerevisiae	81	1	1447	1447	904	1	9	9
XP_717912_Candida_albicans	NP_012643_Saccharomyces_cerevisiae	81	2	1560	1561	1014	2	16	8,8
XP_717916_Candida_albicans	NP_009943_Saccharomyces_cerevisiae	81	20	361	380	211	20	318	16,16,16,15,16,14,15,12,19,19,17,17,17,16,17,14,16,16,15,15
XP_717916_Candida_albicans	NP_009943_Saccharomyces_cerevisiae	81	4	617	620	440	4	80	20,20,20,20
XP_717916_Candida_albicans	NP_009943_Saccharomyces_cerevisiae	81	1	676	676	491	1	20	20
XP_717916_Candida_albicans	NP_009943_Saccharomyces_cerevisiae	81	1	738	738	548	1	20	20
XP_717916_Candida_albicans	NP_009943_Saccharomyces_cerevisiae	81	1	1000	1000	794	1	16	16
XP_717916_Candida_albicans	NP_009943_Saccharomyces_cerevisiae	81	1	1133	1133	922	1	18	18
XP_717919_Candida_albicans	NP_011038_Saccharomyces_cerevisiae	81	1	778	778	158	1	18	18
XP_717919_Candida_albicans	NP_011038_Saccharomyces_cerevisiae	81	2	994	995	278	2	32	16,16
XP_717919_Candida_albicans	NP_011038_Saccharomyces_cerevisiae	81	20	1239	1258	437	18	131	8,8,5,5,6,4,4,5,5,5,5,6,6,6,6,9,10,12,12,12
XP_717919_Candida_albicans	NP_011038_Saccharomyces_cerevisiae	81	3	1346	1348	522	3	47	18,15,14
XP_717919_Candida_albicans	NP_011038_Saccharomyces_cerevisiae	81	5	1541	1545	626	5	79	15,14,14,18,18
XP_717922_Candida_albicans	NP_009469_Saccharomyces_cerevisiae	81	1	264	264	115	1	20	20
XP_717922_Candida_albicans	NP_009469_Saccharomyces_cerevisiae	81	1	933	933	471	1	20	20
XP_717932_Candida_albicans	NP_010413_Saccharomyces_cerevisiae	81	17	1394	1410	661	17	298	17,17,17,18,17,17,18,18,18,18,18,20,20,20,18,14,13
XP_717943_Candida_albicans	NP_012289_Saccharomyces_cerevisiae	81	18	642	659	208	18	285	19,19,19,19,19,19,19,18,17,17,10,10,11,12,12,14,14,17
XP_717943_Candida_albicans	NP_012289_Saccharomyces_cerevisiae	81	29	1071	1099	504	27	442	4,4,18,18,19,17,16,16,17,7,12,12,12,15,15,16,15,16,16,16,18,19,19,17,18,18,20,20,20
XP_717943_Candida_albicans	NP_012289_Saccharomyces_cerevisiae	81	2	1397	1398	750	2	37	19,18
XP_717955_Candida_albicans	NP_010405_Saccharomyces_cerevisiae	81	3	1107	1109	405	3	34	20,7,7
XP_717960_Candida_albicans	NP_011546_Saccharomyces_cerevisiae	81	15	454	468	68	15	181	7,8,13,15,16,15,15,13,13,13,12,13,12,8,8
XP_717960_Candida_albicans	NP_011546_Saccharomyces_cerevisiae	81	2	609	610	151	0	0	3,3
XP_717966_Candida_albicans	NP_009984_Saccharomyces_cerevisiae	81	1	321	321	184	1	20	20
XP_717966_Candida_albicans	NP_009984_Saccharomyces_cerevisiae	81	1	1057	1057	865	1	13	13
XP_718045_Candida_albicans	NP_014736_Saccharomyces_cerevisiae	81	10	539	548	126	10	55	6,6,6,6,6,5,5,5,5,5
XP_718045_Candida_albicans	NP_014736_Saccharomyces_cerevisiae	81	5	726	730	298	5	100	20,20,20,20,20
XP_718045_Candida_albicans	NP_014736_Saccharomyces_cerevisiae	81	7	823	829	376	6	105	5,3,20,20,20,20,20
XP_718045_Candida_albicans	NP_014736_Saccharomyces_cerevisiae	81	2	1082	1083	567	2	40	20,20
XP_718045_Candida_albicans	NP_014736_Saccharomyces_cerevisiae	81	22	1173	1194	645	22	393	20,20,20,20,20,20,20,20,20,20,18,19,19,14,14,14,12,20,18,16,16,13
XP_718045_Candida_albicans	NP_014736_Saccharomyces_cerevisiae	81	5	1239	1243	711	5	100	20,20,20,20,20
XP_718045_Candida_albicans	NP_014736_Saccharomyces_cerevisiae	81	33	1274	1306	732	33	521	12,12,12,13,13,13,13,13,14,14,16,16,16,16,16,15,14,16,16,17,16,17,18,19,16,17,18,16,17,20,20,20,20
XP_718045_Candida_albicans	NP_014736_Saccharomyces_cerevisiae	81	1	1337	1337	795	1	20	20
XP_718045_Candida_albicans	NP_014736_Saccharomyces_cerevisiae	81	1	1475	1475	909	1	20	20
XP_718045_Candida_albicans	NP_014736_Saccharomyces_cerevisiae	81	18	1503	1520	935	18	258	19,19,17,18,18,18,18,19,19,17,17,9,9,9,7,9,9,7
XP_718045_Candida_albicans	NP_014736_Saccharomyces_cerevisiae	81	1	1543	1543	974	1	7	7
XP_718045_Candida_albicans	NP_014736_Saccharomyces_cerevisiae	81	10	1574	1583	1003	9	146	18,18,18,18,18,18,17,14,7,3
XP_718045_Candida_albicans	NP_014736_Saccharomyces_cerevisiae	81	1	1611	1611	1040	1	20	20
XP_718045_Candida_albicans	NP_014736_Saccharomyces_cerevisiae	81	1	1691	1691	1120	1	20	20
XP_718045_Candida_albicans	NP_014736_Saccharomyces_cerevisiae	81	3	1731	1733	1156	3	60	20,20,20
XP_718045_Candida_albicans	NP_014736_Saccharomyces_cerevisiae	81	1	1758	1758	1183	1	20	20
XP_718045_Candida_albicans	NP_014736_Saccharomyces_cerevisiae	81	2	1867	1868	1285	2	40	20,20
XP_718045_Candida_albicans	NP_014736_Saccharomyces_cerevisiae	81	21	1876	1896	1291	21	395	19,19,20,20,20,18,19,17,19,18,18,17,17,17,19,19,19,20,20,20,20
XP_718045_Candida_albicans	NP_014736_Saccharomyces_cerevisiae	81	4	1984	1987	1393	4	79	20,20,20,19
XP_718045_Candida_albicans	NP_014736_Saccharomyces_cerevisiae	81	6	2055	2060	1447	6	113	20,20,20,16,19,18
XP_718045_Candida_albicans	NP_014736_Saccharomyces_cerevisiae	81	2	2197	2198	1560	2	40	20,20
XP_718045_Candida_albicans	NP_014736_Saccharomyces_cerevisiae	81	6	2237	2242	1600	6	108	18,16,18,18,18,20
XP_718050_Candida_albicans	NP_013484_Saccharomyces_cerevisiae	81	1	3401	3401	318	1	20	20
XP_718052_Candida_albicans	NP_013865_Saccharomyces_cerevisiae	81	1	607	607	417	1	20	20
XP_718052_Candida_albicans	NP_013865_Saccharomyces_cerevisiae	81	1	621	621	431	1	20	20
XP_718089_Candida_albicans	NP_010825_Saccharomyces_cerevisiae	81	5	801	805	541	5	50	11,10,10,9,10
XP_718090_Candida_albicans	NP_013123_Saccharomyces_cerevisiae	81	2	511	512	253	2	40	20,20
XP_718090_Candida_albicans	NP_013123_Saccharomyces_cerevisiae	81	2	550	551	291	2	40	20,20
XP_718090_Candida_albicans	NP_013123_Saccharomyces_cerevisiae	81	7	849	855	492	7	82	12,10,11,12,12,12,13
XP_718095_Candida_albicans	NP_010294_Saccharomyces_cerevisiae	81	6	140	145	57	6	44	6,7,7,7,11,6
XP_718095_Candida_albicans	NP_010294_Saccharomyces_cerevisiae	81	4	208	211	96	4	60	15,15,16,14
XP_718095_Candida_albicans	NP_010294_Saccharomyces_cerevisiae	81	1	562	562	427	1	20	20
XP_718106_Candida_albicans	NP_009792_Saccharomyces_cerevisiae	81	1	80	80	29	0	0	4
XP_718106_Candida_albicans	NP_009792_Saccharomyces_cerevisiae	81	8	522	529	135	8	121	13,13,13,11,11,20,20,20
XP_718106_Candida_albicans	NP_009792_Saccharomyces_cerevisiae	81	3	649	651	225	0	0	3,4,4
XP_718106_Candida_albicans	NP_009792_Saccharomyces_cerevisiae	81	6	1151	1156	324	6	88	12,11,11,18,18,18
XP_718116_Candida_albicans	NP_010269_Saccharomyces_cerevisiae	81	3	210	212	108	3	60	20,20,20
XP_718116_Candida_albicans	NP_010269_Saccharomyces_cerevisiae	81	1	276	276	174	1	20	20
XP_718116_Candida_albicans	NP_010269_Saccharomyces_cerevisiae	81	3	338	340	226	3	60	20,20,20
XP_718116_Candida_albicans	NP_010269_Saccharomyces_cerevisiae	81	1	360	360	247	1	20	20
XP_718121_Candida_albicans	NP_011733_Saccharomyces_cerevisiae	81	20	195	214	78	20	256	12,12,14,14,14,13,14,14,14,14,14,14,14,9,8,10,13,13,13,13
XP_718121_Candida_albicans	NP_011733_Saccharomyces_cerevisiae	81	14	1901	1914	1192	14	280	20,20,20,20,20,20,20,20,20,20,20,20,20,20
XP_718121_Candida_albicans	NP_011733_Saccharomyces_cerevisiae	81	1	2254	2254	1535	1	20	20
XP_718123_Candida_albicans	NP_011727_Saccharomyces_cerevisiae	81	4	70	73	24	4	30	7,7,7,9
XP_718124_Candida_albicans	NP_012218_Saccharomyces_cerevisiae	81	7	346	352	103	7	139	20,20,20,20,20,19,20
XP_718124_Candida_albicans	NP_012218_Saccharomyces_cerevisiae	81	17	1038	1054	593	17	226	14,14,14,7,14,14,14,14,14,14,14,11,12,14,14,14,14
XP_718144_Candida_albicans	NP_014615_Saccharomyces_cerevisiae	81	6	415	420	233	6	42	7,7,7,7,7,7
XP_718144_Candida_albicans	NP_014615_Saccharomyces_cerevisiae	81	6	556	561	362	6	42	7,7,7,7,7,7
XP_718144_Candida_albicans	NP_014615_Saccharomyces_cerevisiae	81	14	563	576	369	14	100	8,8,8,7,7,7,7,7,7,7,7,7,6,7
XP_718144_Candida_albicans	NP_014615_Saccharomyces_cerevisiae	81	88	674	761	423	76	446	6,6,4,4,4,4,4,4,4,4,6,6,6,6,6,5,5,6,6,6,6,6,6,5,5,5,5,5,6,6,6,6,6,6,6,6,6,6,6,6,6,6,6,6,6,6,6,6,6,6,6,6,6,6,6,5,5,5,5,5,6,6,6,6,6,7,7,7,7,7,7,6,5,5,4,4,4,4,5,5,5,5,5,6,6,7,7,7
XP_718154_Candida_albicans	NP_011396_Saccharomyces_cerevisiae	81	1	804	804	318	1	20	20
XP_718163_Candida_albicans	NP_011872_Saccharomyces_cerevisiae	81	7	139	145	78	7	130	20,20,20,20,20,14,16
XP_718167_Candida_albicans	NP_014775_Saccharomyces_cerevisiae	81	3	209	211	120	3	60	20,20,20
XP_718167_Candida_albicans	NP_014775_Saccharomyces_cerevisiae	81	1	336	336	226	1	20	20
XP_718167_Candida_albicans	NP_014775_Saccharomyces_cerevisiae	81	2	451	452	306	2	36	17,19
XP_718167_Candida_albicans	NP_014775_Saccharomyces_cerevisiae	81	1	639	639	483	1	16	16
XP_718175_Candida_albicans	NP_014889_Saccharomyces_cerevisiae	81	11	237	247	77	11	87	13,10,8,6,5,8,8,9,7,7,6
XP_718181_Candida_albicans	NP_014785_Saccharomyces_cerevisiae	81	1	258	258	160	1	20	20
XP_718181_Candida_albicans	NP_014785_Saccharomyces_cerevisiae	81	2	378	379	276	2	40	20,20
XP_718182_Candida_albicans	NP_014784_Saccharomyces_cerevisiae	81	1	725	725	436	1	20	20
XP_718182_Candida_albicans	NP_014784_Saccharomyces_cerevisiae	81	1	828	828	498	1	20	20
XP_718182_Candida_albicans	NP_014784_Saccharomyces_cerevisiae	81	2	1349	1350	786	2	40	20,20
XP_718186_Candida_albicans	NP_009503_Saccharomyces_cerevisiae	81	1	221	221	94	1	20	20
XP_718201_Candida_albicans	NP_011010_Saccharomyces_cerevisiae	81	1	719	719	512	1	20	20
XP_718202_Candida_albicans	NP_009502_Saccharomyces_cerevisiae	81	1	640	640	202	1	17	17
XP_718202_Candida_albicans	NP_009502_Saccharomyces_cerevisiae	81	44	679	722	212	44	689	19,20,20,20,20,20,20,19,20,20,19,20,17,17,17,18,18,11,11,10,10,8,8,10,10,16,16,16,17,16,17,18,14,11,12,12,12,12,12,12,19,18,18,19
XP_718202_Candida_albicans	NP_009502_Saccharomyces_cerevisiae	81	11	779	789	268	11	129	17,12,12,12,12,11,11,11,11,10,10
XP_718202_Candida_albicans	NP_009502_Saccharomyces_cerevisiae	81	19	1125	1143	423	19	298	16,16,19,19,13,13,13,13,18,18,18,16,16,15,15,14,16,15,15
XP_718202_Candida_albicans	NP_009502_Saccharomyces_cerevisiae	81	3	1229	1231	486	3	42	16,13,13
XP_718202_Candida_albicans	NP_009502_Saccharomyces_cerevisiae	81	6	1335	1340	525	6	103	19,17,19,16,16,16
XP_718202_Candida_albicans	NP_009502_Saccharomyces_cerevisiae	81	10	1594	1603	634	10	113	11,11,11,10,11,11,12,12,12,12
XP_718206_Candida_albicans	NP_011013_Saccharomyces_cerevisiae	81	1	1351	1351	130	1	20	20
XP_718206_Candida_albicans	NP_011013_Saccharomyces_cerevisiae	81	6	1714	1719	382	6	58	11,11,11,9,8,8
XP_718206_Candida_albicans	NP_011013_Saccharomyces_cerevisiae	81	1	1741	1741	409	0	0	3
XP_718206_Candida_albicans	NP_011013_Saccharomyces_cerevisiae	81	4	1757	1760	418	4	79	20,20,19,20
XP_718208_Candida_albicans	NP_009501_Saccharomyces_cerevisiae	81	46	592	637	63	20	256	9,8,8,7,7,11,11,11,10,10,12,18,18,18,16,15,15,17,17,18,4,4,4,4,4,4,4,4,4,4,4,4,4,4,4,4,4,4,4,4,4,4,4,4,4,4
XP_718208_Candida_albicans	NP_009501_Saccharomyces_cerevisiae	81	3	830	832	190	3	50	16,17,17
XP_718208_Candida_albicans	NP_009501_Saccharomyces_cerevisiae	81	1	844	844	204	1	20	20
XP_718208_Candida_albicans	NP_009501_Saccharomyces_cerevisiae	81	4	1082	1085	389	0	0	3,3,3,3
XP_718208_Candida_albicans	NP_009501_Saccharomyces_cerevisiae	81	2	1088	1089	395	2	22	13,9
XP_718208_Candida_albicans	NP_009501_Saccharomyces_cerevisiae	81	7	1287	1293	532	7	56	12,12,6,6,6,7,7
XP_718208_Candida_albicans	NP_009501_Saccharomyces_cerevisiae	81	1	1310	1310	545	1	20	20
XP_718218_Candida_albicans	NP_009495_Saccharomyces_cerevisiae	81	1	300	300	200	1	18	18
XP_718226_Candida_albicans	NP_116585_Saccharomyces_cerevisiae	81	1	533	533	184	1	20	20
XP_718226_Candida_albicans	NP_116585_Saccharomyces_cerevisiae	81	1	538	538	189	0	0	4
XP_718226_Candida_albicans	NP_116585_Saccharomyces_cerevisiae	81	1	989	989	434	1	20	20
XP_718226_Candida_albicans	NP_116585_Saccharomyces_cerevisiae	81	21	1192	1212	601	21	413	20,20,20,20,20,20,20,20,20,20,20,17,17,20,20,19,20,20,20,20,20
XP_718226_Candida_albicans	NP_116585_Saccharomyces_cerevisiae	81	1	1254	1254	662	1	20	20
XP_718226_Candida_albicans	NP_116585_Saccharomyces_cerevisiae	81	1	1298	1298	706	1	20	20
XP_718229_Candida_albicans	NP_015165_Saccharomyces_cerevisiae	81	1	1194	1194	298	1	18	18
XP_718239_Candida_albicans	NP_013161_Saccharomyces_cerevisiae	81	3	243	245	188	3	60	20,20,20
XP_718246_Candida_albicans	NP_015310_Saccharomyces_cerevisiae	81	13	868	880	205	10	135	20,19,4,4,5,13,13,13,3,5,11,16,20
XP_718256_Candida_albicans	NP_014456_Saccharomyces_cerevisiae	81	4	127	130	53	4	24	5,5,7,7
XP_718256_Candida_albicans	NP_014456_Saccharomyces_cerevisiae	81	8	307	314	197	8	56	7,7,7,7,7,7,7,7
XP_718256_Candida_albicans	NP_014456_Saccharomyces_cerevisiae	81	12	410	421	292	12	84	7,7,7,7,7,7,7,7,7,7,7,7
XP_718256_Candida_albicans	NP_014456_Saccharomyces_cerevisiae	81	3	466	468	342	3	21	7,7,7
XP_718256_Candida_albicans	NP_014456_Saccharomyces_cerevisiae	81	3	526	528	402	1	7	7,3,4
XP_718262_Candida_albicans	NP_014979_Saccharomyces_cerevisiae	81	1	842	842	62	0	0	3
XP_718264_Candida_albicans	NP_014743_Saccharomyces_cerevisiae	81	10	116	125	84	10	186	13,19,18,17,19,20,20,20,20,20
XP_718264_Candida_albicans	NP_014743_Saccharomyces_cerevisiae	81	1	171	171	135	1	11	11
XP_718264_Candida_albicans	NP_014743_Saccharomyces_cerevisiae	81	6	285	290	227	1	8	3,3,3,3,3,8
XP_718264_Candida_albicans	NP_014743_Saccharomyces_cerevisiae	81	1	356	356	285	1	18	18
XP_718265_Candida_albicans	NP_014273_Saccharomyces_cerevisiae	81	1	1431	1431	358	1	15	15
XP_718265_Candida_albicans	NP_014273_Saccharomyces_cerevisiae	81	5	1617	1621	526	5	100	20,20,20,20,20
XP_718265_Candida_albicans	NP_014273_Saccharomyces_cerevisiae	81	2	1672	1673	577	2	40	20,20
XP_718265_Candida_albicans	NP_014273_Saccharomyces_cerevisiae	81	4	1894	1897	742	4	65	11,18,18,18
XP_718266_Candida_albicans	NP_010518_Saccharomyces_cerevisiae	81	2	66	67	32	2	35	17,18
XP_718266_Candida_albicans	NP_010518_Saccharomyces_cerevisiae	81	3	466	468	314	3	15	5,5,5
XP_718269_Candida_albicans	NP_014376_Saccharomyces_cerevisiae	81	4	90	93	21	4	80	20,20,20,20
XP_718269_Candida_albicans	NP_014376_Saccharomyces_cerevisiae	81	1	105	105	36	1	20	20
XP_718269_Candida_albicans	NP_014376_Saccharomyces_cerevisiae	81	2	282	283	179	2	40	20,20
XP_718269_Candida_albicans	NP_014376_Saccharomyces_cerevisiae	81	4	425	428	271	4	78	20,19,19,20
XP_718269_Candida_albicans	NP_014376_Saccharomyces_cerevisiae	81	1	471	471	313	1	20	20
XP_718269_Candida_albicans	NP_014376_Saccharomyces_cerevisiae	81	4	578	581	371	4	79	19,20,20,20
XP_718270_Candida_albicans	NP_014378_Saccharomyces_cerevisiae	81	15	567	581	351	15	210	12,15,16,15,17,18,15,15,14,14,15,12,12,11,9
XP_718271_Candida_albicans	NP_014377_Saccharomyces_cerevisiae	81	2	690	691	405	2	38	18,20
XP_718276_Candida_albicans	NP_011314_Saccharomyces_cerevisiae	81	2	72	73	26	2	36	18,18
XP_718276_Candida_albicans	NP_011314_Saccharomyces_cerevisiae	81	11	113	123	53	11	146	9,7,7,15,14,14,15,17,16,16,16
XP_718276_Candida_albicans	NP_011314_Saccharomyces_cerevisiae	81	11	285	295	203	9	98	19,18,18,10,8,10,4,4,5,5,5
XP_718280_Candida_albicans	NP_013289_Saccharomyces_cerevisiae	81	1	1619	1619	536	1	18	18
XP_718283_Candida_albicans	NP_014122_Saccharomyces_cerevisiae	81	1	1992	1992	266	1	18	18
XP_718283_Candida_albicans	NP_014122_Saccharomyces_cerevisiae	81	6	2035	2040	294	6	41	8,7,6,5,5,10
XP_718457_Candida_albicans	NP_009729_Saccharomyces_cerevisiae	81	4	825	828	472	4	79	20,19,20,20
XP_718457_Candida_albicans	NP_009729_Saccharomyces_cerevisiae	81	3	967	969	551	3	41	12,12,17
XP_718460_Candida_albicans	NP_014433_Saccharomyces_cerevisiae	81	6	174	179	70	4	58	3,3,17,10,11,20
XP_718460_Candida_albicans	NP_014433_Saccharomyces_cerevisiae	81	6	462	467	325	6	91	14,14,13,15,18,17
XP_718476_Candida_albicans	NP_009966_Saccharomyces_cerevisiae	81	20	689	708	41	20	157	7,7,7,9,10,10,10,8,8,8,8,8,8,8,7,7,7,7,6,7
XP_718476_Candida_albicans	NP_009966_Saccharomyces_cerevisiae	81	1	1257	1257	337	1	19	19
XP_718476_Candida_albicans	NP_009966_Saccharomyces_cerevisiae	81	1	1614	1614	661	1	19	19
XP_718476_Candida_albicans	NP_009966_Saccharomyces_cerevisiae	81	1	1805	1805	849	1	19	19
[truncated: 1,194 more rows]

## Sheet: Aoryzae_inserts
Candida_albicans_acc	Aoryzae_acc	number_of_seqs_in_MSA,	insert_length,	insert_start,	insert_end,	aa_number_in_Aoryzae,	Nr.non-dash_states>5,	sum_non-dash-states>5,	Nr._non-dash_states]
XP_019330598_Candida_albicans	XP_001821363_Aspergillus_oryzae	81	1	345	345	336	1	20	20
XP_019330601_Candida_albicans	XP_001823882_Aspergillus_oryzae	81	1	101	101	78	1	20	20
XP_019330605_Candida_albicans	XP_023089021_Aspergillus_oryzae	81	1	2017	2017	1076	1	20	20
XP_019330623_Candida_albicans	XP_001825462_Aspergillus_oryzae	81	8	1489	1496	922	8	151	18,18,18,19,20,20,19,19
XP_019330623_Candida_albicans	XP_001825462_Aspergillus_oryzae	81	7	1951	1957	1268	0	0	4,4,4,4,4,4,4
XP_019330623_Candida_albicans	XP_001825462_Aspergillus_oryzae	81	1	2401	2401	1405	1	20	20
XP_019330626_Candida_albicans	XP_023090803_Aspergillus_oryzae	81	1	405	405	337	0	0	3
XP_019330643_Candida_albicans	XP_001822762_Aspergillus_oryzae	81	1	1650	1650	4	1	16	16
XP_019330690_Candida_albicans	XP_001825462_Aspergillus_oryzae	81	7	2111	2117	1268	0	0	4,4,4,4,4,4,4
XP_019330690_Candida_albicans	XP_001825462_Aspergillus_oryzae	81	4	2216	2219	1337	4	80	20,20,20,20
XP_019330690_Candida_albicans	XP_001825462_Aspergillus_oryzae	81	1	2289	2289	1405	1	20	20
XP_019330690_Candida_albicans	XP_001825462_Aspergillus_oryzae	81	8	2370	2377	1476	8	156	18,18,20,20,20,20,20,20
XP_019330736_Candida_albicans	XP_001821490_Aspergillus_oryzae	81	20	340	359	283	20	400	20,20,20,20,20,20,20,20,20,20,20,20,20,20,20,20,20,20,20,20
XP_019330750_Candida_albicans	XP_023089140_Aspergillus_oryzae	81	1	2257	2257	68	1	17	17
XP_019330758_Candida_albicans	XP_023090970_Aspergillus_oryzae	81	6	401	406	374	0	0	3,3,3,3,3,3
XP_019330773_Candida_albicans	XP_023089815_Aspergillus_oryzae	81	4	248	251	143	0	0	1,1,1,1
XP_019330783_Candida_albicans	XP_023091031_Aspergillus_oryzae	81	2	83	84	41	1	20	20,1
XP_019330783_Candida_albicans	XP_023091031_Aspergillus_oryzae	81	2	89	90	47	0	0	1,1
XP_019330783_Candida_albicans	XP_023091031_Aspergillus_oryzae	81	10	154	163	106	10	116	20,11,11,11,11,11,11,10,10,10
XP_019330783_Candida_albicans	XP_023091031_Aspergillus_oryzae	81	7	226	232	163	7	136	16,20,20,20,20,20,20
XP_019330830_Candida_albicans	XP_001819911_Aspergillus_oryzae	81	1	44	44	40	1	20	20
XP_019330860_Candida_albicans	XP_023092667_Aspergillus_oryzae	81	17	433	449	40	0	0	1,1,1,1,1,1,1,1,1,1,1,1,1,1,1,1,1
XP_019330869_Candida_albicans	XP_001818371_Aspergillus_oryzae	81	14	63	76	17	14	160	15,15,15,15,14,11,12,9,9,9,9,9,9,9
XP_019330892_Candida_albicans	XP_001727794_Aspergillus_oryzae	81	7	1636	1642	368	7	39	5,5,5,5,6,6,7
XP_019330892_Candida_albicans	XP_001727794_Aspergillus_oryzae	81	2	1774	1775	455	2	30	11,19
XP_019330892_Candida_albicans	XP_001727794_Aspergillus_oryzae	81	10	2006	2015	650	10	100	10,12,12,12,12,12,9,9,6,6
XP_019330892_Candida_albicans	XP_001727794_Aspergillus_oryzae	81	1	3049	3049	1463	1	20	20
XP_019330964_Candida_albicans	XP_001826427_Aspergillus_oryzae	81	6	3489	3494	1292	6	110	18,18,18,17,19,20
XP_019330974_Candida_albicans	XP_001820399_Aspergillus_oryzae	81	3	1405	1407	272	3	53	20,20,13
XP_019330983_Candida_albicans	XP_001823973_Aspergillus_oryzae	81	2	1125	1126	131	0	0	1,1
XP_019330983_Candida_albicans	XP_001823973_Aspergillus_oryzae	81	22	1499	1520	433	0	0	1,1,1,1,1,1,1,1,1,1,1,1,1,1,1,1,1,1,1,1,1,1
XP_019330993_Candida_albicans	XP_023091890_Aspergillus_oryzae	81	2	137	138	71	0	0	1,1
XP_019330999_Candida_albicans	XP_001820054_Aspergillus_oryzae	81	1	416	416	8	0	0	3
XP_019331043_Candida_albicans	XP_001819470_Aspergillus_oryzae	81	7	1034	1040	300	7	140	20,20,20,20,20,20,20
XP_019331043_Candida_albicans	XP_001819470_Aspergillus_oryzae	81	2	1052	1053	318	2	38	19,19
XP_019331049_Candida_albicans	XP_001822662_Aspergillus_oryzae	81	11	612	622	47	11	218	20,20,19,20,20,20,20,20,19,20,20
XP_019331063_Candida_albicans	XP_023092865_Aspergillus_oryzae	81	22	167	188	19	0	0	1,1,1,1,1,1,1,1,1,1,1,1,1,1,1,1,1,1,1,1,1,1
XP_019331063_Candida_albicans	XP_023092865_Aspergillus_oryzae	81	18	415	432	103	0	0	1,1,1,1,1,1,1,1,1,1,2,2,2,2,2,2,2,2
XP_019331065_Candida_albicans	XP_023093556_Aspergillus_oryzae	81	6	355	360	52	6	88	12,12,16,17,17,14
XP_019331073_Candida_albicans	XP_023092013_Aspergillus_oryzae	81	2	460	461	150	0	0	2,2
XP_019331073_Candida_albicans	XP_023092013_Aspergillus_oryzae	81	2	480	481	150	0	0	2,2
XP_019331094_Candida_albicans	XP_023093729_Aspergillus_oryzae	81	17	681	697	301	0	0	1,1,1,1,1,1,1,1,1,1,1,1,1,1,1,1,1
XP_443225_Candida_albicans	XP_023090070_Aspergillus_oryzae	81	5	2246	2250	50	0	0	1,1,1,1,1
XP_443225_Candida_albicans	XP_023090070_Aspergillus_oryzae	81	1	2270	2270	71	1	20	20
XP_443225_Candida_albicans	XP_023090070_Aspergillus_oryzae	81	1	2459	2459	247	1	20	20
XP_443225_Candida_albicans	XP_023090070_Aspergillus_oryzae	81	1	2472	2472	260	0	0	3
XP_443225_Candida_albicans	XP_023090070_Aspergillus_oryzae	81	2	2532	2533	313	2	40	20,20
XP_709945_Candida_albicans	XP_001824434_Aspergillus_oryzae	81	26	633	658	217	26	474	20,20,20,20,20,20,20,20,20,20,20,20,20,19,20,20,17,14,15,14,15,15,15,16,17,17
XP_709945_Candida_albicans	XP_001824434_Aspergillus_oryzae	81	1	805	805	352	1	20	20
XP_709945_Candida_albicans	XP_001824434_Aspergillus_oryzae	81	8	829	836	374	8	160	20,20,20,20,20,20,20,20
XP_709946_Candida_albicans	XP_001818399_Aspergillus_oryzae	81	4	1819	1822	437	4	76	19,19,19,19
XP_709952_Candida_albicans	XP_001820405_Aspergillus_oryzae	81	1	898	898	285	1	5	5
XP_709962_Candida_albicans	XP_001822116_Aspergillus_oryzae	81	2	181	182	31	2	40	20,20
XP_709962_Candida_albicans	XP_001822116_Aspergillus_oryzae	81	20	831	850	556	20	359	16,15,18,18,18,19,18,17,19,19,17,17,17,19,19,19,19,19,18,18
XP_709963_Candida_albicans	XP_023089412_Aspergillus_oryzae	81	3	1384	1386	424	3	34	11,11,12
XP_709983_Candida_albicans	XP_001825335_Aspergillus_oryzae	81	4	722	725	429	4	77	19,19,19,20
XP_710021_Candida_albicans	XP_001820044_Aspergillus_oryzae	81	2	173	174	32	2	39	20,19
XP_710021_Candida_albicans	XP_001820044_Aspergillus_oryzae	81	4	280	283	105	4	80	20,20,20,20
XP_710021_Candida_albicans	XP_001820044_Aspergillus_oryzae	81	4	616	619	344	4	80	20,20,20,20
XP_710021_Candida_albicans	XP_001820044_Aspergillus_oryzae	81	6	810	815	463	6	113	18,19,19,19,20,18
XP_710021_Candida_albicans	XP_001820044_Aspergillus_oryzae	81	1	897	897	524	1	20	20
XP_710021_Candida_albicans	XP_001820044_Aspergillus_oryzae	81	3	1011	1013	619	3	60	20,20,20
XP_710021_Candida_albicans	XP_001820044_Aspergillus_oryzae	81	1	1034	1034	641	1	20	20
XP_710056_Candida_albicans	XP_023090208_Aspergillus_oryzae	81	1	331	331	233	1	18	18
XP_710056_Candida_albicans	XP_023090208_Aspergillus_oryzae	81	5	796	800	654	5	62	11,11,11,11,18
XP_710092_Candida_albicans	XP_001822950_Aspergillus_oryzae	81	1	703	703	234	1	20	20
XP_710092_Candida_albicans	XP_001822950_Aspergillus_oryzae	81	6	1250	1255	426	6	103	19,19,19,16,15,15
XP_710163_Candida_albicans	XP_023091575_Aspergillus_oryzae	81	6	966	971	32	0	0	1,1,1,1,1,1
XP_710164_Candida_albicans	XP_001819770_Aspergillus_oryzae	81	1	125	125	38	1	20	20
XP_710176_Candida_albicans	XP_001823868_Aspergillus_oryzae	81	3	350	352	136	3	59	20,20,19
XP_710254_Candida_albicans	XP_023088736_Aspergillus_oryzae	81	2	1239	1240	372	2	26	13,13
XP_710282_Candida_albicans	XP_023092058_Aspergillus_oryzae	81	2	416	417	23	2	34	17,17
XP_710282_Candida_albicans	XP_023092058_Aspergillus_oryzae	81	10	470	479	63	10	172	13,13,13,13,20,20,20,20,20,20
XP_710282_Candida_albicans	XP_023092058_Aspergillus_oryzae	81	12	522	533	110	12	215	12,13,13,20,20,18,20,20,20,20,20,19
XP_710282_Candida_albicans	XP_023092058_Aspergillus_oryzae	81	3	957	959	474	3	60	20,20,20
XP_710282_Candida_albicans	XP_023092058_Aspergillus_oryzae	81	2	1119	1120	598	0	0	3,3
XP_710282_Candida_albicans	XP_023092058_Aspergillus_oryzae	81	8	1782	1789	1171	8	150	16,17,17,20,20,20,20,20
XP_710282_Candida_albicans	XP_023092058_Aspergillus_oryzae	81	6	1888	1893	1240	1	10	10,3,3,3,3,3
XP_710282_Candida_albicans	XP_023092058_Aspergillus_oryzae	81	5	3050	3054	2071	5	52	10,10,10,11,11
XP_710282_Candida_albicans	XP_023092058_Aspergillus_oryzae	81	9	3153	3161	2138	7	135	20,20,20,20,20,20,3,3,15
XP_710282_Candida_albicans	XP_023092058_Aspergillus_oryzae	81	1	3263	3263	2193	1	9	9
XP_710282_Candida_albicans	XP_023092058_Aspergillus_oryzae	81	38	3309	3346	2209	36	560	20,20,20,20,20,20,20,20,20,20,20,19,20,20,20,20,20,20,19,8,12,19,19,16,15,15,15,15,5,5,4,4,6,6,6,6,7,7
XP_710282_Candida_albicans	XP_023092058_Aspergillus_oryzae	81	14	3520	3533	2343	14	275	20,18,20,19,20,20,20,20,20,20,20,20,20,18
XP_710282_Candida_albicans	XP_023092058_Aspergillus_oryzae	81	5	3629	3633	2411	5	96	16,20,20,20,20
XP_710335_Candida_albicans	XP_001822343_Aspergillus_oryzae	81	1	529	529	473	1	19	19
XP_710335_Candida_albicans	XP_001822343_Aspergillus_oryzae	81	6	1490	1495	914	6	103	12,19,19,19,17,17
XP_710335_Candida_albicans	XP_001822343_Aspergillus_oryzae	81	16	1517	1532	937	16	304	19,19,19,19,19,19,19,19,19,19,19,19,19,19,19,19
XP_710342_Candida_albicans	XP_001819773_Aspergillus_oryzae	81	6	172	177	58	6	102	20,18,18,13,13,20
XP_710342_Candida_albicans	XP_001819773_Aspergillus_oryzae	81	2	203	204	89	2	40	20,20
XP_710342_Candida_albicans	XP_001819773_Aspergillus_oryzae	81	4	310	313	156	4	80	20,20,20,20
XP_710342_Candida_albicans	XP_001819773_Aspergillus_oryzae	81	5	1019	1023	745	5	49	11,11,9,9,9
XP_710395_Candida_albicans	XP_023089136_Aspergillus_oryzae	81	1	56	56	21	1	5	5
XP_710403_Candida_albicans	XP_001822217_Aspergillus_oryzae	81	3	487	489	98	3	44	13,12,19
XP_710406_Candida_albicans	XP_001821456_Aspergillus_oryzae	81	1	771	771	582	1	20	20
XP_710434_Candida_albicans	XP_023088747_Aspergillus_oryzae	81	25	1102	1126	129	0	0	2,2,2,2,2,2,2,2,2,2,2,2,2,2,2,2,2,2,2,2,2,2,2,2,2
XP_710440_Candida_albicans	XP_001821889_Aspergillus_oryzae	81	3	502	504	51	0	0	4,4,4
XP_710511_Candida_albicans	XP_001727247_Aspergillus_oryzae	81	3	144	146	65	2	35	4,17,18
XP_710534_Candida_albicans	XP_001727556_Aspergillus_oryzae	81	2	790	791	101	2	40	20,20
XP_710534_Candida_albicans	XP_001727556_Aspergillus_oryzae	81	8	1037	1044	283	8	153	13,20,20,20,20,20,20,20
XP_710534_Candida_albicans	XP_001727556_Aspergillus_oryzae	81	1	1865	1865	873	1	20	20
XP_710534_Candida_albicans	XP_001727556_Aspergillus_oryzae	81	2	1877	1878	885	2	40	20,20
XP_710564_Candida_albicans	XP_001823976_Aspergillus_oryzae	81	3	171	173	74	0	0	2,2,2
XP_710564_Candida_albicans	XP_001823976_Aspergillus_oryzae	81	1	249	249	142	0	0	1
XP_710564_Candida_albicans	XP_001823976_Aspergillus_oryzae	81	1	337	337	228	0	0	1
XP_710570_Candida_albicans	XP_023092916_Aspergillus_oryzae	81	7	711	717	400	0	0	2,2,2,2,2,2,2
XP_710571_Candida_albicans	XP_001824167_Aspergillus_oryzae	81	13	599	611	103	13	205	18,14,14,14,16,16,16,17,18,15,15,16,16
XP_710571_Candida_albicans	XP_001824167_Aspergillus_oryzae	81	2	658	659	136	2	20	10,10
XP_710571_Candida_albicans	XP_001824167_Aspergillus_oryzae	81	1	683	683	160	1	20	20
XP_710598_Candida_albicans	XP_023093462_Aspergillus_oryzae	81	17	880	896	408	0	0	1,1,1,1,1,1,1,1,1,1,1,1,1,1,1,1,1
XP_710598_Candida_albicans	XP_023093462_Aspergillus_oryzae	81	18	1069	1086	552	0	0	1,1,1,1,1,1,1,1,1,1,1,1,1,1,1,1,1,1
XP_710598_Candida_albicans	XP_023093462_Aspergillus_oryzae	81	1	1575	1575	907	1	10	10
XP_710598_Candida_albicans	XP_023093462_Aspergillus_oryzae	81	2	1591	1592	915	2	40	20,20
XP_710598_Candida_albicans	XP_023093462_Aspergillus_oryzae	81	1	1609	1609	933	1	10	10
XP_710648_Candida_albicans	XP_023091497_Aspergillus_oryzae	81	1	658	658	46	0	0	2
XP_710648_Candida_albicans	XP_023091497_Aspergillus_oryzae	81	1	784	784	129	0	0	4
XP_710648_Candida_albicans	XP_023091497_Aspergillus_oryzae	81	5	949	953	265	0	0	1,1,1,1,1
XP_710664_Candida_albicans	XP_023093717_Aspergillus_oryzae	81	4	1010	1013	4	4	60	15,15,15,15
XP_710664_Candida_albicans	XP_023093717_Aspergillus_oryzae	81	6	1522	1527	262	0	0	1,1,1,1,1,1
XP_710664_Candida_albicans	XP_023093717_Aspergillus_oryzae	81	3	2032	2034	697	3	57	19,19,19
XP_710664_Candida_albicans	XP_023093717_Aspergillus_oryzae	81	2	2217	2218	856	0	0	1,1
XP_710664_Candida_albicans	XP_023093717_Aspergillus_oryzae	81	2	2529	2530	1101	0	0	1,1
XP_710664_Candida_albicans	XP_023093717_Aspergillus_oryzae	81	12	2541	2552	1113	0	0	1,1,1,1,1,1,1,1,1,1,1,1
XP_710664_Candida_albicans	XP_023093717_Aspergillus_oryzae	81	18	2696	2713	1227	1	20	2,2,2,2,1,1,1,1,1,1,1,1,1,1,1,1,1,20
XP_710664_Candida_albicans	XP_023093717_Aspergillus_oryzae	81	1	2811	2811	1341	0	0	1
XP_710664_Candida_albicans	XP_023093717_Aspergillus_oryzae	81	4	3016	3019	1450	0	0	1,1,1,1
XP_710664_Candida_albicans	XP_023093717_Aspergillus_oryzae	81	13	3141	3153	1570	0	0	1,1,1,1,1,1,1,1,1,1,1,1,1
XP_710664_Candida_albicans	XP_023093717_Aspergillus_oryzae	81	11	3185	3195	1592	0	0	1,1,1,1,1,1,1,1,1,1,1
XP_710664_Candida_albicans	XP_023093717_Aspergillus_oryzae	81	2	3198	3199	1605	0	0	1,1
XP_710666_Candida_albicans	XP_001824459_Aspergillus_oryzae	81	2	1208	1209	44	2	32	13,19
XP_710666_Candida_albicans	XP_001824459_Aspergillus_oryzae	81	2	1213	1214	48	2	39	19,20
XP_710666_Candida_albicans	XP_001824459_Aspergillus_oryzae	81	1	2352	2352	775	1	20	20
XP_710679_Candida_albicans	XP_001821241_Aspergillus_oryzae	81	1	302	302	216	1	20	20
XP_710679_Candida_albicans	XP_001821241_Aspergillus_oryzae	81	6	530	535	416	0	0	3,3,3,3,3,3
XP_710686_Candida_albicans	XP_023090995_Aspergillus_oryzae	81	4	1419	1422	524	4	49	8,13,13,15
XP_710706_Candida_albicans	XP_001727259_Aspergillus_oryzae	81	3	431	433	338	3	59	20,20,19
XP_710723_Candida_albicans	XP_001727495_Aspergillus_oryzae	81	1	1102	1102	349	1	19	19
XP_710733_Candida_albicans	XP_023091969_Aspergillus_oryzae	81	4	585	588	316	0	0	1,1,1,1
XP_710733_Candida_albicans	XP_023091969_Aspergillus_oryzae	81	11	905	915	582	0	0	2,2,2,2,2,2,2,2,2,2,2
XP_710733_Candida_albicans	XP_023091969_Aspergillus_oryzae	81	3	1684	1686	889	3	18	6,6,6
XP_710749_Candida_albicans	XP_001823574_Aspergillus_oryzae	81	4	127	130	87	1	6	6,4,4,4
XP_710786_Candida_albicans	XP_001818054_Aspergillus_oryzae	81	3	302	304	17	3	27	9,9,9
XP_710786_Candida_albicans	XP_001818054_Aspergillus_oryzae	81	23	1022	1044	132	23	424	20,19,19,19,19,13,20,20,20,19,20,20,20,20,20,20,20,20,12,12,20,20,12
XP_710786_Candida_albicans	XP_001818054_Aspergillus_oryzae	81	2	1113	1114	217	2	25	13,12
XP_710786_Candida_albicans	XP_001818054_Aspergillus_oryzae	81	2	1638	1639	664	2	38	20,18
XP_710791_Candida_albicans	XP_001826371_Aspergillus_oryzae	81	2	113	114	25	2	24	12,12
XP_710791_Candida_albicans	XP_001826371_Aspergillus_oryzae	81	2	506	507	334	2	22	11,11
XP_710797_Candida_albicans	XP_001827719_Aspergillus_oryzae	81	2	883	884	192	2	40	20,20
XP_710797_Candida_albicans	XP_001827719_Aspergillus_oryzae	81	1	1693	1693	784	0	0	4
XP_710802_Candida_albicans	XP_023089123_Aspergillus_oryzae	81	1	871	871	335	0	0	4
XP_710805_Candida_albicans	XP_001818050_Aspergillus_oryzae	81	5	163	167	118	5	48	9,10,9,11,9
XP_710805_Candida_albicans	XP_001818050_Aspergillus_oryzae	81	15	880	894	748	15	218	11,12,19,19,19,19,18,17,19,20,9,9,9,9,9
XP_710846_Candida_albicans	XP_001826229_Aspergillus_oryzae	81	19	441	459	175	19	378	20,20,20,20,20,20,20,20,20,20,20,20,20,20,20,20,19,19,20
XP_710867_Candida_albicans	XP_023091056_Aspergillus_oryzae	81	1	569	569	140	1	7	7
XP_710867_Candida_albicans	XP_023091056_Aspergillus_oryzae	81	5	899	903	367	5	87	14,18,18,19,18
XP_710874_Candida_albicans	XP_023089139_Aspergillus_oryzae	81	24	1072	1095	5	24	334	19,19,19,19,19,19,19,19,19,19,6,6,6,6,6,6,6,6,6,17,19,19,18,17
XP_710874_Candida_albicans	XP_023089139_Aspergillus_oryzae	81	3	2639	2641	790	3	60	20,20,20
XP_710915_Candida_albicans	XP_001821853_Aspergillus_oryzae	81	1	587	587	410	1	19	19
XP_710919_Candida_albicans	XP_023089352_Aspergillus_oryzae	81	2	173	174	122	0	0	1,1
XP_710999_Candida_albicans	XP_001727930_Aspergillus_oryzae	81	4	389	392	303	4	80	20,20,20,20
XP_710999_Candida_albicans	XP_001727930_Aspergillus_oryzae	81	2	506	507	416	2	40	20,20
XP_711043_Candida_albicans	XP_023089280_Aspergillus_oryzae	81	4	165	168	128	4	23	5,6,6,6
XP_711043_Candida_albicans	XP_023089280_Aspergillus_oryzae	81	2	395	396	301	1	6	6,1
XP_711043_Candida_albicans	XP_023089280_Aspergillus_oryzae	81	1	436	436	338	1	6	6
XP_711044_Candida_albicans	XP_023089231_Aspergillus_oryzae	81	1	1206	1206	417	1	19	19
XP_711076_Candida_albicans	XP_001823730_Aspergillus_oryzae	81	1	742	742	451	0	0	3
XP_711078_Candida_albicans	XP_001818498_Aspergillus_oryzae	81	5	781	785	573	5	91	20,19,12,20,20
XP_711102_Candida_albicans	XP_001822578_Aspergillus_oryzae	81	2	762	763	666	2	39	19,20
XP_711152_Candida_albicans	XP_001818903_Aspergillus_oryzae	81	3	998	1000	247	3	60	20,20,20
XP_711152_Candida_albicans	XP_001818903_Aspergillus_oryzae	81	15	1021	1035	270	15	291	19,18,18,18,19,19,20,20,20,20,20,20,20,20,20
XP_711171_Candida_albicans	XP_023088968_Aspergillus_oryzae	81	5	113	117	76	0	0	1,1,1,1,1
XP_711171_Candida_albicans	XP_023088968_Aspergillus_oryzae	81	22	251	272	203	0	0	1,1,1,1,1,1,1,1,1,1,1,1,1,1,1,1,1,1,1,1,1,1
XP_711202_Candida_albicans	XP_001824009_Aspergillus_oryzae	81	1	931	931	570	1	20	20
XP_711207_Candida_albicans	XP_001822094_Aspergillus_oryzae	81	1	524	524	52	1	13	13
XP_711217_Candida_albicans	XP_001820291_Aspergillus_oryzae	81	1	629	629	323	1	20	20
XP_711253_Candida_albicans	XP_023088739_Aspergillus_oryzae	81	1	541	541	19	1	13	13
XP_711258_Candida_albicans	XP_001727800_Aspergillus_oryzae	81	1	1112	1112	327	1	20	20
XP_711258_Candida_albicans	XP_001727800_Aspergillus_oryzae	81	4	1184	1187	387	4	79	20,20,20,19
XP_711258_Candida_albicans	XP_001727800_Aspergillus_oryzae	81	11	1262	1272	447	11	165	12,12,12,12,14,15,15,15,19,19,20
XP_711261_Candida_albicans	XP_023090952_Aspergillus_oryzae	81	17	557	573	71	0	0	3,3,3,3,3,3,3,3,2,2,2,2,2,2,2,2,2
XP_711263_Candida_albicans	XP_023091878_Aspergillus_oryzae	81	12	19	30	7	0	0	2,2,2,1,1,1,1,1,1,1,1,1
XP_711264_Candida_albicans	XP_023091878_Aspergillus_oryzae	81	6	66	71	7	0	0	2,2,2,1,1,1
XP_711265_Candida_albicans	XP_023091878_Aspergillus_oryzae	81	12	14	25	7	0	0	3,3,3,2,2,2,2,2,2,2,2,2
XP_711267_Candida_albicans	XP_023091878_Aspergillus_oryzae	81	12	63	74	7	0	0	2,2,3,2,2,2,2,2,2,2,2,2
XP_711295_Candida_albicans	XP_001823316_Aspergillus_oryzae	81	1	531	531	238	0	0	2
XP_711330_Candida_albicans	XP_001819438_Aspergillus_oryzae	81	19	718	736	48	19	165	8,8,8,8,9,9,9,9,9,10,10,10,10,8,8,8,8,8,8
XP_711330_Candida_albicans	XP_001819438_Aspergillus_oryzae	81	3	804	806	98	3	56	18,19,19
XP_711330_Candida_albicans	XP_001819438_Aspergillus_oryzae	81	9	998	1006	253	9	180	20,20,20,20,20,20,20,20,20
XP_711330_Candida_albicans	XP_001819438_Aspergillus_oryzae	81	9	1240	1248	427	9	152	17,17,17,17,17,16,17,17,17
XP_711330_Candida_albicans	XP_001819438_Aspergillus_oryzae	81	4	1532	1535	699	4	79	19,20,20,20
XP_711330_Candida_albicans	XP_001819438_Aspergillus_oryzae	81	10	1698	1707	823	10	200	20,20,20,20,20,20,20,20,20,20
XP_711356_Candida_albicans	XP_001817495_Aspergillus_oryzae	81	1	675	675	639	0	0	3
XP_711358_Candida_albicans	XP_001727759_Aspergillus_oryzae	81	8	814	821	624	8	123	12,12,20,20,14,14,14,17
XP_711422_Candida_albicans	XP_001818446_Aspergillus_oryzae	81	3	1937	1939	432	3	47	15,16,16
XP_711422_Candida_albicans	XP_001818446_Aspergillus_oryzae	81	1	1974	1974	462	1	16	16
XP_711423_Candida_albicans	XP_023091881_Aspergillus_oryzae	81	1	888	888	268	1	11	11
XP_711424_Candida_albicans	XP_001821917_Aspergillus_oryzae	81	13	2616	2628	514	13	171	17,17,17,12,12,12,12,12,12,12,12,12,12
XP_711440_Candida_albicans	XP_023091785_Aspergillus_oryzae	81	2	923	924	104	1	5	5,4
XP_711440_Candida_albicans	XP_023091785_Aspergillus_oryzae	81	2	1176	1177	304	2	14	7,7
XP_711440_Candida_albicans	XP_023091785_Aspergillus_oryzae	81	4	1510	1513	613	4	80	20,20,20,20
XP_711440_Candida_albicans	XP_023091785_Aspergillus_oryzae	81	1	1517	1517	620	1	20	20
XP_711443_Candida_albicans	XP_023092001_Aspergillus_oryzae	81	12	1110	1121	312	12	233	19,19,19,19,20,20,20,20,20,20,19,18
XP_711443_Candida_albicans	XP_023092001_Aspergillus_oryzae	81	24	1756	1779	794	24	450	20,20,20,20,19,18,12,20,18,18,18,18,17,15,17,20,20,20,20,20,20,20,20,20
XP_711478_Candida_albicans	XP_001817993_Aspergillus_oryzae	81	3	1075	1077	750	3	32	10,11,11
XP_711550_Candida_albicans	XP_001824184_Aspergillus_oryzae	81	2	101	102	32	2	40	20,20
XP_711675_Candida_albicans	XP_001821361_Aspergillus_oryzae	81	5	163	167	61	5	86	20,20,18,18,10
XP_711675_Candida_albicans	XP_001821361_Aspergillus_oryzae	81	4	179	182	70	4	79	20,20,20,19
XP_711675_Candida_albicans	XP_001821361_Aspergillus_oryzae	81	1	1155	1155	963	1	20	20
XP_711679_Candida_albicans	XP_001826905_Aspergillus_oryzae	81	1	1138	1138	491	1	19	19
XP_711681_Candida_albicans	XP_023092493_Aspergillus_oryzae	81	28	1096	1123	675	28	422	19,18,17,12,12,13,13,13,13,19,19,15,15,11,11,11,11,11,18,18,18,18,18,17,15,13,17,17
XP_711681_Candida_albicans	XP_023092493_Aspergillus_oryzae	81	5	1143	1147	718	3	24	8,8,8,4,4
XP_711681_Candida_albicans	XP_023092493_Aspergillus_oryzae	81	10	3114	3123	821	10	68	7,7,7,7,7,7,7,7,7,5
XP_711695_Candida_albicans	XP_023089825_Aspergillus_oryzae	81	7	759	765	299	7	121	17,17,17,17,17,18,18
XP_711718_Candida_albicans	XP_023090038_Aspergillus_oryzae	81	1	175	175	16	0	0	1
XP_711775_Candida_albicans	XP_001727577_Aspergillus_oryzae	81	8	2410	2417	1019	8	144	18,18,18,18,18,18,18,18
XP_711775_Candida_albicans	XP_001727577_Aspergillus_oryzae	81	8	2432	2439	1040	8	144	18,18,18,18,18,18,18,18
XP_711779_Candida_albicans	XP_001822382_Aspergillus_oryzae	81	2	619	620	440	2	31	15,16
XP_711781_Candida_albicans	XP_023091061_Aspergillus_oryzae	81	7	131	137	104	7	135	19,19,19,19,19,20,20
XP_711781_Candida_albicans	XP_023091061_Aspergillus_oryzae	81	1	1278	1278	803	1	20	20
XP_711782_Candida_albicans	XP_023091060_Aspergillus_oryzae	81	20	46	65	40	0	0	1,1,1,1,1,1,1,1,1,1,1,1,1,1,1,1,1,1,1,1
XP_711837_Candida_albicans	XP_023091532_Aspergillus_oryzae	81	1	1856	1856	946	1	8	8
XP_711858_Candida_albicans	XP_001826967_Aspergillus_oryzae	81	3	110	112	31	3	48	16,15,17
XP_711859_Candida_albicans	XP_023091272_Aspergillus_oryzae	81	1	684	684	346	0	0	1
XP_711860_Candida_albicans	XP_023089696_Aspergillus_oryzae	81	2	1328	1329	780	2	40	20,20
XP_711860_Candida_albicans	XP_023089696_Aspergillus_oryzae	81	4	1484	1487	876	4	69	19,19,19,12
XP_711860_Candida_albicans	XP_023089696_Aspergillus_oryzae	81	2	1718	1719	1007	2	20	10,10
XP_711864_Candida_albicans	XP_001820168_Aspergillus_oryzae	81	1	2634	2634	2276	1	20	20
XP_711869_Candida_albicans	XP_023092009_Aspergillus_oryzae	81	3	789	791	305	0	0	1,1,1
XP_711869_Candida_albicans	XP_023092009_Aspergillus_oryzae	81	6	807	812	315	0	0	1,1,1,1,1,1
XP_711887_Candida_albicans	XP_023093561_Aspergillus_oryzae	81	27	28	54	26	0	0	2,2,2,2,2,2,2,2,2,2,2,2,2,2,2,2,2,2,2,2,2,2,3,3,3,3,3
XP_711972_Candida_albicans	XP_023090728_Aspergillus_oryzae	81	1	767	767	226	1	20	20
XP_711972_Candida_albicans	XP_023090728_Aspergillus_oryzae	81	1	1357	1357	651	1	19	19
XP_711973_Candida_albicans	XP_001819817_Aspergillus_oryzae	81	8	705	712	64	8	57	14,5,5,5,6,6,8,8
XP_711973_Candida_albicans	XP_001819817_Aspergillus_oryzae	81	4	1225	1228	505	4	33	9,9,8,7
XP_711988_Candida_albicans	XP_023090222_Aspergillus_oryzae	81	7	1090	1096	492	7	126	20,20,20,20,20,19,7
XP_711988_Candida_albicans	XP_023090222_Aspergillus_oryzae	81	10	1130	1139	526	6	60	10,10,10,10,10,10,4,4,4,4
XP_711988_Candida_albicans	XP_023090222_Aspergillus_oryzae	81	3	1799	1801	987	3	53	17,18,18
XP_711988_Candida_albicans	XP_023090222_Aspergillus_oryzae	81	1	1812	1812	999	1	18	18
XP_712027_Candida_albicans	XP_001822772_Aspergillus_oryzae	81	3	483	485	253	3	53	18,18,17
XP_712098_Candida_albicans	XP_001823145_Aspergillus_oryzae	81	1	2774	2774	31	1	20	20
XP_712108_Candida_albicans	XP_023091034_Aspergillus_oryzae	81	5	1525	1529	857	5	75	19,14,14,14,14
XP_712153_Candida_albicans	XP_023091306_Aspergillus_oryzae	81	8	271	278	126	0	0	2,2,2,2,2,2,2,2
XP_712153_Candida_albicans	XP_023091306_Aspergillus_oryzae	81	9	336	344	191	0	0	1,1,1,1,1,1,1,1,1
XP_712154_Candida_albicans	XP_001819175_Aspergillus_oryzae	81	1	72	72	38	1	20	20
XP_712154_Candida_albicans	XP_001819175_Aspergillus_oryzae	81	2	185	186	143	2	40	20,20
XP_712158_Candida_albicans	XP_001823032_Aspergillus_oryzae	81	4	1073	1076	755	4	77	20,19,19,19
XP_712158_Candida_albicans	XP_001823032_Aspergillus_oryzae	81	2	1137	1138	778	2	40	20,20
XP_712235_Candida_albicans	XP_001823897_Aspergillus_oryzae	81	2	453	454	166	2	15	8,7
XP_712235_Candida_albicans	XP_001823897_Aspergillus_oryzae	81	10	514	523	206	10	82	5,5,6,6,6,6,12,12,12,12
XP_712251_Candida_albicans	XP_001820188_Aspergillus_oryzae	81	3	807	809	713	3	60	20,20,20
XP_712303_Candida_albicans	XP_023092562_Aspergillus_oryzae	81	2	1116	1117	354	0	0	3,3
XP_712303_Candida_albicans	XP_023092562_Aspergillus_oryzae	81	1	1192	1192	388	1	17	17
XP_712303_Candida_albicans	XP_023092562_Aspergillus_oryzae	81	13	1409	1421	506	13	223	18,18,18,18,17,17,16,16,16,17,16,17,19
XP_712303_Candida_albicans	XP_023092562_Aspergillus_oryzae	81	5	1436	1440	528	5	90	18,18,18,18,18
XP_712303_Candida_albicans	XP_023092562_Aspergillus_oryzae	81	2	1457	1458	541	2	38	19,19
XP_712313_Candida_albicans	XP_001727807_Aspergillus_oryzae	81	4	7	10	7	4	80	20,20,20,20
XP_712318_Candida_albicans	XP_001817741_Aspergillus_oryzae	81	5	1725	1729	16	5	60	13,12,11,12,12
XP_712318_Candida_albicans	XP_001817741_Aspergillus_oryzae	81	10	1971	1980	108	10	144	19,16,16,14,14,11,11,5,19,19
XP_712318_Candida_albicans	XP_001817741_Aspergillus_oryzae	81	1	2264	2264	363	1	19	19
XP_712318_Candida_albicans	XP_001817741_Aspergillus_oryzae	81	4	2348	2351	425	4	76	20,20,20,16
XP_712324_Candida_albicans	XP_001823868_Aspergillus_oryzae	81	3	350	352	136	3	59	20,20,19
XP_712413_Candida_albicans	XP_023091432_Aspergillus_oryzae	81	20	1058	1077	144	0	0	2,2,2,2,2,2,2,2,2,2,2,2,2,2,2,2,2,2,2,2
XP_712426_Candida_albicans	XP_023089621_Aspergillus_oryzae	81	18	2508	2525	35	0	0	2,2,2,2,2,2,2,2,1,1,1,1,1,1,1,1,1,1
XP_712474_Candida_albicans	XP_001822151_Aspergillus_oryzae	81	5	339	343	206	5	88	20,20,19,18,11
XP_712476_Candida_albicans	XP_001822118_Aspergillus_oryzae	81	6	273	278	182	6	119	20,20,20,19,20,20
XP_712495_Candida_albicans	XP_001823896_Aspergillus_oryzae	81	55	215	269	4	5	70	17,12,12,12,17,4,4,4,4,4,4,4,4,4,4,4,4,4,4,4,4,4,4,4,4,4,4,4,4,4,4,4,4,4,4,4,4,4,4,4,4,4,4,4,4,4,4,4,4,4,4,4,4,4,4
XP_712495_Candida_albicans	XP_001823896_Aspergillus_oryzae	81	28	362	389	60	13	65	4,4,4,5,5,5,5,5,5,3,5,5,5,5,5,4,4,4,5,5,4,4,4,2,4,4,4,4
XP_712495_Candida_albicans	XP_001823896_Aspergillus_oryzae	81	17	753	769	97	0	0	4,4,4,4,4,4,4,4,4,4,4,4,4,4,4,4,4
XP_712495_Candida_albicans	XP_001823896_Aspergillus_oryzae	81	11	1337	1347	489	11	219	20,20,20,20,20,20,20,20,20,20,19
XP_712503_Candida_albicans	XP_001817028_Aspergillus_oryzae	81	4	457	460	340	4	72	20,14,19,19
XP_712508_Candida_albicans	XP_001819004_Aspergillus_oryzae	81	3	193	195	92	3	60	20,20,20
XP_712515_Candida_albicans	XP_023091090_Aspergillus_oryzae	81	22	41	62	28	0	0	1,1,1,1,1,1,1,1,1,1,1,1,1,1,1,1,1,1,1,1,1,1
XP_712587_Candida_albicans	XP_001826228_Aspergillus_oryzae	81	5	81	85	70	5	86	17,16,20,13,20
XP_712597_Candida_albicans	XP_001818308_Aspergillus_oryzae	81	9	884	892	94	9	173	19,19,19,17,19,20,20,20,20
XP_712606_Candida_albicans	XP_001822099_Aspergillus_oryzae	81	1	1347	1347	203	1	10	10
XP_712613_Candida_albicans	XP_001817451_Aspergillus_oryzae	81	5	354	358	33	5	58	11,10,10,10,17
XP_712613_Candida_albicans	XP_001817451_Aspergillus_oryzae	81	1	707	707	334	1	19	19
XP_712613_Candida_albicans	XP_001817451_Aspergillus_oryzae	81	8	722	729	342	8	159	19,20,20,20,20,20,20,20
XP_712614_Candida_albicans	XP_023088885_Aspergillus_oryzae	81	1	417	417	116	1	8	8
XP_712614_Candida_albicans	XP_023088885_Aspergillus_oryzae	81	3	492	494	185	3	45	12,15,18
XP_712614_Candida_albicans	XP_023088885_Aspergillus_oryzae	81	5	739	743	360	5	94	20,20,20,20,14
XP_712616_Candida_albicans	XP_023092487_Aspergillus_oryzae	81	5	951	955	562	5	63	18,14,13,9,9
XP_712616_Candida_albicans	XP_023092487_Aspergillus_oryzae	81	3	968	970	576	3	60	20,20,20
XP_712627_Candida_albicans	XP_023091597_Aspergillus_oryzae	81	5	745	749	487	5	58	10,12,12,12,12
XP_712640_Candida_albicans	XP_001818501_Aspergillus_oryzae	81	4	62	65	15	4	73	20,13,20,20
XP_712640_Candida_albicans	XP_001818501_Aspergillus_oryzae	81	2	233	234	87	2	15	5,10
XP_712641_Candida_albicans	XP_023091996_Aspergillus_oryzae	81	1	934	934	416	1	20	20
XP_712641_Candida_albicans	XP_023091996_Aspergillus_oryzae	81	18	996	1013	446	18	335	17,17,17,16,19,19,19,19,19,19,19,19,19,19,19,19,20,20
XP_712642_Candida_albicans	XP_001826237_Aspergillus_oryzae	81	1	2479	2479	1025	1	20	20
XP_712726_Candida_albicans	XP_023092665_Aspergillus_oryzae	81	18	62	79	59	0	0	1,1,1,1,1,1,1,1,1,1,1,1,1,1,1,1,1,1
XP_712728_Candida_albicans	XP_001820112_Aspergillus_oryzae	81	13	464	476	302	13	260	20,20,20,20,20,20,20,20,20,20,20,20,20
XP_712732_Candida_albicans	XP_023091131_Aspergillus_oryzae	81	24	205	228	91	24	425	20,20,20,20,19,18,19,19,19,20,13,13,13,13,13,13,13,20,20,20,20,20,20,20
XP_712732_Candida_albicans	XP_023091131_Aspergillus_oryzae	81	13	563	575	377	13	206	14,14,14,14,14,14,14,14,14,20,20,20,20
XP_712732_Candida_albicans	XP_023091131_Aspergillus_oryzae	81	7	705	711	464	7	129	18,18,18,18,19,19,19
XP_712737_Candida_albicans	XP_023091388_Aspergillus_oryzae	81	1	383	383	199	1	13	13
XP_712737_Candida_albicans	XP_023091388_Aspergillus_oryzae	81	6	825	830	574	6	76	13,13,11,13,13,13
XP_712805_Candida_albicans	XP_001819752_Aspergillus_oryzae	81	2	513	514	345	2	23	10,13
XP_712809_Candida_albicans	XP_001819200_Aspergillus_oryzae	81	8	890	897	578	8	120	13,13,14,13,14,19,15,19
XP_712809_Candida_albicans	XP_001819200_Aspergillus_oryzae	81	5	1051	1055	670	5	63	11,13,13,13,13
XP_712809_Candida_albicans	XP_001819200_Aspergillus_oryzae	81	7	1177	1183	759	7	128	13,20,20,20,18,19,18
XP_712811_Candida_albicans	XP_001819964_Aspergillus_oryzae	81	3	157	159	122	3	27	9,9,9
XP_712812_Candida_albicans	XP_023090072_Aspergillus_oryzae	81	6	290	295	129	0	0	1,1,1,1,1,1
XP_712812_Candida_albicans	XP_023090072_Aspergillus_oryzae	81	5	359	363	188	5	65	13,13,13,13,13
XP_712813_Candida_albicans	XP_001818193_Aspergillus_oryzae	81	1	1039	1039	375	1	19	19
XP_712818_Candida_albicans	XP_001816823_Aspergillus_oryzae	81	1	75	75	5	1	5	5
XP_712818_Candida_albicans	XP_001816823_Aspergillus_oryzae	81	1	141	141	21	1	16	16
XP_712818_Candida_albicans	XP_001816823_Aspergillus_oryzae	81	12	255	266	47	11	139	18,16,17,17,16,9,9,9,9,10,4,9
XP_712922_Candida_albicans	XP_001824622_Aspergillus_oryzae	81	3	139	141	112	3	54	18,18,18
XP_712922_Candida_albicans	XP_001824622_Aspergillus_oryzae	81	1	180	180	153	1	19	19
XP_712922_Candida_albicans	XP_001824622_Aspergillus_oryzae	81	1	333	333	238	1	20	20
XP_712925_Candida_albicans	XP_023092787_Aspergillus_oryzae	81	1	2073	2073	118	1	11	11
XP_712925_Candida_albicans	XP_023092787_Aspergillus_oryzae	81	1	2154	2154	187	1	11	11
XP_712925_Candida_albicans	XP_023092787_Aspergillus_oryzae	81	2	2369	2370	398	0	0	1,1
XP_712928_Candida_albicans	XP_023088624_Aspergillus_oryzae	81	1	592	592	206	1	19	19
XP_712928_Candida_albicans	XP_023088624_Aspergillus_oryzae	81	1	802	802	311	1	19	19
XP_712941_Candida_albicans	XP_001821270_Aspergillus_oryzae	81	1	393	393	313	1	19	19
XP_712943_Candida_albicans	XP_023089807_Aspergillus_oryzae	81	3	870	872	118	0	0	1,1,1
XP_712952_Candida_albicans	XP_001820818_Aspergillus_oryzae	81	5	160	164	46	5	39	8,8,8,7,8
XP_712952_Candida_albicans	XP_001820818_Aspergillus_oryzae	81	6	667	672	490	6	48	8,8,8,8,8,8
XP_712956_Candida_albicans	XP_023089296_Aspergillus_oryzae	81	7	884	890	589	7	98	14,14,14,14,14,14,14
XP_712956_Candida_albicans	XP_023089296_Aspergillus_oryzae	81	8	1600	1607	1082	0	0	2,2,2,2,2,2,2,2
XP_712957_Candida_albicans	XP_001818532_Aspergillus_oryzae	81	4	361	364	261	4	72	18,18,18,18
XP_712957_Candida_albicans	XP_001818532_Aspergillus_oryzae	81	8	424	431	324	8	152	18,18,18,20,20,19,19,20
XP_712961_Candida_albicans	XP_001826490_Aspergillus_oryzae	81	2	384	385	328	0	0	1,1
[truncated: 938 more rows]

## Sheet: Ccoronata_inserts
XP_442666_Candida_albicans	Ccoronata_acc	number_of_seqs_in_MSA,	insert_length,	insert_start,	insert_end,	aa_number_in_Ccoronata,	Nr.non-dash_states>5,	sum_non-dash-states>5,	Nr._non-dash_states]
[truncated: 1,782 more rows]
