# Supplementary material for: Coding Sequence Insertions in Fungal Genomes are Intrinsically Disordered and can Impart Functionally-Important Properties on the Host Protein
Source: bioRxiv. 2023 Apr 7:2023.04.06.535715. Preprint. [Version 1] doi: 10.1101/2023.04.06.535715 (PMC10104129; doi:10.1101/2023.04.06.535715)
Supplement: Supplement 5 [file media-5.zip]

Archive with 2 entries (2 files):
- Lemire_Uppuluri_Supplementary_Excel_file4.xlsx
- __MACOSX/._Lemire_Uppuluri_Supplementary_Excel_file4.xlsx
