# Supplementary material for: Coding Sequence Insertions in Fungal Genomes are Intrinsically Disordered and can Impart Functionally-Important Properties on the Host Protein
Source: bioRxiv. 2023 Apr 7:2023.04.06.535715. Preprint. [Version 1] doi: 10.1101/2023.04.06.535715 (PMC10104129; doi:10.1101/2023.04.06.535715)
Supplement: Supplement 6 [file media-6.zip › Lemire_Uppuluri_Supplementary_Excel_file5.xlsx]

## Sheet: CTG_Calb_specific_sorted_no_Nte
Candida_albicans	number_of_seqs_in_MSA,	insert_length,	insert_start,	insert_end,	number_non-dash-states>5,	sum_non-dash-states>5,	Nr._non-dash_states]	Sum Nr._non-dash_states	%insert_occupancy
XP_019330601_Candida_albicans	81	3	531	533	3	60	20,20,20	60	100
XP_019330605_Candida_albicans	81	1	2512	2512	1	16	16	16	80
XP_019330605_Candida_albicans	81	1	1595	1595	1	18	18	18	90
XP_019330605_Candida_albicans	81	2	1537	1538	2	36	18,18	36	90
XP_019330605_Candida_albicans	81	5	1498	1502	5	86	17,17,17,18,17	86	86
XP_019330605_Candida_albicans	81	14	1317	1330	14	234	11,12,13,18,18,18,18,18,18,18,18,18,18,18	234	83.5714
XP_019330612_Candida_albicans	81	1	230	230	1	20	20	20	100
XP_019330623_Candida_albicans	81	1	2353	2353	1	7	7	7	35
XP_019330623_Candida_albicans	81	3	2294	2296	3	60	20,20,20	60	100
XP_019330623_Candida_albicans	81	25	2254	2278	20	362	12,12,17,18,18,19,19,19,19,19,19,19,19,19,20,19,19,19,18,19,4,4,4,4,4	382	76.4
XP_019330623_Candida_albicans	81	4	1233	1236	4	80	20,20,20,20	80	100
XP_019330623_Candida_albicans	81	1	983	983	1	20	20	20	100
XP_019330623_Candida_albicans	81	1	974	974	1	20	20	20	100
XP_019330640_Candida_albicans	81	1	1031	1031	1	19	19	19	95
XP_019330640_Candida_albicans	81	17	15	31	0	0	3,3,3,2,2,2,3,3,3,3,3,3,3,3,2,2,2	45	13.2353
XP_019330643_Candida_albicans	81	7	2006	2012	2	10	3,3,3,3,3,5,5	25	17.8571
XP_019330651_Candida_albicans	81	8	1169	1176	8	131	16,16,15,15,17,18,17,17	131	81.875
XP_019330671_Candida_albicans	81	2	1257	1258	2	16	8,8	16	40
XP_019330679_Candida_albicans	81	2	771	772	2	38	19,19	38	95
XP_019330679_Candida_albicans	81	1	555	555	1	15	15	15	75
XP_019330679_Candida_albicans	81	18	297	314	13	175	2,2,2,2,2,14,14,14,14,14,14,13,13,13,13,13,13,13	185	51.3889
XP_019330690_Candida_albicans	81	11	2042	2052	7	131	20,20,20,20,20,16,15,4,4,4,4	147	66.8182
XP_019330690_Candida_albicans	81	1	1971	1971	1	12	12	12	60
XP_019330690_Candida_albicans	81	1	1854	1854	1	20	20	20	100
XP_019330690_Candida_albicans	81	3	651	653	3	15	5,5,5	15	25
XP_019330729_Candida_albicans	81	1	358	358	1	6	6	6	30
XP_019330729_Candida_albicans	81	1	290	290	1	20	20	20	100
XP_019330730_Candida_albicans	81	1	177	177	1	11	11	11	55
XP_019330736_Candida_albicans	81	2	429	430	0	0	4,4	8	20
XP_019330737_Candida_albicans	81	1	2233	2233	1	18	18	18	90
XP_019330737_Candida_albicans	81	3	2188	2190	3	60	20,20,20	60	100
XP_019330737_Candida_albicans	81	3	2177	2179	3	60	20,20,20	60	100
XP_019330737_Candida_albicans	81	4	2149	2152	4	78	20,20,19,19	78	97.5
XP_019330737_Candida_albicans	81	8	2047	2054	8	159	20,20,20,20,20,20,20,19	159	99.375
XP_019330737_Candida_albicans	81	8	1194	1201	8	92	14,14,13,12,12,11,8,8	92	57.5
XP_019330750_Candida_albicans	81	2	2531	2532	2	40	20,20	40	100
XP_019330767_Candida_albicans	81	17	2206	2222	16	81	6,4,5,5,5,5,5,5,5,5,5,5,5,5,5,5,5	85	25
XP_019330770_Candida_albicans	81	2	1117	1118	2	23	7,16	23	57.5
XP_019330770_Candida_albicans	81	128	56	183	0	0	2,2,3,3,3,2,2,2,2,2,2,2,2,2,2,2,2,2,2,2,2,2,2,2,2,2,2,2,2,2,2,2,2,2,2,2,2,2,2,2,2,2,2,2,2,2,2,2,2,2,2,2,2,2,2,2,2,2,2,2,2,2,2,2,2,2,2,2,2,2,2,2,2,2,2,2,2,2,2,2,2,2,2,2,2,2,2,2,2,2,2,2,2,2,2,2,2,2,2,2,2,2,2,2,2,2,2,2,2,2,2,2,2,2,2,2,2,2,2,2,2,2,2,2,2,2,2,2	259	10.1172
XP_019330772_Candida_albicans	81	1	546	546	1	18	18	18	90
XP_019330772_Candida_albicans	81	2	416	417	2	18	9,9	18	45
XP_019330783_Candida_albicans	81	2	1133	1134	2	12	6,6	12	30
XP_019330783_Candida_albicans	81	2	1101	1102	2	12	6,6	12	30
XP_019330783_Candida_albicans	81	6	539	544	6	56	9,10,10,9,9,9	56	46.6667
XP_019330797_Candida_albicans	81	1	1350	1350	1	17	17	17	85
XP_019330821_Candida_albicans	81	1	1474	1474	1	18	18	18	90
XP_019330821_Candida_albicans	81	2	1447	1448	2	33	16,17	33	82.5
XP_019330821_Candida_albicans	81	13	1308	1320	13	222	18,18,18,18,18,18,18,14,17,17,16,16,16	222	85.3846
XP_019330821_Candida_albicans	81	3	1279	1281	3	38	18,11,9	38	63.3333
XP_019330821_Candida_albicans	81	3	1188	1190	3	60	20,20,20	60	100
XP_019330821_Candida_albicans	81	4	885	888	4	80	20,20,20,20	80	100
XP_019330821_Candida_albicans	81	9	583	591	9	154	18,18,18,18,18,10,17,18,19	154	85.5556
XP_019330824_Candida_albicans	81	6	81	86	5	80	4,20,18,14,14,14	84	70
XP_019330850_Candida_albicans	81	1	126	126	0	0	3	3	15
XP_019330872_Candida_albicans	81	3	832	834	3	46	14,16,16	46	76.6667
XP_019330890_Candida_albicans	81	2	1239	1240	2	37	20,17	37	92.5
XP_019330890_Candida_albicans	81	5	1072	1076	5	63	13,13,12,12,13	63	63
XP_019330892_Candida_albicans	81	12	3722	3733	12	228	20,20,20,20,20,20,20,20,20,20,20,8	228	95
XP_019330892_Candida_albicans	81	3	3413	3415	3	60	20,20,20	60	100
XP_019330892_Candida_albicans	81	1	3378	3378	1	8	8	8	40
XP_019330892_Candida_albicans	81	1	2881	2881	1	20	20	20	100
XP_019330892_Candida_albicans	81	1	2727	2727	1	20	20	20	100
XP_019330892_Candida_albicans	81	1	2646	2646	1	20	20	20	100
XP_019330892_Candida_albicans	81	1	2614	2614	1	20	20	20	100
XP_019330892_Candida_albicans	81	1	2377	2377	1	6	6	6	30
XP_019330892_Candida_albicans	81	1	2238	2238	1	20	20	20	100
XP_019330892_Candida_albicans	81	2	2218	2219	2	40	20,20	40	100
XP_019330892_Candida_albicans	81	5	2190	2194	5	92	17,18,19,19,19	92	92
XP_019330892_Candida_albicans	81	5	2135	2139	5	100	20,20,20,20,20	100	100
XP_019330892_Candida_albicans	81	5	1549	1553	5	100	20,20,20,20,20	100	100
XP_019330892_Candida_albicans	81	3	1334	1336	3	42	14,14,14	42	70
XP_019330892_Candida_albicans	81	2	1169	1170	2	18	9,9	18	45
XP_019330908_Candida_albicans	81	26	304	329	26	258	10,10,10,10,8,10,10,10,10,10,10,10,10,10,10,10,10,10,10,10,10,10,10,10,10,10	258	49.6154
XP_019330908_Candida_albicans	81	1	105	105	0	0	2	2	10
XP_019330908_Candida_albicans	81	6	71	76	6	30	5,5,5,5,5,5	30	25
XP_019330914_Candida_albicans	81	2	1610	1611	2	10	5,5	10	25
XP_019330934_Candida_albicans	81	10	861	870	8	119	19,20,20,5,5,3,3,15,17,18	125	62.5
XP_019330934_Candida_albicans	81	1	784	784	1	19	19	19	95
XP_019330934_Candida_albicans	81	16	637	652	7	106	3,4,4,4,4,4,4,4,4,14,15,15,15,16,16,15	141	44.0625
XP_019330958_Candida_albicans	81	6	1706	1711	6	71	11,11,12,12,12,13	71	59.1667
XP_019330958_Candida_albicans	81	12	1087	1098	12	132	16,10,11,11,10,10,9,9,11,11,12,12	132	55
XP_019330958_Candida_albicans	81	7	878	884	7	82	9,10,10,10,10,16,17	82	58.5714
XP_019330958_Candida_albicans	81	6	658	663	6	102	17,17,17,17,17,17	102	85
XP_019330958_Candida_albicans	81	2	616	617	2	22	11,11	22	55
XP_019330964_Candida_albicans	81	4	2858	2861	4	38	11,8,9,10	38	47.5
XP_019330964_Candida_albicans	81	69	2724	2792	43	585	15,14,14,15,14,14,13,13,10,10,10,11,10,10,6,10,16,17,17,17,14,14,14,13,14,14,14,14,10,11,16,17,11,9,4,4,4,4,4,4,4,4,4,4,4,4,4,3,3,3,3,3,3,3,3,3,2,2,2,2,17,17,14,15,14,15,16,18,18	672	48.6957
XP_019330964_Candida_albicans	81	37	2639	2675	35	560	19,19,18,18,19,19,19,19,14,14,12,11,13,16,16,14,17,18,14,17,17,13,16,10,9,4,4,16,16,16,16,19,19,19,16,16,16	568	76.7568
XP_019330964_Candida_albicans	81	32	1868	1899	28	464	12,19,19,19,19,18,19,13,13,13,13,12,17,16,16,14,14,15,19,19,19,19,19,18,17,18,18,17,4,4,4,4	480	75
XP_019330964_Candida_albicans	81	32	1806	1837	32	583	20,20,20,20,20,20,20,20,20,20,20,20,20,20,20,20,20,16,17,16,16,16,12,12,13,15,15,19,19,19,19,19	583	91.0938
XP_019330964_Candida_albicans	81	68	1331	1398	68	1061	19,19,14,17,17,12,12,13,13,13,13,13,13,11,13,13,13,13,15,16,16,17,17,14,13,13,13,13,15,14,15,16,15,16,15,16,16,16,14,14,15,15,18,17,16,14,14,14,11,17,18,19,19,19,19,15,19,19,19,19,19,18,18,18,18,18,18,18	1061	78.0147
XP_019330964_Candida_albicans	81	3	962	964	3	27	9,9,9	27	45
XP_019330964_Candida_albicans	81	1	505	505	0	0	4	4	20
XP_019330983_Candida_albicans	81	1	976	976	1	13	13	13	65
XP_019330990_Candida_albicans	81	1	812	812	1	5	5	5	25
XP_019330990_Candida_albicans	81	6	770	775	6	99	17,16,17,17,17,15	99	82.5
XP_019330990_Candida_albicans	81	3	633	635	3	27	5,5,17	27	45
XP_019330990_Candida_albicans	81	1	518	518	1	10	10	10	50
XP_019330993_Candida_albicans	81	5	626	630	5	100	20,20,20,20,20	100	100
XP_019330993_Candida_albicans	81	1	343	343	0	0	3	3	15
XP_019331013_Candida_albicans	81	2	633	634	2	34	17,17	34	85
XP_019331017_Candida_albicans	81	1	255	255	1	5	5	5	25
XP_019331018_Candida_albicans	81	2	424	425	2	36	18,18	36	90
XP_019331035_Candida_albicans	81	3	306	308	1	5	5,4,2	11	18.3333
XP_019331041_Candida_albicans	81	6	255	260	0	0	1,1,1,2,2,2	9	7.5
XP_019331043_Candida_albicans	81	5	1561	1565	5	100	20,20,20,20,20	100	100
XP_019331043_Candida_albicans	81	1	1387	1387	1	17	17	17	85
XP_019331043_Candida_albicans	81	2	1210	1211	2	38	19,19	38	95
XP_019331049_Candida_albicans	81	3	661	663	0	0	4,4,3	11	18.3333
XP_019331058_Candida_albicans	81	2	1578	1579	2	12	6,6	12	30
XP_019331058_Candida_albicans	81	2	1474	1475	2	35	17,18	35	87.5
XP_019331073_Candida_albicans	81	13	435	447	12	61	6,5,5,5,5,5,5,5,3,5,5,5,5	64	24.6154
XP_019331073_Candida_albicans	81	13	415	427	12	61	6,5,5,5,5,5,5,5,3,5,5,5,5	64	24.6154
XP_019331074_Candida_albicans	81	1	272	272	1	15	15	15	75
XP_442666_Candida_albicans	81	2	629	630	2	12	6,6	12	30
XP_442666_Candida_albicans	81	1	623	623	1	9	9	9	45
XP_442666_Candida_albicans	81	3	490	492	3	32	10,11,11	32	53.3333
XP_442666_Candida_albicans	81	3	371	373	3	26	7,7,12	26	43.3333
XP_442666_Candida_albicans	81	1	363	363	1	10	10	10	50
XP_442666_Candida_albicans	81	9	278	286	9	88	10,10,11,6,10,10,10,10,11	88	48.8889
XP_443225_Candida_albicans	81	9	2367	2375	0	0	1,1,1,1,1,1,1,1,2	10	5.55556
XP_709940_Candida_albicans	81	4	221	224	0	0	2,2,2,2	8	10
XP_709940_Candida_albicans	81	3	150	152	0	0	1,1,1	3	5
XP_709945_Candida_albicans	81	1	453	453	1	6	6	6	30
XP_709952_Candida_albicans	81	19	638	656	19	186	11,11,10,10,10,9,9,10,10,9,9,10,10,10,10,10,10,10,8	186	48.9474
XP_709954_Candida_albicans	81	2	1813	1814	2	12	6,6	12	30
XP_709954_Candida_albicans	81	7	1554	1560	7	37	6,6,5,5,5,5,5	37	26.4286
XP_709957_Candida_albicans	81	3	2512	2514	3	60	20,20,20	60	100
XP_709962_Candida_albicans	81	20	1042	1061	20	337	9,10,11,12,18,18,18,18,19,15,16,18,18,19,19,19,20,20,20,20	337	84.25
XP_709962_Candida_albicans	81	1	919	919	1	19	19	19	95
XP_709962_Candida_albicans	81	8	713	720	8	145	20,19,19,19,19,17,16,16	145	90.625
XP_709962_Candida_albicans	81	6	405	410	6	113	19,17,17,20,20,20	113	94.1667
XP_709963_Candida_albicans	81	4	2022	2025	4	60	14,14,14,18	60	75
XP_709963_Candida_albicans	81	71	1861	1931	63	565	12,10,10,10,10,10,10,11,11,11,10,8,8,8,8,7,7,7,7,7,7,7,6,6,5,4,4,4,4,4,4,4,4,9,9,9,6,6,6,8,8,8,8,8,8,8,9,9,12,12,12,12,11,11,11,12,11,11,11,11,11,11,11,9,8,8,8,8,8,8,6	597	42.0423
XP_709963_Candida_albicans	81	7	975	981	7	115	18,18,18,18,17,15,11	115	82.1429
XP_709963_Candida_albicans	81	1	938	938	1	9	9	9	45
XP_709983_Candida_albicans	81	4	448	451	0	0	2,2,1,2	7	8.75
XP_709983_Candida_albicans	81	6	340	345	0	0	2,2,2,1,1,1	9	7.5
XP_710021_Candida_albicans	81	9	1394	1402	9	180	20,20,20,20,20,20,20,20,20	180	100
XP_710021_Candida_albicans	81	7	851	857	7	129	16,19,18,18,19,20,19	129	92.1429
XP_710021_Candida_albicans	81	11	661	671	11	91	7,6,6,6,8,8,9,8,9,10,14	91	41.3636
XP_710021_Candida_albicans	81	5	331	335	5	77	11,13,13,20,20	77	77
XP_710056_Candida_albicans	81	20	982	1001	18	175	17,17,18,18,7,7,6,5,6,6,6,6,6,5,2,2,9,10,13,13	179	44.75
XP_710056_Candida_albicans	81	16	918	933	8	98	19,19,15,15,9,9,6,6,4,4,4,4,3,3,3,3	126	39.375
XP_710056_Candida_albicans	81	1	762	762	1	20	20	20	100
XP_710056_Candida_albicans	81	2	565	566	2	25	5,20	25	62.5
XP_710060_Candida_albicans	81	3	1064	1066	0	0	2,2,2	6	10
XP_710060_Candida_albicans	81	2	506	507	0	0	2,2	4	10
XP_710060_Candida_albicans	81	3	229	231	0	0	4,4,1	9	15
XP_710069_Candida_albicans	81	1	2185	2185	1	20	20	20	100
XP_710069_Candida_albicans	81	8	2054	2061	5	80	18,18,16,14,14,2,2,2	86	53.75
XP_710069_Candida_albicans	81	1	1982	1982	0	0	2	2	10
XP_710069_Candida_albicans	81	2	1972	1973	2	40	20,20	40	100
XP_710069_Candida_albicans	81	7	1881	1887	7	127	17,17,13,20,20,20,20	127	90.7143
XP_710069_Candida_albicans	81	1	1721	1721	1	6	6	6	30
XP_710069_Candida_albicans	81	3	1632	1634	3	60	20,20,20	60	100
XP_710069_Candida_albicans	81	10	1399	1408	10	190	19,19,19,18,18,17,20,20,20,20	190	95
XP_710069_Candida_albicans	81	3	1344	1346	3	56	18,19,19	56	93.3333
XP_710092_Candida_albicans	81	6	1667	1672	5	77	20,20,17,11,9,3	80	66.6667
XP_710092_Candida_albicans	81	1	1501	1501	1	20	20	20	100
XP_710092_Candida_albicans	81	6	1197	1202	6	114	19,19,19,19,19,19	114	95
XP_710092_Candida_albicans	81	1	1126	1126	1	19	19	19	95
XP_710092_Candida_albicans	81	2	952	953	1	5	5,4	9	22.5
XP_710092_Candida_albicans	81	2	889	890	2	22	11,11	22	55
XP_710092_Candida_albicans	81	6	667	672	6	64	13,12,8,9,11,11	64	53.3333
XP_710092_Candida_albicans	81	4	323	326	2	18	3,4,6,12	25	31.25
XP_710164_Candida_albicans	81	1	400	400	0	0	3	3	15
XP_710164_Candida_albicans	81	2	313	314	2	37	18,19	37	92.5
XP_710164_Candida_albicans	81	1	200	200	0	0	3	3	15
XP_710224_Candida_albicans	81	1	1565	1565	1	19	19	19	95
XP_710224_Candida_albicans	81	1	1444	1444	0	0	1	1	5
XP_710224_Candida_albicans	81	7	1249	1255	0	0	1,1,1,1,1,1,1	7	5
XP_710224_Candida_albicans	81	2	1199	1200	0	0	3,3	6	15
XP_710224_Candida_albicans	81	3	1185	1187	0	0	1,4,4	9	15
XP_710254_Candida_albicans	81	1	2016	2016	1	5	5	5	25
XP_710254_Candida_albicans	81	4	1854	1857	0	0	3,3,2,2	10	12.5
XP_710254_Candida_albicans	81	4	749	752	0	0	2,2,2,2	8	10
XP_710275_Candida_albicans	81	1	635	635	1	14	14	14	70
XP_710282_Candida_albicans	81	6	1963	1968	6	120	20,20,20,20,20,20	120	100
XP_710282_Candida_albicans	81	1	1552	1552	1	20	20	20	100
XP_710282_Candida_albicans	81	2	608	609	2	40	20,20	40	100
XP_710294_Candida_albicans	81	12	956	967	11	104	12,13,8,8,8,9,9,16,8,7,6,3	107	44.5833
XP_710294_Candida_albicans	81	20	843	862	7	95	18,18,10,11,9,15,14,2,2,2,2,2,2,2,2,1,2,2,2,2	120	30
XP_710294_Candida_albicans	81	1	783	783	1	19	19	19	95
XP_710294_Candida_albicans	81	6	658	663	0	0	1,1,2,2,2,2	10	8.33333
XP_710294_Candida_albicans	81	14	620	633	3	60	3,2,2,2,2,2,2,2,2,20,20,4,4,20	87	31.0714
XP_710294_Candida_albicans	81	8	63	70	8	106	8,10,14,15,15,14,15,15	106	66.25
XP_710312_Candida_albicans	81	1	237	237	1	5	5	5	25
XP_710335_Candida_albicans	81	1	1558	1558	1	12	12	12	60
XP_710335_Candida_albicans	81	11	1052	1062	11	199	20,20,18,17,17,17,19,19,18,18,16	199	90.4545
XP_710335_Candida_albicans	81	1	1001	1001	1	7	7	7	35
XP_710342_Candida_albicans	81	1	1153	1153	1	19	19	19	95
XP_710342_Candida_albicans	81	7	867	873	7	125	20,19,12,17,17,20,20	125	89.2857
XP_710342_Candida_albicans	81	6	354	359	6	120	20,20,20,20,20,20	120	100
XP_710399_Candida_albicans	81	5	999	1003	5	67	14,16,15,11,11	67	67
XP_710399_Candida_albicans	81	2	337	338	2	40	20,20	40	100
XP_710399_Candida_albicans	81	9	257	265	5	83	4,4,4,4,15,15,15,19,19	99	55
XP_710399_Candida_albicans	81	1	75	75	1	10	10	10	50
XP_710403_Candida_albicans	81	1	383	383	1	14	14	14	70
XP_710403_Candida_albicans	81	7	231	237	7	102	15,15,15,15,14,14,14	102	72.8571
XP_710406_Candida_albicans	81	3	729	731	3	46	15,15,16	46	76.6667
XP_710406_Candida_albicans	81	7	422	428	7	79	9,9,5,13,13,17,13	79	56.4286
XP_710432_Candida_albicans	81	8	171	178	8	47	6,6,6,5,6,6,6,6	47	29.375
XP_710432_Candida_albicans	81	1	138	138	1	7	7	7	35
XP_710440_Candida_albicans	81	5	862	866	3	57	2,2,18,19,20	61	61
XP_710440_Candida_albicans	81	1	682	682	1	5	5	5	25
XP_710511_Candida_albicans	81	3	170	172	3	46	14,14,18	46	76.6667
XP_710514_Candida_albicans	81	1	1285	1285	1	20	20	20	100
XP_710514_Candida_albicans	81	1	1118	1118	1	20	20	20	100
XP_710520_Candida_albicans	81	6	344	349	6	120	20,20,20,20,20,20	120	100
XP_710520_Candida_albicans	81	3	275	277	3	60	20,20,20	60	100
XP_710520_Candida_albicans	81	1	101	101	1	20	20	20	100
XP_710534_Candida_albicans	81	2	1794	1795	2	38	19,19	38	95
XP_710534_Candida_albicans	81	1	1595	1595	0	0	4	4	20
XP_710534_Candida_albicans	81	2	1570	1571	0	0	2,2	4	10
XP_710534_Candida_albicans	81	18	1138	1155	11	125	10,9,9,9,10,9,9,4,4,4,4,4,4,4,11,16,17,16	153	42.5
XP_710534_Candida_albicans	81	1	1071	1071	0	0	2	2	10
XP_710534_Candida_albicans	81	13	911	923	11	103	11,11,14,13,12,8,7,7,7,7,6,3,3	109	41.9231
XP_710534_Candida_albicans	81	7	852	858	0	0	2,2,2,2,2,2,2	14	10
XP_710534_Candida_albicans	81	1	833	833	1	17	17	17	85
XP_710534_Candida_albicans	81	49	689	737	17	190	3,3,3,3,3,3,3,2,2,2,2,2,2,2,3,3,3,2,2,2,2,3,3,3,3,3,3,3,3,3,3,4,10,10,10,11,13,13,12,11,11,11,12,11,11,11,11,11,11	276	28.1633
XP_710561_Candida_albicans	81	45	1086	1130	24	344	4,4,4,4,4,5,5,11,16,16,20,20,20,20,20,20,20,19,20,20,12,12,11,9,4,11,11,11,9,6,4,4,4,2,1,1,2,2,2,2,2,1,1,1,1	398	44.2222
XP_710561_Candida_albicans	81	4	910	913	4	79	19,20,20,20	79	98.75
XP_710561_Candida_albicans	81	5	836	840	2	34	17,17,2,2,2	40	40
XP_710561_Candida_albicans	81	1	726	726	1	19	19	19	95
XP_710564_Candida_albicans	81	2	370	371	2	18	9,9	18	45
XP_710564_Candida_albicans	81	15	103	117	0	0	3,3,3,3,3,3,3,3,3,3,3,3,3,3,3	45	15
XP_710570_Candida_albicans	81	2	424	425	2	32	16,16	32	80
XP_710571_Candida_albicans	81	15	796	810	0	0	1,1,1,1,1,1,1,1,1,1,1,1,1,1,1	15	5
XP_710595_Candida_albicans	81	19	1104	1122	0	0	2,2,2,2,1,1,1,1,1,1,1,1,2,2,2,2,2,2,2	30	7.89474
XP_710595_Candida_albicans	81	1	1045	1045	1	5	5	5	25
XP_710595_Candida_albicans	81	6	1036	1041	0	0	1,1,1,1,1,1	6	5
XP_710595_Candida_albicans	81	4	972	975	0	0	1,1,1,1	4	5
XP_710595_Candida_albicans	81	2	957	958	1	20	3,20	23	57.5
XP_710595_Candida_albicans	81	5	871	875	0	0	1,1,1,1,1	5	5
XP_710595_Candida_albicans	81	1	837	837	1	20	20	20	100
XP_710595_Candida_albicans	81	2	764	765	0	0	1,1	2	5
XP_710595_Candida_albicans	81	4	751	754	0	0	3,3,3,3	12	15
XP_710595_Candida_albicans	81	2	508	509	2	40	20,20	40	100
XP_710595_Candida_albicans	81	12	379	390	9	179	1,1,20,20,19,20,20,20,20,20,20,3	184	76.6667
XP_710595_Candida_albicans	81	1	195	195	1	18	18	18	90
XP_710595_Candida_albicans	81	2	177	178	2	18	9,9	18	45
XP_710595_Candida_albicans	81	1	139	139	0	0	3	3	15
XP_710595_Candida_albicans	81	8	56	63	8	40	5,5,5,5,5,5,5,5	40	25
XP_710598_Candida_albicans	81	23	1226	1248	3	39	3,3,3,1,2,2,2,2,2,2,2,2,2,2,2,2,2,2,4,4,7,16,16	85	18.4783
XP_710598_Candida_albicans	81	16	512	527	16	242	17,17,16,15,16,16,16,16,16,16,17,17,8,13,13,13	242	75.625
XP_710598_Candida_albicans	81	8	281	288	2	10	5,5,2,2,2,2,2,2	22	13.75
XP_710598_Candida_albicans	81	14	229	242	14	199	18,18,18,19,19,19,19,19,7,8,9,6,7,13	199	71.0714
XP_710602_Candida_albicans	81	12	376	387	0	0	3,3,2,3,3,3,3,4,4,4,4,4	40	16.6667
XP_710618_Candida_albicans	81	27	1160	1186	27	320	11,10,11,11,11,10,10,10,10,10,10,12,12,13,13,13,13,13,13,13,16,16,16,16,9,9,9	320	59.2593
XP_710618_Candida_albicans	81	10	389	398	0	0	2,2,2,2,2,2,2,2,2,2	20	10
XP_710644_Candida_albicans	81	23	354	376	23	206	17,13,14,13,8,18,17,16,6,6,6,6,6,6,6,6,6,6,6,6,6,6,6	206	44.7826
XP_710664_Candida_albicans	81	1	3452	3452	1	20	20	20	100
XP_710664_Candida_albicans	81	7	3174	3180	7	138	20,20,20,20,20,19,19	138	98.5714
XP_710664_Candida_albicans	81	1	1946	1946	1	5	5	5	25
XP_710664_Candida_albicans	81	9	1927	1935	9	156	13,13,16,18,18,19,19,20,20	156	86.6667
XP_710664_Candida_albicans	81	1	992	992	1	20	20	20	100
XP_710664_Candida_albicans	81	4	328	331	4	78	20,19,19,20	78	97.5
XP_710666_Candida_albicans	81	35	2454	2488	0	0	2,2,2,2,3,3,3,3,3,2,2,2,2,2,2,3,3,3,3,3,3,3,3,3,3,2,2,2,2,2,2,2,2,2,3	86	12.2857
XP_710666_Candida_albicans	81	5	1511	1515	0	0	3,3,3,3,3	15	15
XP_710666_Candida_albicans	81	61	1327	1387	61	592	19,19,17,6,5,5,5,6,6,6,6,7,7,6,5,5,5,5,7,7,7,7,7,7,7,6,6,6,6,6,5,9,9,11,11,11,11,11,13,14,14,14,14,14,14,14,8,9,11,11,11,11,10,10,10,16,16,14,14,16,17	592	48.5246
XP_710679_Candida_albicans	81	6	204	209	1	18	2,2,2,2,2,18	28	23.3333
XP_710686_Candida_albicans	81	2	1714	1715	0	0	2,2	4	10
XP_710686_Candida_albicans	81	2	1552	1553	2	24	11,13	24	60
XP_710686_Candida_albicans	81	26	1267	1292	26	323	12,12,14,15,15,15,12,11,10,10,10,10,10,11,11,12,13,13,13,13,13,12,13,14,15,14	323	62.1154
XP_710686_Candida_albicans	81	1	860	860	1	6	6	6	30
XP_710686_Candida_albicans	81	2	673	674	2	32	13,19	32	80
XP_710686_Candida_albicans	81	4	587	590	4	79	20,20,20,19	79	98.75
XP_710706_Candida_albicans	81	4	1170	1173	4	63	18,18,12,15	63	78.75
XP_710706_Candida_albicans	81	25	782	806	16	275	20,20,20,20,20,14,20,20,20,20,20,19,13,11,11,7,3,3,3,3,3,3,2,2,2	299	59.8
XP_710706_Candida_albicans	81	1	360	360	1	20	20	20	100
XP_710721_Candida_albicans	81	18	115	132	18	253	20,6,5,14,9,13,13,13,13,13,13,12,17,16,19,19,19,19	253	70.2778
XP_710721_Candida_albicans	81	2	67	68	0	0	2,3	5	12.5
XP_710723_Candida_albicans	81	1	2460	2460	1	8	8	8	40
XP_710723_Candida_albicans	81	9	2311	2319	1	5	4,4,4,4,4,2,4,4,5	35	19.4444
XP_710729_Candida_albicans	81	1	165	165	1	16	16	16	80
XP_710733_Candida_albicans	81	3	1990	1992	3	45	15,15,15	45	75
XP_710733_Candida_albicans	81	12	1428	1439	12	184	16,16,16,16,16,16,15,11,16,15,15,16	184	76.6667
XP_710733_Candida_albicans	81	5	531	535	5	63	7,14,14,14,14	63	63
XP_710786_Candida_albicans	81	5	1682	1686	0	0	1,1,1,1,1	5	5
XP_710786_Candida_albicans	81	1	1200	1200	1	9	9	9	45
XP_710786_Candida_albicans	81	26	78	103	0	0	2,2,2,2,2,2,2,2,2,2,2,2,2,2,2,2,2,2,2,2,2,2,2,2,2,2	52	10
XP_710788_Candida_albicans	81	2	791	792	0	0	1,1	2	5
XP_710788_Candida_albicans	81	1	553	553	1	20	20	20	100
XP_710791_Candida_albicans	81	1	589	589	1	20	20	20	100
XP_710791_Candida_albicans	81	5	563	567	5	50	16,11,6,8,9	50	50
XP_710791_Candida_albicans	81	2	29	30	2	40	20,20	40	100
XP_710797_Candida_albicans	81	37	2567	2603	31	404	11,11,11,17,18,16,17,18,18,18,17,17,18,18,16,16,17,17,17,17,17,17,4,4,4,2,3,3,5,5,5,5,5,5,5,5,5	424	57.2973
XP_710797_Candida_albicans	81	2	2419	2420	2	38	19,19	38	95
XP_710797_Candida_albicans	81	1	2278	2278	1	5	5	5	25
XP_710797_Candida_albicans	81	1	2222	2222	1	19	19	19	95
XP_710797_Candida_albicans	81	1	1814	1814	1	6	6	6	30
XP_710797_Candida_albicans	81	8	1794	1801	0	0	2,2,2,1,1,1,1,2	12	7.5
XP_710797_Candida_albicans	81	5	1558	1562	0	0	2,2,4,4,3	15	15
XP_710797_Candida_albicans	81	2	1532	1533	2	28	14,14	28	70
XP_710797_Candida_albicans	81	1	1482	1482	0	0	3	3	15
XP_710797_Candida_albicans	81	3	1419	1421	1	11	11,1,1	13	21.6667
XP_710800_Candida_albicans	81	3	13	15	3	36	12,12,12	36	60
XP_710802_Candida_albicans	81	2	1441	1442	2	30	18,12	30	75
XP_710802_Candida_albicans	81	4	1239	1242	4	72	19,18,18,17	72	90
XP_710805_Candida_albicans	81	2	581	582	2	36	18,18	36	90
XP_710805_Candida_albicans	81	2	268	269	2	38	19,19	38	95
XP_710806_Candida_albicans	81	4	1027	1030	4	79	19,20,20,20	79	98.75
XP_710806_Candida_albicans	81	2	874	875	2	36	16,20	36	90
XP_710806_Candida_albicans	81	9	689	697	9	179	20,20,20,20,20,20,20,20,19	179	99.4444
XP_710806_Candida_albicans	81	4	580	583	4	46	11,11,12,12	46	57.5
XP_710806_Candida_albicans	81	6	528	533	6	119	20,20,20,20,20,19	119	99.1667
XP_710836_Candida_albicans	81	2	1935	1936	2	38	19,19	38	95
XP_710836_Candida_albicans	81	1	917	917	1	15	15	15	75
XP_710846_Candida_albicans	81	17	374	390	0	0	1,1,1,1,1,1,1,1,1,1,1,1,1,1,1,1,1	17	5
XP_710846_Candida_albicans	81	17	159	175	17	313	20,20,20,20,20,20,20,20,20,5,16,18,20,20,18,16,20	313	92.0588
XP_710867_Candida_albicans	81	7	1375	1381	7	121	20,20,20,20,16,16,9	121	86.4286
XP_710867_Candida_albicans	81	5	969	973	5	96	19,19,20,20,18	96	96
XP_710867_Candida_albicans	81	6	725	730	6	100	17,16,17,17,17,16	100	83.3333
XP_710867_Candida_albicans	81	31	615	645	31	547	20,20,19,19,20,20,20,20,20,20,15,12,15,15,15,16,16,16,16,20,20,20,17,17,17,17,17,17,17,17,17	547	88.2258
XP_710869_Candida_albicans	81	1	620	620	1	19	19	19	95
XP_710869_Candida_albicans	81	2	541	542	2	17	7,10	17	42.5
XP_710869_Candida_albicans	81	2	150	151	2	39	19,20	39	97.5
XP_710874_Candida_albicans	81	73	2548	2620	61	876	8,8,13,16,16,19,19,19,19,19,19,15,15,15,15,13,15,15,15,17,15,15,14,14,11,12,11,14,20,20,20,20,20,20,19,4,4,4,4,3,3,4,2,2,2,3,4,5,5,5,5,5,5,5,5,5,5,14,14,17,17,17,17,16,16,17,17,17,18,18,18,18,20	915	62.6712
XP_710874_Candida_albicans	81	1	2336	2336	1	20	20	20	100
XP_710874_Candida_albicans	81	14	2091	2104	14	258	19,19,19,19,19,19,19,18,18,13,19,19,19,19	258	92.1429
XP_710874_Candida_albicans	81	2	2044	2045	2	33	19,14	33	82.5
XP_710874_Candida_albicans	81	3	1889	1891	3	57	19,19,19	57	95
XP_710874_Candida_albicans	81	2	1689	1690	2	20	9,11	20	50
XP_710989_Candida_albicans	81	2	641	642	2	28	9,19	28	70
XP_710989_Candida_albicans	81	1	109	109	1	19	19	19	95
XP_710998_Candida_albicans	81	5	1426	1430	0	0	2,2,2,2,2	10	10
XP_710998_Candida_albicans	81	1	1179	1179	1	19	19	19	95
XP_711006_Candida_albicans	81	6	809	814	6	66	11,11,11,11,11,11	66	55
XP_711006_Candida_albicans	81	1	729	729	1	11	11	11	55
XP_711006_Candida_albicans	81	1	679	679	1	11	11	11	55
XP_711006_Candida_albicans	81	2	585	586	2	22	11,11	22	55
XP_711006_Candida_albicans	81	9	206	214	9	95	10,10,10,10,11,11,11,11,11	95	52.7778
XP_711006_Candida_albicans	81	4	150	153	4	48	12,12,12,12	48	60
XP_711043_Candida_albicans	81	1	726	726	1	20	20	20	100
XP_711044_Candida_albicans	81	7	1374	1380	7	134	20,19,19,19,19,19,19	134	95.7143
XP_711072_Candida_albicans	81	7	663	669	0	0	2,1,1,2,2,2,2	12	8.57143
XP_711072_Candida_albicans	81	26	513	538	12	150	19,19,18,18,19,7,7,5,5,5,3,3,3,3,3,4,4,4,4,4,4,4,4,4,14,14	201	38.6538
XP_711072_Candida_albicans	81	1	471	471	0	0	2	2	10
XP_711072_Candida_albicans	81	10	35	44	10	192	20,20,20,20,20,20,18,18,18,18	192	96
XP_711076_Candida_albicans	81	4	786	789	4	68	8,20,20,20	68	85
XP_711076_Candida_albicans	81	9	616	624	9	161	20,20,14,14,15,18,20,20,20	161	89.4444
XP_711076_Candida_albicans	81	3	494	496	3	60	20,20,20	60	100
XP_711076_Candida_albicans	81	2	334	335	2	40	20,20	40	100
XP_711076_Candida_albicans	81	2	223	224	2	40	20,20	40	100
XP_711078_Candida_albicans	81	1	483	483	1	20	20	20	100
XP_711084_Candida_albicans	81	1	524	524	1	18	18	18	90
XP_711084_Candida_albicans	81	2	363	364	2	16	8,8	16	40
XP_711090_Candida_albicans	81	1	244	244	1	19	19	19	95
XP_711097_Candida_albicans	81	1	1582	1582	1	20	20	20	100
XP_711102_Candida_albicans	81	2	986	987	0	0	2,2	4	10
XP_711102_Candida_albicans	81	2	965	966	0	0	1,1	2	5
XP_711102_Candida_albicans	81	14	201	214	2	21	13,8,2,2,2,1,1,3,3,3,3,3,3,3	50	17.8571
XP_711102_Candida_albicans	81	4	117	120	4	68	17,17,17,17	68	85
XP_711144_Candida_albicans	81	1	322	322	1	20	20	20	100
XP_711152_Candida_albicans	81	2	1309	1310	2	16	8,8	16	40
XP_711152_Candida_albicans	81	1	1226	1226	1	20	20	20	100
XP_711152_Candida_albicans	81	1	1112	1112	1	20	20	20	100
XP_711152_Candida_albicans	81	10	732	741	5	25	4,4,3,5,5,5,5,5,4,4	44	22
XP_711164_Candida_albicans	81	23	1048	1070	16	242	20,19,12,13,18,18,6,4,4,4,4,4,4,3,6,6,16,16,16,19,19,19,19	269	58.4783
XP_711164_Candida_albicans	81	13	798	810	13	157	14,17,17,14,12,12,13,10,9,10,6,8,15	157	60.3846
XP_711164_Candida_albicans	81	1	355	355	1	20	20	20	100
XP_711171_Candida_albicans	81	1	1052	1052	1	19	19	19	95
XP_711171_Candida_albicans	81	1	941	941	1	8	8	8	40
XP_711171_Candida_albicans	81	3	805	807	1	20	20,3,3	26	43.3333
XP_711171_Candida_albicans	81	1	381	381	0	0	2	2	10
XP_711171_Candida_albicans	81	1	124	124	1	5	5	5	25
XP_711202_Candida_albicans	81	3	858	860	3	58	19,19,20	58	96.6667
XP_711202_Candida_albicans	81	8	800	807	8	46	7,6,6,6,6,5,5,5	46	28.75
XP_711202_Candida_albicans	81	1	570	570	1	12	12	12	60
XP_711204_Candida_albicans	81	1	448	448	1	5	5	5	25
XP_711204_Candida_albicans	81	1	155	155	1	20	20	20	100
XP_711207_Candida_albicans	81	7	411	417	7	121	18,18,18,19,17,17,14	121	86.4286
XP_711209_Candida_albicans	81	63	492	554	63	876	20,20,20,20,20,15,20,20,18,19,19,19,19,19,19,19,19,19,19,19,19,19,19,19,19,19,18,14,14,15,11,11,11,11,11,11,6,9,9,9,9,9,9,8,7,7,8,8,6,6,6,5,7,7,7,7,11,13,12,15,15,19,19	876	69.5238
XP_711217_Candida_albicans	81	2	965	966	2	24	12,12	24	60
XP_711253_Candida_albicans	81	1	1566	1566	0	0	3	3	15
XP_711253_Candida_albicans	81	1	1213	1213	0	0	2	2	10
XP_711258_Candida_albicans	81	1	1564	1564	1	18	18	18	90
XP_711258_Candida_albicans	81	5	1304	1308	0	0	2,2,2,3,3	12	12
XP_711258_Candida_albicans	81	12	1027	1038	12	100	8,8,7,7,7,7,8,9,9,10,10,10	100	41.6667
XP_711261_Candida_albicans	81	9	467	475	9	118	6,9,9,9,14,17,18,18,18	118	65.5556
XP_711262_Candida_albicans	81	6	297	302	1	18	3,3,3,4,18,2	33	27.5
XP_711262_Candida_albicans	81	2	253	254	2	12	6,6	12	30
XP_711295_Candida_albicans	81	5	855	859	5	98	19,19,20,20,20	98	98
XP_711311_Candida_albicans	81	1	1047	1047	0	0	1	1	5
XP_711330_Candida_albicans	81	27	1919	1945	27	484	20,20,20,20,19,19,18,18,19,19,18,18,18,18,18,18,15,14,15,14,16,16,18,17,20,20,19	484	89.6296
XP_711330_Candida_albicans	81	10	1618	1627	10	194	17,19,19,19,20,20,20,20,20,20	194	97
XP_711330_Candida_albicans	81	2	1312	1313	2	40	20,20	40	100
XP_711348_Candida_albicans	81	2	1537	1538	1	20	3,20	23	57.5
XP_711348_Candida_albicans	81	20	575	594	17	127	4,4,4,6,6,6,8,8,8,8,8,8,8,8,8,8,7,7,7,8	139	34.75
XP_711351_Candida_albicans	81	15	258	272	15	284	20,20,20,20,20,19,19,20,20,13,13,20,20,20,20	284	94.6667
XP_711351_Candida_albicans	81	1	245	245	1	19	19	19	95
XP_711351_Candida_albicans	81	1	155	155	1	20	20	20	100
XP_711351_Candida_albicans	81	4	97	100	3	36	20,10,6,4	40	50
XP_711358_Candida_albicans	81	1	796	796	1	10	10	10	50
XP_711358_Candida_albicans	81	7	750	756	0	0	1,1,1,4,4,3,3	17	12.1429
XP_711358_Candida_albicans	81	1	505	505	1	20	20	20	100
XP_711358_Candida_albicans	81	3	442	444	3	60	20,20,20	60	100
XP_711358_Candida_albicans	81	1	246	246	0	0	4	4	20
XP_711358_Candida_albicans	81	7	122	128	7	112	19,19,19,7,16,16,16	112	80
XP_711412_Candida_albicans	81	1	435	435	1	18	18	18	90
XP_711422_Candida_albicans	81	1	2008	2008	1	5	5	5	25
XP_711422_Candida_albicans	81	1	1263	1263	1	17	17	17	85
XP_711423_Candida_albicans	81	1	1195	1195	1	8	8	8	40
XP_711423_Candida_albicans	81	4	1188	1191	4	32	8,8,8,8	32	40
XP_711423_Candida_albicans	81	1	1157	1157	1	8	8	8	40
XP_711423_Candida_albicans	81	1	782	782	1	8	8	8	40
XP_711423_Candida_albicans	81	29	647	675	29	230	6,6,6,6,6,7,7,7,8,8,8,7,8,8,8,8,7,9,9,9,9,8,8,11,10,10,10,8,8	230	39.6552
XP_711424_Candida_albicans	81	26	798	823	26	346	10,10,10,10,10,11,11,12,13,13,14,14,17,16,16,16,15,15,15,14,14,14,14,14,14,14	346	66.5385
XP_711440_Candida_albicans	81	47	1560	1606	32	386	17,17,17,16,15,16,16,15,15,15,13,13,13,11,9,11,12,13,14,13,13,13,13,9,9,9,9,3,3,3,3,3,2,2,2,1,1,1,1,1,1,1,6,6,6,6,6	414	44.0426
XP_711440_Candida_albicans	81	2	1066	1067	0	0	2,3	5	12.5
XP_711440_Candida_albicans	81	1	1052	1052	1	5	5	5	25
XP_711440_Candida_albicans	81	1	841	841	0	0	2	2	10
XP_711440_Candida_albicans	81	6	674	679	0	0	1,1,2,2,3,3	12	10
XP_711443_Candida_albicans	81	10	1637	1646	2	38	19,19,3,3,4,4,4,3,3,3	65	32.5
XP_711447_Candida_albicans	81	12	500	511	12	82	8,8,8,8,8,7,6,6,6,6,6,5	82	34.1667
XP_711450_Candida_albicans	81	6	791	796	0	0	2,1,1,1,1,1	7	5.83333
XP_711450_Candida_albicans	81	4	659	662	4	80	20,20,20,20	80	100
XP_711472_Candida_albicans	81	3	909	911	3	57	20,19,18	57	95
XP_711472_Candida_albicans	81	2	480	481	2	38	19,19	38	95
XP_711472_Candida_albicans	81	4	434	437	4	20	5,5,5,5	20	25
XP_711478_Candida_albicans	81	4	1002	1005	4	68	11,19,19,19	68	85
XP_711478_Candida_albicans	81	1	937	937	1	20	20	20	100
XP_711478_Candida_albicans	81	2	929	930	2	40	20,20	40	100
XP_711478_Candida_albicans	81	2	732	733	2	36	16,20	36	90
XP_711478_Candida_albicans	81	3	282	284	3	34	7,8,19	34	56.6667
XP_711550_Candida_albicans	81	1	798	798	1	20	20	20	100
XP_711550_Candida_albicans	81	1	472	472	1	20	20	20	100
XP_711561_Candida_albicans	81	2	414	415	0	0	3,3	6	15
XP_711567_Candida_albicans	81	4	1369	1372	4	66	17,17,17,15	66	82.5
XP_711567_Candida_albicans	81	13	1351	1363	3	16	2,2,2,2,2,2,2,2,2,2,5,5,6	36	13.8462
XP_711567_Candida_albicans	81	1	1274	1274	1	18	18	18	90
XP_711567_Candida_albicans	81	49	1224	1272	18	110	7,7,7,11,7,7,5,5,5,5,5,5,5,4,5,6,6,6,6,4,4,4,4,4,3,3,2,2,2,2,2,2,2,2,2,2,2,2,2,2,1,1,1,1,1,1,2,2,2	180	18.3673
XP_711574_Candida_albicans	81	2	949	950	0	0	2,2	4	10
XP_711574_Candida_albicans	81	1	804	804	1	8	8	8	40
XP_711574_Candida_albicans	81	2	619	620	0	0	2,3	5	12.5
XP_711574_Candida_albicans	81	3	604	606	0	0	2,2,2	6	10
XP_711574_Candida_albicans	81	1	451	451	0	0	2	2	10
XP_711574_Candida_albicans	81	3	166	168	1	15	2,2,15	19	31.6667
XP_711675_Candida_albicans	81	1	277	277	1	13	13	13	65
XP_711675_Candida_albicans	81	3	137	139	0	0	2,2,2	6	10
XP_711680_Candida_albicans	81	2	156	157	2	40	20,20	40	100
XP_711681_Candida_albicans	81	1	898	898	1	13	13	13	65
XP_711681_Candida_albicans	81	3	857	859	3	53	17,18,18	53	88.3333
XP_711695_Candida_albicans	81	1	881	881	1	20	20	20	100
XP_711695_Candida_albicans	81	1	784	784	1	19	19	19	95
XP_711704_Candida_albicans	81	2	1751	1752	2	10	5,5	10	25
XP_711704_Candida_albicans	81	1	1671	1671	1	19	19	19	95
XP_711704_Candida_albicans	81	11	1439	1449	11	152	15,10,8,8,9,9,17,18,18,20,20	152	69.0909
XP_711706_Candida_albicans	81	1	261	261	1	20	20	20	100
XP_711714_Candida_albicans	81	3	1515	1517	3	39	13,12,14	39	65
XP_711715_Candida_albicans	81	33	737	769	33	534	16,15,13,14,14,16,16,16,16,16,16,16,16,13,13,16,17,17,17,17,18,18,17,17,17,17,18,17,17,17,17,17,17	534	80.9091
XP_711723_Candida_albicans	81	45	952	996	19	233	5,5,10,10,12,11,12,11,11,6,1,1,1,1,1,1,1,1,1,1,1,1,1,1,1,2,2,2,2,2,2,2,2,2,2,4,10,10,10,18,18,19,19,19,17	272	30.2222
XP_711723_Candida_albicans	81	2	840	841	0	0	2,2	4	10
XP_711723_Candida_albicans	81	3	706	708	3	34	13,11,10	34	56.6667
XP_711728_Candida_albicans	81	4	1277	1280	4	78	18,20,20,20	78	97.5
XP_711728_Candida_albicans	81	5	1103	1107	5	100	20,20,20,20,20	100	100
XP_711728_Candida_albicans	81	5	1013	1017	0	0	1,2,2,2,2	9	9
XP_711728_Candida_albicans	81	1	896	896	0	0	4	4	20
XP_711728_Candida_albicans	81	2	814	815	2	40	20,20	40	100
XP_711728_Candida_albicans	81	22	714	735	13	132	3,3,3,3,3,3,4,4,4,5,7,7,10,10,9,9,11,10,10,9,17,18	162	36.8182
XP_711728_Candida_albicans	81	6	659	664	6	113	19,16,20,20,19,19	113	94.1667
XP_711728_Candida_albicans	81	2	548	549	2	27	14,13	27	67.5
XP_711728_Candida_albicans	81	7	234	240	7	121	16,15,18,18,18,18,18	121	86.4286
XP_711728_Candida_albicans	81	18	166	183	11	218	4,2,3,3,3,3,3,20,20,20,19,19,20,20,20,20,20,20	239	66.3889
XP_711732_Candida_albicans	81	7	230	236	7	128	17,16,19,18,18,20,20	128	91.4286
XP_711732_Candida_albicans	81	5	129	133	5	100	20,20,20,20,20	100	100
XP_711738_Candida_albicans	81	4	1113	1116	4	68	17,17,17,17	68	85
XP_711738_Candida_albicans	81	5	1034	1038	5	91	19,18,18,18,18	91	91
XP_711738_Candida_albicans	81	5	972	976	5	84	15,17,17,17,18	84	84
XP_711738_Candida_albicans	81	1	776	776	1	8	8	8	40
XP_711738_Candida_albicans	81	2	697	698	2	38	19,19	38	95
XP_711771_Candida_albicans	81	6	873	878	3	16	6,5,5,4,3,3	26	21.6667
XP_711771_Candida_albicans	81	42	775	816	42	715	19,20,20,20,20,20,19,19,18,11,18,18,18,17,17,12,12,12,12,12,12,12,14,14,19,20,20,20,20,19,17,15,16,16,18,18,18,18,18,18,20,19	715	85.119
XP_711771_Candida_albicans	81	7	698	704	7	116	20,20,13,12,13,19,19	116	82.8571
XP_711773_Candida_albicans	81	2	366	367	2	16	8,8	16	40
XP_711775_Candida_albicans	81	8	1419	1426	8	116	15,15,15,16,16,13,13,13	116	72.5
XP_711775_Candida_albicans	81	2	1301	1302	2	34	17,17	34	85
XP_711775_Candida_albicans	81	1	654	654	1	15	15	15	75
XP_711777_Candida_albicans	81	1	481	481	1	9	9	9	45
XP_711777_Candida_albicans	81	8	251	258	7	133	19,19,19,19,19,19,19,4	137	85.625
XP_711779_Candida_albicans	81	1	692	692	0	0	1	1	5
XP_711779_Candida_albicans	81	1	595	595	1	20	20	20	100
XP_711781_Candida_albicans	81	13	1184	1196	13	235	20,20,20,20,20,20,20,16,16,16,15,16,16	235	90.3846
XP_711781_Candida_albicans	81	29	1135	1163	29	478	19,19,19,19,19,19,19,19,20,20,20,20,19,10,11,11,11,13,14,15,13,14,14,15,13,17,19,18,19	478	82.4138
XP_711781_Candida_albicans	81	11	816	826	5	25	5,5,5,5,5,4,4,4,4,4,4	49	22.2727
XP_711781_Candida_albicans	81	5	773	777	5	74	16,16,15,13,14	74	74
XP_711833_Candida_albicans	81	22	623	644	15	276	3,3,3,3,3,2,2,16,18,14,14,19,19,20,19,17,20,20,20,20,20,20	295	67.0455
XP_711833_Candida_albicans	81	1	593	593	1	19	19	19	95
XP_711833_Candida_albicans	81	6	505	510	3	43	5,4,2,4,19,19	53	44.1667
XP_711833_Candida_albicans	81	1	502	502	1	20	20	20	100
XP_711833_Candida_albicans	81	9	441	449	1	20	20,3,3,3,3,3,3,2,2	42	23.3333
XP_711833_Candida_albicans	81	1	319	319	0	0	2	2	10
XP_711842_Candida_albicans	81	3	1666	1668	3	20	6,7,7	20	33.3333
XP_711842_Candida_albicans	81	2	1619	1620	2	34	17,17	34	85
XP_711842_Candida_albicans	81	11	1580	1590	6	63	5,2,2,3,4,4,10,12,12,12,12	78	35.4545
XP_711842_Candida_albicans	81	1	1545	1545	1	17	17	17	85
XP_711842_Candida_albicans	81	1	1472	1472	1	17	17	17	85
XP_711842_Candida_albicans	81	168	855	1022	126	1166	17,16,15,15,15,15,11,11,11,11,11,11,11,9,9,9,9,6,7,7,7,7,6,7,8,8,8,8,8,12,12,11,11,11,11,11,11,7,8,9,11,11,11,11,11,11,11,11,11,11,11,11,11,11,10,10,10,9,9,2,2,2,2,2,2,2,2,2,2,2,4,4,4,4,4,4,4,4,4,4,4,4,4,4,4,4,4,4,3,3,3,3,2,3,3,3,3,3,4,6,6,6,6,6,6,6,6,6,5,5,5,5,6,6,6,6,5,5,5,5,5,5,5,5,5,4,4,5,6,6,6,6,6,6,6,6,6,6,6,8,8,8,8,8,8,10,10,9,9,9,9,12,12,12,12,12,12,12,13,13,16,16,16,16,16,16,16,17	1301	38.7202
XP_711842_Candida_albicans	81	25	627	651	18	138	11,11,2,2,2,2,3,3,4,6,6,5,6,6,8,8,8,8,8,8,8,10,7,7,7	156	31.2
XP_711842_Candida_albicans	81	5	555	559	5	79	16,16,16,16,15	79	79
XP_711842_Candida_albicans	81	21	125	145	21	121	5,5,6,6,6,6,6,6,6,6,6,6,6,6,6,6,6,6,5,5,5	121	28.8095
XP_711858_Candida_albicans	81	5	530	534	5	88	18,17,17,18,18	88	88
XP_711858_Candida_albicans	81	2	248	249	2	40	20,20	40	100
XP_711859_Candida_albicans	81	1	409	409	1	11	11	11	55
XP_711859_Candida_albicans	81	5	20	24	0	0	2,2,2,2,2	10	10
XP_711860_Candida_albicans	81	4	1688	1691	4	79	20,20,20,19	79	98.75
XP_711860_Candida_albicans	81	3	765	767	3	36	13,13,10	36	60
XP_711860_Candida_albicans	81	29	230	258	29	535	19,19,19,19,19,11,18,17,17,17,14,17,18,18,19,19,20,20,20,20,20,20,20,20,20,19,19,19,18	535	92.2414
XP_711864_Candida_albicans	81	3	2769	2771	1	18	18,3,3	24	40
XP_711864_Candida_albicans	81	3	1826	1828	3	41	19,14,8	41	68.3333
XP_711864_Candida_albicans	81	8	1607	1614	8	136	18,18,17,16,16,16,16,19	136	85
XP_711864_Candida_albicans	81	11	526	536	11	192	7,19,19,19,19,19,14,19,19,19,19	192	87.2727
XP_711869_Candida_albicans	81	4	629	632	4	71	17,18,18,18	71	88.75
XP_711869_Candida_albicans	81	11	444	454	11	151	13,13,13,13,13,16,12,12,15,15,16	151	68.6364
XP_711875_Candida_albicans	81	3	1085	1087	3	60	20,20,20	60	100
XP_711875_Candida_albicans	81	9	1066	1074	9	167	20,20,13,19,15,20,20,20,20	167	92.7778
XP_711875_Candida_albicans	81	2	851	852	2	40	20,20	40	100
XP_711875_Candida_albicans	81	22	824	845	22	437	20,20,20,20,20,20,20,20,20,20,20,20,20,20,19,19,19,20,20,20,20,20	437	99.3182
XP_711875_Candida_albicans	81	2	795	796	2	40	20,20	40	100
XP_711875_Candida_albicans	81	10	771	780	10	198	20,20,20,20,20,20,18,20,20,20	198	99
XP_711875_Candida_albicans	81	6	601	606	6	120	20,20,20,20,20,20	120	100
XP_711875_Candida_albicans	81	1	514	514	1	19	19	19	95
XP_711875_Candida_albicans	81	1	399	399	1	19	19	19	95
XP_711875_Candida_albicans	81	13	96	108	13	108	7,6,6,5,6,6,6,6,5,9,9,18,19	108	41.5385
XP_711876_Candida_albicans	81	1	274	274	1	20	20	20	100
XP_711883_Candida_albicans	81	2	350	351	2	40	20,20	40	100
XP_711887_Candida_albicans	81	4	838	841	4	59	11,16,16,16	59	73.75
XP_711887_Candida_albicans	81	11	742	752	11	116	19,8,8,8,8,7,8,8,12,12,18	116	52.7273
XP_711887_Candida_albicans	81	11	664	674	11	153	9,7,7,6,19,18,17,15,17,18,20	153	69.5455
XP_711887_Candida_albicans	81	1	600	600	1	20	20	20	100
XP_711893_Candida_albicans	81	9	2427	2435	9	61	6,6,6,6,6,6,5,5,15	61	33.8889
XP_711894_Candida_albicans	81	3	1382	1384	3	42	19,7,16	42	70
XP_711969_Candida_albicans	81	2	478	479	2	40	20,20	40	100
XP_711972_Candida_albicans	81	3	1206	1208	0	0	2,2,2	6	10
XP_711972_Candida_albicans	81	9	1176	1184	9	177	19,19,19,20,20,20,20,20,20	177	98.3333
XP_711972_Candida_albicans	81	3	1156	1158	3	60	20,20,20	60	100
XP_711972_Candida_albicans	81	1	1044	1044	1	8	8	8	40
XP_711972_Candida_albicans	81	1	653	653	1	18	18	18	90
XP_711973_Candida_albicans	81	5	1300	1304	5	97	20,20,19,19,19	97	97
XP_711973_Candida_albicans	81	7	1170	1176	7	135	20,20,19,20,20,20,16	135	96.4286
XP_711973_Candida_albicans	81	3	1130	1132	3	60	20,20,20	60	100
XP_711973_Candida_albicans	81	2	1069	1070	2	40	20,20	40	100
XP_711973_Candida_albicans	81	3	863	865	3	19	6,6,7	19	31.6667
XP_711988_Candida_albicans	81	5	1274	1278	5	95	18,19,19,19,20	95	95
XP_711988_Candida_albicans	81	23	893	915	23	453	18,20,20,20,16,19,20,20,20,20,20,20,20,20,20,20,20,20,20,20,20,20,20	453	98.4783
XP_711988_Candida_albicans	81	6	843	848	6	119	20,20,20,20,19,20	119	99.1667
XP_711988_Candida_albicans	81	2	810	811	2	40	20,20	40	100
XP_711988_Candida_albicans	81	10	780	789	10	198	19,19,20,20,20,20,20,20,20,20	198	99
XP_711988_Candida_albicans	81	2	762	763	2	40	20,20	40	100
XP_711988_Candida_albicans	81	54	330	383	54	921	19,19,19,19,19,19,19,19,19,18,17,17,17,9,8,13,18,19,19,18,18,14,17,10,10,10,12,11,11,16,18,19,19,19,19,19,19,19,19,18,19,19,19,19,19,19,16,17,19,19,19,19,19,18	921	85.2778
XP_712024_Candida_albicans	81	21	594	614	20	340	3,6,12,18,18,18,18,15,19,19,19,19,19,18,10,18,18,19,19,19,19	343	81.6667
XP_712024_Candida_albicans	81	8	496	503	8	147	20,19,19,19,18,17,18,17	147	91.875
XP_712024_Candida_albicans	81	3	295	297	3	56	19,19,18	56	93.3333
XP_712024_Candida_albicans	81	10	277	286	7	109	3,3,3,16,16,18,17,16,13,13	118	59
XP_712027_Candida_albicans	81	2	605	606	2	40	20,20	40	100
XP_712027_Candida_albicans	81	1	253	253	1	20	20	20	100
XP_712090_Candida_albicans	81	1	768	768	0	0	2	2	10
XP_712090_Candida_albicans	81	12	516	527	0	0	1,1,1,1,1,1,1,1,1,1,2,2	14	5.83333
XP_712097_Candida_albicans	81	1	3585	3585	1	19	19	19	95
XP_712097_Candida_albicans	81	4	3179	3182	1	12	12,3,3,3	21	26.25
XP_712097_Candida_albicans	81	37	3129	3165	1	6	6,3,3,2,2,2,2,2,3,3,3,3,3,3,3,3,3,3,3,3,3,2,2,2,1,1,1,1,1,1,1,1,1,1,1,1,1	80	10.8108
XP_712097_Candida_albicans	81	1	2904	2904	1	12	12	12	60
XP_712097_Candida_albicans	81	2	2803	2804	2	38	19,19	38	95
XP_712097_Candida_albicans	81	16	2032	2047	9	66	11,11,7,7,7,5,7,6,5,2,2,2,2,2,2,2	80	25
XP_712097_Candida_albicans	81	13	2002	2014	13	131	19,19,12,12,9,9,9,7,7,7,7,7,7	131	50.3846
XP_712097_Candida_albicans	81	3	1977	1979	3	57	20,19,18	57	95
XP_712097_Candida_albicans	81	9	1435	1443	9	139	9,13,17,17,17,17,16,16,17	139	77.2222
XP_712097_Candida_albicans	81	3	1359	1361	3	60	20,20,20	60	100
XP_712097_Candida_albicans	81	4	1320	1323	4	80	20,20,20,20	80	100
XP_712097_Candida_albicans	81	3	1289	1291	3	57	19,19,19	57	95
XP_712097_Candida_albicans	81	17	1193	1209	11	193	1,1,1,1,1,1,10,14,18,18,19,19,18,20,19,18,20	199	58.5294
XP_712107_Candida_albicans	81	5	332	336	3	42	18,18,2,4,6	48	48
XP_712107_Candida_albicans	81	10	313	322	2	24	14,10,4,4,2,2,2,2,2,2	44	22
XP_712108_Candida_albicans	81	3	1195	1197	3	52	16,17,19	52	86.6667
XP_712108_Candida_albicans	81	38	893	930	26	426	20,20,20,20,17,10,9,10,7,8,2,2,2,2,2,1,1,1,1,1,1,1,18,18,13,12,12,16,16,20,20,20,20,20,20,20,20,20	443	58.2895
XP_712108_Candida_albicans	81	8	664	671	8	160	20,20,20,20,20,20,20,20	160	100
XP_712108_Candida_albicans	81	2	652	653	2	37	19,18	37	92.5
XP_712108_Candida_albicans	81	1	618	618	1	20	20	20	100
XP_712108_Candida_albicans	81	4	603	606	4	80	20,20,20,20	80	100
XP_712108_Candida_albicans	81	1	569	569	1	20	20	20	100
XP_712108_Candida_albicans	81	2	526	527	2	16	8,8	16	40
XP_712108_Candida_albicans	81	1	377	377	1	19	19	19	95
XP_712139_Candida_albicans	81	4	1421	1424	0	0	2,2,2,2	8	10
XP_712139_Candida_albicans	81	4	1257	1260	0	0	2,2,2,2	8	10
XP_712139_Candida_albicans	81	2	1121	1122	0	0	2,2	4	10
XP_712139_Candida_albicans	81	1	879	879	0	0	2	2	10
XP_712139_Candida_albicans	81	2	864	865	0	0	2,2	4	10
XP_712144_Candida_albicans	81	1	1049	1049	1	17	17	17	85
XP_712144_Candida_albicans	81	1	844	844	1	20	20	20	100
XP_712144_Candida_albicans	81	2	246	247	2	38	19,19	38	95
XP_712150_Candida_albicans	81	3	2066	2068	3	57	19,19,19	57	95
XP_712150_Candida_albicans	81	11	1991	2001	11	97	6,6,6,6,6,15,14,10,10,10,8	97	44.0909
XP_712150_Candida_albicans	81	1	1770	1770	1	20	20	20	100
XP_712158_Candida_albicans	81	30	676	705	18	233	16,16,16,16,16,15,15,15,15,15,15,15,13,13,6,5,6,5,4,4,4,4,1,2,2,2,2,2,2,2	264	44
XP_712158_Candida_albicans	81	1	443	443	1	8	8	8	40
XP_712158_Candida_albicans	81	11	176	186	11	157	11,11,16,16,16,16,16,16,9,15,15	157	71.3636
XP_712235_Candida_albicans	81	2	213	214	2	34	17,17	34	85
XP_712236_Candida_albicans	81	1	1096	1096	1	20	20	20	100
XP_712236_Candida_albicans	81	6	1069	1074	6	116	16,20,20,20,20,20	116	96.6667
XP_712236_Candida_albicans	81	6	945	950	6	118	18,20,20,20,20,20	118	98.3333
XP_712236_Candida_albicans	81	31	861	891	31	586	17,17,18,19,19,18,18,20,20,20,20,20,20,15,15,15,18,17,20,20,20,20,20,20,20,20,20,20,20,20,20	586	94.5161
XP_712236_Candida_albicans	81	1	671	671	0	0	3	3	15
XP_712236_Candida_albicans	81	1	591	591	1	20	20	20	100
XP_712236_Candida_albicans	81	30	489	518	29	445	20,20,20,20,20,19,19,19,19,18,18,18,16,14,14,15,15,5,4,5,5,7,7,7,5,20,20,20,20,20	449	74.8333
XP_712236_Candida_albicans	81	1	321	321	0	0	3	3	15
XP_712236_Candida_albicans	81	30	219	248	30	473	12,12,12,11,11,12,12,12,12,10,7,14,18,18,17,15,16,19,19,19,19,19,19,19,19,20,20,20,20,20	473	78.8333
XP_712303_Candida_albicans	81	1	1164	1164	1	11	11	11	55
XP_712303_Candida_albicans	81	9	303	311	8	127	18,18,18,18,13,14,14,14,2	129	71.6667
XP_712308_Candida_albicans	81	1	1065	1065	0	0	4	4	20
XP_712308_Candida_albicans	81	2	808	809	2	40	20,20	40	100
XP_712308_Candida_albicans	81	2	796	797	2	40	20,20	40	100
XP_712308_Candida_albicans	81	46	618	663	46	814	15,17,19,20,20,20,20,19,20,20,20,20,19,18,17,16,16,16,16,19,19,20,20,20,15,19,19,17,18,17,14,13,13,13,13,12,18,18,18,20,20,19,12,20,20,20	814	88.4783
XP_712308_Candida_albicans	81	1	483	483	1	20	20	20	100
XP_712308_Candida_albicans	81	8	280	287	8	155	17,20,20,18,20,20,20,20	155	96.875
XP_712308_Candida_albicans	81	12	4	15	12	164	12,14,14,18,18,18,18,17,10,9,8,8	164	68.3333
XP_712313_Candida_albicans	81	1	1774	1774	1	13	13	13	65
XP_712313_Candida_albicans	81	46	1290	1335	46	496	8,8,8,6,10,10,11,10,10,11,12,12,14,15,15,15,15,15,16,16,16,16,16,16,16,16,14,14,14,10,10,10,9,7,7,7,6,6,6,6,6,6,6,5,5,9	496	53.913
XP_712313_Candida_albicans	81	1	976	976	1	18	18	18	90
XP_712316_Candida_albicans	81	4	609	612	0	0	3,4,4,4	15	18.75
XP_712320_Candida_albicans	81	1	1599	1599	1	20	20	20	100
XP_712320_Candida_albicans	81	1	1481	1481	1	20	20	20	100
XP_712320_Candida_albicans	81	8	1380	1387	8	154	19,19,19,20,20,19,19,19	154	96.25
XP_712320_Candida_albicans	81	5	1254	1258	5	81	11,13,19,19,19	81	81
XP_712320_Candida_albicans	81	3	1246	1248	3	60	20,20,20	60	100
XP_712320_Candida_albicans	81	1	1219	1219	1	20	20	20	100
XP_712320_Candida_albicans	81	1	1150	1150	1	20	20	20	100
XP_712320_Candida_albicans	81	1	1122	1122	1	20	20	20	100
XP_712320_Candida_albicans	81	1	1019	1019	1	20	20	20	100
XP_712320_Candida_albicans	81	1	979	979	1	20	20	20	100
XP_712320_Candida_albicans	81	5	967	971	5	93	13,20,20,20,20	93	93
XP_712320_Candida_albicans	81	4	950	953	4	79	20,20,20,19	79	98.75
XP_712320_Candida_albicans	81	5	906	910	5	81	11,11,19,20,20	81	81
XP_712320_Candida_albicans	81	1	859	859	1	20	20	20	100
XP_712320_Candida_albicans	81	7	840	846	7	132	17,19,20,19,19,19,19	132	94.2857
XP_712320_Candida_albicans	81	1	827	827	1	20	20	20	100
XP_712320_Candida_albicans	81	10	651	660	10	200	20,20,20,20,20,20,20,20,20,20	200	100
XP_712320_Candida_albicans	81	1	444	444	1	20	20	20	100
XP_712333_Candida_albicans	81	1	303	303	1	15	15	15	75
XP_712348_Candida_albicans	81	1	433	433	1	5	5	5	25
XP_712403_Candida_albicans	81	1	284	284	1	12	12	12	60
XP_712403_Candida_albicans	81	4	156	159	4	64	16,16,16,16	64	80
XP_712413_Candida_albicans	81	5	1740	1744	5	100	20,20,20,20,20	100	100
XP_712413_Candida_albicans	81	2	1685	1686	2	40	20,20	40	100
XP_712421_Candida_albicans	81	5	474	478	5	88	18,19,19,19,13	88	88
XP_712426_Candida_albicans	81	3	3480	3482	3	23	8,8,7	23	38.3333
XP_712426_Candida_albicans	81	3	3289	3291	3	56	18,19,19	56	93.3333
XP_712426_Candida_albicans	81	5	2463	2467	5	92	15,18,19,20,20	92	92
XP_712434_Candida_albicans	81	1	342	342	1	17	17	17	85
XP_712435_Candida_albicans	81	1	345	345	1	17	17	17	85
XP_712474_Candida_albicans	81	3	535	537	3	52	20,19,13	52	86.6667
XP_712480_Candida_albicans	81	9	644	652	9	101	15,8,8,8,11,11,14,14,12	101	56.1111
XP_712486_Candida_albicans	81	25	888	912	3	15	3,3,3,3,3,3,3,3,3,2,2,2,2,2,2,2,2,2,3,3,3,4,5,5,5	73	14.6
XP_712486_Candida_albicans	81	3	683	685	3	57	19,19,19	57	95
XP_712495_Candida_albicans	81	4	1141	1144	0	0	2,2,2,2	8	10
XP_712495_Candida_albicans	81	4	1011	1014	4	46	11,9,13,13	46	57.5
XP_712495_Candida_albicans	81	54	907	960	14	193	17,16,15,12,15,12,12,12,13,13,2,2,2,2,2,2,2,2,2,2,2,2,2,2,2,2,2,2,2,2,2,2,2,2,2,2,2,2,2,2,2,2,2,2,3,3,3,3,3,3,9,11,18,18	279	25.8333
XP_712496_Candida_albicans	81	12	1822	1833	12	213	7,16,19,19,19,19,19,19,19,19,19,19	213	88.75
XP_712496_Candida_albicans	81	1	1795	1795	0	0	2	2	10
XP_712496_Candida_albicans	81	4	923	926	4	64	10,16,19,19	64	80
XP_712496_Candida_albicans	81	7	863	869	7	133	19,19,19,19,19,19,19	133	95
XP_712496_Candida_albicans	81	1	843	843	1	19	19	19	95
XP_712498_Candida_albicans	81	5	886	890	5	71	20,20,20,5,6	71	71
XP_712499_Candida_albicans	81	1	440	440	1	19	19	19	95
XP_712499_Candida_albicans	81	40	113	152	25	293	20,20,18,18,11,11,12,12,12,11,11,4,4,4,4,4,4,4,4,4,4,4,4,4,4,4,12,12,12,11,11,12,13,10,11,7,7,7,6,6	353	44.125
XP_712503_Candida_albicans	81	19	715	733	10	128	9,10,3,4,4,4,4,4,4,4,3,7,13,13,15,15,15,15,16	162	42.6316
XP_712503_Candida_albicans	81	2	681	682	2	40	20,20	40	100
XP_712503_Candida_albicans	81	3	648	650	3	60	20,20,20	60	100
XP_712503_Candida_albicans	81	1	643	643	0	0	2	2	10
XP_712503_Candida_albicans	81	5	275	279	5	100	20,20,20,20,20	100	100
XP_712507_Candida_albicans	81	2	1708	1709	2	11	6,5	11	27.5
XP_712507_Candida_albicans	81	9	1454	1462	9	180	20,20,20,20,20,20,20,20,20	180	100
XP_712507_Candida_albicans	81	18	1375	1392	18	360	20,20,20,20,20,20,20,20,20,20,20,20,20,20,20,20,20,20	360	100
XP_712507_Candida_albicans	81	15	1353	1367	7	124	1,19,20,20,20,16,15,14,1,1,1,1,1,1,1	132	44
XP_712507_Candida_albicans	81	1	1278	1278	1	20	20	20	100
XP_712507_Candida_albicans	81	2	1258	1259	2	40	20,20	40	100
XP_712507_Candida_albicans	81	8	1205	1212	8	146	20,20,20,19,19,18,18,12	146	91.25
XP_712507_Candida_albicans	81	1	1172	1172	1	20	20	20	100
XP_712507_Candida_albicans	81	2	1088	1089	2	40	20,20	40	100
XP_712508_Candida_albicans	81	1	772	772	1	20	20	20	100
XP_712508_Candida_albicans	81	4	745	748	4	80	20,20,20,20	80	100
XP_712508_Candida_albicans	81	12	728	739	12	205	12,13,9,20,20,20,20,19,18,18,18,18	205	85.4167
XP_712508_Candida_albicans	81	3	382	384	3	57	19,19,19	57	95
XP_712508_Candida_albicans	81	1	296	296	1	19	19	19	95
XP_712508_Candida_albicans	81	1	283	283	1	18	18	18	90
XP_712513_Candida_albicans	81	19	592	610	3	38	7,13,18,3,4,4,4,4,4,4,4,4,4,4,4,4,3,3,3	98	25.7895
XP_712513_Candida_albicans	81	4	549	552	4	24	6,6,6,6	24	30
XP_712513_Candida_albicans	81	56	102	157	0	0	4,4,4,4,4,4,4,4,4,4,4,4,4,4,4,4,4,4,4,4,4,4,4,4,3,3,3,3,3,4,4,4,4,4,4,4,4,4,4,4,4,4,4,4,4,4,4,3,3,3,3,3,3,3,3,3	210	18.75
XP_712513_Candida_albicans	81	3	36	38	0	0	3,4,4	11	18.3333
XP_712583_Candida_albicans	81	1	680	680	1	18	18	18	90
XP_712587_Candida_albicans	81	7	239	245	0	0	2,2,2,2,3,4,4	19	13.5714
XP_712587_Candida_albicans	81	3	5	7	3	37	9,11,17	37	61.6667
XP_712597_Candida_albicans	81	7	1027	1033	7	133	19,19,19,19,19,19,19	133	95
XP_712597_Candida_albicans	81	2	875	876	2	15	7,8	15	37.5
XP_712606_Candida_albicans	81	3	1909	1911	3	57	19,19,19	57	95
XP_712606_Candida_albicans	81	6	1608	1613	6	55	6,11,11,11,8,8	55	45.8333
XP_712613_Candida_albicans	81	1	552	552	1	20	20	20	100
XP_712614_Candida_albicans	81	4	702	705	4	59	16,17,16,10	59	73.75
XP_712614_Candida_albicans	81	6	656	661	4	24	1,6,6,6,6,3	28	23.3333
XP_712614_Candida_albicans	81	1	626	626	1	20	20	20	100
XP_712616_Candida_albicans	81	5	216	220	5	100	20,20,20,20,20	100	100
XP_712627_Candida_albicans	81	7	773	779	7	113	18,18,19,19,17,11,11	113	80.7143
XP_712627_Candida_albicans	81	1	241	241	1	12	12	12	60
XP_712627_Candida_albicans	81	2	159	160	2	28	12,16	28	70
XP_712640_Candida_albicans	81	1	55	55	0	0	4	4	20
XP_712640_Candida_albicans	81	8	30	37	8	109	10,11,11,11,15,18,18,15	109	68.125
XP_712642_Candida_albicans	81	1	2386	2386	0	0	4	4	20
XP_712642_Candida_albicans	81	1	1849	1849	1	18	18	18	90
XP_712642_Candida_albicans	81	1	1489	1489	1	20	20	20	100
XP_712642_Candida_albicans	81	5	1423	1427	5	79	13,13,14,20,19	79	79
XP_712650_Candida_albicans	81	1	157	157	1	7	7	7	35
XP_712655_Candida_albicans	81	3	2252	2254	3	55	18,18,19	55	91.6667
XP_712655_Candida_albicans	81	1	2224	2224	0	0	4	4	20
XP_712655_Candida_albicans	81	1	1543	1543	1	18	18	18	90
XP_712655_Candida_albicans	81	3	892	894	3	57	19,19,19	57	95
XP_712655_Candida_albicans	81	2	367	368	2	38	19,19	38	95
XP_712655_Candida_albicans	81	1	296	296	1	19	19	19	95
XP_712655_Candida_albicans	81	20	86	105	20	244	10,10,10,10,10,10,10,15,16,16,15,13,13,13,11,11,11,11,11,18	244	61
XP_712728_Candida_albicans	81	1	176	176	1	20	20	20	100
XP_712732_Candida_albicans	81	2	764	765	2	30	10,20	30	75
XP_712732_Candida_albicans	81	8	263	270	7	101	19,14,14,14,14,14,12,4	105	65.625
XP_712732_Candida_albicans	81	4	181	184	4	65	5,20,20,20	65	81.25
XP_712732_Candida_albicans	81	1	162	162	1	19	19	19	95
XP_712734_Candida_albicans	81	6	624	629	6	109	18,19,19,19,18,16	109	90.8333
XP_712739_Candida_albicans	81	1	930	930	1	20	20	20	100
XP_712739_Candida_albicans	81	3	814	816	3	58	20,19,19	58	96.6667
XP_712739_Candida_albicans	81	3	794	796	3	60	20,20,20	60	100
XP_712803_Candida_albicans	81	6	556	561	1	8	2,2,2,2,4,8	20	16.6667
XP_712805_Candida_albicans	81	31	1207	1237	31	377	13,12,12,16,17,17,16,15,15,15,13,13,13,13,12,13,13,12,12,12,13,12,12,9,12,12,6,6,6,6,9	377	60.8065
XP_712805_Candida_albicans	81	4	1100	1103	4	66	19,18,10,19	66	82.5
XP_712805_Candida_albicans	81	18	1073	1090	15	257	20,20,20,20,20,20,20,3,3,4,7,6,13,18,15,20,19,19	267	74.1667
XP_712805_Candida_albicans	81	1	713	713	1	20	20	20	100
XP_712805_Candida_albicans	81	1	658	658	0	0	4	4	20
XP_712805_Candida_albicans	81	1	589	589	0	0	2	2	10
XP_712805_Candida_albicans	81	7	382	388	7	137	20,20,20,19,20,20,18	137	97.8571
XP_712805_Candida_albicans	81	22	191	212	20	154	5,5,5,5,5,5,5,8,6,6,8,8,8,11,10,19,19,5,5,4,4,6	162	36.8182
XP_712809_Candida_albicans	81	5	1239	1243	5	46	5,7,9,11,14	46	46
XP_712809_Candida_albicans	81	7	1218	1224	7	63	9,8,8,6,6,13,13	63	45
XP_712809_Candida_albicans	81	1	1008	1008	1	20	20	20	100
XP_712809_Candida_albicans	81	4	994	997	0	0	3,3,3,3	12	15
XP_712809_Candida_albicans	81	1	819	819	1	9	9	9	45
XP_712809_Candida_albicans	81	1	658	658	1	20	20	20	100
XP_712809_Candida_albicans	81	3	392	394	3	60	20,20,20	60	100
XP_712811_Candida_albicans	81	1	599	599	0	0	3	3	15
XP_712811_Candida_albicans	81	5	523	527	5	77	17,12,16,16,16	77	77
XP_712811_Candida_albicans	81	13	468	480	10	110	14,14,14,9,9,10,10,10,10,10,3,3,4	120	46.1538
XP_712811_Candida_albicans	81	1	313	313	1	14	14	14	70
XP_712813_Candida_albicans	81	1	908	908	1	20	20	20	100
XP_712818_Candida_albicans	81	2	775	776	2	40	20,20	40	100
XP_712915_Candida_albicans	81	21	1953	1973	5	29	3,3,3,3,2,2,2,2,2,2,2,2,2,2,2,2,5,5,5,7,7	65	15.4762
XP_712915_Candida_albicans	81	4	1861	1864	4	74	19,19,18,18	74	92.5
XP_712915_Candida_albicans	81	1	1413	1413	1	18	18	18	90
XP_712915_Candida_albicans	81	10	1123	1132	10	190	19,19,19,19,19,19,19,19,19,19	190	95
XP_712915_Candida_albicans	81	33	535	567	33	228	6,6,6,6,6,6,6,6,6,6,6,8,8,8,8,8,8,8,8,8,8,8,7,7,7,7,7,7,7,7,7,6,5	228	34.5455
XP_712920_Candida_albicans	81	4	513	516	4	74	20,20,19,15	74	92.5
XP_712925_Candida_albicans	81	7	2146	2152	3	15	2,2,2,2,5,5,5	23	16.4286
XP_712925_Candida_albicans	81	17	1982	1998	3	15	3,3,3,3,3,1,2,2,3,3,3,3,3,3,5,5,5	53	15.5882
XP_712928_Candida_albicans	81	8	2347	2354	8	91	9,9,9,8,12,13,15,16	91	56.875
XP_712928_Candida_albicans	81	15	521	535	15	165	14,18,12,12,12,12,10,10,10,10,10,9,9,8,9	165	55
XP_712941_Candida_albicans	81	1	545	545	0	0	3	3	15
XP_712941_Candida_albicans	81	2	472	473	2	36	18,18	36	90
XP_712941_Candida_albicans	81	1	434	434	0	0	1	1	5
XP_712941_Candida_albicans	81	1	354	354	1	20	20	20	100
XP_712941_Candida_albicans	81	2	271	272	2	40	20,20	40	100
XP_712943_Candida_albicans	81	11	1863	1873	10	89	3,12,12,11,11,7,7,7,8,8,6	92	41.8182
XP_712943_Candida_albicans	81	15	1690	1704	15	216	15,15,15,15,15,15,15,11,15,15,15,13,13,15,14	216	72
XP_712943_Candida_albicans	81	8	1108	1115	8	120	15,15,15,15,15,15,15,15	120	75
XP_712943_Candida_albicans	81	2	922	923	2	34	17,17	34	85
XP_712952_Candida_albicans	81	1	585	585	1	20	20	20	100
XP_712956_Candida_albicans	81	1	1190	1190	1	20	20	20	100
XP_712956_Candida_albicans	81	2	1091	1092	2	26	13,13	26	65
XP_712956_Candida_albicans	81	2	796	797	2	38	19,19	38	95
XP_712956_Candida_albicans	81	5	520	524	5	86	16,18,17,18,17	86	86
XP_712956_Candida_albicans	81	1	496	496	1	19	19	19	95
XP_712956_Candida_albicans	81	1	466	466	1	18	18	18	90
XP_712956_Candida_albicans	81	1	412	412	1	10	10	10	50
XP_712961_Candida_albicans	81	2	595	596	2	38	19,19	38	95
XP_712961_Candida_albicans	81	2	442	443	2	38	19,19	38	95
XP_712961_Candida_albicans	81	5	25	29	5	47	7,8,8,7,17	47	47
XP_712968_Candida_albicans	81	4	153	156	4	69	17,17,17,18	69	86.25
XP_713007_Candida_albicans	81	13	145	157	13	126	13,13,13,11,11,9,7,7,7,7,7,7,14	126	48.4615
XP_713011_Candida_albicans	81	4	1019	1022	4	75	19,19,19,18	75	93.75
XP_713011_Candida_albicans	81	1	735	735	1	18	18	18	90
XP_713011_Candida_albicans	81	1	606	606	1	7	7	7	35
XP_713011_Candida_albicans	81	10	505	514	8	46	4,4,5,5,6,6,6,6,6,6	54	27
XP_713011_Candida_albicans	81	3	191	193	3	24	8,8,8	24	40
XP_713016_Candida_albicans	81	5	413	417	5	74	16,16,16,14,12	74	74
XP_713016_Candida_albicans	81	4	350	353	3	34	7,3,14,13	37	46.25
XP_713016_Candida_albicans	81	2	309	310	2	40	20,20	40	100
XP_713026_Candida_albicans	81	1	678	678	1	19	19	19	95
XP_713072_Candida_albicans	81	3	786	788	3	60	20,20,20	60	100
XP_713072_Candida_albicans	81	1	720	720	1	20	20	20	100
XP_713072_Candida_albicans	81	4	358	361	2	16	7,4,3,9	23	28.75
XP_713072_Candida_albicans	81	1	320	320	1	9	9	9	45
XP_713072_Candida_albicans	81	27	222	248	23	197	9,8,8,11,11,15,12,9,9,9,8,11,10,10,10,10,4,4,4,4,5,5,5,5,5,6,6	213	39.4444
XP_713074_Candida_albicans	81	4	1514	1517	3	19	3,5,6,8	22	27.5
XP_713074_Candida_albicans	81	1	147	147	1	20	20	20	100
XP_713077_Candida_albicans	81	2	473	474	2	38	19,19	38	95
XP_713085_Candida_albicans	81	1	735	735	1	15	15	15	75
XP_713087_Candida_albicans	81	2	2270	2271	1	5	5,2	7	17.5
XP_713087_Candida_albicans	81	1	2237	2237	0	0	2	2	10
XP_713087_Candida_albicans	81	2	2211	2212	2	36	18,18	36	90
XP_713087_Candida_albicans	81	4	2189	2192	4	62	15,15,15,17	62	77.5
XP_713087_Candida_albicans	81	8	1966	1973	8	136	15,17,16,17,17,18,18,18	136	85
XP_713087_Candida_albicans	81	10	1883	1892	10	137	17,17,15,17,17,10,10,10,12,12	137	68.5
XP_713087_Candida_albicans	81	18	1723	1740	18	331	19,19,19,19,19,19,19,18,19,18,18,18,18,18,18,18,18,17	331	91.9444
XP_713087_Candida_albicans	81	2	1492	1493	2	38	19,19	38	95
XP_713087_Candida_albicans	81	1	1475	1475	1	18	18	18	90
XP_713087_Candida_albicans	81	8	1433	1440	0	0	2,2,2,2,2,2,2,2	16	10
XP_713087_Candida_albicans	81	2	1331	1332	2	40	20,20	40	100
XP_713087_Candida_albicans	81	1	1229	1229	1	18	18	18	90
XP_713087_Candida_albicans	81	1	1193	1193	1	20	20	20	100
XP_713087_Candida_albicans	81	2	952	953	2	38	19,19	38	95
XP_713087_Candida_albicans	81	13	829	841	13	200	19,19,16,14,13,13,12,12,16,15,16,16,19	200	76.9231
XP_713087_Candida_albicans	81	28	689	716	24	326	16,14,14,14,14,14,14,14,13,13,13,13,13,12,12,5,5,5,4,4,4,4,18,16,18,18,18,20	342	61.0714
XP_713087_Candida_albicans	81	1	637	637	0	0	4	4	20
XP_713087_Candida_albicans	81	2	553	554	2	38	19,19	38	95
XP_713089_Candida_albicans	81	5	985	989	5	67	14,16,15,11,11	67	67
XP_713089_Candida_albicans	81	2	323	324	2	40	20,20	40	100
XP_713089_Candida_albicans	81	1	75	75	1	10	10	10	50
XP_713122_Candida_albicans	81	1	291	291	1	19	19	19	95
XP_713128_Candida_albicans	81	5	1894	1898	5	78	18,12,12,18,18	78	78
XP_713128_Candida_albicans	81	20	1193	1212	20	283	18,18,18,18,18,18,18,18,18,18,14,13,13,11,11,10,9,9,7,6	283	70.75
XP_713128_Candida_albicans	81	45	687	731	39	668	18,18,18,18,18,18,18,18,18,18,17,18,15,14,11,5,5,3,3,4,4,4,4,18,18,18,18,18,18,18,18,18,18,18,18,18,18,18,19,19,19,19,19,19,19	690	76.6667
XP_713138_Candida_albicans	81	1	1765	1765	1	20	20	20	100
XP_713138_Candida_albicans	81	3	1708	1710	3	54	17,17,20	54	90
XP_713140_Candida_albicans	81	2	788	789	2	38	19,19	38	95
XP_713140_Candida_albicans	81	11	677	687	11	164	18,17,16,16,15,16,14,14,14,12,12	164	74.5455
XP_713140_Candida_albicans	81	7	497	503	7	112	17,13,13,16,18,18,17	112	80
XP_713143_Candida_albicans	81	7	1205	1211	7	111	9,10,15,18,19,20,20	111	79.2857
XP_713158_Candida_albicans	81	3	2360	2362	3	27	5,5,17	27	45
XP_713215_Candida_albicans	81	1	1255	1255	1	20	20	20	100
XP_713215_Candida_albicans	81	12	698	709	12	161	13,13,10,10,10,12,12,13,17,17,17,17	161	67.0833
XP_713235_Candida_albicans	81	8	309	316	8	148	19,20,20,20,13,16,20,20	148	92.5
XP_713239_Candida_albicans	81	28	554	581	13	125	11,9,10,13,13,13,13,13,6,6,6,7,5,4,4,4,4,4,4,4,4,4,4,4,4,4,3,3	183	32.6786
XP_713240_Candida_albicans	81	1	231	231	1	8	8	8	40
XP_713240_Candida_albicans	81	1	162	162	0	0	4	4	20
XP_713252_Candida_albicans	81	6	319	324	6	48	8,8,8,8,8,8	48	40
XP_713252_Candida_albicans	81	1	96	96	1	11	11	11	55
XP_713326_Candida_albicans	81	3	702	704	3	45	20,19,6	45	75
XP_713332_Candida_albicans	81	2	865	866	2	28	14,14	28	70
XP_713332_Candida_albicans	81	1	762	762	1	20	20	20	100
XP_713348_Candida_albicans	81	8	1646	1653	8	159	20,20,20,20,20,20,20,19	159	99.375
XP_713348_Candida_albicans	81	3	1456	1458	3	57	19,19,19	57	95
XP_713348_Candida_albicans	81	12	1422	1433	12	99	8,7,7,7,7,7,7,10,10,10,10,9	99	41.25
XP_713348_Candida_albicans	81	2	1172	1173	2	39	20,19	39	97.5
XP_713348_Candida_albicans	81	6	1110	1115	6	120	20,20,20,20,20,20	120	100
XP_713356_Candida_albicans	81	7	2505	2511	7	100	15,15,12,16,16,16,10	100	71.4286
XP_713356_Candida_albicans	81	4	2384	2387	3	34	4,11,11,12	38	47.5
XP_713356_Candida_albicans	81	2	21	22	0	0	3,3	6	15
XP_713359_Candida_albicans	81	7	773	779	7	113	18,18,19,19,17,11,11	113	80.7143
XP_713359_Candida_albicans	81	1	241	241	1	12	12	12	60
XP_713359_Candida_albicans	81	2	159	160	2	28	12,16	28	70
XP_713422_Candida_albicans	81	7	1212	1218	7	76	6,8,12,14,14,13,9	76	54.2857
XP_713422_Candida_albicans	81	18	1091	1108	18	199	9,9,9,9,9,11,11,11,11,11,11,11,11,11,11,16,14,14	199	55.2778
XP_713422_Candida_albicans	81	16	890	905	10	112	14,14,14,12,12,10,10,10,8,8,2,2,2,2,2,2	124	38.75
XP_713422_Candida_albicans	81	5	550	554	4	26	8,8,5,5,4	30	30
XP_713422_Candida_albicans	81	1	427	427	1	13	13	13	65
XP_713422_Candida_albicans	81	3	305	307	3	46	15,15,16	46	76.6667
XP_713439_Candida_albicans	81	128	2330	2457	80	982	19,18,18,18,18,18,16,15,16,16,16,15,15,15,15,15,16,18,18,17,15,15,14,14,15,15,11,13,13,13,8,8,7,7,7,7,4,4,4,4,4,4,4,4,4,4,4,4,3,3,3,3,3,3,3,3,3,3,3,3,3,3,3,3,3,2,2,2,1,2,2,2,2,2,2,2,2,2,2,2,2,2,2,4,5,5,5,5,5,5,6,6,6,6,6,6,6,6,6,13,13,13,13,13,13,9,9,9,9,9,9,10,11,11,11,12,12,11,11,12,11,20,20,20,20,20,20,20	1120	43.75
XP_713439_Candida_albicans	81	6	1602	1607	6	114	20,19,18,19,19,19	114	95
XP_713439_Candida_albicans	81	4	1532	1535	4	60	13,13,15,19	60	75
XP_713439_Candida_albicans	81	24	1496	1519	24	342	10,10,10,10,12,14,17,16,16,17,17,17,17,17,17,17,17,15,15,12,11,12,13,13	342	71.25
XP_713439_Candida_albicans	81	16	1409	1424	16	244	20,20,20,20,20,20,20,18,19,17,17,10,6,5,6,6	244	76.25
XP_713484_Candida_albicans	81	55	48	102	47	562	14,14,14,14,14,14,14,14,14,15,15,15,15,15,14,14,14,14,14,14,14,14,14,14,14,14,14,14,12,13,10,7,7,8,8,8,10,10,10,10,10,4,4,4,4,4,4,4,4,7,7,7,7,7,7	594	54
XP_713489_Candida_albicans	81	5	1054	1058	5	71	7,7,18,20,19	71	71
XP_713498_Candida_albicans	81	6	426	431	6	119	19,20,20,20,20,20	119	99.1667
XP_713515_Candida_albicans	81	57	619	675	48	700	17,18,18,18,15,15,18,18,18,18,18,17,17,13,13,12,14,13,13,13,14,14,17,17,17,17,17,17,17,17,17,17,13,17,17,15,12,12,11,3,3,3,3,3,3,3,3,4,8,8,8,8,8,9,11,16,13	728	63.8596
XP_713564_Candida_albicans	81	1	7	7	1	20	20	20	100
XP_713569_Candida_albicans	81	2	1734	1735	2	40	20,20	40	100
XP_713569_Candida_albicans	81	2	1440	1441	2	40	20,20	40	100
XP_713569_Candida_albicans	81	10	1352	1361	10	189	20,20,20,20,20,20,20,17,18,14	189	94.5
XP_713590_Candida_albicans	81	1	978	978	1	9	9	9	45
XP_713593_Candida_albicans	81	1	978	978	1	12	12	12	60
XP_713593_Candida_albicans	81	11	343	353	11	198	18,18,18,18,18,18,18,18,18,18,18	198	90
XP_713636_Candida_albicans	81	2	1529	1530	2	33	20,13	33	82.5
XP_713636_Candida_albicans	81	1	894	894	1	5	5	5	25
XP_713641_Candida_albicans	81	4	884	887	4	25	6,6,6,7	25	31.25
XP_713651_Candida_albicans	81	17	725	741	6	40	9,8,8,5,5,5,4,4,2,2,2,2,2,2,2,2,2	66	19.4118
XP_713651_Candida_albicans	81	2	179	180	0	0	1,2	3	7.5
XP_713657_Candida_albicans	81	9	697	705	0	0	3,3,3,3,3,3,3,3,3	27	15
XP_713657_Candida_albicans	81	1	630	630	0	0	3	3	15
XP_713657_Candida_albicans	81	4	450	453	0	0	2,2,2,4	10	12.5
XP_713657_Candida_albicans	81	1	447	447	1	5	5	5	25
XP_713757_Candida_albicans	81	5	934	938	5	39	8,7,7,7,10	39	39
XP_713761_Candida_albicans	81	12	680	691	12	152	7,7,7,6,12,15,17,17,17,17,17,13	152	63.3333
XP_713761_Candida_albicans	81	9	583	591	1	5	5,2,2,2,2,1,1,3,4	22	12.2222
XP_713761_Candida_albicans	81	1	530	530	0	0	3	3	15
XP_713762_Candida_albicans	81	1	596	596	1	20	20	20	100
XP_713773_Candida_albicans	81	2	851	852	2	11	5,6	11	27.5
XP_713773_Candida_albicans	81	1	798	798	1	20	20	20	100
XP_713773_Candida_albicans	81	2	761	762	1	9	9,3	12	30
XP_713773_Candida_albicans	81	5	650	654	0	0	4,4,4,4,3	19	19
XP_713774_Candida_albicans	81	53	794	846	20	299	3,3,2,2,2,2,2,2,2,2,2,2,17,18,18,17,17,17,11,11,11,2,2,2,2,2,2,2,1,2,2,2,2,2,2,2,2,2,1,1,3,3,13,13,13,12,11,18,14,16,16,18,18	366	34.5283
XP_713774_Candida_albicans	81	28	627	654	19	265	19,19,19,19,16,12,13,5,5,5,5,10,11,15,16,19,19,19,19,1,1,1,1,1,1,1,1,1	274	48.9286
XP_713774_Candida_albicans	81	14	492	505	14	215	17,17,19,19,19,19,15,15,13,10,10,8,17,17	215	76.7857
XP_713774_Candida_albicans	81	12	395	406	6	114	19,19,19,19,19,19,1,3,3,3,3,3	130	54.1667
XP_713774_Candida_albicans	81	5	349	353	5	100	20,20,20,20,20	100	100
XP_713775_Candida_albicans	81	1	1502	1502	0	0	1	1	5
XP_713775_Candida_albicans	81	1	1118	1118	1	16	16	16	80
XP_713775_Candida_albicans	81	1	1008	1008	1	13	13	13	65
XP_713775_Candida_albicans	81	5	930	934	5	41	9,8,8,8,8	41	41
XP_713779_Candida_albicans	81	1	1192	1192	0	0	1	1	5
XP_713779_Candida_albicans	81	15	1152	1166	0	0	2,2,2,1,1,1,1,1,1,1,1,1,1,1,1	18	6
XP_713779_Candida_albicans	81	10	1098	1107	6	99	3,3,3,3,19,19,18,13,13,17	111	55.5
XP_713779_Candida_albicans	81	20	1012	1031	0	0	1,2,2,2,2,2,2,2,2,2,2,2,2,2,2,2,2,2,1,1	37	9.25
XP_713779_Candida_albicans	81	4	713	716	4	35	9,9,9,8	35	43.75
XP_713779_Candida_albicans	81	1	555	555	1	19	19	19	95
XP_713779_Candida_albicans	81	1	265	265	1	20	20	20	100
XP_713784_Candida_albicans	81	2	477	478	2	36	18,18	36	90
XP_713784_Candida_albicans	81	15	58	72	2	27	2,2,2,2,2,2,2,2,2,1,1,1,1,20,7	49	16.3333
XP_713787_Candida_albicans	81	27	741	767	10	53	3,3,3,3,3,3,3,3,4,4,4,4,4,4,4,5,5,5,5,6,6,6,4,4,5,5,5	113	20.9259
XP_713787_Candida_albicans	81	11	473	483	1	5	5,4,3,3,3,3,3,3,3,3,3	36	16.3636
XP_713787_Candida_albicans	81	3	320	322	0	0	2,2,2	6	10
XP_713796_Candida_albicans	81	21	2259	2279	21	327	19,19,19,19,19,19,19,17,19,12,12,19,19,12,13,13,13,12,11,11,11	327	77.8571
XP_713796_Candida_albicans	81	46	2179	2224	42	701	13,19,19,19,19,19,18,18,19,19,19,19,19,19,19,17,18,18,19,19,19,19,19,19,16,15,16,18,13,13,13,12,12,12,17,17,19,18,18,18,4,4,4,4,5,5	717	77.9348
XP_713796_Candida_albicans	81	43	1830	1872	43	678	19,18,6,7,7,7,7,9,9,8,8,14,16,17,17,17,17,18,18,19,19,18,12,19,19,18,19,19,19,19,19,19,19,18,18,18,18,18,18,18,18,19,19	678	78.8372
XP_713796_Candida_albicans	81	40	1250	1289	39	538	4,6,5,5,5,5,5,5,5,6,6,6,6,18,16,16,15,15,18,18,18,16,18,19,19,19,19,17,18,18,12,18,18,18,18,18,19,19,18,18	542	67.75
XP_713796_Candida_albicans	81	18	1135	1152	18	290	9,9,9,12,18,18,15,12,17,19,19,19,19,19,19,19,19,19	290	80.5556
XP_713805_Candida_albicans	81	2	1478	1479	2	36	18,18	36	90
XP_713805_Candida_albicans	81	3	1447	1449	3	53	19,18,16	53	88.3333
XP_713805_Candida_albicans	81	1	987	987	0	0	4	4	20
XP_713805_Candida_albicans	81	5	791	795	5	25	5,5,5,5,5	25	25
XP_713822_Candida_albicans	81	1	761	761	1	5	5	5	25
XP_713824_Candida_albicans	81	7	479	485	7	140	20,20,20,20,20,20,20	140	100
XP_713869_Candida_albicans	81	6	2155	2160	6	120	20,20,20,20,20,20	120	100
XP_713875_Candida_albicans	81	2	809	810	2	28	14,14	28	70
XP_713875_Candida_albicans	81	8	788	795	7	137	20,20,20,20,19,4,19,19	141	88.125
XP_713875_Candida_albicans	81	15	698	712	9	52	5,5,6,6,6,6,6,6,6,2,2,2,2,2,2	64	21.3333
XP_713875_Candida_albicans	81	15	607	621	7	92	19,19,16,17,7,8,6,3,2,2,2,3,3,3,3	113	37.6667
XP_713875_Candida_albicans	81	1	538	538	1	20	20	20	100
XP_713875_Candida_albicans	81	12	394	405	12	144	20,20,12,12,12,12,8,8,10,6,12,12	144	60
XP_713875_Candida_albicans	81	10	355	364	5	64	2,2,2,2,2,6,6,20,20,12	74	37
XP_713875_Candida_albicans	81	2	195	196	2	40	20,20	40	100
XP_713876_Candida_albicans	81	19	2185	2203	19	120	7,7,7,7,5,5,5,5,5,5,5,5,5,5,6,9,8,8,11	120	31.5789
XP_713876_Candida_albicans	81	3	1577	1579	3	39	16,11,12	39	65
XP_713876_Candida_albicans	81	2	1342	1343	2	23	7,16	23	57.5
XP_713876_Candida_albicans	81	37	1185	1221	37	568	17,12,12,12,18,18,19,19,19,18,18,19,19,13,18,17,8,8,7,7,7,16,17,19,19,19,19,19,16,16,16,16,12,14,14,14,17	568	76.7568
XP_713876_Candida_albicans	81	36	521	556	33	410	17,17,13,13,12,11,9,8,19,13,13,18,18,16,16,16,10,10,3,3,3,7,8,8,8,8,9,12,11,11,10,11,17,13,12,16	419	58.1944
XP_713876_Candida_albicans	81	2	331	332	2	40	20,20	40	100
XP_713876_Candida_albicans	81	1	64	64	1	19	19	19	95
XP_713880_Candida_albicans	81	3	210	212	0	0	3,3,3	9	15
XP_713884_Candida_albicans	81	1	943	943	1	20	20	20	100
XP_713884_Candida_albicans	81	13	651	663	13	175	10,9,17,17,14,16,18,17,12,14,14,9,8	175	67.3077
XP_713884_Candida_albicans	81	3	583	585	3	52	17,17,18	52	86.6667
XP_713884_Candida_albicans	81	3	545	547	3	27	9,9,9	27	45
XP_713884_Candida_albicans	81	4	472	475	4	69	19,19,18,13	69	86.25
XP_713884_Candida_albicans	81	3	367	369	3	24	8,8,8	24	40
XP_713884_Candida_albicans	81	29	246	274	29	547	19,19,19,19,19,19,18,18,18,18,19,19,19,19,19,19,19,19,19,19,19,19,19,19,19,19,19,19,19	547	94.3103
XP_713884_Candida_albicans	81	11	179	189	11	164	17,18,16,16,16,12,10,15,12,13,19	164	74.5455
XP_713886_Candida_albicans	81	1	946	946	1	20	20	20	100
XP_713886_Candida_albicans	81	6	403	408	6	69	8,8,15,15,14,9	69	57.5
XP_713886_Candida_albicans	81	2	218	219	2	36	18,18	36	90
XP_713888_Candida_albicans	81	3	1473	1475	3	60	20,20,20	60	100
XP_713888_Candida_albicans	81	1	1454	1454	1	20	20	20	100
XP_713888_Candida_albicans	81	1	1404	1404	1	20	20	20	100
XP_713888_Candida_albicans	81	1	1271	1271	1	20	20	20	100
XP_713890_Candida_albicans	81	1	1239	1239	1	18	18	18	90
XP_713890_Candida_albicans	81	44	1182	1225	44	646	18,18,18,18,18,18,18,18,18,18,16,14,14,14,18,18,17,14,14,18,18,18,18,14,14,14,14,12,12,12,6,6,6,7,10,10,10,11,16,16,16,17,16,16	646	73.4091
XP_713890_Candida_albicans	81	4	1045	1048	4	72	18,18,18,18	72	90
XP_713890_Candida_albicans	81	54	962	1015	52	612	18,18,18,18,17,17,8,8,8,8,8,8,7,7,7,7,8,8,3,3,5,5,5,5,5,9,10,10,9,10,10,10,10,9,12,12,12,12,12,12,12,17,17,17,16,16,16,17,17,17,17,17,17,17	618	57.2222
XP_713890_Candida_albicans	81	4	795	798	4	68	17,17,17,17	68	85
XP_713890_Candida_albicans	81	1	757	757	1	20	20	20	100
XP_713890_Candida_albicans	81	2	725	726	2	36	18,18	36	90
XP_713891_Candida_albicans	81	1	86	86	1	20	20	20	100
XP_713895_Candida_albicans	81	9	1177	1185	4	40	11,12,12,3,3,2,1,2,5	51	28.3333
XP_713895_Candida_albicans	81	1	1150	1150	1	20	20	20	100
XP_713895_Candida_albicans	81	1	1123	1123	1	20	20	20	100
XP_713895_Candida_albicans	81	2	1079	1080	2	40	20,20	40	100
XP_713895_Candida_albicans	81	3	1013	1015	3	60	20,20,20	60	100
XP_713895_Candida_albicans	81	9	684	692	9	171	20,20,20,20,20,20,19,20,12	171	95
XP_713903_Candida_albicans	81	2	206	207	2	38	19,19	38	95
XP_713903_Candida_albicans	81	7	140	146	7	91	13,13,13,13,13,13,13	91	65
XP_713903_Candida_albicans	81	3	91	93	3	36	12,12,12	36	60
XP_713903_Candida_albicans	81	3	32	34	3	26	8,9,9	26	43.3333
XP_713911_Candida_albicans	81	1	303	303	1	19	19	19	95
XP_713912_Candida_albicans	81	6	159	164	6	72	12,8,8,8,19,17	72	60
XP_713912_Candida_albicans	81	1	124	124	1	6	6	6	30
XP_713912_Candida_albicans	81	34	31	64	34	312	13,13,13,11,13,12,13,13,9,9,8,8,8,6,6,6,6,6,8,7,10,10,10,10,10,10,10,10,7,7,7,7,7,9	312	45.8824
XP_713935_Candida_albicans	81	3	82	84	3	60	20,20,20	60	100
XP_713942_Candida_albicans	81	1	664	664	1	7	7	7	35
XP_713955_Candida_albicans	81	1	256	256	1	20	20	20	100
XP_714207_Candida_albicans	81	7	910	916	6	78	14,14,14,4,12,12,12	82	58.5714
XP_714207_Candida_albicans	81	1	447	447	1	18	18	18	90
XP_714213_Candida_albicans	81	2	327	328	2	40	20,20	40	100
XP_714227_Candida_albicans	81	8	1034	1041	8	115	16,16,16,15,14,13,13,12	115	71.875
XP_714234_Candida_albicans	81	1	2503	2503	1	17	17	17	85
XP_714234_Candida_albicans	81	5	2159	2163	5	38	11,11,5,5,6	38	38
XP_714247_Candida_albicans	81	4	652	655	4	72	18,18,18,18	72	90
XP_714247_Candida_albicans	81	4	479	482	4	69	18,17,17,17	69	86.25
XP_714247_Candida_albicans	81	3	231	233	3	52	18,17,17	52	86.6667
XP_714247_Candida_albicans	81	15	9	23	15	256	17,17,17,17,17,11,18,18,18,18,18,18,18,17,17	256	85.3333
XP_714271_Candida_albicans	81	2	891	892	2	36	18,18	36	90
XP_714271_Candida_albicans	81	5	785	789	0	0	1,1,3,3,3	11	11
XP_714280_Candida_albicans	81	6	1535	1540	6	112	20,20,20,20,19,13	112	93.3333
XP_714280_Candida_albicans	81	3	1449	1451	3	58	20,19,19	58	96.6667
XP_714280_Candida_albicans	81	2	1269	1270	2	40	20,20	40	100
XP_714280_Candida_albicans	81	2	1031	1032	2	32	16,16	32	80
XP_714284_Candida_albicans	81	2	1131	1132	0	0	2,2	4	10
XP_714284_Candida_albicans	81	1	928	928	1	20	20	20	100
XP_714284_Candida_albicans	81	2	846	847	2	39	20,19	39	97.5
XP_714289_Candida_albicans	81	13	4189	4201	13	186	19,19,19,18,17,15,15,14,10,10,10,10,10	186	71.5385
XP_714289_Candida_albicans	81	21	4134	4154	21	212	11,10,10,11,12,12,10,10,10,9,9,12,13,13,13,13,7,6,7,7,7	212	50.4762
XP_714289_Candida_albicans	81	49	4012	4060	49	821	17,12,13,13,12,16,19,19,19,19,19,19,18,18,18,18,17,18,10,9,11,11,12,17,18,18,18,18,18,19,19,19,19,19,19,19,19,19,19,8,19,19,19,19,19,19,19,13,13	821	83.7755
XP_714289_Candida_albicans	81	3	3651	3653	3	58	20,19,19	58	96.6667
XP_714289_Candida_albicans	81	13	3510	3522	13	231	17,17,17,17,17,18,18,18,18,19,18,18,19	231	88.8462
XP_714289_Candida_albicans	81	5	3453	3457	1	5	5,4,3,3,3	18	18
XP_714289_Candida_albicans	81	12	3146	3157	12	233	18,19,19,19,19,19,20,20,20,20,20,20	233	97.0833
XP_714289_Candida_albicans	81	3	3090	3092	0	0	1,1,1	3	5
XP_714289_Candida_albicans	81	18	2807	2824	18	258	17,18,18,16,16,11,10,15,15,13,15,9,12,14,14,15,15,15	258	71.6667
XP_714289_Candida_albicans	81	5	2551	2555	5	58	12,12,12,11,11	58	58
XP_714289_Candida_albicans	81	10	2467	2476	10	179	14,18,18,19,19,18,16,19,19,19	179	89.5
XP_714289_Candida_albicans	81	13	2378	2390	13	241	19,19,19,18,18,18,18,18,18,19,19,19,19	241	92.6923
XP_714289_Candida_albicans	81	14	1340	1353	14	164	6,6,6,6,11,12,12,12,12,12,15,19,18,17	164	58.5714
XP_714299_Candida_albicans	81	1	1739	1739	1	19	19	19	95
XP_714299_Candida_albicans	81	1	1261	1261	1	5	5	5	25
XP_714306_Candida_albicans	81	5	630	634	5	100	20,20,20,20,20	100	100
XP_714306_Candida_albicans	81	1	351	351	0	0	3	3	15
XP_714308_Candida_albicans	81	5	440	444	5	95	19,19,19,19,19	95	95
XP_714314_Candida_albicans	81	5	444	448	5	95	19,19,19,19,19	95	95
XP_714317_Candida_albicans	81	1	1412	1412	1	16	16	16	80
XP_714317_Candida_albicans	81	18	1045	1062	18	322	17,17,17,17,17,18,18,18,18,18,18,18,18,18,18,19,19,19	322	89.4444
XP_714319_Candida_albicans	81	5	652	656	5	97	17,20,20,20,20	97	97
XP_714319_Candida_albicans	81	1	366	366	0	0	3	3	15
XP_714328_Candida_albicans	81	1	850	850	1	10	10	10	50
XP_714328_Candida_albicans	81	12	805	816	0	0	2,2,2,2,2,2,2,2,2,2,2,2	24	10
XP_714328_Candida_albicans	81	1	790	790	1	15	15	15	75
XP_714328_Candida_albicans	81	1	747	747	1	18	18	18	90
XP_714328_Candida_albicans	81	11	623	633	11	127	6,7,7,9,10,15,15,16,14,14,14	127	57.7273
XP_714336_Candida_albicans	81	7	2205	2211	4	68	20,19,19,10,2,2,2	74	52.8571
XP_714336_Candida_albicans	81	1	1966	1966	0	0	2	2	10
XP_714336_Candida_albicans	81	5	1263	1267	5	65	13,13,13,13,13	65	65
XP_714336_Candida_albicans	81	8	1182	1189	7	96	18,18,17,17,16,5,5,4	100	62.5
XP_714336_Candida_albicans	81	1	1165	1165	1	20	20	20	100
XP_714336_Candida_albicans	81	7	1068	1074	7	134	20,19,19,19,19,19,19	134	95.7143
XP_714336_Candida_albicans	81	11	792	802	11	206	20,20,20,19,18,18,17,17,19,19,19	206	93.6364
XP_714336_Candida_albicans	81	3	166	168	3	47	20,14,13	47	78.3333
XP_714336_Candida_albicans	81	1	153	153	1	20	20	20	100
XP_714343_Candida_albicans	81	13	404	416	13	253	20,20,13,20,20,20,20,20,20,20,20,20,20	253	97.3077
XP_714343_Candida_albicans	81	4	249	252	1	20	2,3,3,20	28	35
XP_714389_Candida_albicans	81	1	217	217	1	20	20	20	100
XP_714393_Candida_albicans	81	2	569	570	2	40	20,20	40	100
XP_714400_Candida_albicans	81	24	931	954	9	137	19,19,19,19,19,4,4,4,4,4,4,4,4,4,4,4,3,3,4,4,7,8,8,19	195	40.625
XP_714400_Candida_albicans	81	13	893	905	13	254	20,20,20,20,20,20,20,20,20,20,19,19,16	254	97.6923
XP_714400_Candida_albicans	81	2	781	782	2	39	20,19	39	97.5
XP_714401_Candida_albicans	81	6	1290	1295	0	0	1,1,1,1,2,2	8	6.66667
XP_714401_Candida_albicans	81	3	1286	1288	0	0	3,3,3	9	15
XP_714401_Candida_albicans	81	34	1095	1128	0	0	1,1,1,1,1,1,1,1,2,2,2,2,2,2,2,2,2,2,2,2,2,2,2,2,2,2,2,2,2,2,2,2,2,2	60	8.82353
XP_714401_Candida_albicans	81	15	823	837	11	155	4,4,4,4,5,5,5,5,19,20,20,19,19,18,20	171	57
XP_714401_Candida_albicans	81	5	681	685	1	20	2,2,2,2,20	28	28
XP_714401_Candida_albicans	81	13	616	628	0	0	2,2,2,2,2,2,2,2,2,2,1,1,1	23	8.84615
XP_714401_Candida_albicans	81	1	590	590	0	0	2	2	10
XP_714401_Candida_albicans	81	4	236	239	0	0	3,3,4,4	14	17.5
XP_714401_Candida_albicans	81	3	232	234	2	10	5,5,4	14	23.3333
XP_714401_Candida_albicans	81	19	209	227	0	0	2,2,2,2,1,1,2,2,2,2,2,2,2,2,2,2,2,2,2	36	9.47368
XP_714429_Candida_albicans	81	5	2142	2146	5	25	5,5,5,5,5	25	25
XP_714429_Candida_albicans	81	9	1465	1473	5	53	11,10,13,13,6,3,2,2,2	62	34.4444
XP_714429_Candida_albicans	81	3	1159	1161	3	56	19,19,18	56	93.3333
XP_714429_Candida_albicans	81	11	589	599	11	212	20,19,19,20,20,19,19,19,19,19,19	212	96.3636
XP_714452_Candida_albicans	81	2	1360	1361	2	10	5,5	10	25
XP_714452_Candida_albicans	81	2	1176	1177	0	0	1,1	2	5
XP_714452_Candida_albicans	81	1	1169	1169	1	19	19	19	95
XP_714452_Candida_albicans	81	5	1047	1051	0	0	2,1,1,1,1	6	6
XP_714452_Candida_albicans	81	1	1007	1007	0	0	1	1	5
XP_714452_Candida_albicans	81	2	958	959	2	35	17,18	35	87.5
XP_714452_Candida_albicans	81	2	928	929	0	0	1,2	3	7.5
XP_714452_Candida_albicans	81	3	882	884	3	60	20,20,20	60	100
XP_714452_Candida_albicans	81	9	856	864	6	117	20,20,19,19,19,3,3,20,3	126	70
XP_714452_Candida_albicans	81	1	843	843	1	20	20	20	100
XP_714452_Candida_albicans	81	1	746	746	1	18	18	18	90
XP_714452_Candida_albicans	81	23	620	642	11	190	19,19,19,19,18,16,16,16,16,16,16,1,1,1,1,1,1,1,2,2,2,2,2	207	45
XP_714452_Candida_albicans	81	5	587	591	3	57	3,3,18,19,20	63	63
XP_714452_Candida_albicans	81	9	469	477	4	55	12,12,16,15,2,2,2,2,2	65	36.1111
XP_714453_Candida_albicans	81	1	366	366	1	19	19	19	95
XP_714453_Candida_albicans	81	2	229	230	2	40	20,20	40	100
XP_714461_Candida_albicans	81	6	363	368	6	103	9,19,19,19,19,18	103	85.8333
XP_714461_Candida_albicans	81	1	336	336	1	20	20	20	100
XP_714461_Candida_albicans	81	6	277	282	0	0	2,2,2,2,2,2	12	10
XP_714465_Candida_albicans	81	1	562	562	1	11	11	11	55
XP_714468_Candida_albicans	81	9	916	924	9	170	18,19,19,19,19,19,19,19,19	170	94.4444
XP_714468_Candida_albicans	81	11	818	828	11	206	20,19,19,18,18,18,17,19,20,20,18	206	93.6364
XP_714468_Candida_albicans	81	17	736	752	17	312	10,20,20,20,20,20,20,20,20,20,17,18,18,18,17,17,17	312	91.7647
XP_714468_Candida_albicans	81	1	419	419	1	5	5	5	25
XP_714468_Candida_albicans	81	15	187	201	7	50	2,2,2,3,3,3,3,3,5,5,5,5,10,10,10	71	23.6667
XP_714468_Candida_albicans	81	92	59	150	80	1341	18,16,12,12,12,11,14,17,17,17,13,14,14,14,10,5,5,5,10,8,4,2,2,2,2,3,3,3,3,15,15,14,15,19,20,20,20,20,20,20,20,20,20,19,19,19,19,19,19,16,10,12,12,12,9,20,20,20,20,20,20,20,20,20,20,20,20,20,20,20,20,20,20,20,20,20,20,20,20,20,20,20,20,20,20,15,12,12,15,2,2,2	1371	74.5109
XP_714470_Candida_albicans	81	4	594	597	3	25	15,4,5,5	29	36.25
XP_714472_Candida_albicans	81	3	695	697	0	0	3,3,3	9	15
XP_714472_Candida_albicans	81	1	686	686	0	0	3	3	15
XP_714472_Candida_albicans	81	8	442	449	8	117	13,14,14,9,11,17,19,20	117	73.125
XP_714529_Candida_albicans	81	7	82	88	7	140	20,20,20,20,20,20,20	140	100
XP_714535_Candida_albicans	81	2	142	143	2	10	5,5	10	25
XP_714547_Candida_albicans	81	1	2145	2145	1	17	17	17	85
XP_714547_Candida_albicans	81	2	1892	1893	2	32	16,16	32	80
XP_714547_Candida_albicans	81	2	1342	1343	2	40	20,20	40	100
XP_714547_Candida_albicans	81	3	1315	1317	3	52	17,18,17	52	86.6667
XP_714547_Candida_albicans	81	1	1261	1261	1	20	20	20	100
XP_714547_Candida_albicans	81	2	1223	1224	2	39	19,20	39	97.5
XP_714547_Candida_albicans	81	3	1079	1081	3	60	20,20,20	60	100
XP_714547_Candida_albicans	81	4	900	903	4	71	18,17,18,18	71	88.75
XP_714549_Candida_albicans	81	2	1739	1740	2	30	15,15	30	75
XP_714559_Candida_albicans	81	5	587	591	5	74	16,15,14,14,15	74	74
XP_714562_Candida_albicans	81	1	87	87	1	17	17	17	85
XP_714565_Candida_albicans	81	4	342	345	4	47	15,8,8,16	47	58.75
XP_714565_Candida_albicans	81	2	281	282	2	40	20,20	40	100
XP_714565_Candida_albicans	81	6	10	15	6	47	6,6,6,9,10,10	47	39.1667
XP_714567_Candida_albicans	81	14	81	94	14	142	14,14,15,15,10,12,12,10,7,7,7,7,6,6	142	50.7143
XP_714573_Candida_albicans	81	1	72	72	1	20	20	20	100
XP_714574_Candida_albicans	81	51	500	550	34	582	20,20,20,20,19,19,19,20,20,20,20,20,20,20,20,20,19,19,19,19,19,19,6,6,6,6,6,16,17,18,17,17,18,18,2,2,2,2,1,2,2,2,2,2,2,2,2,2,2,2,2	615	60.2941
XP_714576_Candida_albicans	81	8	1148	1155	8	115	12,11,11,13,13,18,18,19	115	71.875
XP_714576_Candida_albicans	81	6	1117	1122	4	74	2,2,18,18,18,20	78	65
XP_714576_Candida_albicans	81	1	1040	1040	1	18	18	18	90
XP_714576_Candida_albicans	81	1	1020	1020	1	20	20	20	100
XP_714576_Candida_albicans	81	1	891	891	1	19	19	19	95
XP_714587_Candida_albicans	81	3	419	421	1	17	17,4,4	25	41.6667
XP_714587_Candida_albicans	81	1	145	145	1	17	17	17	85
XP_714592_Candida_albicans	81	3	1522	1524	0	0	3,3,3	9	15
XP_714592_Candida_albicans	81	8	1074	1081	8	88	10,10,10,10,10,11,13,14	88	55
XP_714592_Candida_albicans	81	6	997	1002	6	119	20,20,20,20,20,19	119	99.1667
XP_714592_Candida_albicans	81	1	861	861	0	0	2	2	10
XP_714592_Candida_albicans	81	1	580	580	1	20	20	20	100
XP_714592_Candida_albicans	81	14	441	454	14	162	19,18,18,17,16,8,8,8,8,7,7,7,7,14	162	57.8571
XP_714593_Candida_albicans	81	2	565	566	2	38	19,19	38	95
XP_714593_Candida_albicans	81	2	543	544	0	0	4,4	8	20
XP_714595_Candida_albicans	81	1	1205	1205	1	5	5	5	25
XP_714602_Candida_albicans	81	5	884	888	5	81	13,13,18,18,19	81	81
XP_714602_Candida_albicans	81	2	822	823	2	38	19,19	38	95
XP_714602_Candida_albicans	81	1	763	763	1	5	5	5	25
XP_714602_Candida_albicans	81	2	727	728	0	0	3,3	6	15
XP_714602_Candida_albicans	81	1	562	562	1	20	20	20	100
XP_714602_Candida_albicans	81	1	381	381	1	20	20	20	100
XP_714602_Candida_albicans	81	1	118	118	0	0	3	3	15
XP_714611_Candida_albicans	81	2	106	107	2	33	17,16	33	82.5
XP_714619_Candida_albicans	81	2	1306	1307	2	40	20,20	40	100
XP_714619_Candida_albicans	81	1	726	726	0	0	2	2	10
XP_714619_Candida_albicans	81	5	410	414	0	0	2,2,2,2,2	10	10
XP_714622_Candida_albicans	81	1	399	399	0	0	3	3	15
XP_714679_Candida_albicans	81	18	1634	1651	18	289	19,19,19,8,9,9,9,8,9,20,20,20,20,20,20,20,20,20	289	80.2778
XP_714679_Candida_albicans	81	1	1572	1572	1	15	15	15	75
XP_714679_Candida_albicans	81	5	1486	1490	3	31	3,3,5,13,13	37	37
XP_714679_Candida_albicans	81	10	1426	1435	3	36	12,12,12,3,3,2,2,2,2,2	52	26
XP_714679_Candida_albicans	81	1	1240	1240	0	0	3	3	15
XP_714679_Candida_albicans	81	8	1210	1217	1	7	2,2,2,2,2,2,2,7	21	13.125
XP_714679_Candida_albicans	81	25	981	1005	21	385	18,18,18,18,17,18,18,18,19,19,19,19,19,19,19,19,19,18,18,18,17,3,3,3,3	397	79.4
XP_714679_Candida_albicans	81	4	933	936	0	0	1,1,1,1	4	5
XP_714679_Candida_albicans	81	1	866	866	1	20	20	20	100
XP_714679_Candida_albicans	81	3	838	840	3	22	7,7,8	22	36.6667
XP_714679_Candida_albicans	81	2	835	836	2	14	8,6	14	35
XP_714679_Candida_albicans	81	1	812	812	1	20	20	20	100
XP_714679_Candida_albicans	81	3	785	787	3	26	9,9,8	26	43.3333
XP_714679_Candida_albicans	81	38	526	563	30	258	17,17,13,14,13,10,9,7,6,5,2,2,2,2,3,7,7,7,7,8,8,8,8,8,8,8,8,8,8,8,7,7,6,6,5,4,4,4	281	36.9737
XP_714686_Candida_albicans	81	28	1007	1034	7	78	4,4,3,3,3,3,3,11,11,11,10,11,12,12,3,3,2,2,2,2,2,2,3,3,3,2,2,2	134	23.9286
XP_714686_Candida_albicans	81	15	867	881	15	229	11,11,13,13,12,11,12,19,19,19,19,18,15,18,19	229	76.3333
XP_714686_Candida_albicans	81	7	776	782	7	81	8,8,12,14,13,13,13	81	57.8571
XP_714686_Candida_albicans	81	1	709	709	1	18	18	18	90
XP_714690_Candida_albicans	81	4	1038	1041	0	0	2,2,1,1	6	7.5
XP_714690_Candida_albicans	81	11	937	947	6	91	15,16,15,15,15,15,2,2,2,2,2	101	45.9091
XP_714690_Candida_albicans	81	6	737	742	0	0	2,2,2,2,2,2	12	10
XP_714690_Candida_albicans	81	18	581	598	16	196	3,4,5,6,13,10,16,18,19,12,15,15,15,15,13,13,6,5	203	56.3889
XP_714690_Candida_albicans	81	1	544	544	1	8	8	8	40
XP_714693_Candida_albicans	81	20	1741	1760	20	186	20,20,19,19,10,10,10,8,7,7,7,6,5,5,5,5,5,6,6,6	186	46.5
XP_714693_Candida_albicans	81	9	1603	1611	0	0	2,2,2,3,3,3,3,3,3	24	13.3333
XP_714693_Candida_albicans	81	3	1466	1468	3	58	19,19,20	58	96.6667
XP_714693_Candida_albicans	81	1	1365	1365	1	20	20	20	100
XP_714693_Candida_albicans	81	2	1326	1327	2	38	19,19	38	95
XP_714696_Candida_albicans	81	6	291	296	6	98	18,18,18,18,13,13	98	81.6667
XP_714696_Candida_albicans	81	1	242	242	1	19	19	19	95
XP_714696_Candida_albicans	81	4	70	73	4	41	10,11,10,10	41	51.25
XP_714699_Candida_albicans	81	1	396	396	0	0	4	4	20
XP_714699_Candida_albicans	81	2	110	111	2	38	19,19	38	95
XP_714706_Candida_albicans	81	14	779	792	10	102	4,4,5,4,4,10,10,9,9,9,8,14,11,17	118	42.1429
XP_714828_Candida_albicans	81	2	182	183	0	0	1,2	3	7.5
XP_714833_Candida_albicans	81	2	557	558	2	38	19,19	38	95
XP_714833_Candida_albicans	81	6	424	429	6	91	15,16,17,17,16,10	91	75.8333
XP_714834_Candida_albicans	81	11	394	404	11	182	14,12,15,18,18,18,18,18,17,17,17	182	82.7273
XP_714835_Candida_albicans	81	2	294	295	2	40	20,20	40	100
XP_714835_Candida_albicans	81	1	285	285	1	19	19	19	95
XP_714835_Candida_albicans	81	1	276	276	1	20	20	20	100
XP_714838_Candida_albicans	81	7	738	744	7	58	7,7,8,8,8,10,10	58	41.4286
XP_714838_Candida_albicans	81	19	566	584	19	162	9,9,9,9,9,9,9,9,7,7,7,9,9,9,9,9,8,8,8	162	42.6316
XP_714840_Candida_albicans	81	1	352	352	1	19	19	19	95
XP_714854_Candida_albicans	81	4	856	859	4	67	16,18,18,15	67	83.75
XP_714854_Candida_albicans	81	2	501	502	2	38	19,19	38	95
XP_714854_Candida_albicans	81	41	350	390	41	679	20,20,20,20,20,20,20,20,20,20,20,20,20,20,16,19,19,19,18,16,12,13,14,14,14,15,14,13,15,15,15,10,10,13,12,13,13,16,17,17,17	679	82.8049
XP_714854_Candida_albicans	81	1	302	302	1	20	20	20	100
XP_714854_Candida_albicans	81	1	268	268	1	18	18	18	90
XP_714854_Candida_albicans	81	3	222	224	3	57	19,19,19	57	95
XP_714858_Candida_albicans	81	2	788	789	2	40	20,20	40	100
XP_714859_Candida_albicans	81	1	225	225	1	19	19	19	95
XP_714860_Candida_albicans	81	12	538	549	12	114	12,13,13,13,13,10,7,7,7,7,6,6	114	47.5
XP_714878_Candida_albicans	81	1	385	385	1	20	20	20	100
XP_714879_Candida_albicans	81	13	2200	2212	13	211	13,14,14,14,14,12,17,19,19,19,19,19,18	211	81.1538
XP_714879_Candida_albicans	81	2	1261	1262	2	40	20,20	40	100
XP_714879_Candida_albicans	81	2	893	894	2	37	18,19	37	92.5
XP_714879_Candida_albicans	81	1	685	685	1	19	19	19	95
XP_714879_Candida_albicans	81	33	609	641	33	565	19,19,19,19,18,18,18,18,17,17,18,18,18,18,18,18,18,16,16,16,11,11,17,17,17,17,17,17,17,17,17,17,17	565	85.6061
XP_714879_Candida_albicans	81	2	547	548	2	38	19,19	38	95
XP_714879_Candida_albicans	81	18	441	458	18	263	17,18,18,18,10,10,10,10,10,10,12,18,17,17,17,17,17,17	263	73.0556
XP_714879_Candida_albicans	81	1	258	258	1	18	18	18	90
XP_714880_Candida_albicans	81	1	200	200	1	20	20	20	100
XP_714880_Candida_albicans	81	2	97	98	2	33	18,15	33	82.5
XP_714885_Candida_albicans	81	1	697	697	1	20	20	20	100
XP_714899_Candida_albicans	81	6	1016	1021	6	63	10,10,10,11,11,11	63	52.5
XP_714899_Candida_albicans	81	2	320	321	2	23	12,11	23	57.5
XP_714899_Candida_albicans	81	9	166	174	3	18	6,6,6,4,4,4,4,3,3	40	22.2222
XP_714901_Candida_albicans	81	2	367	368	2	10	5,5	10	25
XP_714901_Candida_albicans	81	5	51	55	5	83	14,16,17,18,18	83	83
XP_714904_Candida_albicans	81	1	2070	2070	0	0	3	3	15
XP_714904_Candida_albicans	81	4	1238	1241	4	80	20,20,20,20	80	100
XP_714904_Candida_albicans	81	1	579	579	1	20	20	20	100
XP_714904_Candida_albicans	81	127	120	246	127	1749	17,18,16,18,18,18,18,12,11,6,17,17,17,15,15,15,15,15,15,15,15,14,13,13,12,13,13,13,13,13,12,12,11,13,17,17,17,18,18,18,18,16,15,15,15,15,15,15,15,14,11,11,11,11,11,11,11,11,15,16,15,15,15,15,17,17,17,17,15,17,17,17,17,13,13,13,13,13,13,12,11,18,17,17,17,16,17,17,17,17,10,9,9,8,7,7,6,8,8,8,8,8,8,13,13,13,15,14,14,14,11,12,12,12,12,12,13,13,13,13,13,13,13,13,15,15,14	1749	68.8583
XP_714904_Candida_albicans	81	34	15	48	34	417	9,9,9,9,10,10,10,9,9,9,10,10,10,12,12,12,12,13,13,13,13,13,12,13,11,12,14,15,16,18,17,17,18,18	417	61.3235
XP_714906_Candida_albicans	81	1	1112	1112	1	20	20	20	100
XP_714906_Candida_albicans	81	1	1054	1054	1	20	20	20	100
XP_714906_Candida_albicans	81	2	1037	1038	2	40	20,20	40	100
XP_714906_Candida_albicans	81	2	941	942	2	40	20,20	40	100
XP_714906_Candida_albicans	81	2	742	743	2	40	20,20	40	100
XP_714912_Candida_albicans	81	1	1219	1219	1	9	9	9	45
XP_714913_Candida_albicans	81	1	473	473	1	7	7	7	35
XP_714913_Candida_albicans	81	1	216	216	1	20	20	20	100
XP_714915_Candida_albicans	81	2	795	796	2	40	20,20	40	100
XP_714915_Candida_albicans	81	1	407	407	1	5	5	5	25
XP_714915_Candida_albicans	81	2	401	402	2	36	18,18	36	90
XP_714915_Candida_albicans	81	2	328	329	2	10	5,5	10	25
XP_714915_Candida_albicans	81	6	205	210	6	30	5,5,5,5,5,5	30	25
XP_714915_Candida_albicans	81	14	76	89	0	0	3,3,3,3,3,3,3,3,2,2,2,2,2,2	36	12.8571
XP_714920_Candida_albicans	81	32	60	91	32	476	16,16,16,16,16,16,16,16,16,17,17,17,17,18,18,18,18,18,13,8,7,5,5,5,5,18,18,18,18,18,18,18	476	74.375
XP_714932_Candida_albicans	81	2	1170	1171	2	26	10,16	26	65
XP_714932_Candida_albicans	81	1	1040	1040	1	18	18	18	90
XP_714932_Candida_albicans	81	6	812	817	3	16	4,4,4,5,5,6	28	23.3333
XP_714932_Candida_albicans	81	4	599	602	0	0	2,2,2,2	8	10
XP_714932_Candida_albicans	81	2	59	60	2	40	20,20	40	100
XP_714936_Candida_albicans	81	1	500	500	1	20	20	20	100
XP_714940_Candida_albicans	81	1	244	244	1	20	20	20	100
XP_714940_Candida_albicans	81	10	194	203	10	139	11,12,12,12,13,14,15,15,16,19	139	69.5
XP_715008_Candida_albicans	81	4	1782	1785	4	60	16,15,14,15	60	75
XP_715008_Candida_albicans	81	1	1689	1689	1	20	20	20	100
XP_715008_Candida_albicans	81	2	1608	1609	2	40	20,20	40	100
XP_715008_Candida_albicans	81	5	1524	1528	5	100	20,20,20,20,20	100	100
XP_715008_Candida_albicans	81	2	1488	1489	2	40	20,20	40	100
XP_715008_Candida_albicans	81	7	1412	1418	7	123	18,16,17,12,20,20,20	123	87.8571
XP_715008_Candida_albicans	81	14	770	783	14	279	19,20,20,20,20,20,20,20,20,20,20,20,20,20	279	99.6429
XP_715008_Candida_albicans	81	6	684	689	6	118	20,20,20,20,19,19	118	98.3333
XP_715011_Candida_albicans	81	2	104	105	2	16	8,8	16	40
XP_715013_Candida_albicans	81	1	471	471	1	20	20	20	100
XP_715014_Candida_albicans	81	8	2898	2905	8	149	18,18,19,19,19,18,19,19	149	93.125
XP_715014_Candida_albicans	81	6	2765	2770	6	112	17,18,19,19,19,20	112	93.3333
XP_715014_Candida_albicans	81	4	2629	2632	4	78	20,19,19,20	78	97.5
XP_715014_Candida_albicans	81	5	2588	2592	5	99	20,20,20,20,19	99	99
XP_715014_Candida_albicans	81	2	2544	2545	2	40	20,20	40	100
XP_715014_Candida_albicans	81	3	2471	2473	3	60	20,20,20	60	100
XP_715014_Candida_albicans	81	2	2432	2433	2	40	20,20	40	100
XP_715014_Candida_albicans	81	2	2405	2406	2	38	19,19	38	95
XP_715014_Candida_albicans	81	3	2242	2244	3	60	20,20,20	60	100
XP_715014_Candida_albicans	81	2	2164	2165	2	38	20,18	38	95
XP_715014_Candida_albicans	81	2	2111	2112	2	38	19,19	38	95
XP_715014_Candida_albicans	81	7	2064	2070	7	139	20,20,20,20,19,20,20	139	99.2857
XP_715014_Candida_albicans	81	3	2028	2030	3	46	19,19,8	46	76.6667
XP_715014_Candida_albicans	81	4	1989	1992	4	54	18,13,12,11	54	67.5
XP_715014_Candida_albicans	81	1	1752	1752	1	8	8	8	40
XP_715014_Candida_albicans	81	11	1723	1733	11	200	20,20,20,20,20,20,18,17,17,14,14	200	90.9091
XP_715014_Candida_albicans	81	1	1641	1641	1	20	20	20	100
XP_715014_Candida_albicans	81	1	1599	1599	1	19	19	19	95
XP_715017_Candida_albicans	81	3	314	316	0	0	3,4,4	11	18.3333
XP_715017_Candida_albicans	81	5	257	261	5	93	19,19,19,19,17	93	93
XP_715025_Candida_albicans	81	5	1654	1658	5	91	19,18,19,16,19	91	91
XP_715025_Candida_albicans	81	10	1557	1566	10	200	20,20,20,20,20,20,20,20,20,20	200	100
XP_715025_Candida_albicans	81	12	1381	1392	12	126	16,15,15,15,15,15,7,7,6,5,5,5	126	52.5
XP_715025_Candida_albicans	81	13	1305	1317	13	233	17,18,18,18,18,18,18,17,17,18,19,19,18	233	89.6154
XP_715025_Candida_albicans	81	2	1071	1072	2	36	18,18	36	90
XP_715025_Candida_albicans	81	3	852	854	3	24	10,8,6	24	40
XP_715034_Candida_albicans	81	5	1006	1010	5	99	20,20,19,20,20	99	99
XP_715034_Candida_albicans	81	7	972	978	7	139	20,20,20,20,20,20,19	139	99.2857
XP_715034_Candida_albicans	81	18	662	679	18	323	20,20,20,20,13,12,12,12,20,20,17,17,20,20,20,20,20,20	323	89.7222
XP_715034_Candida_albicans	81	4	239	242	4	77	20,19,20,18	77	96.25
XP_715131_Candida_albicans	81	3	320	322	3	15	5,5,5	15	25
XP_715131_Candida_albicans	81	2	254	255	2	32	16,16	32	80
XP_715131_Candida_albicans	81	2	151	152	0	0	3,3	6	15
XP_715131_Candida_albicans	81	8	137	144	8	136	15,18,17,17,17,18,17,17	136	85
XP_715133_Candida_albicans	81	39	1560	1598	33	464	18,18,17,15,4,4,4,4,4,14,14,15,13,15,15,15,15,15,15,15,1,15,15,15,13,13,9,10,13,12,12,13,17,12,12,13,14,14,13	485	62.1795
XP_715141_Candida_albicans	81	2	2145	2146	2	40	20,20	40	100
XP_715141_Candida_albicans	81	5	2088	2092	5	98	20,20,20,19,19	98	98
XP_715141_Candida_albicans	81	3	1995	1997	3	59	20,20,19	59	98.3333
XP_715141_Candida_albicans	81	1	1504	1504	1	6	6	6	30
XP_715141_Candida_albicans	81	3	1446	1448	3	57	19,19,19	57	95
XP_715141_Candida_albicans	81	11	1387	1397	11	199	20,20,20,20,19,12,20,17,19,19,13	199	90.4545
XP_715143_Candida_albicans	81	1	1217	1217	1	12	12	12	60
XP_715143_Candida_albicans	81	2	1050	1051	2	38	19,19	38	95
XP_715143_Candida_albicans	81	1	920	920	1	19	19	19	95
XP_715144_Candida_albicans	81	2	768	769	2	34	17,17	34	85
XP_715144_Candida_albicans	81	2	718	719	2	36	18,18	36	90
XP_715144_Candida_albicans	81	2	688	689	2	36	18,18	36	90
XP_715144_Candida_albicans	81	2	519	520	2	40	20,20	40	100
XP_715144_Candida_albicans	81	1	467	467	1	20	20	20	100
XP_715144_Candida_albicans	81	3	454	456	3	34	11,11,12	34	56.6667
XP_715144_Candida_albicans	81	1	421	421	1	20	20	20	100
XP_715144_Candida_albicans	81	1	336	336	1	19	19	19	95
XP_715144_Candida_albicans	81	1	244	244	1	20	20	20	100
XP_715151_Candida_albicans	81	1	271	271	0	0	3	3	15
XP_715151_Candida_albicans	81	4	221	224	4	69	20,20,18,11	69	86.25
XP_715157_Candida_albicans	81	13	813	825	12	157	20,20,16,15,15,15,13,12,13,7,6,5,4	161	61.9231
XP_715157_Candida_albicans	81	4	722	725	4	32	8,8,8,8	32	40
XP_715157_Candida_albicans	81	1	670	670	1	9	9	9	45
XP_715158_Candida_albicans	81	4	287	290	4	60	17,17,17,9	60	75
XP_715158_Candida_albicans	81	6	120	125	4	20	5,5,5,5,4,4	28	23.3333
XP_715171_Candida_albicans	81	5	1090	1094	5	78	9,10,20,20,19	78	78
XP_715171_Candida_albicans	81	8	819	826	8	142	19,19,17,17,18,17,18,17	142	88.75
XP_715171_Candida_albicans	81	2	508	509	2	34	17,17	34	85
XP_715203_Candida_albicans	81	5	584	588	5	61	11,11,13,13,13	61	61
XP_715205_Candida_albicans	81	1	1314	1314	1	20	20	20	100
XP_715205_Candida_albicans	81	1	1234	1234	1	18	18	18	90
XP_715205_Candida_albicans	81	3	999	1001	3	60	20,20,20	60	100
XP_715205_Candida_albicans	81	1	928	928	1	20	20	20	100
XP_715205_Candida_albicans	81	4	840	843	4	79	20,20,20,19	79	98.75
XP_715205_Candida_albicans	81	10	760	769	10	200	20,20,20,20,20,20,20,20,20,20	200	100
XP_715205_Candida_albicans	81	1	599	599	1	20	20	20	100
XP_715215_Candida_albicans	81	10	406	415	10	159	13,13,13,18,16,16,17,13,20,20	159	79.5
XP_715215_Candida_albicans	81	1	273	273	1	7	7	7	35
XP_715227_Candida_albicans	81	27	402	428	26	436	2,20,20,20,5,5,12,13,14,18,19,20,20,16,15,15,16,20,20,19,19,18,18,18,18,19,19	438	81.1111
XP_715228_Candida_albicans	81	9	601	609	9	180	20,20,20,20,20,20,20,20,20	180	100
XP_715228_Candida_albicans	81	1	596	596	1	20	20	20	100
XP_715228_Candida_albicans	81	1	290	290	1	19	19	19	95
XP_715228_Candida_albicans	81	1	239	239	1	12	12	12	60
XP_715228_Candida_albicans	81	1	206	206	1	20	20	20	100
XP_715228_Candida_albicans	81	1	100	100	1	5	5	5	25
XP_715234_Candida_albicans	81	15	537	551	15	259	9,9,9,19,15,19,19,20,20,20,20,20,20,20,20	259	86.3333
XP_715235_Candida_albicans	81	7	554	560	7	78	10,11,11,11,11,12,12	78	55.7143
XP_715235_Candida_albicans	81	19	127	145	19	187	10,10,11,12,12,12,12,10,10,10,10,10,10,9,9,9,7,7,7	187	49.2105
XP_715246_Candida_albicans	81	33	495	527	28	339	20,19,19,19,11,11,17,4,4,4,4,4,5,5,5,5,7,9,9,10,10,18,17,19,19,15,9,10,10,10,10,10,11	359	54.3939
XP_715318_Candida_albicans	81	2	5512	5513	2	30	14,16	30	75
XP_715318_Candida_albicans	81	17	4488	4504	17	239	12,10,12,12,12,12,15,15,15,16,16,16,16,16,16,14,14	239	70.2941
XP_715318_Candida_albicans	81	1	3739	3739	1	17	17	17	85
XP_715318_Candida_albicans	81	1	3281	3281	1	14	14	14	70
XP_715318_Candida_albicans	81	4	2705	2708	4	63	15,16,16,16	63	78.75
XP_715318_Candida_albicans	81	1	2252	2252	1	17	17	17	85
XP_715318_Candida_albicans	81	1	2057	2057	1	17	17	17	85
XP_715332_Candida_albicans	81	4	85	88	0	0	3,4,4,4	15	18.75
XP_715337_Candida_albicans	81	45	1629	1673	37	218	3,3,3,6,6,6,5,5,5,5,5,5,5,5,5,5,4,4,4,4,4,6,6,6,6,6,6,7,7,7,7,6,6,6,6,6,6,6,6,6,7,7,6,6,6	247	27.4444
XP_715343_Candida_albicans	81	2	551	552	2	14	7,7	14	35
XP_715347_Candida_albicans	81	1	48	48	1	5	5	5	25
XP_715352_Candida_albicans	81	2	525	526	2	24	5,19	24	60
XP_715352_Candida_albicans	81	3	176	178	3	36	12,12,12	36	60
XP_715356_Candida_albicans	81	2	738	739	2	36	18,18	36	90
XP_715356_Candida_albicans	81	3	688	690	3	52	18,17,17	52	86.6667
XP_715356_Candida_albicans	81	4	412	415	4	52	18,18,8,8	52	65
XP_715356_Candida_albicans	81	12	395	406	8	51	7,7,7,7,7,6,4,4,4,4,5,5	67	27.9167
XP_715356_Candida_albicans	81	5	301	305	5	86	17,17,18,17,17	86	86
XP_715361_Candida_albicans	81	1	932	932	1	8	8	8	40
XP_715361_Candida_albicans	81	1	890	890	1	12	12	12	60
XP_715361_Candida_albicans	81	1	797	797	1	20	20	20	100
XP_715367_Candida_albicans	81	1	966	966	1	13	13	13	65
XP_715367_Candida_albicans	81	1	896	896	1	13	13	13	65
XP_715367_Candida_albicans	81	1	803	803	1	20	20	20	100
XP_715368_Candida_albicans	81	1	713	713	1	20	20	20	100
XP_715368_Candida_albicans	81	2	575	576	2	40	20,20	40	100
XP_715370_Candida_albicans	81	2	2823	2824	2	35	17,18	35	87.5
XP_715370_Candida_albicans	81	1	2550	2550	1	19	19	19	95
XP_715370_Candida_albicans	81	11	2434	2444	11	153	13,14,14,14,14,14,14,14,14,14,14	153	69.5455
XP_715370_Candida_albicans	81	1	2383	2383	1	13	13	13	65
XP_715370_Candida_albicans	81	1	2264	2264	1	19	19	19	95
XP_715374_Candida_albicans	81	2	2174	2175	1	17	17,4	21	52.5
XP_715374_Candida_albicans	81	2	2076	2077	2	34	17,17	34	85
XP_715374_Candida_albicans	81	2	2027	2028	2	36	18,18	36	90
XP_715374_Candida_albicans	81	3	1748	1750	3	60	20,20,20	60	100
XP_715374_Candida_albicans	81	1	1512	1512	1	11	11	11	55
XP_715374_Candida_albicans	81	3	1421	1423	3	50	16,16,18	50	83.3333
XP_715374_Candida_albicans	81	1	1392	1392	1	18	18	18	90
XP_715374_Candida_albicans	81	1	1292	1292	0	0	3	3	15
XP_715379_Candida_albicans	81	2	756	757	2	38	19,19	38	95
XP_715402_Candida_albicans	81	2	1536	1537	0	0	4,4	8	20
XP_715402_Candida_albicans	81	1	1343	1343	1	18	18	18	90
XP_715402_Candida_albicans	81	1	1081	1081	0	0	2	2	10
XP_715402_Candida_albicans	81	3	1035	1037	3	55	18,17,20	55	91.6667
XP_715402_Candida_albicans	81	7	931	937	7	139	19,20,20,20,20,20,20	139	99.2857
XP_715402_Candida_albicans	81	5	756	760	5	100	20,20,20,20,20	100	100
XP_715402_Candida_albicans	81	1	686	686	1	17	17	17	85
XP_715402_Candida_albicans	81	2	460	461	2	26	12,14	26	65
XP_715407_Candida_albicans	81	1	2477	2477	0	0	2	2	10
XP_715407_Candida_albicans	81	2	1850	1851	2	34	17,17	34	85
XP_715407_Candida_albicans	81	1	1797	1797	1	18	18	18	90
XP_715407_Candida_albicans	81	1	1756	1756	1	6	6	6	30
XP_715407_Candida_albicans	81	1	1385	1385	1	18	18	18	90
XP_715407_Candida_albicans	81	1	789	789	1	18	18	18	90
XP_715412_Candida_albicans	81	7	2080	2086	7	107	18,18,18,18,17,9,9	107	76.4286
XP_715412_Candida_albicans	81	1	1753	1753	0	0	2	2	10
XP_715412_Candida_albicans	81	1	1101	1101	1	15	15	15	75
XP_715435_Candida_albicans	81	10	640	649	10	116	8,11,9,9,6,6,13,18,18,18	116	58
XP_715435_Candida_albicans	81	1	224	224	1	18	18	18	90
XP_715438_Candida_albicans	81	1	421	421	1	20	20	20	100
XP_715439_Candida_albicans	81	1	699	699	1	20	20	20	100
XP_715524_Candida_albicans	81	1	647	647	1	19	19	19	95
XP_715524_Candida_albicans	81	35	47	81	35	550	17,14,14,14,8,9,9,7,7,7,7,19,19,19,18,17,17,17,17,17,17,16,19,19,19,19,19,19,19,19,19,19,18,18,18	550	78.5714
XP_715533_Candida_albicans	81	1	552	552	1	9	9	9	45
XP_715533_Candida_albicans	81	2	96	97	0	0	3,3	6	15
XP_715542_Candida_albicans	81	13	389	401	4	35	1,1,1,1,1,2,2,2,3,6,9,10,10	49	18.8462
XP_715542_Candida_albicans	81	31	66	96	13	123	12,12,12,11,10,8,8,10,10,9,7,7,7,4,3,3,3,3,3,3,3,4,4,4,3,3,3,3,4,4,4	184	29.6774
XP_715547_Candida_albicans	81	2	2819	2820	2	38	19,19	38	95
XP_715547_Candida_albicans	81	14	2489	2502	0	0	4,3,3,3,2,2,2,2,2,2,1,1,1,1	29	10.3571
XP_715547_Candida_albicans	81	10	2420	2429	10	113	11,18,18,18,17,7,6,6,6,6	113	56.5
XP_715569_Candida_albicans	81	18	1018	1035	18	180	12,8,8,7,7,7,7,9,9,9,9,9,13,15,14,14,12,11	180	50
XP_715569_Candida_albicans	81	6	800	805	6	109	19,19,17,17,18,19	109	90.8333
XP_715569_Candida_albicans	81	2	199	200	0	0	3,3	6	15
XP_715569_Candida_albicans	81	2	127	128	2	24	12,12	24	60
XP_715697_Candida_albicans	81	28	640	667	5	40	6,6,6,11,11,4,4,4,4,4,4,3,3,3,3,3,3,3,3,3,3,3,3,3,3,3,3,3	115	20.5357
XP_715699_Candida_albicans	81	8	177	184	8	50	6,6,6,6,6,6,7,7	50	31.25
XP_715703_Candida_albicans	81	11	535	545	11	217	20,20,20,20,19,19,20,19,20,20,20	217	98.6364
XP_715728_Candida_albicans	81	2	610	611	2	40	20,20	40	100
XP_715737_Candida_albicans	81	4	172	175	4	29	7,8,7,7	29	36.25
XP_715749_Candida_albicans	81	1	1442	1442	1	18	18	18	90
XP_715749_Candida_albicans	81	3	1428	1430	3	50	14,18,18	50	83.3333
XP_715749_Candida_albicans	81	8	1343	1350	8	124	18,18,14,13,13,16,16,16	124	77.5
XP_715749_Candida_albicans	81	1	1284	1284	1	18	18	18	90
XP_715749_Candida_albicans	81	1	1195	1195	1	13	13	13	65
XP_715749_Candida_albicans	81	7	1022	1028	7	97	17,17,17,12,12,11,11	97	69.2857
XP_715749_Candida_albicans	81	5	846	850	5	69	13,13,13,15,15	69	69
XP_715761_Candida_albicans	81	1	688	688	1	16	16	16	80
XP_715761_Candida_albicans	81	3	260	262	2	14	8,6,4	18	30
XP_715761_Candida_albicans	81	2	255	256	2	40	20,20	40	100
XP_715761_Candida_albicans	81	2	118	119	2	32	19,13	32	80
XP_715775_Candida_albicans	81	5	1136	1140	1	9	9,2,2,2,2	17	17
XP_715775_Candida_albicans	81	5	874	878	5	49	9,10,10,10,10	49	49
XP_715775_Candida_albicans	81	5	721	725	5	99	20,20,20,20,19	99	99
XP_715792_Candida_albicans	81	4	611	614	4	20	5,5,5,5	20	25
XP_715865_Candida_albicans	81	2	225	226	2	24	12,12	24	60
XP_715865_Candida_albicans	81	1	120	120	1	19	19	19	95
XP_715893_Candida_albicans	81	1	2748	2748	1	16	16	16	80
XP_715893_Candida_albicans	81	4	815	818	4	69	18,15,18,18	69	86.25
XP_715894_Candida_albicans	81	12	455	466	12	152	13,19,12,12,12,12,12,12,12,12,6,18	152	63.3333
XP_715894_Candida_albicans	81	1	223	223	1	12	12	12	60
XP_715894_Candida_albicans	81	11	147	157	11	124	12,12,10,10,12,12,12,12,10,11,11	124	56.3636
XP_716011_Candida_albicans	81	6	189	194	6	36	6,6,6,6,6,6	36	30
XP_716013_Candida_albicans	81	1	249	249	1	11	11	11	55
XP_716013_Candida_albicans	81	4	199	202	3	54	18,18,18,2	56	70
XP_716028_Candida_albicans	81	13	303	315	13	259	20,20,20,20,20,20,20,20,19,20,20,20,20	259	99.6154
XP_716028_Candida_albicans	81	20	275	294	20	400	20,20,20,20,20,20,20,20,20,20,20,20,20,20,20,20,20,20,20,20	400	100
XP_716028_Candida_albicans	81	2	143	144	2	38	19,19	38	95
XP_716032_Candida_albicans	81	3	1165	1167	3	59	19,20,20	59	98.3333
XP_716032_Candida_albicans	81	11	407	417	11	220	20,20,20,20,20,20,20,20,20,20,20	220	100
XP_716033_Candida_albicans	81	2	166	167	2	28	14,14	28	70
XP_716034_Candida_albicans	81	5	664	668	5	65	13,13,13,13,13	65	65
XP_716034_Candida_albicans	81	1	593	593	0	0	2	2	10
XP_716034_Candida_albicans	81	1	446	446	1	17	17	17	85
XP_716034_Candida_albicans	81	8	219	226	8	110	8,9,9,9,18,19,19,19	110	68.75
XP_716034_Candida_albicans	81	6	108	113	6	105	19,19,14,15,19,19	105	87.5
XP_716038_Candida_albicans	81	8	171	178	8	47	6,6,6,5,6,6,6,6	47	29.375
XP_716038_Candida_albicans	81	1	141	141	1	10	10	10	50
XP_716056_Candida_albicans	81	2	1411	1412	2	34	17,17	34	85
XP_716056_Candida_albicans	81	3	1204	1206	3	41	13,14,14	41	68.3333
XP_716056_Candida_albicans	81	2	837	838	2	22	11,11	22	55
XP_716056_Candida_albicans	81	5	658	662	5	97	20,20,20,19,18	97	97
XP_716056_Candida_albicans	81	1	232	232	1	5	5	5	25
XP_716066_Candida_albicans	81	1	1361	1361	1	12	12	12	60
XP_716066_Candida_albicans	81	8	963	970	8	112	13,12,9,11,12,19,19,17	112	70
XP_716075_Candida_albicans	81	8	951	958	6	111	3,3,17,18,19,19,19,19	117	73.125
XP_716075_Candida_albicans	81	1	807	807	1	20	20	20	100
XP_716075_Candida_albicans	81	1	732	732	1	20	20	20	100
XP_716075_Candida_albicans	81	2	590	591	2	40	20,20	40	100
XP_716075_Candida_albicans	81	7	507	513	7	133	19,20,20,14,20,20,20	133	95
XP_716075_Candida_albicans	81	3	418	420	3	60	20,20,20	60	100
XP_716075_Candida_albicans	81	2	397	398	2	40	20,20	40	100
XP_716075_Candida_albicans	81	2	378	379	2	34	16,18	34	85
XP_716075_Candida_albicans	81	1	118	118	1	19	19	19	95
XP_716076_Candida_albicans	81	1	316	316	1	20	20	20	100
XP_716076_Candida_albicans	81	1	202	202	1	20	20	20	100
XP_716076_Candida_albicans	81	2	194	195	2	38	20,18	38	95
XP_716086_Candida_albicans	81	2	142	143	0	0	3,3	6	15
XP_716086_Candida_albicans	81	1	104	104	0	0	3	3	15
XP_716089_Candida_albicans	81	1	667	667	1	20	20	20	100
XP_716089_Candida_albicans	81	8	601	608	8	131	15,15,15,15,16,17,19,19	131	81.875
XP_716089_Candida_albicans	81	32	376	407	32	527	17,18,18,18,18,18,18,18,18,18,18,18,18,18,18,18,18,18,18,18,18,17,15,15,15,14,12,12,12,12,13,13	527	82.3438
XP_716091_Candida_albicans	81	3	774	776	3	60	20,20,20	60	100
XP_716091_Candida_albicans	81	16	471	486	16	303	18,18,18,17,17,17,18,20,20,20,20,20,20,20,20,20	303	94.6875
XP_716101_Candida_albicans	81	27	2518	2544	2	21	11,10,2,2,1,1,1,1,1,1,1,1,2,2,2,2,2,2,2,2,2,2,2,2,2,2,2	63	11.6667
XP_716101_Candida_albicans	81	7	2459	2465	0	0	3,3,2,2,2,3,3	18	12.8571
XP_716101_Candida_albicans	81	7	2403	2409	0	0	2,2,2,2,2,2,2	14	10
XP_716101_Candida_albicans	81	1	2356	2356	1	12	12	12	60
XP_716101_Candida_albicans	81	3	2046	2048	0	0	2,2,2	6	10
XP_716101_Candida_albicans	81	1	1559	1559	0	0	3	3	15
XP_716112_Candida_albicans	81	80	2243	2322	57	655	3,4,20,20,20,20,20,20,19,19,19,19,19,13,14,13,13,13,15,15,15,15,11,11,11,14,15,12,12,11,11,11,11,11,11,9,7,6,6,6,6,7,6,6,6,5,5,3,4,4,3,4,4,4,4,4,4,4,4,4,3,3,3,3,3,5,5,5,5,5,5,5,5,5,5,4,3,3,17,20	737	46.0625
XP_716112_Candida_albicans	81	3	2103	2105	3	21	7,7,7	21	35
XP_716112_Candida_albicans	81	5	1986	1990	5	100	20,20,20,20,20	100	100
XP_716112_Candida_albicans	81	1	1972	1972	1	7	7	7	35
XP_716112_Candida_albicans	81	21	1921	1941	6	39	3,3,3,3,3,3,3,3,2,2,2,2,2,2,2,7,6,7,7,6,6	77	18.3333
XP_716112_Candida_albicans	81	4	1748	1751	4	71	19,17,17,18	71	88.75
XP_716112_Candida_albicans	81	17	1484	1500	17	191	6,5,5,13,13,13,17,16,16,15,18,8,8,13,13,6,6	191	56.1765
XP_716112_Candida_albicans	81	18	957	974	10	149	4,4,4,4,4,4,4,4,18,18,18,17,14,14,12,12,11,15	181	50.2778
XP_716115_Candida_albicans	81	3	663	665	1	10	10,3,3	16	26.6667
XP_716115_Candida_albicans	81	3	244	246	3	36	5,17,14	36	60
XP_716210_Candida_albicans	81	16	449	464	8	93	15,15,15,14,15,7,6,6,3,2,2,2,3,3,3,3	114	35.625
XP_716216_Candida_albicans	81	1	501	501	1	19	19	19	95
XP_716216_Candida_albicans	81	2	323	324	0	0	4,4	8	20
XP_716216_Candida_albicans	81	7	312	318	0	0	4,4,4,2,2,2,2	20	14.2857
XP_716222_Candida_albicans	81	2	2541	2542	2	18	9,9	18	45
XP_716236_Candida_albicans	81	1	2390	2390	1	18	18	18	90
XP_716236_Candida_albicans	81	1	2203	2203	1	20	20	20	100
XP_716236_Candida_albicans	81	1	1879	1879	1	19	19	19	95
XP_716236_Candida_albicans	81	1	1233	1233	1	19	19	19	95
XP_716236_Candida_albicans	81	5	1163	1167	5	88	17,19,15,18,19	88	88
XP_716241_Candida_albicans	81	2	401	402	2	40	20,20	40	100
XP_716250_Candida_albicans	81	2	1873	1874	2	38	19,19	38	95
XP_716250_Candida_albicans	81	6	1765	1770	6	99	17,17,18,16,15,16	99	82.5
XP_716250_Candida_albicans	81	2	1695	1696	2	38	19,19	38	95
XP_716250_Candida_albicans	81	6	1684	1689	6	102	14,18,18,18,18,16	102	85
XP_716250_Candida_albicans	81	1	1648	1648	1	19	19	19	95
XP_716250_Candida_albicans	81	4	1506	1509	4	76	19,19,19,19	76	95
XP_716250_Candida_albicans	81	5	1283	1287	5	70	16,16,15,14,9	70	70
XP_716250_Candida_albicans	81	1	1165	1165	1	19	19	19	95
XP_716255_Candida_albicans	81	1	1005	1005	0	0	2	2	10
XP_716255_Candida_albicans	81	4	866	869	0	0	2,2,2,2	8	10
XP_716255_Candida_albicans	81	4	781	784	0	0	2,2,2,2	8	10
XP_716255_Candida_albicans	81	5	569	573	0	0	2,2,2,2,2	10	10
XP_716255_Candida_albicans	81	6	521	526	1	12	2,2,2,2,2,12	22	18.3333
XP_716255_Candida_albicans	81	1	472	472	0	0	3	3	15
XP_716255_Candida_albicans	81	3	371	373	1	8	8,2,2	12	20
XP_716255_Candida_albicans	81	14	309	322	0	0	2,2,2,2,2,2,2,2,2,2,2,2,2,4	30	10.7143
XP_716255_Candida_albicans	81	1	255	255	0	0	2	2	10
XP_716261_Candida_albicans	81	3	515	517	0	0	2,2,2	6	10
XP_716263_Candida_albicans	81	1	1177	1177	1	15	15	15	75
XP_716263_Candida_albicans	81	1	1138	1138	0	0	4	4	20
XP_716263_Candida_albicans	81	1	1105	1105	1	19	19	19	95
XP_716270_Candida_albicans	81	1	488	488	0	0	3	3	15
XP_716270_Candida_albicans	81	2	123	124	2	24	12,12	24	60
XP_716281_Candida_albicans	81	4	1059	1062	4	80	20,20,20,20	80	100
XP_716293_Candida_albicans	81	13	1407	1419	13	249	19,19,20,20,19,20,19,19,18,19,19,18,20	249	95.7692
XP_716293_Candida_albicans	81	1	1372	1372	1	11	11	11	55
XP_716293_Candida_albicans	81	3	1256	1258	3	51	17,17,17	51	85
XP_716293_Candida_albicans	81	13	72	84	13	238	20,20,20,20,20,20,20,20,20,17,17,12,12	238	91.5385
XP_716293_Candida_albicans	81	37	3	39	11	152	3,3,3,3,3,3,3,3,3,3,2,2,2,2,2,3,3,3,3,3,3,3,3,3,4,4,7,8,8,10,15,15,16,18,18,18,19	227	30.6757
XP_716298_Candida_albicans	81	1	1212	1212	1	20	20	20	100
XP_716298_Candida_albicans	81	1	810	810	1	20	20	20	100
XP_716298_Candida_albicans	81	4	629	632	4	41	7,7,7,20	41	51.25
XP_716299_Candida_albicans	81	1	282	282	1	20	20	20	100
XP_716311_Candida_albicans	81	1	973	973	1	17	17	17	85
XP_716311_Candida_albicans	81	1	917	917	1	16	16	16	80
XP_716311_Candida_albicans	81	5	638	642	5	99	20,20,19,20,20	99	99
XP_716322_Candida_albicans	81	8	2036	2043	8	136	20,20,20,20,20,19,7,10	136	85
XP_716322_Candida_albicans	81	5	1570	1574	5	92	20,19,19,18,16	92	92
XP_716322_Candida_albicans	81	1	1424	1424	0	0	3	3	15
XP_716326_Candida_albicans	81	1	894	894	1	18	18	18	90
XP_716326_Candida_albicans	81	2	710	711	2	22	11,11	22	55
XP_716326_Candida_albicans	81	1	171	171	1	5	5	5	25
XP_716334_Candida_albicans	81	2	421	422	0	0	3,3	6	15
XP_716414_Candida_albicans	81	1	248	248	1	19	19	19	95
XP_716432_Candida_albicans	81	5	851	855	5	29	6,6,5,6,6	29	29
XP_716432_Candida_albicans	81	1	554	554	1	13	13	13	65
XP_716432_Candida_albicans	81	6	451	456	6	43	7,7,7,7,7,8	43	35.8333
XP_716433_Candida_albicans	81	17	1082	1098	17	340	20,20,20,20,20,20,20,20,20,20,20,20,20,20,20,20,20	340	100
XP_716433_Candida_albicans	81	1	776	776	1	18	18	18	90
XP_716433_Candida_albicans	81	18	633	650	16	204	6,6,6,7,4,4,12,12,13,14,14,14,14,17,17,16,18,18	212	58.8889
XP_716459_Candida_albicans	81	2	231	232	2	25	19,6	25	62.5
XP_716466_Candida_albicans	81	1	221	221	1	20	20	20	100
XP_716477_Candida_albicans	81	4	544	547	4	55	17,14,14,10	55	68.75
XP_716477_Candida_albicans	81	7	447	453	1	9	9,3,2,2,2,2,2	22	15.7143
XP_716477_Candida_albicans	81	1	408	408	1	18	18	18	90
XP_716477_Candida_albicans	81	15	384	398	0	0	1,1,1,1,1,1,1,1,1,1,1,1,1,1,2	16	5.33333
XP_716477_Candida_albicans	81	4	375	378	4	27	6,6,7,8	27	33.75
XP_716477_Candida_albicans	81	1	327	327	1	17	17	17	85
XP_716477_Candida_albicans	81	2	259	260	2	40	20,20	40	100
XP_716477_Candida_albicans	81	12	218	229	0	0	2,2,2,2,2,2,2,2,2,2,2,2	24	10
XP_716477_Candida_albicans	81	2	176	177	1	5	4,5	9	22.5
XP_716539_Candida_albicans	81	2	1106	1107	2	38	19,19	38	95
XP_716539_Candida_albicans	81	1	1101	1101	0	0	3	3	15
XP_716539_Candida_albicans	81	2	1076	1077	0	0	1,1	2	5
XP_716539_Candida_albicans	81	19	1036	1054	9	105	19,16,16,16,16,3,4,4,4,4,4,5,3,3,3,3,5,6,6	140	36.8421
XP_716539_Candida_albicans	81	2	993	994	0	0	2,2	4	10
XP_716539_Candida_albicans	81	17	917	933	17	230	12,12,12,15,16,19,17,17,16,16,19,19,8,8,8,8,8	230	67.6471
XP_716539_Candida_albicans	81	1	870	870	0	0	2	2	10
XP_716539_Candida_albicans	81	2	828	829	2	21	5,16	21	52.5
XP_716539_Candida_albicans	81	3	689	691	2	18	9,9,2	20	33.3333
XP_716539_Candida_albicans	81	1	648	648	1	12	12	12	60
XP_716539_Candida_albicans	81	10	600	609	1	14	1,1,1,1,1,1,1,1,1,14	23	11.5
XP_716539_Candida_albicans	81	1	545	545	1	8	8	8	40
XP_716539_Candida_albicans	81	10	498	507	0	0	3,2,2,2,1,1,1,1,1,1	15	7.5
XP_716539_Candida_albicans	81	1	324	324	1	19	19	19	95
XP_716539_Candida_albicans	81	2	90	91	0	0	2,2	4	10
XP_716539_Candida_albicans	81	2	18	19	2	38	19,19	38	95
XP_716541_Candida_albicans	81	10	320	329	1	13	1,1,1,1,1,1,1,1,1,13	22	11
XP_716541_Candida_albicans	81	1	210	210	0	0	4	4	20
XP_716543_Candida_albicans	81	6	298	303	0	0	4,4,4,4,2,2	20	16.6667
XP_716545_Candida_albicans	81	7	506	512	4	20	5,5,5,4,4,4,5	32	22.8571
XP_716557_Candida_albicans	81	3	160	162	3	40	19,14,7	40	66.6667
XP_716557_Candida_albicans	81	2	74	75	2	38	19,19	38	95
XP_716557_Candida_albicans	81	2	36	37	2	14	6,8	14	35
XP_716562_Candida_albicans	81	1	837	837	1	5	5	5	25
XP_716569_Candida_albicans	81	9	1050	1058	9	144	13,13,13,13,18,18,18,19,19	144	80
XP_716569_Candida_albicans	81	15	967	981	15	202	13,11,12,12,12,11,17,16,16,10,10,13,16,16,17	202	67.3333
XP_716569_Candida_albicans	81	2	649	650	2	40	20,20	40	100
XP_716575_Candida_albicans	81	9	496	504	9	155	12,12,12,19,20,20,20,20,20	155	86.1111
XP_716575_Candida_albicans	81	5	185	189	1	7	4,4,4,4,7	23	23
XP_716575_Candida_albicans	81	5	135	139	5	94	18,16,20,20,20	94	94
XP_716590_Candida_albicans	81	1	1269	1269	0	0	3	3	15
XP_716590_Candida_albicans	81	54	1064	1117	49	713	3,3,4,4,4,8,9,9,9,9,9,11,9,9,14,13,16,19,20,20,20,14,12,11,12,12,14,14,17,20,20,20,19,10,9,9,15,12,12,13,14,14,17,17,16,18,19,18,18,18,18,19,19,19	731	67.6852
XP_716590_Candida_albicans	81	109	359	467	92	684	4,4,4,4,4,4,4,4,4,4,4,4,4,4,5,5,5,5,4,3,3,6,5,5,6,6,6,6,6,6,5,5,5,5,5,5,5,5,5,5,5,5,5,5,5,5,5,5,5,5,7,7,7,7,7,7,7,7,7,7,7,7,7,7,7,7,7,8,8,8,8,8,8,8,8,6,6,6,6,6,6,6,7,7,6,7,7,9,9,10,10,10,10,9,9,9,9,9,14,14,14,14,14,13,13,13,14,14,13	750	34.4037
XP_716594_Candida_albicans	81	6	1389	1394	6	55	6,6,10,11,11,11	55	45.8333
XP_716594_Candida_albicans	81	4	1132	1135	4	65	17,16,16,16	65	81.25
XP_716594_Candida_albicans	81	1	459	459	0	0	3	3	15
XP_716594_Candida_albicans	81	8	185	192	8	94	12,12,12,12,12,12,11,11	94	58.75
XP_716599_Candida_albicans	81	4	677	680	0	0	1,1,1,1	4	5
XP_716604_Candida_albicans	81	13	320	332	5	30	2,2,2,2,3,4,4,4,6,6,6,6,6	53	20.3846
XP_716620_Candida_albicans	81	1	1422	1422	1	10	10	10	50
XP_716620_Candida_albicans	81	1	1259	1259	1	18	18	18	90
XP_716620_Candida_albicans	81	1	1119	1119	1	13	13	13	65
XP_716620_Candida_albicans	81	12	1011	1022	12	191	20,20,20,20,20,13,13,13,13,13,13,13	191	79.5833
XP_716620_Candida_albicans	81	1	934	934	1	20	20	20	100
XP_716620_Candida_albicans	81	4	845	848	4	78	20,20,19,19	78	97.5
XP_716620_Candida_albicans	81	24	752	775	24	355	20,20,20,20,20,20,20,20,20,20,20,13,13,12,12,12,11,9,9,8,9,9,9,9	355	73.9583
XP_716620_Candida_albicans	81	6	730	735	6	118	20,20,20,18,20,20	118	98.3333
XP_716620_Candida_albicans	81	1	617	617	1	6	6	6	30
XP_716629_Candida_albicans	81	31	1361	1391	31	552	20,19,19,19,20,18,20,19,20,20,20,20,19,20,20,18,18,18,18,10,10,11,11,11,17,17,20,20,20,20,20	552	89.0323
XP_716629_Candida_albicans	81	6	29	34	6	91	16,12,12,17,17,17	91	75.8333
XP_716630_Candida_albicans	81	4	2213	2216	4	80	20,20,20,20	80	100
XP_716630_Candida_albicans	81	1	1875	1875	1	20	20	20	100
XP_716630_Candida_albicans	81	1	1565	1565	1	19	19	19	95
XP_716630_Candida_albicans	81	1	1497	1497	1	11	11	11	55
XP_716630_Candida_albicans	81	3	1297	1299	3	57	19,19,19	57	95
XP_716630_Candida_albicans	81	21	740	760	21	396	20,20,19,19,19,19,19,17,17,19,18,18,18,18,19,20,20,20,19,19,19	396	94.2857
XP_716630_Candida_albicans	81	8	712	719	8	66	10,9,9,9,7,7,7,8	66	41.25
XP_716630_Candida_albicans	81	14	594	607	14	118	12,11,8,7,8,8,8,8,8,8,8,8,8,8	118	42.1429
XP_716630_Candida_albicans	81	8	545	552	8	64	6,8,8,7,8,9,9,9	64	40
XP_716630_Candida_albicans	81	12	481	492	11	76	7,6,6,3,7,7,7,7,7,7,7,8	79	32.9167
XP_716630_Candida_albicans	81	10	441	450	10	137	18,18,16,16,15,16,10,10,10,8	137	68.5
XP_716630_Candida_albicans	81	3	349	351	3	42	16,16,10	42	70
XP_716630_Candida_albicans	81	24	252	275	24	235	19,10,8,7,7,8,9,9,9,9,10,10,10,10,10,10,10,10,10,10,10,10,10,10	235	48.9583
XP_716633_Candida_albicans	81	1	247	247	1	9	9	9	45
XP_716634_Candida_albicans	81	18	1036	1053	18	232	8,8,8,11,12,12,12,12,10,10,10,14,15,18,18,18,18,18	232	64.4444
XP_716635_Candida_albicans	81	10	308	317	6	53	4,5,5,5,4,4,3,12,12,14	68	34
XP_716635_Candida_albicans	81	18	179	196	5	25	5,5,5,4,4,4,4,5,5,4,3,3,3,3,4,4,4,4	73	20.2778
XP_716635_Candida_albicans	81	3	114	116	1	19	19,3,3	25	41.6667
XP_716703_Candida_albicans	81	2	1139	1140	2	34	17,17	34	85
XP_716705_Candida_albicans	81	1	587	587	1	13	13	13	65
XP_716705_Candida_albicans	81	9	397	405	9	81	9,9,9,9,9,9,9,9,9	81	45
XP_716726_Candida_albicans	81	3	2237	2239	3	57	19,19,19	57	95
XP_716726_Candida_albicans	81	4	2086	2089	4	74	18,18,19,19	74	92.5
XP_716745_Candida_albicans	81	3	524	526	0	0	3,4,4	11	18.3333
XP_716745_Candida_albicans	81	1	456	456	1	13	13	13	65
XP_716752_Candida_albicans	81	3	459	461	3	60	20,20,20	60	100
XP_716752_Candida_albicans	81	2	88	89	2	26	13,13	26	65
XP_716756_Candida_albicans	81	26	1687	1712	19	217	15,15,8,9,9,10,10,10,10,10,10,3,2,2,2,1,1,1,15,15,15,14,11,10,10,11	229	44.0385
XP_716756_Candida_albicans	81	6	1446	1451	6	59	7,7,7,7,13,18	59	49.1667
XP_716756_Candida_albicans	81	1	1397	1397	1	16	16	16	80
XP_716756_Candida_albicans	81	1	1393	1393	1	7	7	7	35
XP_716756_Candida_albicans	81	4	1009	1012	0	0	1,1,1,3	6	7.5
XP_716759_Candida_albicans	81	6	552	557	0	0	1,1,2,2,2,2	10	8.33333
XP_716759_Candida_albicans	81	2	502	503	0	0	3,3	6	15
XP_716759_Candida_albicans	81	1	293	293	0	0	2	2	10
XP_716759_Candida_albicans	81	9	256	264	0	0	2,2,2,2,2,1,1,1,1	14	7.77778
XP_716762_Candida_albicans	81	5	246	250	0	0	2,2,2,2,2	10	10
XP_716771_Candida_albicans	81	98	2118	2215	95	1108	13,13,13,13,12,12,12,12,12,5,5,5,5,4,4,8,7,7,7,7,7,3,8,8,9,9,9,9,7,11,8,7,7,7,8,10,10,10,10,17,16,17,17,17,11,15,14,16,17,17,18,18,18,18,18,14,14,18,17,17,17,15,12,12,12,10,10,11,11,11,11,10,10,10,9,9,7,8,8,11,10,10,11,13,13,13,13,11,10,10,12,12,12,12,15,15,18,18	1119	57.0918
XP_716771_Candida_albicans	81	1	1914	1914	1	5	5	5	25
XP_716771_Candida_albicans	81	4	1567	1570	4	76	19,19,19,19	76	95
XP_716771_Candida_albicans	81	15	1540	1554	4	37	19,6,6,6,3,2,2,2,2,2,2,2,2,2,2	60	20
XP_716771_Candida_albicans	81	2	1278	1279	0	0	3,3	6	15
XP_716771_Candida_albicans	81	1	1008	1008	0	0	2	2	10
XP_716771_Candida_albicans	81	3	958	960	3	56	19,20,17	56	93.3333
XP_716771_Candida_albicans	81	14	877	890	14	216	5,5,5,17,18,15,19,19,19,19,19,18,19,19	216	77.1429
XP_716771_Candida_albicans	81	10	662	671	10	161	7,15,14,11,19,19,19,19,19,19	161	80.5
XP_716771_Candida_albicans	81	1	582	582	1	19	19	19	95
XP_716771_Candida_albicans	81	1	548	548	1	17	17	17	85
XP_716771_Candida_albicans	81	21	441	461	21	234	20,20,16,13,12,9,8,5,7,7,9,11,11,12,12,12,12,10,10,10,8	234	55.7143
XP_716771_Candida_albicans	81	26	317	342	12	147	2,2,2,2,2,2,2,3,3,3,3,3,3,3,12,12,11,10,10,14,14,14,14,11,11,14	182	35
XP_716771_Candida_albicans	81	33	273	305	32	374	15,15,15,16,16,16,16,16,16,16,5,5,5,4,11,12,13,13,12,12,12,10,10,10,11,9,10,10,9,9,8,11,10	378	57.2727
XP_716778_Candida_albicans	81	2	2475	2476	2	38	19,19	38	95
XP_716781_Candida_albicans	81	1	1023	1023	0	0	3	3	15
XP_716781_Candida_albicans	81	2	964	965	2	12	6,6	12	30
XP_716781_Candida_albicans	81	1	820	820	0	0	4	4	20
XP_716781_Candida_albicans	81	1	762	762	1	7	7	7	35
XP_716781_Candida_albicans	81	1	739	739	0	0	1	1	5
XP_716781_Candida_albicans	81	6	666	671	0	0	1,1,1,1,1,2	7	5.83333
XP_716781_Candida_albicans	81	1	661	661	1	7	7	7	35
XP_716781_Candida_albicans	81	4	550	553	4	24	6,6,6,6	24	30
XP_716781_Candida_albicans	81	40	494	533	0	0	4,4,2,2,2,2,2,2,2,2,3,3,3,3,3,3,3,3,3,3,3,3,3,3,3,2,2,2,2,2,2,2,2,1,1,1,1,1,1,1	92	11.5
XP_716782_Candida_albicans	81	3	2533	2535	3	60	20,20,20	60	100
XP_716782_Candida_albicans	81	3	2335	2337	0	0	2,2,2	6	10
XP_716792_Candida_albicans	81	8	510	517	8	128	14,20,20,20,20,20,7,7	128	80
XP_716792_Candida_albicans	81	9	177	185	9	156	12,18,14,15,19,20,20,19,19	156	86.6667
XP_716802_Candida_albicans	81	3	1259	1261	3	47	15,15,17	47	78.3333
XP_716802_Candida_albicans	81	22	198	219	22	287	9,11,12,12,13,13,13,13,13,13,13,13,13,14,14,14,14,14,14,14,14,14	287	65.2273
XP_716805_Candida_albicans	81	2	282	283	2	25	19,6	25	62.5
XP_716807_Candida_albicans	81	1	542	542	1	12	12	12	60
XP_716809_Candida_albicans	81	26	689	714	26	196	9,9,8,9,9,9,9,9,5,5,5,7,7,7,7,7,7,7,7,7,7,8,8,8,8,8	196	37.6923
XP_716809_Candida_albicans	81	28	485	512	15	89	8,8,7,8,7,6,5,5,5,5,5,5,5,5,5,4,4,4,4,4,4,4,4,4,3,3,3,3	137	24.4643
XP_716812_Candida_albicans	81	4	81	84	4	44	10,10,12,12	44	55
XP_716982_Candida_albicans	81	8	689	696	8	142	20,20,20,15,18,17,17,15	142	88.75
XP_716982_Candida_albicans	81	1	617	617	1	18	18	18	90
XP_716982_Candida_albicans	81	22	478	499	5	33	2,2,2,2,2,2,2,2,4,4,4,3,2,2,2,2,2,5,6,7,7,8	74	16.8182
XP_716984_Candida_albicans	81	1	3119	3119	0	0	3	3	15
XP_716984_Candida_albicans	81	3	3021	3023	3	60	20,20,20	60	100
XP_716984_Candida_albicans	81	3	2021	2023	3	48	17,15,16	48	80
XP_716984_Candida_albicans	81	3	1949	1951	3	55	18,18,19	55	91.6667
XP_716984_Candida_albicans	81	38	1751	1788	38	438	17,19,19,20,20,15,15,14,14,12,7,7,7,7,5,5,5,5,5,5,5,5,5,5,5,10,10,10,11,11,15,15,14,18,19,19,19,19	438	57.6316
XP_716984_Candida_albicans	81	3	1411	1413	2	18	9,9,3	21	35
XP_716984_Candida_albicans	81	28	508	535	28	477	17,19,19,18,18,18,18,18,18,19,18,18,18,18,18,18,17,15,15,14,14,14,17,17,16,16,16,16	477	85.1786
XP_716984_Candida_albicans	81	11	96	106	11	142	12,12,11,12,12,14,15,15,13,13,13	142	64.5455
XP_716986_Candida_albicans	81	1	763	763	1	6	6	6	30
XP_716986_Candida_albicans	81	15	525	539	15	296	19,19,20,20,20,20,18,20,20,20,20,20,20,20,20	296	98.6667
XP_716986_Candida_albicans	81	1	371	371	1	20	20	20	100
XP_716987_Candida_albicans	81	4	431	434	4	80	20,20,20,20	80	100
XP_716992_Candida_albicans	81	2	863	864	2	27	18,9	27	67.5
XP_716993_Candida_albicans	81	1	641	641	1	20	20	20	100
XP_717004_Candida_albicans	81	2	2149	2150	2	16	8,8	16	40
XP_717006_Candida_albicans	81	4	1280	1283	4	77	20,19,19,19	77	96.25
XP_717006_Candida_albicans	81	5	970	974	0	0	3,2,3,3,3	14	14
XP_717006_Candida_albicans	81	3	638	640	3	59	20,19,20	59	98.3333
XP_717006_Candida_albicans	81	1	366	366	1	19	19	19	95
XP_717006_Candida_albicans	81	3	332	334	3	57	19,19,19	57	95
XP_717009_Candida_albicans	81	6	2090	2095	6	116	20,20,19,19,19,19	116	96.6667
XP_717009_Candida_albicans	81	8	1326	1333	8	144	20,20,20,20,20,20,12,12	144	90
XP_717009_Candida_albicans	81	1	902	902	1	18	18	18	90
XP_717009_Candida_albicans	81	6	629	634	6	110	16,20,19,19,17,19	110	91.6667
XP_717124_Candida_albicans	81	1	629	629	1	18	18	18	90
XP_717126_Candida_albicans	81	4	1165	1168	4	80	20,20,20,20	80	100
XP_717128_Candida_albicans	81	7	486	492	7	115	20,18,17,18,18,18,6	115	82.1429
XP_717136_Candida_albicans	81	2	1656	1657	2	10	5,5	10	25
XP_717136_Candida_albicans	81	2	838	839	2	29	14,15	29	72.5
XP_717143_Candida_albicans	81	4	1837	1840	4	80	20,20,20,20	80	100
XP_717143_Candida_albicans	81	3	1775	1777	3	29	10,10,9	29	48.3333
XP_717143_Candida_albicans	81	3	1574	1576	3	28	9,10,9	28	46.6667
XP_717144_Candida_albicans	81	1	230	230	1	20	20	20	100
XP_717148_Candida_albicans	81	2	228	229	2	15	7,8	15	37.5
XP_717154_Candida_albicans	81	2	37	38	1	17	3,17	20	50
XP_717159_Candida_albicans	81	2	2551	2552	2	37	17,20	37	92.5
XP_717159_Candida_albicans	81	3	1922	1924	3	52	17,17,18	52	86.6667
XP_717159_Candida_albicans	81	5	1614	1618	5	89	20,20,19,17,13	89	89
XP_717159_Candida_albicans	81	6	1483	1488	6	76	15,14,14,11,11,11	76	63.3333
XP_717160_Candida_albicans	81	13	1501	1513	5	83	4,4,4,4,4,4,4,4,15,17,18,17,16	115	44.2308
XP_717160_Candida_albicans	81	28	907	934	28	391	10,10,7,7,7,9,10,10,10,10,11,11,12,17,18,18,18,18,19,19,19,18,18,17,17,17,17,17	391	69.8214
XP_717160_Candida_albicans	81	3	455	457	3	60	20,20,20	60	100
XP_717169_Candida_albicans	81	1	1737	1737	1	17	17	17	85
XP_717169_Candida_albicans	81	7	830	836	7	119	18,18,18,16,17,17,15	119	85
XP_717170_Candida_albicans	81	1	979	979	1	9	9	9	45
XP_717170_Candida_albicans	81	1	476	476	1	18	18	18	90
XP_717176_Candida_albicans	81	20	1383	1402	20	346	17,17,17,16,17,17,16,16,16,18,17,17,17,17,17,18,19,19,19,19	346	86.5
XP_717179_Candida_albicans	81	59	1204	1262	40	485	20,20,20,20,17,19,19,18,11,11,11,10,10,2,2,2,2,2,2,2,2,2,2,2,2,1,1,1,1,2,2,2,5,5,5,8,7,9,9,9,9,8,8,8,8,10,9,9,9,8,8,8,10,10,20,20,20,20,20	519	43.9831
XP_717179_Candida_albicans	81	3	707	709	3	60	20,20,20	60	100
XP_717180_Candida_albicans	81	5	2593	2597	5	95	19,19,19,19,19	95	95
XP_717180_Candida_albicans	81	22	2493	2514	21	337	19,20,20,20,20,18,17,16,11,17,17,20,20,20,12,12,11,11,12,12,12,4	341	77.5
XP_717180_Candida_albicans	81	2	2173	2174	2	38	19,19	38	95
XP_717180_Candida_albicans	81	3	2144	2146	3	57	19,19,19	57	95
XP_717180_Candida_albicans	81	18	1982	1999	18	298	12,12,12,18,18,18,18,19,19,13,13,12,19,19,19,19,19,19	298	82.7778
XP_717180_Candida_albicans	81	5	1812	1816	5	92	18,18,19,18,19	92	92
XP_717184_Candida_albicans	81	3	1206	1208	3	60	20,20,20	60	100
XP_717184_Candida_albicans	81	1	939	939	0	0	3	3	15
XP_717192_Candida_albicans	81	1	89	89	1	18	18	18	90
XP_717207_Candida_albicans	81	3	1078	1080	3	51	17,17,17	51	85
XP_717207_Candida_albicans	81	10	1002	1011	3	51	18,17,16,2,2,2,2,2,2,2	65	32.5
XP_717207_Candida_albicans	81	6	738	743	1	9	9,3,3,3,3,3	24	20
XP_717207_Candida_albicans	81	9	570	578	9	113	5,9,9,9,9,18,19,18,17	113	62.7778
XP_717207_Candida_albicans	81	6	505	510	0	0	2,2,2,2,2,2	12	10
XP_717207_Candida_albicans	81	18	313	330	3	42	2,2,2,2,2,2,2,2,2,2,2,2,3,3,3,9,17,16	75	20.8333
XP_717217_Candida_albicans	81	1	118	118	1	19	19	19	95
XP_717217_Candida_albicans	81	1	110	110	1	8	8	8	40
XP_717233_Candida_albicans	81	1	474	474	1	10	10	10	50
XP_717233_Candida_albicans	81	1	459	459	0	0	3	3	15
XP_717233_Candida_albicans	81	1	167	167	0	0	4	4	20
XP_717244_Candida_albicans	81	7	1923	1929	7	40	6,6,6,6,6,5,5	40	28.5714
XP_717244_Candida_albicans	81	29	1849	1877	18	158	7,7,6,6,6,6,6,6,6,4,4,4,4,4,4,4,4,4,5,5,5,5,6,2,2,19,19,19,19	198	34.1379
XP_717244_Candida_albicans	81	8	1626	1633	8	143	12,18,19,18,19,19,19,19	143	89.375
XP_717244_Candida_albicans	81	34	1487	1520	34	455	15,13,16,14,18,18,17,17,15,15,15,15,14,15,14,15,17,17,17,12,6,6,6,6,9,9,13,13,13,13,13,13,13,13	455	66.9118
XP_717244_Candida_albicans	81	10	1041	1050	10	142	18,16,15,15,15,16,12,12,13,10	142	71
XP_717244_Candida_albicans	81	54	379	432	52	511	9,9,10,10,10,10,9,9,9,9,9,10,8,8,8,8,7,7,7,3,3,6,6,6,6,5,5,5,6,6,10,10,11,11,10,10,10,10,17,17,17,14,9,9,9,11,11,12,12,14,14,16,16,14	517	47.8704
XP_717244_Candida_albicans	81	7	248	254	7	108	15,16,16,16,14,14,17	108	77.1429
XP_717245_Candida_albicans	81	2	1597	1598	0	0	2,2	4	10
XP_717245_Candida_albicans	81	3	1195	1197	3	54	18,18,18	54	90
XP_717333_Candida_albicans	81	1	1297	1297	1	19	19	19	95
XP_717333_Candida_albicans	81	32	1185	1216	16	87	7,7,7,5,5,5,5,5,5,5,5,4,4,4,4,4,3,5,6,5,5,4,4,5,4,4,4,4,4,4,4,4	150	23.4375
XP_717333_Candida_albicans	81	2	1092	1093	2	40	20,20	40	100
XP_717333_Candida_albicans	81	2	1005	1006	2	40	20,20	40	100
XP_717333_Candida_albicans	81	10	563	572	10	179	18,19,19,19,19,19,19,17,18,12	179	89.5
XP_717333_Candida_albicans	81	22	470	491	22	389	17,18,18,18,18,18,18,18,18,18,17,18,15,18,18,18,18,18,18,18,18,16	389	88.4091
XP_717336_Candida_albicans	81	1	922	922	1	10	10	10	50
XP_717336_Candida_albicans	81	2	659	660	2	37	20,17	37	92.5
XP_717336_Candida_albicans	81	62	361	422	62	747	7,7,7,7,7,7,6,5,5,5,5,5,5,5,5,13,13,13,12,11,12,11,13,13,13,13,13,12,12,12,12,10,11,13,16,16,16,16,16,16,16,16,16,15,13,13,13,15,15,16,15,16,16,16,16,16,13,15,15,15,15,15	747	60.2419
XP_717354_Candida_albicans	81	3	751	753	3	38	16,15,7	38	63.3333
XP_717354_Candida_albicans	81	2	634	635	2	40	20,20	40	100
XP_717354_Candida_albicans	81	1	379	379	1	13	13	13	65
XP_717359_Candida_albicans	81	1	1190	1190	1	12	12	12	60
XP_717359_Candida_albicans	81	2	871	872	2	40	20,20	40	100
XP_717359_Candida_albicans	81	6	745	750	6	98	19,18,18,18,13,12	98	81.6667
XP_717359_Candida_albicans	81	1	642	642	1	20	20	20	100
XP_717359_Candida_albicans	81	2	554	555	2	40	20,20	40	100
XP_717364_Candida_albicans	81	8	114	121	0	0	4,4,4,3,3,3,3,3	27	16.875
XP_717367_Candida_albicans	81	17	763	779	17	340	20,20,20,20,20,20,20,20,20,20,20,20,20,20,20,20,20	340	100
XP_717367_Candida_albicans	81	2	743	744	2	40	20,20	40	100
XP_717367_Candida_albicans	81	1	675	675	1	20	20	20	100
XP_717367_Candida_albicans	81	4	661	664	4	61	14,14,14,19	61	76.25
XP_717367_Candida_albicans	81	3	524	526	3	23	10,5,8	23	38.3333
XP_717367_Candida_albicans	81	3	425	427	3	52	20,20,12	52	86.6667
XP_717385_Candida_albicans	81	1	1555	1555	1	19	19	19	95
XP_717385_Candida_albicans	81	1	1536	1536	1	19	19	19	95
XP_717385_Candida_albicans	81	7	1479	1485	7	68	19,19,6,6,6,6,6	68	48.5714
XP_717385_Candida_albicans	81	15	1365	1379	3	15	4,3,3,3,3,3,3,3,4,2,2,2,5,5,5	50	16.6667
XP_717385_Candida_albicans	81	2	903	904	0	0	3,3	6	15
XP_717385_Candida_albicans	81	2	682	683	2	10	5,5	10	25
XP_717385_Candida_albicans	81	1	676	676	1	20	20	20	100
XP_717385_Candida_albicans	81	2	662	663	0	0	2,2	4	10
XP_717391_Candida_albicans	81	1	655	655	0	0	3	3	15
XP_717399_Candida_albicans	81	6	598	603	6	103	18,17,17,17,17,17	103	85.8333
XP_717588_Candida_albicans	81	2	693	694	2	40	20,20	40	100
XP_717596_Candida_albicans	81	3	497	499	3	60	20,20,20	60	100
XP_717596_Candida_albicans	81	14	475	488	14	278	18,20,20,20,20,20,20,20,20,20,20,20,20,20	278	99.2857
XP_717596_Candida_albicans	81	2	219	220	2	25	20,5	25	62.5
XP_717596_Candida_albicans	81	1	179	179	1	20	20	20	100
XP_717596_Candida_albicans	81	1	68	68	1	10	10	10	50
XP_717597_Candida_albicans	81	6	977	982	6	101	20,20,19,20,13,9	101	84.1667
XP_717597_Candida_albicans	81	43	848	890	24	406	4,4,3,3,3,3,1,1,1,1,1,1,2,2,2,2,2,2,2,17,18,18,5,19,19,19,19,20,20,20,19,19,18,18,18,13,12,14,15,17,17,16,16	446	51.8605
XP_717597_Candida_albicans	81	16	718	733	16	320	20,20,20,20,20,20,20,20,20,20,20,20,20,20,20,20	320	100
XP_717597_Candida_albicans	81	1	638	638	1	13	13	13	65
XP_717597_Candida_albicans	81	4	537	540	4	68	18,18,14,18	68	85
XP_717597_Candida_albicans	81	24	482	505	24	451	18,18,20,19,18,18,18,18,19,19,19,19,19,20,20,20,9,20,20,20,20,20,20,20	451	93.9583
XP_717599_Candida_albicans	81	1	932	932	1	6	6	6	30
XP_717599_Candida_albicans	81	6	563	568	1	12	12,2,2,2,4,4	26	21.6667
XP_717599_Candida_albicans	81	1	531	531	0	0	3	3	15
XP_717602_Candida_albicans	81	1	472	472	1	20	20	20	100
XP_717606_Candida_albicans	81	1	2163	2163	0	0	4	4	20
XP_717606_Candida_albicans	81	3	1886	1888	0	0	4,4,4	12	20
XP_717606_Candida_albicans	81	2	1775	1776	2	40	20,20	40	100
XP_717606_Candida_albicans	81	5	1637	1641	5	99	20,20,20,20,19	99	99
XP_717606_Candida_albicans	81	29	1332	1360	11	96	12,9,9,9,9,11,11,11,5,5,5,3,3,3,3,3,3,3,2,2,2,2,2,2,2,2,2,2,2	139	23.9655
XP_717606_Candida_albicans	81	57	1113	1169	57	974	20,20,20,20,20,20,20,15,10,10,20,19,19,19,13,13,9,7,8,8,8,14,15,15,16,18,18,18,18,18,18,18,16,16,19,19,20,20,19,13,20,20,20,20,20,20,20,20,20,20,20,19,19,18,17,17,18	974	85.4386
XP_717606_Candida_albicans	81	1	920	920	1	18	18	18	90
XP_717606_Candida_albicans	81	14	895	908	9	112	5,5,1,1,1,3,3,9,14,11,15,15,19,19	121	43.2143
XP_717606_Candida_albicans	81	10	848	857	1	20	2,2,2,2,2,2,2,2,2,20	38	19
XP_717612_Candida_albicans	81	11	898	908	2	12	6,6,4,4,4,4,4,3,3,3,4	45	20.4545
XP_717612_Candida_albicans	81	1	740	740	1	16	16	16	80
XP_717612_Candida_albicans	81	1	708	708	1	9	9	9	45
XP_717612_Candida_albicans	81	4	439	442	4	75	19,18,19,19	75	93.75
XP_717612_Candida_albicans	81	1	389	389	1	17	17	17	85
XP_717612_Candida_albicans	81	3	338	340	3	60	20,20,20	60	100
XP_717612_Candida_albicans	81	1	198	198	1	20	20	20	100
XP_717617_Candida_albicans	81	1	1228	1228	1	19	19	19	95
XP_717632_Candida_albicans	81	6	2614	2619	4	37	5,3,3,10,11,11	43	35.8333
XP_717632_Candida_albicans	81	7	2495	2501	7	133	19,19,19,19,19,19,19	133	95
XP_717632_Candida_albicans	81	40	1834	1873	29	353	17,17,18,18,19,19,17,16,13,13,12,12,12,15,15,15,9,9,9,8,8,9,9,9,9,7,7,5,3,3,3,3,3,3,3,3,3,3,3,7	386	48.25
XP_717632_Candida_albicans	81	1	694	694	1	19	19	19	95
XP_717632_Candida_albicans	81	2	545	546	2	36	18,18	36	90
XP_717637_Candida_albicans	81	1	2536	2536	1	9	9	9	45
XP_717637_Candida_albicans	81	4	1580	1583	4	32	8,8,8,8	32	40
XP_717637_Candida_albicans	81	3	1468	1470	3	24	8,8,8	24	40
XP_717637_Candida_albicans	81	19	1091	1109	19	270	16,15,15,15,13,13,16,16,16,16,17,17,16,17,17,16,7,6,6	270	71.0526
XP_717637_Candida_albicans	81	2	1005	1006	2	16	8,8	16	40
XP_717638_Candida_albicans	81	4	1643	1646	4	67	18,18,13,18	67	83.75
XP_717638_Candida_albicans	81	15	526	540	15	137	7,8,8,8,6,8,8,8,8,9,11,12,12,12,12	137	45.6667
XP_717638_Candida_albicans	81	7	457	463	7	108	12,12,10,17,19,19,19	108	77.1429
XP_717638_Candida_albicans	81	22	315	336	22	323	16,16,16,15,15,17,17,17,17,17,11,11,11,11,11,9,16,14,16,16,17,17	323	73.4091
XP_717639_Candida_albicans	81	2	568	569	2	14	7,7	14	35
XP_717639_Candida_albicans	81	37	135	171	32	356	5,4,4,4,5,5,5,5,5,5,4,4,6,11,11,11,12,12,11,11,11,14,14,14,13,13,14,15,15,15,16,16,16,16,15,11,8	376	50.8108
XP_717643_Candida_albicans	81	2	1560	1561	2	40	20,20	40	100
XP_717643_Candida_albicans	81	14	1153	1166	11	192	18,17,15,15,9,4,3,2,19,19,20,20,20,20	201	71.7857
XP_717643_Candida_albicans	81	2	1103	1104	2	40	20,20	40	100
XP_717643_Candida_albicans	81	1	1074	1074	1	5	5	5	25
XP_717643_Candida_albicans	81	3	897	899	1	8	2,3,8	13	21.6667
XP_717654_Candida_albicans	81	2	1480	1481	2	26	13,13	26	65
XP_717654_Candida_albicans	81	13	1119	1131	13	235	19,18,18,18,18,19,16,18,19,18,18,18,18	235	90.3846
XP_717753_Candida_albicans	81	10	2167	2176	6	33	6,6,6,5,5,5,4,4,4,4	49	24.5
XP_717753_Candida_albicans	81	55	2049	2103	55	832	20,20,19,17,18,17,17,13,10,18,18,18,18,18,19,18,17,18,18,7,7,16,16,17,17,16,17,13,13,13,13,11,13,13,13,16,16,16,16,16,16,6,6,6,6,12,14,14,16,17,17,17,20,20,19	832	75.6364
XP_717753_Candida_albicans	81	1	1280	1280	1	20	20	20	100
XP_717753_Candida_albicans	81	1	1196	1196	1	19	19	19	95
XP_717753_Candida_albicans	81	12	818	829	12	94	6,6,6,6,6,6,6,6,6,6,18,16	94	39.1667
XP_717753_Candida_albicans	81	1	522	522	1	20	20	20	100
XP_717755_Candida_albicans	81	3	682	684	3	60	20,20,20	60	100
XP_717756_Candida_albicans	81	2	283	284	2	12	6,6	12	30
XP_717758_Candida_albicans	81	6	1439	1444	0	0	2,2,2,2,2,2	12	10
XP_717758_Candida_albicans	81	18	1350	1367	0	0	2,2,2,2,2,2,2,2,2,2,2,2,2,2,2,2,2,2	36	10
XP_717758_Candida_albicans	81	3	1217	1219	3	59	19,20,20	59	98.3333
XP_717760_Candida_albicans	81	2	2828	2829	1	19	2,19	21	52.5
XP_717760_Candida_albicans	81	1	2780	2780	1	10	10	10	50
XP_717760_Candida_albicans	81	1	2768	2768	1	17	17	17	85
XP_717760_Candida_albicans	81	2	2650	2651	2	37	19,18	37	92.5
XP_717760_Candida_albicans	81	21	2433	2453	21	360	20,15,20,20,19,11,5,5,5,20,20,20,20,20,20,20,20,20,20,20,20	360	85.7143
XP_717760_Candida_albicans	81	1	2355	2355	1	20	20	20	100
XP_717760_Candida_albicans	81	21	1430	1450	21	178	5,5,6,6,6,6,6,6,6,6,8,9,9,10,10,11,11,11,11,15,15	178	42.381
XP_717763_Candida_albicans	81	3	259	261	3	29	9,10,10	29	48.3333
XP_717763_Candida_albicans	81	10	161	170	10	148	20,19,19,18,17,16,12,12,7,8	148	74
XP_717766_Candida_albicans	81	1	1550	1550	1	5	5	5	25
XP_717766_Candida_albicans	81	7	1418	1424	1	5	3,3,3,3,3,3,5	23	16.4286
XP_717766_Candida_albicans	81	7	1313	1319	7	138	18,20,20,20,20,20,20	138	98.5714
XP_717766_Candida_albicans	81	3	639	641	3	30	7,12,11	30	50
XP_717766_Candida_albicans	81	5	393	397	2	22	2,2,3,5,17	29	29
XP_717780_Candida_albicans	81	1	1662	1662	1	20	20	20	100
XP_717780_Candida_albicans	81	15	1638	1652	15	250	20,20,19,15,14,13,13,13,13,15,17,19,19,20,20	250	83.3333
XP_717780_Candida_albicans	81	8	1045	1052	8	157	20,20,20,20,20,19,19,19	157	98.125
XP_717780_Candida_albicans	81	3	924	926	3	55	15,20,20	55	91.6667
XP_717785_Candida_albicans	81	1	506	506	1	19	19	19	95
XP_717785_Candida_albicans	81	8	482	489	8	84	17,12,9,9,9,10,9,9	84	52.5
XP_717785_Candida_albicans	81	1	461	461	1	20	20	20	100
XP_717785_Candida_albicans	81	5	346	350	5	95	19,19,19,19,19	95	95
XP_717785_Candida_albicans	81	1	265	265	1	19	19	19	95
XP_717788_Candida_albicans	81	26	1394	1419	23	420	20,20,20,20,20,20,20,20,20,20,20,20,20,20,20,7,7,3,3,2,14,14,18,20,20,20	428	82.3077
XP_717792_Candida_albicans	81	1	163	163	0	0	3	3	15
XP_717792_Candida_albicans	81	5	129	133	5	55	20,20,5,5,5	55	55
XP_717798_Candida_albicans	81	23	1359	1381	7	102	14,14,11,16,16,15,16,2,2,2,2,2,2,2,3,3,3,3,3,3,3,3,3	143	31.087
XP_717798_Candida_albicans	81	15	1252	1266	15	198	13,13,12,12,12,11,12,12,15,15,15,15,15,13,13	198	66
XP_717817_Candida_albicans	81	1	646	646	1	20	20	20	100
XP_717817_Candida_albicans	81	1	176	176	1	12	12	12	60
XP_717822_Candida_albicans	81	9	357	365	9	170	19,19,19,19,19,19,19,19,18	170	94.4444
XP_717822_Candida_albicans	81	2	252	253	2	40	20,20	40	100
XP_717836_Candida_albicans	81	6	319	324	6	120	20,20,20,20,20,20	120	100
XP_717912_Candida_albicans	81	2	1392	1393	2	34	17,17	34	85
XP_717916_Candida_albicans	81	1	481	481	1	20	20	20	100
XP_717916_Candida_albicans	81	18	35	52	18	219	7,7,8,10,10,10,10,10,11,14,16,16,16,16,16,14,14,14	219	60.8333
XP_717919_Candida_albicans	81	8	1410	1417	8	114	13,14,17,17,17,12,12,12	114	71.25
XP_717919_Candida_albicans	81	17	1206	1222	0	0	1,1,1,1,1,1,1,1,1,1,1,1,1,1,1,1,1	17	5
XP_717919_Candida_albicans	81	6	1162	1167	6	112	17,19,19,19,19,19	112	93.3333
XP_717919_Candida_albicans	81	1	1103	1103	0	0	2	2	10
XP_717919_Candida_albicans	81	3	885	887	0	0	1,1,1	3	5
XP_717922_Candida_albicans	81	1	245	245	1	9	9	9	45
XP_717932_Candida_albicans	81	12	1569	1580	12	201	18,18,18,18,17,17,17,17,16,16,16,13	201	83.75
XP_717932_Candida_albicans	81	11	1360	1370	7	116	4,4,4,3,17,17,17,17,17,15,16	131	59.5455
XP_717932_Candida_albicans	81	12	1291	1302	12	174	18,18,13,13,17,15,15,15,15,12,12,11	174	72.5
XP_717932_Candida_albicans	81	1	1115	1115	1	17	17	17	85
XP_717932_Candida_albicans	81	19	1058	1076	19	307	18,18,18,18,18,18,16,16,15,8,10,17,17,17,17,16,16,17,17	307	80.7895
XP_717932_Candida_albicans	81	63	963	1025	63	1021	18,18,18,18,16,15,15,15,15,17,17,16,16,16,16,16,16,16,16,16,16,16,16,16,16,15,15,16,16,16,16,16,16,15,15,18,18,18,18,18,18,18,18,18,18,18,18,18,18,14,15,15,15,15,15,15,15,15,15,15,15,14,14	1021	81.0317
XP_717932_Candida_albicans	81	7	816	822	7	111	18,18,15,15,14,15,16	111	79.2857
XP_717932_Candida_albicans	81	21	652	672	21	355	18,18,18,17,18,18,18,18,18,18,18,12,14,15,15,17,17,17,17,17,17	355	84.5238
XP_717932_Candida_albicans	81	1	587	587	1	19	19	19	95
XP_717932_Candida_albicans	81	4	573	576	4	76	19,19,19,19	76	95
XP_717932_Candida_albicans	81	2	504	505	2	40	20,20	40	100
XP_717932_Candida_albicans	81	16	457	472	16	242	20,20,16,18,18,18,18,17,12,12,12,12,12,12,12,13	242	75.625
XP_717932_Candida_albicans	81	1	288	288	1	17	17	17	85
XP_717940_Candida_albicans	81	1	180	180	1	19	19	19	95
XP_717943_Candida_albicans	81	26	944	969	24	368	15,18,18,15,17,18,17,18,18,16,16,15,15,16,16,16,15,14,14,11,5,5,4,4,20,20	376	72.3077
XP_717943_Candida_albicans	81	10	748	757	5	70	2,2,2,2,2,14,14,15,16,11	80	40
XP_717943_Candida_albicans	81	1	716	716	1	20	20	20	100
XP_717955_Candida_albicans	81	24	1291	1314	24	405	12,16,17,18,18,18,17,17,17,17,17,17,17,17,17,17,17,17,17,17,17,17,17,17	405	84.375
XP_717955_Candida_albicans	81	1	1046	1046	1	10	10	10	50
XP_717955_Candida_albicans	81	4	921	924	4	80	20,20,20,20	80	100
XP_717960_Candida_albicans	81	3	2400	2402	3	39	13,13,13	39	65
XP_717960_Candida_albicans	81	1	915	915	1	9	9	9	45
XP_717966_Candida_albicans	81	2	973	974	2	40	20,20	40	100
XP_717966_Candida_albicans	81	5	387	391	5	91	19,19,19,16,18	91	91
XP_718045_Candida_albicans	81	19	2112	2130	5	94	1,2,2,2,3,3,3,3,2,3,3,3,3,3,19,19,18,18,20	130	34.2105
XP_718045_Candida_albicans	81	11	1374	1384	11	183	8,17,18,18,17,17,18,19,19,19,13	183	83.1818
XP_718045_Candida_albicans	81	16	755	770	16	234	19,19,19,18,18,16,15,16,16,16,17,16,10,7,6,6	234	73.125
XP_718045_Candida_albicans	81	33	52	84	16	154	4,4,4,4,4,4,4,4,4,4,4,4,4,3,3,4,4,5,5,5,5,6,6,6,12,13,13,13,13,13,13,13,13	220	33.3333
XP_718050_Candida_albicans	81	14	3099	3112	10	54	4,4,4,3,5,5,5,5,5,5,6,6,6,6	69	24.6429
XP_718050_Candida_albicans	81	89	2919	3007	78	1145	7,7,7,6,6,6,6,6,6,6,7,8,19,19,20,20,20,20,20,20,20,20,20,14,20,20,20,20,20,19,20,20,20,20,20,19,19,18,19,19,20,20,20,20,20,20,20,20,20,19,19,19,19,17,16,17,18,18,18,20,20,19,18,5,5,5,5,6,6,6,6,6,6,5,6,6,6,4,3,3,3,3,2,2,2,2,2,2,6	1173	65.8989
XP_718050_Candida_albicans	81	6	2828	2833	6	100	17,17,17,17,17,15	100	83.3333
XP_718050_Candida_albicans	81	5	795	799	5	75	15,15,15,15,15	75	75
XP_718052_Candida_albicans	81	15	365	379	15	267	20,20,20,20,20,20,20,20,20,20,14,13,13,13,14	267	89
XP_718052_Candida_albicans	81	3	84	86	0	0	2,2,2	6	10
XP_718073_Candida_albicans	81	2	151	152	2	40	20,20	40	100
XP_718073_Candida_albicans	81	2	34	35	2	34	18,16	34	85
XP_718083_Candida_albicans	81	4	671	674	4	64	19,20,20,5	64	80
XP_718083_Candida_albicans	81	3	631	633	2	40	3,20,20	43	71.6667
XP_718089_Candida_albicans	81	4	417	420	4	48	12,12,12,12	48	60
XP_718090_Candida_albicans	81	44	790	833	44	615	19,19,19,19,19,19,19,19,17,17,18,16,18,17,8,8,8,10,9,8,8,12,8,8,8,8,10,10,11,11,11,13,13,13,14,12,14,15,15,19,19,19,19,19	615	69.8864
XP_718094_Candida_albicans	81	5	671	675	5	100	20,20,20,20,20	100	100
XP_718094_Candida_albicans	81	1	602	602	1	19	19	19	95
XP_718094_Candida_albicans	81	2	337	338	2	30	18,12	30	75
XP_718095_Candida_albicans	81	5	1383	1387	3	45	2,2,15,15,15	49	49
XP_718095_Candida_albicans	81	3	1000	1002	2	14	2,6,8	16	26.6667
XP_718103_Candida_albicans	81	1	1009	1009	1	18	18	18	90
XP_718106_Candida_albicans	81	7	1202	1208	7	138	20,20,20,18,20,20,20	138	98.5714
XP_718106_Candida_albicans	81	1	1191	1191	1	20	20	20	100
XP_718106_Candida_albicans	81	16	776	791	16	261	20,20,20,17,17,19,20,18,18,18,17,7,7,10,17,16	261	81.5625
XP_718106_Candida_albicans	81	9	687	695	9	94	5,5,5,19,17,16,9,9,9	94	52.2222
XP_718106_Candida_albicans	81	7	407	413	7	125	19,15,15,19,19,19,19	125	89.2857
XP_718106_Candida_albicans	81	16	191	206	16	216	18,18,18,19,19,19,19,19,18,7,7,7,7,7,7,7	216	67.5
XP_718106_Candida_albicans	81	7	95	101	1	5	4,4,4,4,5,4,4	29	20.7143
XP_718116_Candida_albicans	81	1	422	422	1	20	20	20	100
XP_718116_Candida_albicans	81	2	145	146	2	31	16,15	31	77.5
XP_718121_Candida_albicans	81	31	2793	2823	31	458	19,18,18,10,10,9,17,16,16,16,17,16,16,16,16,16,15,14,14,10,10,10,12,16,15,15,15,16,16,17,17	458	73.871
XP_718121_Candida_albicans	81	2	2645	2646	2	38	19,19	38	95
XP_718121_Candida_albicans	81	32	1011	1042	32	472	16,17,17,18,14,14,14,14,14,14,14,13,14,14,19,19,19,19,14,13,13,10,13,13,13,12,16,14,15,15,14,14	472	73.75
XP_718121_Candida_albicans	81	15	928	942	15	275	15,15,15,15,15,20,20,20,20,20,20,20,20,20,20	275	91.6667
XP_718121_Candida_albicans	81	48	714	761	48	656	15,12,12,12,12,12,16,16,15,15,15,15,15,15,12,10,16,16,16,16,17,18,18,17,17,16,16,11,10,10,10,13,13,11,11,11,11,11,11,11,11,12,12,12,16,16,16,15	656	68.3333
XP_718121_Candida_albicans	81	24	455	478	24	331	16,17,17,18,18,18,18,18,18,18,18,10,10,11,11,11,10,9,10,10,9,12,12,12	331	68.9583
XP_718123_Candida_albicans	81	6	339	344	0	0	4,4,4,4,4,4	24	20
XP_718123_Candida_albicans	81	12	9	20	12	153	12,13,13,13,12,13,13,12,12,12,14,14	153	63.75
XP_718124_Candida_albicans	81	21	872	892	7	68	12,11,2,2,2,2,2,2,2,2,2,2,2,2,2,2,7,7,7,12,12	96	22.8571
XP_718124_Candida_albicans	81	5	805	809	5	100	20,20,20,20,20	100	100
XP_718124_Candida_albicans	81	15	71	85	15	237	18,18,18,18,18,17,17,17,17,16,11,11,10,16,15	237	79
XP_718153_Candida_albicans	81	29	362	390	29	530	13,10,10,19,20,20,20,20,20,20,20,20,20,12,13,20,18,18,20,20,20,20,19,19,19,20,20,20,20	530	91.3793
XP_718153_Candida_albicans	81	6	19	24	6	44	5,5,5,5,6,18	44	36.6667
XP_718167_Candida_albicans	81	1	348	348	1	20	20	20	100
XP_718167_Candida_albicans	81	9	162	170	9	168	19,18,15,18,19,19,20,20,20	168	93.3333
XP_718172_Candida_albicans	81	1	1369	1369	1	19	19	19	95
XP_718172_Candida_albicans	81	2	1306	1307	0	0	4,4	8	20
XP_718175_Candida_albicans	81	1	371	371	1	7	7	7	35
XP_718181_Candida_albicans	81	1	361	361	1	17	17	17	85
XP_718181_Candida_albicans	81	4	15	18	4	79	20,20,20,19	79	98.75
XP_718182_Candida_albicans	81	41	1392	1432	14	259	4,4,3,3,3,3,3,3,3,4,3,3,3,3,3,3,3,2,2,2,2,2,2,2,2,2,3,19,19,19,19,19,19,19,18,18,18,18,18,18,18	334	40.7317
XP_718182_Candida_albicans	81	1	1212	1212	1	19	19	19	95
XP_718182_Candida_albicans	81	7	976	982	6	33	2,5,5,5,6,6,6	35	25
XP_718182_Candida_albicans	81	1	774	774	1	8	8	8	40
XP_718182_Candida_albicans	81	10	663	672	2	22	1,1,1,1,2,2,2,2,7,15	34	17
XP_718182_Candida_albicans	81	18	536	553	0	0	4,4,4,3,3,2,2,2,2,2,2,2,2,2,2,2,2,2	44	12.2222
XP_718182_Candida_albicans	81	17	406	422	14	154	14,14,14,14,12,11,9,9,9,12,2,2,2,9,9,9,9	160	47.0588
XP_718186_Candida_albicans	81	1	235	235	1	20	20	20	100
XP_718192_Candida_albicans	81	11	112	122	10	118	5,5,4,18,10,10,16,16,16,16,6	122	55.4545
XP_718201_Candida_albicans	81	1	202	202	0	0	3	3	15
XP_718201_Candida_albicans	81	1	182	182	1	16	16	16	80
XP_718202_Candida_albicans	81	30	1622	1651	0	0	1,1,1,1,2,2,2,2,2,2,2,2,2,2,2,2,2,2,2,2,2,2,3,3,3,3,3,3,3,3	64	10.6667
XP_718202_Candida_albicans	81	19	1290	1308	19	199	11,11,11,10,9,9,9,9,9,9,9,9,9,9,12,12,12,12,18	199	52.3684
XP_718202_Candida_albicans	81	17	917	933	3	16	6,5,5,4,4,4,3,3,3,3,2,3,3,3,3,3,3	60	17.6471
XP_718202_Candida_albicans	81	117	323	439	72	700	4,4,4,4,4,4,5,5,5,4,3,4,4,4,4,4,4,3,3,5,5,5,5,5,5,5,4,4,4,5,5,5,5,5,5,5,5,5,5,5,4,4,4,4,4,4,5,5,5,7,6,13,13,9,10,10,9,12,16,17,17,16,18,18,19,19,19,19,19,19,15,13,13,13,2,2,2,2,2,2,3,3,3,3,3,4,4,4,4,4,4,4,4,4,5,5,5,5,7,7,7,7,7,8,8,8,8,9,11,10,12,12,12,12,19,19,18	860	36.7521
XP_718206_Candida_albicans	81	15	1623	1637	1	8	1,1,1,4,4,4,4,4,1,1,1,3,3,3,8	43	14.3333
XP_718206_Candida_albicans	81	2	1516	1517	2	38	19,19	38	95
XP_718206_Candida_albicans	81	69	1195	1263	24	215	1,1,1,1,1,1,1,1,1,3,3,3,3,3,2,2,2,2,3,3,3,2,2,2,2,2,2,2,2,2,2,1,2,2,2,2,2,4,7,8,10,7,10,10,10,10,10,10,10,10,10,9,9,5,5,5,4,4,4,4,4,4,4,7,7,6,5,18,17	319	23.1159
XP_718208_Candida_albicans	81	5	1233	1237	5	36	9,10,7,5,5	36	36
XP_718208_Candida_albicans	81	1	1002	1002	1	20	20	20	100
[truncated: 1,152 more rows]

## Sheet: CTG_inserts
Candida_albicans	number_of_seqs_in_MSA	insert_length	insert_start	insert_end	number_non-dash-states>5	sum_non-dash-states>5	Nr._non-dash_states]	Sum Nr._non-dash_states	%insert_occupancy
XP_019330598_Candida_albicans	81	162	416	577	0	0	2 2 2 2 2 2 2 2 2 2 2 2 2 2 2 2 2 2 2 2 2 2 2 2 2 2 2 2 2 2 2 2 2 2 2 2 2 2 2 2 2 2 2 2 2 2 2 2 2 2 2 2 2 2 2 2 2 2 2 2 2 2 2 2 2 2 2 2 2 2 2 2 2 2 2 2 2 2 1 1 1 1 1 1 1 1 1 1 1 1 1 1 1 1 1 1 1 1 1 1 1 1 1 1 1 2 2 2 2 2 2 2 2 2 2 2 2 2 2 2 2 2 2 2 2 2 2 2 2 2 2 2 2 2 2 2 2 2 2 2 2 2 2 2 2 2 2 2 2 2 2 2 2 2 2 2 2 2 2 2 2 2	297	9.16667
XP_019330601_Candida_albicans	81	1	124	124	0	0	1	1	5
XP_019330601_Candida_albicans	81	3	302	304	0	0	1 1 1	3	5
XP_019330601_Candida_albicans	81	1	438	438	0	0	1	1	5
XP_019330601_Candida_albicans	81	5	529	533	3	60	1 1 20 20 20	62	62
XP_019330605_Candida_albicans	81	28	1053	1080	0	0	3 1 1 1 1 1 1 1 1 1 1 1 1 1 1 1 1 1 1 1 1 1 1 1 1 1 1 1	30	5.35714
XP_019330605_Candida_albicans	81	16	1194	1209	0	0	1 1 1 1 1 1 1 1 1 1 1 1 1 1 1 1	16	5
XP_019330605_Candida_albicans	81	50	1281	1330	19	268	3 3 3 3 3 3 3 3 3 3 3 3 3 3 2 2 4 4 4 4 4 11 12 13 7 7 6 7 7 18 18 18 18 18 18 18 18 18 18 18 1 1 1 1 1 1 1 1 1 1	344	34.4
XP_019330605_Candida_albicans	81	26	1477	1502	9	132	1 1 1 1 1 1 1 1 1 4 4 4 2 2 2 2 2 13 13 10 10 17 17 17 18 17	163	31.3462
XP_019330605_Candida_albicans	81	2	1537	1538	2	36	18 18	36	90
XP_019330605_Candida_albicans	81	1	1595	1595	1	18	18	18	90
XP_019330605_Candida_albicans	81	37	2103	2139	0	0	1 1 1 1 1 1 1 1 1 1 1 1 1 1 1 1 1 1 1 1 1 1 1 1 1 1 1 1 1 1 1 1 1 1 1 1 1	37	5
XP_019330605_Candida_albicans	81	1	2216	2216	0	0	1	1	5
XP_019330605_Candida_albicans	81	1	2512	2512	1	16	16	16	80
XP_019330605_Candida_albicans	81	36	2684	2719	0	0	3 3 3 1 1 1 1 1 1 1 1 1 1 1 1 1 1 1 1 1 1 1 1 1 3 3 3 3 3 3 4 1 1 2 2 2	60	8.33333
XP_019330612_Candida_albicans	81	1	230	230	1	20	20	20	100
XP_019330623_Candida_albicans	81	2	920	921	0	0	1 1	2	5
XP_019330623_Candida_albicans	81	1	974	974	1	20	20	20	100
XP_019330623_Candida_albicans	81	1	983	983	1	20	20	20	100
XP_019330623_Candida_albicans	81	5	1232	1236	4	80	20 20 20 20 1	81	81
XP_019330623_Candida_albicans	81	25	1883	1907	0	0	1 1 1 1 1 1 1 1 1 1 1 1 1 2 2 2 2 2 2 2 2 2 2 2 2	37	7.4
XP_019330623_Candida_albicans	81	41	2236	2276	22	376	7 7 1 1 2 12 12 17 18 18 19 1 19 19 19 19 19 19 19 19 20 19 19 19 18 19 4 1 1 1 1 1 1 2 2 2 4 4 4 4 2	415	50.6098
XP_019330623_Candida_albicans	81	7	2290	2296	3	60	20 20 20 2 2 2 1	67	47.8571
XP_019330623_Candida_albicans	81	2	2352	2353	1	7	7 1	8	20
XP_019330623_Candida_albicans	81	1	2379	2379	0	0	1	1	5
XP_019330623_Candida_albicans	81	1	2430	2430	0	0	1	1	5
XP_019330623_Candida_albicans	81	1	2448	2448	0	0	1	1	5
XP_019330623_Candida_albicans	81	73	2455	2527	0	0	1 1 1 1 1 1 1 1 1 1 1 1 1 1 1 1 1 1 1 1 1 1 1 1 1 1 1 1 1 1 1 1 1 1 1 1 1 1 1 1 1 1 1 1 1 1 1 1 1 1 1 1 1 1 1 1 1 1 1 1 1 1 1 1 1 1 1 1 1 1 1 1 1	73	5
XP_019330623_Candida_albicans	81	89	2532	2620	0	0	2 2 2 2 2 2 2 2 2 2 2 2 2 2 2 2 2 2 2 2 2 2 2 2 2 2 2 2 2 2 2 2 2 2 2 2 2 2 2 2 2 2 2 2 2 2 2 2 2 2 2 2 2 2 2 2 2 2 2 2 2 2 2 2 2 2 2 2 2 2 2 2 2 2 2 2 2 2 2 2 2 2 2 2 2 2 2 2 2	178	10
XP_019330626_Candida_albicans	81	1	150	150	0	0	1	1	5
XP_019330626_Candida_albicans	81	1	349	349	0	0	2	2	10
XP_019330627_Candida_albicans	81	7	142	148	0	0	1 1 1 1 1 1 1	7	5
XP_019330627_Candida_albicans	81	1	287	287	0	0	1	1	5
XP_019330627_Candida_albicans	81	1	483	483	0	0	2	2	10
XP_019330640_Candida_albicans	81	1	234	234	0	0	1	1	5
XP_019330640_Candida_albicans	81	5	277	281	0	0	1 1 1 1 1	5	5
XP_019330640_Candida_albicans	81	1	447	447	0	0	2	2	10
XP_019330640_Candida_albicans	81	7	763	769	0	0	1 1 1 1 1 1 1	7	5
XP_019330640_Candida_albicans	81	2	835	836	0	0	1 1	2	5
XP_019330640_Candida_albicans	81	4	856	859	0	0	1 1 1 1	4	5
XP_019330640_Candida_albicans	81	1	916	916	0	0	2	2	10
XP_019330640_Candida_albicans	81	1	954	954	0	0	1	1	5
XP_019330640_Candida_albicans	81	3	974	976	0	0	1 1 1	3	5
XP_019330640_Candida_albicans	81	1	1031	1031	1	19	19	19	95
XP_019330643_Candida_albicans	81	2	1990	1991	0	0	4 4	8	20
XP_019330643_Candida_albicans	81	7	2006	2012	2	10	3 3 3 3 3 5 5	25	17.8571
XP_019330651_Candida_albicans	81	15	1162	1176	10	153	16 16 15 15 17 18 13 17 17 9 2 2 2 2 2	163	54.3333
XP_019330651_Candida_albicans	81	1	1370	1370	0	0	1	1	5
XP_019330671_Candida_albicans	81	1	612	612	0	0	1	1	5
XP_019330671_Candida_albicans	81	3	1256	1258	2	16	1 8 8	17	28.3333
XP_019330679_Candida_albicans	81	18	297	314	13	175	2 2 2 2 2 14 14 14 14 14 14 13 13 13 13 13 13 13	185	51.3889
XP_019330679_Candida_albicans	81	1	555	555	1	15	15	15	75
XP_019330679_Candida_albicans	81	2	771	772	2	38	19 19	38	95
XP_019330690_Candida_albicans	81	117	537	653	3	15	4 4 4 4 2 2 2 1 1 1 1 1 1 1 1 1 1 1 1 1 1 1 1 1 1 1 1 1 1 1 1 1 1 1 1 1 1 1 1 1 1 1 1 1 1 1 1 1 1 1 1 1 1 1 1 1 1 1 1 1 1 1 1 1 1 1 1 1 1 1 1 1 1 1 1 1 1 1 1 1 1 1 1 1 1 1 1 1 1 1 1 1 1 1 1 1 1 1 1 1 1 1 1 1 1 1 1 1 1 1 1 1 1 1 5 5 5	144	6.15385
XP_019330690_Candida_albicans	81	2	1196	1197	0	0	1 1	2	5
XP_019330690_Candida_albicans	81	5	1590	1594	0	0	2 2 2 2 2	10	10
XP_019330690_Candida_albicans	81	1	1766	1766	0	0	1	1	5
XP_019330690_Candida_albicans	81	1	1854	1854	1	20	20	20	100
XP_019330690_Candida_albicans	81	1	1948	1948	1	13	13	13	65
XP_019330690_Candida_albicans	81	2	1970	1971	2	17	12 5	17	42.5
XP_019330690_Candida_albicans	81	22	2031	2052	11	168	20 20 20 2 2 2 13 20 20 16 15 1 1 1 1 4 4 4 4 8 8 8	194	44.0909
XP_019330690_Candida_albicans	81	3	2076	2078	0	0	2 2 2	6	10
XP_019330708_Candida_albicans	81	1	216	216	0	0	1	1	5
XP_019330713_Candida_albicans	81	8	101	108	0	0	2 2 2 2 2 2 2 2	16	10
XP_019330727_Candida_albicans	81	1	474	474	0	0	1	1	5
XP_019330729_Candida_albicans	81	1	94	94	0	0	1	1	5
XP_019330729_Candida_albicans	81	1	290	290	1	20	20	20	100
XP_019330729_Candida_albicans	81	2	357	358	2	21	15 6	21	52.5
XP_019330730_Candida_albicans	81	2	176	177	1	11	11 1	12	30
XP_019330730_Candida_albicans	81	19	505	523	7	35	5 5 5 5 5 5 5 2 2 2 2 2 2 2 1 1 1 1 1	54	14.2105
XP_019330730_Candida_albicans	81	76	679	754	0	0	2 2 2 2 2 2 2 2 2 2 2 2 2 2 2 2 2 2 2 2 2 2 2 2 2 2 2 2 2 2 2 2 4 4 4 4 4 4 4 4 2 2 2 2 2 2 2 2 2 2 2 2 2 2 2 2 2 2 2 2 4 4 4 4 4 4 4 4 4 4 4 4 4 4 4 4	200	13.1579
XP_019330730_Candida_albicans	81	15	778	792	0	0	2 2 2 2 2 2 2 2 2 3 3 3 3 3 3	36	12
XP_019330736_Candida_albicans	81	2	211	212	0	0	1 1	2	5
XP_019330736_Candida_albicans	81	8	296	303	0	0	3 2 2 2 2 2 2 2	17	10.625
XP_019330736_Candida_albicans	81	4	427	430	0	0	4 1 1 4	10	12.5
XP_019330736_Candida_albicans	81	1	455	455	1	6	6	6	30
XP_019330736_Candida_albicans	81	2	463	464	1	6	1 6	7	17.5
XP_019330737_Candida_albicans	81	275	275	549	0	0	2 2 2 2 2 2 2 2 2 2 2 2 2 2 2 2 2 2 2 2 2 2 2 2 2 2 2 2 2 2 2 2 2 2 2 2 2 2 2 2 2 2 2 2 2 2 2 2 2 2 2 2 2 2 2 2 2 2 2 2 2 2 2 2 2 2 2 2 2 2 2 2 2 2 2 2 2 2 2 2 2 2 2 2 2 2 2 2 2 2 2 2 2 2 2 2 2 2 2 2 2 2 2 2 2 2 2 2 2 2 2 2 2 2 2 2 2 2 2 2 2 2 2 2 2 2 2 2 2 2 2 2 2 2 2 2 2 2 2 2 2 2 2 2 2 2 2 2 2 2 2 2 2 2 2 2 2 2 2 2 2 2 2 2 2 2 2 2 2 2 2 2 2 2 2 2 2 2 2 2 2 2 2 2 2 2 2 2 2 2 2 2 2 2 2 2 2 2 2 2…	550	10
XP_019330737_Candida_albicans	81	204	574	777	0	0	2 2 2 2 2 2 2 2 2 2 2 2 2 2 2 2 2 2 2 2 2 2 2 2 2 2 2 2 2 2 2 2 2 2 2 2 2 2 2 2 2 2 2 2 2 2 2 2 2 2 2 2 2 2 2 2 2 2 2 2 2 2 2 2 2 2 2 2 2 2 2 2 2 2 2 2 2 2 2 2 2 2 2 2 2 2 2 2 2 2 2 2 2 2 2 2 2 2 2 2 2 2 2 2 2 2 2 2 2 2 2 2 2 2 2 2 2 2 2 2 2 2 2 2 2 2 2 2 2 2 2 2 2 2 2 2 2 2 2 2 2 2 2 2 2 2 2 2 2 2 2 2 2 2 2 2 2 2 2 2 2 2 2 2 2 2 2 2 2 2 2 2 2 2 2 2 2 2 2 2 2 2 2 2 2 2 2 2 2 2 2 2 2 2 2 2 2 2 2 2…	408	10
XP_019330737_Candida_albicans	81	129	998	1126	0	0	2 2 2 2 2 2 2 2 2 2 2 2 2 2 2 2 2 2 2 2 2 2 2 2 2 2 2 2 2 2 2 2 2 2 2 2 2 2 2 2 2 2 2 2 2 2 2 2 2 2 2 2 2 2 2 2 2 2 2 2 2 2 2 2 2 2 2 2 2 2 2 2 2 2 2 2 2 2 2 2 2 2 2 2 2 2 2 2 2 2 2 2 2 2 2 2 2 2 2 2 2 2 2 2 2 2 2 2 2 2 2 2 2 2 2 2 2 2 2 2 2 2 2 2 2 2 2 2 1	257	9.96124
XP_019330737_Candida_albicans	81	21	1181	1201	9	98	14 14 13 12 12 11 8 8 6 4 4 2 2 2 2 1 1 1 1 1 1	120	28.5714
XP_019330737_Candida_albicans	81	9	2046	2054	8	159	20 20 20 20 20 20 20 19 1	160	88.8889
XP_019330737_Candida_albicans	81	8	2143	2150	7	126	16 16 16 20 20 19 19 4	130	81.25
XP_019330737_Candida_albicans	81	6	2174	2179	3	60	20 20 20 1 1 2	64	53.3333
XP_019330737_Candida_albicans	81	3	2188	2190	3	60	20 20 20	60	100
XP_019330737_Candida_albicans	81	13	2202	2214	0	0	1 1 1 1 1 1 1 1 1 1 1 1 1	13	5
XP_019330737_Candida_albicans	81	1	2233	2233	1	18	18	18	90
XP_019330737_Candida_albicans	81	1	2254	2254	0	0	1	1	5
XP_019330737_Candida_albicans	81	7	2274	2280	7	75	7 7 10 13 13 13 12	75	53.5714
XP_019330737_Candida_albicans	81	5	2304	2308	2	14	7 7 2 2 2	20	20
XP_019330742_Candida_albicans	81	2	18	19	0	0	1 1	2	5
XP_019330750_Candida_albicans	81	2	2531	2532	2	40	20 20	40	100
XP_019330767_Candida_albicans	81	1	763	763	1	11	11	11	55
XP_019330767_Candida_albicans	81	12	1005	1016	0	0	1 1 1 1 1 1 1 1 2 2 2 2	16	6.66667
XP_019330767_Candida_albicans	81	8	1047	1054	0	0	1 1 1 1 1 1 1 1	8	5
XP_019330767_Candida_albicans	81	1	1155	1155	1	11	11	11	55
XP_019330767_Candida_albicans	81	1	1169	1169	0	0	1	1	5
XP_019330767_Candida_albicans	81	5	1279	1283	0	0	2 2 2 2 2	10	10
XP_019330767_Candida_albicans	81	61	2161	2221	17	86	1 1 1 1 1 1 1 1 1 1 1 1 1 1 1 1 1 1 1 1 1 1 1 1 1 1 1 1 1 6 4 5 5 5 5 5 5 5 5 5 5 5 5 5 5 5 3 3 3 5 1 1 1 1 1 1 1 1 1 1 1	139	11.3934
XP_019330770_Candida_albicans	81	179	229	407	0	0	1 1 1 1 1 1 1 1 1 1 1 1 1 1 1 1 1 1 1 1 1 1 1 1 1 1 1 1 1 1 1 1 1 1 1 1 1 1 1 1 1 1 1 1 1 1 1 1 1 1 1 1 1 1 1 1 1 1 1 1 1 1 1 1 1 1 1 1 1 1 1 1 1 1 1 1 1 1 1 1 1 1 1 1 1 1 1 1 1 1 1 1 1 1 1 1 1 1 1 1 1 1 1 1 1 1 1 1 1 1 1 1 1 1 1 1 1 1 1 1 1 1 1 1 1 1 1 1 1 1 1 1 1 1 1 1 1 1 1 1 1 1 1 1 1 1 1 1 1 1 1 1 1 1 1 1 1 1 1 1 1 1 1 1 1 1 1 1 1 1 1 1 1 1 1 1 1 1 1	179	5
XP_019330770_Candida_albicans	81	6	1051	1056	0	0	1 1 1 1 1 1	6	5
XP_019330770_Candida_albicans	81	4	1115	1118	3	29	1 6 7 16	30	37.5
XP_019330772_Candida_albicans	81	1	259	259	0	0	1	1	5
XP_019330772_Candida_albicans	81	24	394	417	2	18	1 1 1 1 1 1 1 1 1 1 1 1 1 1 1 1 1 1 1 1 1 1 9 9	40	8.33333
XP_019330772_Candida_albicans	81	1	546	546	1	18	18	18	90
XP_019330772_Candida_albicans	81	9	561	569	0	0	1 1 1 1 1 1 1 1 1	9	5
XP_019330783_Candida_albicans	81	11	534	544	8	78	15 7 9 10 10 9 9 9 3 3 3	87	39.5455
XP_019330783_Candida_albicans	81	13	558	570	0	0	1 1 1 1 1 1 1 1 1 1 1 1 1	13	5
XP_019330783_Candida_albicans	81	1	645	645	0	0	1	1	5
XP_019330783_Candida_albicans	81	1	714	714	0	0	1	1	5
XP_019330783_Candida_albicans	81	2	1101	1102	2	12	6 6	12	30
XP_019330783_Candida_albicans	81	3	1132	1134	2	12	2 6 6	14	23.3333
XP_019330783_Candida_albicans	81	11	1187	1197	0	0	1 1 1 1 1 1 1 1 1 1 1	11	5
XP_019330797_Candida_albicans	81	190	363	552	0	0	1 1 1 1 1 1 1 1 1 1 1 1 1 1 1 1 1 1 1 1 1 1 1 1 1 1 1 1 1 1 1 1 1 1 1 1 1 1 1 1 1 1 1 1 1 1 1 1 1 1 1 1 1 1 1 1 1 1 1 1 1 1 1 1 1 1 1 1 1 1 1 1 1 1 1 1 1 1 1 1 1 1 1 1 1 1 1 1 1 1 1 1 1 1 1 1 1 1 1 1 1 1 1 1 1 1 1 1 1 1 1 1 1 1 1 1 1 1 1 1 1 1 1 1 1 1 1 1 1 1 1 1 1 1 1 1 1 1 1 1 1 1 1 1 1 1 1 1 1 1 1 1 1 1 1 1 1 1 1 1 1 1 1 1 1 1 1 1 1 1 1 1 1 1 1 1 1 1 1 1 1 1 1 1 1 1 1 1 2 2	192	5.05263
XP_019330797_Candida_albicans	81	173	567	739	0	0	1 1 1 1 1 1 1 1 1 1 1 1 1 1 1 1 1 1 1 1 1 1 1 1 1 1 1 1 1 1 1 1 1 1 1 1 1 1 1 1 1 1 1 1 1 1 1 1 1 1 1 1 1 1 1 1 1 1 1 1 1 1 1 1 1 1 1 1 1 1 1 1 1 1 1 1 1 1 1 1 1 1 1 1 1 1 1 1 1 1 1 1 1 1 1 1 1 1 1 1 1 1 1 1 1 1 1 1 1 1 1 1 1 1 1 1 1 1 1 1 1 1 1 1 1 1 1 1 1 1 1 1 1 1 1 1 1 1 1 1 1 1 1 1 1 1 1 1 1 1 1 1 1 1 1 1 1 1 1 1 1 1 1 1 1 1 1 1 1 1 1 1 1	173	5
XP_019330797_Candida_albicans	81	45	910	954	15	82	1 1 1 1 3 3 3 3 3 3 3 4 4 4 5 5 6 6 5 5 5 2 2 1 1 1 1 1 1 1 1 1 2 2 2 2 6 6 5 6 4 5 5 6 6	144	16
XP_019330797_Candida_albicans	81	9	1006	1014	4	24	1 1 1 1 1 6 6 6 6	29	16.1111
XP_019330797_Candida_albicans	81	5	1297	1301	0	0	3 3 3 3 3	15	15
XP_019330797_Candida_albicans	81	1	1350	1350	1	17	17	17	85
XP_019330797_Candida_albicans	81	16	1365	1380	0	0	3 3 3 3 3 3 3 3 2 3 3 3 3 3 3 3	47	14.6875
XP_019330797_Candida_albicans	81	1	1419	1419	0	0	1	1	5
XP_019330797_Candida_albicans	81	4	1570	1573	4	24	6 6 6 6	24	30
XP_019330797_Candida_albicans	81	14	1606	1619	12	60	1 1 5 5 5 5 5 5 5 5 5 5 5 5	62	22.1429
XP_019330798_Candida_albicans	81	1	184	184	0	0	1	1	5
XP_019330798_Candida_albicans	81	4	211	214	0	0	1 1 1 1	4	5
XP_019330821_Candida_albicans	81	5	74	78	0	0	1 1 1 1 1	5	5
XP_019330821_Candida_albicans	81	62	530	591	11	178	1 1 1 1 1 18 18 18 18 18 1 2 2 2 2 2 2 2 2 2 2 2 2 2 2 1 1 1 1 1 1 1 1 1 1 1 1 1 1 1 1 1 1 1 1 1 1 1 1 1 1 1 1 1 1 1 14 10 10 17 18 19	243	19.5968
XP_019330821_Candida_albicans	81	11	878	888	10	180	20 20 20 17 17 4 17 17 17 15 20	184	83.6364
XP_019330821_Candida_albicans	81	3	1188	1190	3	60	20 20 20	60	100
XP_019330821_Candida_albicans	81	6	1276	1281	3	38	18 11 9 4 1 1	44	36.6667
XP_019330821_Candida_albicans	81	21	1295	1315	19	260	1 1 18 18 18 18 18 18 18 14 17 17 16 16 16 6 6 6 6 7 7	262	62.381
XP_019330821_Candida_albicans	81	2	1447	1448	2	33	16 17	33	82.5
XP_019330821_Candida_albicans	81	5	1470	1474	1	18	1 1 1 1 18	22	22
XP_019330821_Candida_albicans	81	3	1529	1531	2	26	1 13 13	27	45
XP_019330824_Candida_albicans	81	9	78	86	5	80	1 1 4 20 18 14 14 14 2	88	48.8889
XP_019330824_Candida_albicans	81	18	712	729	0	0	1 1 1 1 1 1 1 1 1 1 1 1 1 1 1 1 1 1	18	5
XP_019330824_Candida_albicans	81	24	1348	1371	0	0	1 1 1 1 1 1 1 1 1 1 1 1 1 1 1 1 1 1 1 1 1 1 1 1	24	5
XP_019330830_Candida_albicans	81	1	49	49	0	0	1	1	5
XP_019330831_Candida_albicans	81	1	560	560	0	0	1	1	5
XP_019330850_Candida_albicans	81	1	126	126	0	0	3	3	15
XP_019330857_Candida_albicans	81	8	439	446	0	0	1 1 1 1 1 1 1 1	8	5
XP_019330857_Candida_albicans	81	1	532	532	0	0	1	1	5
XP_019330857_Candida_albicans	81	4	631	634	0	0	1 1 1 1	4	5
XP_019330857_Candida_albicans	81	19	683	701	0	0	1 1 1 1 1 1 1 1 1 1 1 1 1 1 1 1 1 1 1	19	5
XP_019330857_Candida_albicans	81	1	738	738	0	0	1	1	5
XP_019330857_Candida_albicans	81	4	1095	1098	0	0	1 1 1 1	4	5
XP_019330857_Candida_albicans	81	3	1139	1141	0	0	1 1 1	3	5
XP_019330857_Candida_albicans	81	1	1365	1365	0	0	1	1	5
XP_019330857_Candida_albicans	81	3	1595	1597	3	15	5 5 5	15	25
XP_019330857_Candida_albicans	81	3	1857	1859	0	0	1 1 1	3	5
XP_019330857_Candida_albicans	81	3	2047	2049	0	0	1 1 1	3	5
XP_019330857_Candida_albicans	81	1	2149	2149	0	0	1	1	5
XP_019330860_Candida_albicans	81	220	145	364	0	0	1 1 1 1 1 1 1 1 1 1 1 1 1 1 1 1 1 1 1 1 1 1 1 1 1 1 1 1 1 1 1 1 1 1 1 1 1 1 1 1 1 1 1 1 1 1 1 1 1 1 1 1 1 1 1 1 1 1 1 1 1 1 1 1 1 1 1 1 1 1 1 1 1 1 1 1 1 1 1 1 1 1 1 1 1 1 1 1 1 1 1 1 1 1 1 1 1 1 1 1 1 1 1 1 1 1 1 1 1 1 1 1 1 1 1 1 1 1 1 1 1 1 1 1 1 1 1 1 1 1 1 1 1 1 1 1 1 1 1 1 1 1 1 1 1 1 1 1 1 1 1 1 1 1 1 1 1 1 1 1 1 1 1 1 1 1 1 1 1 1 1 1 1 1 1 1 1 1 1 1 1 1 1 1 1 1 1 1 1 1 1 1 1 1 1 1 1 1 1 1…	221	5.02273
XP_019330860_Candida_albicans	81	1	466	466	0	0	1	1	5
XP_019330860_Candida_albicans	81	3	475	477	0	0	2 2 2	6	10
XP_019330860_Candida_albicans	81	7	692	698	0	0	2 2 2 2 2 2 2	14	10
XP_019330862_Candida_albicans	81	2	660	661	0	0	2 2	4	10
XP_019330869_Candida_albicans	81	23	506	528	0	0	1 1 1 1 1 1 1 2 2 2 2 2 2 2 2 2 2 2 2 2 2 2 2	39	8.47826
XP_019330869_Candida_albicans	81	5	575	579	0	0	1 1 1 1 1	5	5
XP_019330869_Candida_albicans	81	4	664	667	0	0	1 1 1 1	4	5
XP_019330869_Candida_albicans	81	2	975	976	0	0	2 2	4	10
XP_019330869_Candida_albicans	81	3	1050	1052	0	0	2 2 2	6	10
XP_019330869_Candida_albicans	81	18	1064	1081	0	0	2 2 1 1 1 1 1 1 1 1 1 1 1 1 1 1 1 1	20	5.55556
XP_019330869_Candida_albicans	81	13	1154	1166	0	0	2 2 2 2 2 2 2 2 2 2 2 2 2	26	10
XP_019330872_Candida_albicans	81	673	162	834	21	136	5 5 5 5 5 5 5 5 5 5 5 5 5 5 5 5 5 5 4 4 4 4 4 4 4 4 4 4 4 4 4 4 4 4 4 4 4 4 4 4 4 4 4 4 4 4 4 4 4 4 4 4 4 4 4 4 4 4 4 4 4 4 4 4 4 4 4 4 4 4 4 4 4 4 4 4 4 4 4 4 4 4 4 4 4 4 4 4 4 4 4 4 4 4 4 4 4 4 4 4 4 4 4 4 4 4 4 4 4 4 4 4 4 3 3 3 3 3 3 3 3 4 4 4 4 4 4 4 4 4 4 4 4 4 4 1 1 1 1 1 1 1 1 1 1 1 1 1 1 1 1 1 1 1 1 1 1 1 1 1 1 1 1 1 1 1 1 1 1 1 1 1 1 1 14 16 16 3 3 3 3 3 3 3 3 3 3 3 3 3 3 3 3 3 3 3 3 3 …	2097	15.5795
XP_019330885_Candida_albicans	81	274	1217	1490	0	0	3 3 3 3 3 3 3 3 3 3 3 3 3 3 3 3 3 3 3 3 3 3 3 3 3 3 3 3 3 3 3 3 3 3 3 3 3 3 3 3 3 2 2 1 1 1 1 1 1 2 2 2 2 2 2 3 3 3 3 3 3 3 3 3 3 3 3 3 3 3 3 3 3 3 3 3 3 3 3 3 3 3 3 3 3 3 3 3 3 3 3 3 3 3 3 3 3 3 3 3 3 3 3 3 3 3 3 3 3 3 3 3 3 3 3 3 3 3 3 3 3 3 3 3 3 3 3 3 3 3 3 3 3 3 3 3 3 3 3 3 3 3 3 3 3 3 3 3 3 3 3 3 3 3 3 3 3 3 3 3 3 3 3 3 3 3 3 3 3 3 3 3 3 3 3 3 3 3 3 3 3 3 3 3 3 3 3 3 3 3 3 3 3 3 3 3 3 3 3 3…	798	14.562
XP_019330890_Candida_albicans	81	491	433	923	0	0	2 2 2 2 2 2 2 2 2 2 2 2 2 2 2 2 2 2 2 2 2 2 2 2 2 2 2 2 2 2 2 2 2 2 2 2 2 2 2 2 2 2 2 2 2 2 2 2 2 2 2 2 2 2 2 2 2 2 2 2 2 2 2 2 2 2 2 2 2 2 2 2 2 2 2 2 2 2 2 2 2 2 2 2 2 2 2 2 2 2 2 2 2 2 2 2 2 2 2 2 2 2 2 2 2 2 2 2 2 2 2 2 2 2 2 2 2 2 2 2 2 2 2 2 2 2 2 2 2 2 2 2 2 2 2 2 2 2 2 2 2 2 2 2 2 2 2 2 2 2 2 2 2 2 2 2 2 2 2 2 2 2 2 2 2 2 2 2 2 2 2 2 2 2 2 2 2 2 2 2 2 2 2 2 2 2 2 2 2 2 2 2 2 2 2 2 2 2 2 2…	982	10
XP_019330890_Candida_albicans	81	26	1051	1076	5	63	1 1 1 1 1 1 1 1 1 1 1 1 1 1 1 1 1 1 1 1 1 13 13 12 12 13	84	16.1538
XP_019330890_Candida_albicans	81	4	1120	1123	0	0	1 1 1 1	4	5
XP_019330890_Candida_albicans	81	3	1126	1128	0	0	1 1 1	3	5
XP_019330890_Candida_albicans	81	2	1239	1240	2	37	20 17	37	92.5
XP_019330890_Candida_albicans	81	1	1346	1346	0	0	1	1	5
XP_019330890_Candida_albicans	81	4	1348	1351	0	0	1 1 1 1	4	5
XP_019330892_Candida_albicans	81	11	1326	1336	11	102	14 14 14 7 7 8 7 7 8 8 8	102	46.3636
XP_019330892_Candida_albicans	81	1	1400	1400	0	0	1	1	5
XP_019330892_Candida_albicans	81	6	1548	1553	5	100	20 20 20 20 20 4	104	86.6667
XP_019330892_Candida_albicans	81	1	1895	1895	1	14	14	14	70
XP_019330892_Candida_albicans	81	1	1983	1983	0	0	1	1	5
XP_019330892_Candida_albicans	81	11	2129	2139	10	171	15 14 14 14 14 2 20 20 20 20 20	173	78.6364
XP_019330892_Candida_albicans	81	13	2166	2178	13	172	17 18 13 13 13 15 19 19 19 7 7 7 5	172	66.1538
XP_019330892_Candida_albicans	81	2	2218	2219	2	40	20 20	40	100
XP_019330892_Candida_albicans	81	2	2237	2238	1	20	20 1	21	52.5
XP_019330892_Candida_albicans	81	2	2333	2334	2	18	9 9	18	45
XP_019330892_Candida_albicans	81	4	2374	2377	1	6	6 1 1 1	9	11.25
XP_019330892_Candida_albicans	81	1	2404	2404	0	0	1	1	5
XP_019330892_Candida_albicans	81	3	2453	2455	0	0	3 3 2	8	13.3333
XP_019330892_Candida_albicans	81	20	2536	2555	2	10	5 5 3 1 1 1 1 1 1 1 1 1 1 1 1 1 1 1 1 1	30	7.5
XP_019330892_Candida_albicans	81	4	2611	2614	3	40	4 6 14 20	44	55
XP_019330892_Candida_albicans	81	1	2646	2646	1	20	20	20	100
XP_019330892_Candida_albicans	81	1	2659	2659	0	0	1	1	5
XP_019330892_Candida_albicans	81	1	2727	2727	1	20	20	20	100
XP_019330892_Candida_albicans	81	3	2749	2751	0	0	3 4 4	11	18.3333
XP_019330892_Candida_albicans	81	5	2877	2881	1	20	4 4 2 1 20	31	31
XP_019330892_Candida_albicans	81	50	2931	2980	0	0	2 2 2 2 1 1 1 1 1 1 1 1 1 1 1 1 1 1 1 1 1 1 1 1 1 1 1 1 1 1 1 1 1 1 1 1 1 1 1 1 1 1 1 1 1 1 1 1 1 1	54	5.4
XP_019330892_Candida_albicans	81	3	3144	3146	0	0	2 2 2	6	10
XP_019330892_Candida_albicans	81	38	3162	3199	0	0	1 1 1 1 1 1 1 1 1 1 1 1 1 1 1 1 1 1 1 1 1 1 1 1 1 1 1 1 1 1 1 1 1 1 1 1 1 1	38	5
XP_019330892_Candida_albicans	81	1	3378	3378	1	8	8	8	40
XP_019330892_Candida_albicans	81	3	3413	3415	3	60	20 20 20	60	100
XP_019330892_Candida_albicans	81	106	3626	3731	51	670	20 20 20 20 17 17 20 20 20 20 2 2 2 2 20 20 20 18 8 8 3 3 3 3 3 3 8 8 8 8 8 18 18 17 17 17 14 14 8 8 7 7 7 7 8 8 8 8 13 13 13 13 13 13 13 13 13 13 7 1 1 1 1 1 1 1 1 1 1 1 1 1 1 1 1 1 1 1 1 1 1 1 1 1 1 1 1 1 1 1 1 1 1 1 1 1 1 1 1 1 6 8 2 2 2 2	745	35.1415
XP_019330895_Candida_albicans	81	96	32	127	0	0	1 1 1 1 1 1 1 1 1 1 1 1 1 1 1 1 1 1 1 1 1 1 1 1 1 1 1 1 1 1 1 1 1 1 1 1 1 1 1 1 1 1 1 1 1 1 1 1 1 1 1 1 1 1 1 1 1 1 1 1 1 1 1 1 1 1 1 1 1 1 1 1 1 1 1 1 1 1 1 1 1 1 1 1 1 1 1 1 1 1 1 1 1 1 1 1	96	5
XP_019330895_Candida_albicans	81	1	272	272	0	0	1	1	5
XP_019330895_Candida_albicans	81	30	563	592	0	0	1 1 1 1 1 1 1 1 1 1 1 1 1 1 1 1 1 1 1 1 1 1 1 1 1 1 1 1 1 1	30	5
XP_019330895_Candida_albicans	81	17	617	633	0	0	1 1 1 1 1 1 1 1 1 1 1 1 1 1 1 1 1	17	5
XP_019330896_Candida_albicans	81	1	145	145	0	0	1	1	5
XP_019330897_Candida_albicans	81	318	513	830	0	0	1 1 1 1 1 1 1 1 1 1 1 1 1 1 1 1 1 1 1 1 1 1 1 1 1 1 1 1 1 1 1 1 1 1 1 1 1 1 1 1 1 1 1 1 1 1 1 1 1 1 1 1 1 1 1 1 1 1 1 1 1 1 1 1 1 1 1 1 1 1 1 1 1 1 1 1 1 1 1 1 1 1 1 1 1 1 1 1 1 1 1 1 1 1 1 1 1 1 1 1 1 1 1 1 1 1 1 1 1 1 1 1 1 1 1 1 1 1 1 1 1 1 1 1 1 1 1 1 1 1 1 1 1 1 1 1 1 1 1 1 1 1 1 1 1 1 1 1 1 1 1 1 1 1 1 1 1 1 1 1 1 1 1 1 1 1 1 1 1 1 1 1 1 1 1 1 1 1 1 1 1 1 1 1 1 1 1 1 1 1 1 1 1 1 1 1 1 1 1 1…	318	5
XP_019330897_Candida_albicans	81	22	837	858	0	0	1 1 1 1 1 1 1 1 1 1 1 1 1 1 1 1 1 1 1 1 1 1	22	5
XP_019330905_Candida_albicans	81	3	562	564	0	0	3 3 3	9	15
XP_019330905_Candida_albicans	81	13	571	583	0	0	1 1 1 1 1 1 1 1 1 1 1 1 1	13	5
XP_019330906_Candida_albicans	81	4	112	115	0	0	1 1 1 1	4	5
XP_019330906_Candida_albicans	81	6	120	125	0	0	1 1 1 1 1 1	6	5
XP_019330906_Candida_albicans	81	22	325	346	3	15	5 5 5 4 4 4 4 4 4 4 4 4 3 3 3 3 3 3 3 3 3 3	81	18.4091
XP_019330906_Candida_albicans	81	122	374	495	0	0	1 1 1 1 1 1 1 1 1 1 1 1 1 1 1 1 1 1 1 1 1 1 1 1 1 1 1 1 1 1 1 1 1 1 1 1 1 1 1 1 1 1 1 1 1 1 1 1 1 1 1 1 1 1 1 1 1 1 1 1 1 1 1 1 1 1 1 1 1 1 1 1 1 1 1 1 1 1 1 1 1 1 1 1 1 1 1 1 1 1 1 1 1 1 1 1 1 1 1 1 1 1 1 1 1 1 1 1 1 1 1 1 1 1 1 1 1 1 1 1 1 1	122	5
XP_019330906_Candida_albicans	81	10	514	523	0	0	2 2 2 2 2 2 2 2 2 2	20	10
XP_019330908_Candida_albicans	81	6	71	76	6	30	5 5 5 5 5 5	30	25
XP_019330908_Candida_albicans	81	1	105	105	0	0	2	2	10
XP_019330908_Candida_albicans	81	27	303	329	27	265	10 10 10 10 8 10 10 10 7 10 10 10 10 10 10 10 10 10 10 10 10 10 10 10 10 10 10	265	49.0741
XP_019330908_Candida_albicans	81	1	550	550	0	0	2	2	10
XP_019330914_Candida_albicans	81	3	547	549	0	0	4 4 4	12	20
XP_019330914_Candida_albicans	81	3	987	989	0	0	1 1 1	3	5
XP_019330914_Candida_albicans	81	23	1127	1149	0	0	1 1 1 1 1 1 1 1 1 1 1 1 1 1 1 1 1 1 1 1 1 1 1	23	5
XP_019330914_Candida_albicans	81	13	1245	1257	0	0	1 1 1 1 1 1 1 1 1 1 1 1 1	13	5
XP_019330914_Candida_albicans	81	1	1394	1394	0	0	2	2	10
XP_019330914_Candida_albicans	81	7	1496	1502	4	35	1 1 1 9 9 9 8	38	27.1429
XP_019330914_Candida_albicans	81	1	1580	1580	0	0	1	1	5
XP_019330914_Candida_albicans	81	1	1593	1593	0	0	2	2	10
XP_019330914_Candida_albicans	81	4	1608	1611	2	10	5 5 1 1	12	15
XP_019330934_Candida_albicans	81	9	598	606	0	0	1 1 1 1 1 1 1 1 1	9	5
XP_019330934_Candida_albicans	81	17	636	652	7	106	1 3 4 4 4 4 4 4 4 4 14 15 15 15 16 16 15	142	41.7647
XP_019330934_Candida_albicans	81	1	674	674	0	0	1	1	5
XP_019330934_Candida_albicans	81	1	784	784	1	19	19	19	95
XP_019330934_Candida_albicans	81	26	845	870	10	156	19 18 19 20 20 2 2 2 2 2 1 1 5 5 3 3 15 17 18 2 2 2 2 2 2 2	188	36.1538
XP_019330934_Candida_albicans	81	2	989	990	0	0	1 2	3	7.5
XP_019330934_Candida_albicans	81	1	1009	1009	0	0	2	2	10
XP_019330934_Candida_albicans	81	4	1114	1117	0	0	1 1 1 1	4	5
XP_019330934_Candida_albicans	81	6	1154	1159	0	0	1 1 1 1 1 1	6	5
XP_019330958_Candida_albicans	81	1	229	229	0	0	1	1	5
XP_019330958_Candida_albicans	81	3	298	300	0	0	3 3 3	9	15
XP_019330958_Candida_albicans	81	10	608	617	2	22	11 11 1 1 1 1 1 1 1 1	30	15
XP_019330958_Candida_albicans	81	7	657	663	6	102	17 17 17 17 17 17 3	105	75
XP_019330958_Candida_albicans	81	4	744	747	0	0	1 1 1 1	4	5
XP_019330958_Candida_albicans	81	2	844	845	0	0	1 1	2	5
XP_019330958_Candida_albicans	81	29	856	884	9	92	2 2 2 2 2 3 3 3 3 3 3 3 3 3 3 3 3 3 4 4 5 5 9 10 10 10 10 16 17	149	25.6897
XP_019330958_Candida_albicans	81	14	894	907	0	0	1 1 1 1 1 1 1 1 1 1 1 1 1 1	14	5
XP_019330958_Candida_albicans	81	1	912	912	0	0	2	2	10
XP_019330958_Candida_albicans	81	33	925	957	0	0	1 1 1 1 1 1 1 1 1 1 1 1 1 1 1 1 1 1 1 1 1 1 1 1 1 1 1 1 1 1 1 1 1	33	5
XP_019330958_Candida_albicans	81	92	962	1053	0	0	1 1 1 1 1 1 1 1 1 1 1 1 1 1 1 1 1 1 1 1 1 1 1 1 1 1 1 1 1 1 1 1 1 1 1 1 1 1 1 1 1 1 1 1 1 1 1 1 1 1 1 1 1 1 1 1 1 1 1 1 1 1 1 1 1 1 1 1 1 1 1 1 1 1 1 1 1 1 1 1 1 1 1 1 1 1 1 1 1 1 1 1	92	5
XP_019330958_Candida_albicans	81	31	1068	1098	14	158	13 13 16 10 11 11 10 10 9 9 11 11 12 12 1 1 1 1 1 1 1 1 1 1 1 2 2 1 1 1 1	177	28.5484
XP_019330958_Candida_albicans	81	21	1119	1139	0	0	1 1 1 1 1 1 1 1 1 1 1 1 1 1 1 1 1 1 1 1 1	21	5
XP_019330958_Candida_albicans	81	18	1143	1160	0	0	1 1 1 1 1 1 1 1 1 1 1 1 1 1 1 1 1 1	18	5
XP_019330958_Candida_albicans	81	1	1172	1172	0	0	1	1	5
XP_019330958_Candida_albicans	81	54	1191	1244	0	0	1 1 1 1 1 1 1 1 1 1 1 1 1 1 1 1 1 1 1 1 1 1 1 1 1 1 1 1 1 1 1 1 1 1 1 1 1 1 1 1 1 1 1 1 1 1 1 1 1 1 1 1 1 1	54	5
XP_019330958_Candida_albicans	81	2	1250	1251	0	0	2 2	4	10
XP_019330958_Candida_albicans	81	6	1256	1261	0	0	2 2 2 2 2 2	12	10
XP_019330958_Candida_albicans	81	107	1267	1373	0	0	1 1 1 1 1 1 1 1 1 1 1 1 1 1 1 1 1 1 1 1 1 1 1 1 1 1 1 1 1 1 1 1 1 1 1 1 1 1 1 1 1 1 1 1 1 1 1 1 1 1 1 1 1 1 1 1 1 1 1 1 1 1 1 1 1 1 1 1 1 1 1 1 1 1 1 1 1 1 1 1 1 1 1 1 1 1 1 1 1 1 1 1 1 1 1 1 1 1 1 1 1 1 1 1 1 1 1	107	5
XP_019330958_Candida_albicans	81	34	1385	1418	0	0	1 1 1 1 1 1 1 1 1 1 1 1 1 1 1 1 1 1 1 1 1 1 1 1 1 1 1 1 1 1 1 1 1 1	34	5
XP_019330958_Candida_albicans	81	14	1420	1433	0	0	1 1 1 1 1 1 1 1 1 1 1 1 1 1	14	5
XP_019330958_Candida_albicans	81	212	1437	1648	0	0	1 1 1 1 1 1 1 1 2 2 2 2 1 1 1 1 1 1 1 1 1 1 1 1 1 1 1 1 1 1 1 1 1 1 1 1 1 1 1 1 1 1 1 1 1 1 1 1 1 1 1 1 1 1 1 1 1 1 1 1 1 1 1 1 1 1 1 1 1 1 1 1 1 2 2 2 2 2 2 2 2 2 2 2 2 2 2 2 2 2 2 2 2 2 2 2 2 2 2 2 2 2 2 2 2 2 2 2 2 2 2 2 2 2 2 2 2 2 2 2 2 2 2 2 2 2 2 2 2 2 2 2 2 2 2 2 2 2 2 2 2 2 2 2 2 2 2 2 2 2 2 2 2 2 2 2 2 2 2 2 2 2 2 2 2 2 2 2 2 2 2 2 2 2 2 2 2 2 2 2 2 2 3 3 3 3 3 3 3 3 3 3 3 3 3 3 3 3 3 3…	385	9.08019
XP_019330958_Candida_albicans	81	54	1658	1711	7	76	2 2 2 2 2 2 2 2 2 2 2 2 2 2 2 2 2 2 2 2 2 2 2 2 2 2 2 2 2 2 2 2 2 2 2 2 2 2 2 2 2 2 2 2 2 2 2 11 11 12 12 12 13 5	170	15.7407
XP_019330958_Candida_albicans	81	4	1728	1731	0	0	1 1 1 1	4	5
XP_019330964_Candida_albicans	81	2	504	505	0	0	1 4	5	12.5
XP_019330964_Candida_albicans	81	1	571	571	0	0	1	1	5
XP_019330964_Candida_albicans	81	10	896	905	0	0	1 1 1 1 1 1 1 1 1 2	11	5.5
XP_019330964_Candida_albicans	81	51	914	964	9	90	2 4 4 4 4 4 4 4 4 2 2 2 2 2 2 2 2 1 1 1 1 1 1 1 1 1 1 1 1 1 1 1 1 1 1 3 3 3 3 4 4 4 9 9 9 5 5 6 15 16 16	182	17.8431
XP_019330964_Candida_albicans	81	264	1135	1398	193	1844	7 7 7 6 6 6 6 6 6 6 6 6 6 3 3 6 7 7 7 7 7 7 1 1 1 1 7 7 7 7 7 7 5 5 5 5 5 3 5 2 2 2 2 2 2 2 2 2 2 2 2 2 2 6 6 6 6 6 6 6 6 6 6 6 6 6 6 7 7 7 8 16 19 19 14 17 17 12 12 13 9 13 13 13 13 13 11 13 13 13 13 15 16 16 12 12 5 5 5 5 5 5 5 5 4 4 3 3 3 3 3 3 3 3 5 5 5 2 2 14 14 13 17 17 14 13 13 13 13 15 14 15 16 15 16 15 16 16 16 14 14 15 15 18 17 16 14 14 14 11 4 4 4 4 4 4 4 4 4 3 3 3 3 3 3 3 3 3 3 3 3 3 …	2027	38.3902
XP_019330964_Candida_albicans	81	9	1721	1729	0	0	1 1 1 1 1 1 1 1 1	9	5
XP_019330964_Candida_albicans	81	2	1745	1746	0	0	1 1	2	5
XP_019330964_Candida_albicans	81	63	1775	1837	41	699	20 20 20 20 20 20 20 20 20 20 20 20 20 20 14 14 14 13 13 9 4 4 4 13 13 13 20 20 20 16 17 16 16 16 4 4 4 4 12 12 13 15 15 19 19 19 19 19 2 1 1 1 1 1 1 1 1 1 1 1 1 1 1	743	58.9683
XP_019330964_Candida_albicans	81	49	1851	1899	31	482	1 1 1 12 19 19 19 19 18 19 13 13 13 13 12 6 6 6 1 1 1 1 1 17 16 16 14 14 15 19 19 19 19 19 18 17 18 18 17 4 4 4 4 2 2 1 1 1 1	514	52.449
XP_019330964_Candida_albicans	81	1	2514	2514	0	0	1	1	5
XP_019330964_Candida_albicans	81	17	2574	2590	0	0	1 1 1 1 1 1 1 1 1 1 1 1 1 1 1 1 1	17	5
XP_019330964_Candida_albicans	81	77	2599	2675	50	648	19 19 18 18 8 8 19 19 19 19 14 14 12 11 13 16 16 14 17 18 14 17 17 13 16 10 9 4 4 16 16 16 16 6 6 6 6 6 6 6 4 4 3 3 3 2 1 1 1 1 1 1 1 1 1 1 1 1 1 1 5 5 5 4 4 5 5 5 19 19 19 16 16 16 1 1 1	700	45.4545
XP_019330964_Candida_albicans	81	111	2682	2792	64	751	5 5 6 15 14 14 15 14 14 13 13 10 10 10 11 10 10 6 10 8 8 12 12 16 17 17 17 14 14 14 13 14 14 14 14 7 7 6 6 6 6 6 6 7 7 10 11 8 16 8 15 17 11 9 1 1 1 1 1 1 1 1 1 1 1 1 1 1 1 1 1 1 1 1 1 4 4 4 4 4 4 4 4 4 4 4 4 4 3 3 3 3 3 3 3 3 3 2 2 2 2 17 17 15 14 15 14 15 16 18 18	859	38.6937
XP_019330964_Candida_albicans	81	1	2817	2817	1	9	9	9	45
XP_019330964_Candida_albicans	81	4	2823	2826	0	0	1 1 1 1	4	5
XP_019330964_Candida_albicans	81	19	2843	2861	10	100	13 13 9 9 9 9 11 3 8 9 10 1 1 1 1 1 1 1 1	111	29.2105
XP_019330964_Candida_albicans	81	1	3035	3035	0	0	1	1	5
XP_019330965_Candida_albicans	81	3	200	202	0	0	2 2 2	6	10
XP_019330965_Candida_albicans	81	6	450	455	0	0	1 1 1 1 1 1	6	5
XP_019330965_Candida_albicans	81	6	503	508	6	36	6 6 6 6 6 6	36	30
XP_019330965_Candida_albicans	81	4	554	557	0	0	1 1 1 1	4	5
XP_019330965_Candida_albicans	81	9	661	669	0	0	2 2 2 2 2 2 2 2 2	18	10
XP_019330974_Candida_albicans	81	342	832	1173	0	0	2 2 2 2 2 2 2 2 2 2 2 2 2 2 2 2 2 2 2 2 2 2 2 2 2 2 2 2 2 2 2 2 2 2 2 2 2 2 2 2 2 1 2 2 2 2 2 2 2 2 2 2 2 2 2 2 2 2 2 2 2 2 2 2 2 2 2 2 2 2 2 2 2 2 2 2 2 2 2 2 2 2 2 2 2 2 2 2 2 2 2 2 2 2 2 2 2 2 2 2 2 2 2 2 2 2 2 2 2 2 2 2 2 2 2 2 2 2 2 2 2 2 2 2 2 2 2 2 2 2 2 2 2 2 2 2 2 1 1 1 1 1 1 1 1 1 1 1 1 1 1 1 1 1 1 1 1 1 1 1 1 1 1 1 1 1 1 1 1 1 1 1 1 1 1 1 1 1 1 1 1 1 1 1 1 1 1 1 1 1 1 1 1 1 1 1 1 1 1 1…	481	7.03216
XP_019330974_Candida_albicans	81	8	1525	1532	0	0	1 1 1 1 1 1 1 1	8	5
XP_019330983_Candida_albicans	81	323	425	747	0	0	1 1 1 1 1 1 1 1 1 1 1 1 1 1 1 1 1 1 1 1 1 1 1 1 1 1 1 1 1 1 1 1 1 1 1 1 1 1 1 1 1 1 1 1 1 1 1 1 1 1 1 1 1 1 1 1 1 1 1 1 1 1 1 1 1 1 1 1 1 1 1 1 1 1 1 1 1 1 1 1 1 1 1 1 1 1 1 1 1 1 1 1 1 1 1 1 1 1 1 1 1 1 1 1 1 1 1 1 1 1 1 1 1 1 1 1 1 1 1 1 1 1 1 1 1 1 1 1 1 1 1 1 1 1 1 1 1 1 1 1 1 1 1 1 1 1 1 1 1 1 1 1 1 1 1 1 1 1 1 1 1 1 1 1 1 1 1 1 1 1 1 1 1 1 1 1 1 1 1 1 1 1 1 1 1 1 1 1 1 1 1 1 1 1 1 1 1 1 1 1…	326	5.04644
XP_019330983_Candida_albicans	81	1	959	959	0	0	1	1	5
XP_019330983_Candida_albicans	81	1	976	976	1	13	13	13	65
XP_019330983_Candida_albicans	81	8	1260	1267	0	0	1 1 1 1 1 1 1 1	8	5
XP_019330983_Candida_albicans	81	1	1457	1457	0	0	1	1	5
XP_019330990_Candida_albicans	81	1	509	509	1	7	7	7	35
XP_019330990_Candida_albicans	81	1	518	518	1	10	10	10	50
XP_019330990_Candida_albicans	81	28	608	635	3	27	3 3 3 3 2 2 2 5 5 17 1 1 1 1 1 1 1 1 1 1 1 1 1 1 1 1 1 1	63	11.25
XP_019330990_Candida_albicans	81	20	701	720	7	76	1 1 1 1 1 1 1 1 1 1 1 1 3 5 7 13 13 14 14 10	91	22.75
XP_019330990_Candida_albicans	81	47	729	775	25	265	17 16 1 1 1 1 1 1 1 1 1 1 1 1 1 1 1 1 1 5 5 5 5 6 4 5 5 5 9 10 10 10 10 11 11 13 13 14 14 17 17 17 15 1 1 1 1	290	30.8511
XP_019330990_Candida_albicans	81	9	804	812	1	5	1 1 1 1 1 1 1 1 5	13	7.22222
XP_019330990_Candida_albicans	81	33	949	981	3	38	1 1 1 1 1 1 1 1 1 1 1 1 1 1 1 1 1 1 1 1 1 1 1 1 1 1 14 11 13 3 3 4 4	78	11.8182
XP_019330993_Candida_albicans	81	1	235	235	0	0	1	1	5
XP_019330993_Candida_albicans	81	4	320	323	1	7	1 1 1 7	10	12.5
XP_019330993_Candida_albicans	81	1	343	343	0	0	3	3	15
XP_019330993_Candida_albicans	81	1	407	407	0	0	2	2	10
XP_019330993_Candida_albicans	81	3	425	427	0	0	1 1 1	3	5
XP_019330993_Candida_albicans	81	5	626	630	5	100	20 20 20 20 20	100	100
XP_019330993_Candida_albicans	81	1	662	662	0	0	1	1	5
XP_019330999_Candida_albicans	81	63	351	413	0	0	2 2 2 2 2 2 2 2 2 2 2 2 2 2 2 2 2 2 2 2 2 2 2 2 2 2 2 2 2 2 2 2 2 2 2 2 2 2 2 2 2 2 2 2 2 2 2 2 2 2 2 2 2 2 2 2 2 2 2 2 2 1 1	124	9.84127
XP_019331009_Candida_albicans	81	1	400	400	0	0	2	2	10
XP_019331009_Candida_albicans	81	1	422	422	0	0	2	2	10
XP_019331009_Candida_albicans	81	5	642	646	0	0	1 1 1 1 1	5	5
XP_019331009_Candida_albicans	81	1	682	682	0	0	1	1	5
XP_019331013_Candida_albicans	81	1	162	162	1	11	11	11	55
XP_019331013_Candida_albicans	81	30	350	379	0	0	3 3 3 2 2 2 1 1 1 1 1 1 1 1 1 1 1 1 1 1 1 1 1 1 1 1 1 1 1 1	39	6.5
XP_019331013_Candida_albicans	81	2	633	634	2	34	17 17	34	85
XP_019331017_Candida_albicans	81	1	255	255	1	5	5	5	25
XP_019331018_Candida_albicans	81	4	422	425	2	36	18 18 1 1	38	47.5
XP_019331020_Candida_albicans	81	1	233	233	0	0	1	1	5
XP_019331020_Candida_albicans	81	1	257	257	0	0	1	1	5
XP_019331020_Candida_albicans	81	2	416	417	0	0	4 4	8	20
XP_019331020_Candida_albicans	81	2	661	662	0	0	1 1	2	5
XP_019331020_Candida_albicans	81	245	794	1038	0	0	2 2 2 2 2 2 2 2 2 2 2 2 2 2 2 2 2 2 2 2 2 2 2 2 2 2 2 2 2 2 2 2 2 2 2 2 2 2 2 2 2 2 2 2 2 1 1 1 1 1 1 1 1 1 1 1 1 1 1 1 1 1 1 1 1 1 1 1 1 1 1 1 1 1 1 1 1 1 1 1 1 1 1 1 1 1 1 1 1 1 1 1 1 1 1 1 1 1 1 1 1 1 1 1 1 1 1 1 1 1 1 1 1 1 1 1 1 1 1 1 1 1 1 1 1 1 1 1 1 1 1 1 1 1 1 1 1 1 1 1 1 1 1 1 1 1 1 1 1 1 1 1 1 1 1 1 1 1 1 1 1 1 1 1 1 1 1 1 1 1 1 1 1 1 1 1 1 1 1 1 1 1 1 1 1 1 1 1 1 1 1 1 1 1 1 1 1 1 1 1…	290	5.91837
XP_019331035_Candida_albicans	81	2	170	171	0	0	1 1	2	5
XP_019331035_Candida_albicans	81	4	305	308	1	5	5 4 1 2	12	15
XP_019331041_Candida_albicans	81	6	255	260	0	0	1 1 1 2 2 2	9	7.5
XP_019331043_Candida_albicans	81	40	511	550	0	0	1 1 1 1 1 1 1 1 1 1 1 1 1 1 1 1 1 1 1 1 1 1 1 1 1 1 1 1 1 1 1 1 1 1 1 1 1 1 1 1	40	5
XP_019331043_Candida_albicans	81	114	570	683	0	0	3 3 3 3 3 3 3 3 3 3 3 3 3 3 3 3 3 1 1 1 1 1 1 1 1 1 1 1 1 1 1 1 1 1 1 1 1 1 1 1 1 1 1 1 1 1 1 1 1 1 1 1 1 1 1 1 1 1 1 1 1 1 1 1 1 1 1 1 1 1 1 1 1 1 1 1 1 1 1 1 1 1 1 1 1 1 1 1 1 1 1 1 1 1 1 1 1 1 1 1 1 1 1 1 1 1 1 1 1 1 1 1 1 1	148	6.49123
XP_019331043_Candida_albicans	81	6	716	721	0	0	2 2 2 2 2 2	12	10
XP_019331043_Candida_albicans	81	2	1210	1211	2	38	19 19	38	95
XP_019331043_Candida_albicans	81	1	1387	1387	1	17	17	17	85
XP_019331043_Candida_albicans	81	1	1422	1422	0	0	1	1	5
XP_019331043_Candida_albicans	81	1	1455	1455	0	0	4	4	20
XP_019331043_Candida_albicans	81	5	1561	1565	5	100	20 20 20 20 20	100	100
XP_019331049_Candida_albicans	81	5	659	663	0	0	4 1 1 4 3	13	13
XP_019331049_Candida_albicans	81	11	976	986	0	0	1 1 1 1 1 1 1 1 1 1 1	11	5
XP_019331049_Candida_albicans	81	1	1003	1003	0	0	1	1	5
XP_019331055_Candida_albicans	81	6	182	187	0	0	1 1 1 1 1 1	6	5
XP_019331058_Candida_albicans	81	3	1394	1396	0	0	1 1 1	3	5
XP_019331058_Candida_albicans	81	2	1474	1475	2	35	17 18	35	87.5
XP_019331058_Candida_albicans	81	2	1578	1579	2	12	6 6	12	30
XP_019331060_Candida_albicans	81	114	274	387	0	0	1 1 1 1 1 1 1 1 1 1 1 1 1 1 1 1 1 1 1 1 1 1 1 1 1 1 1 1 1 1 1 1 1 1 1 1 1 1 1 1 1 1 1 1 1 1 1 1 1 1 1 1 1 1 1 1 1 1 1 1 1 1 1 1 1 1 1 1 1 1 1 1 1 1 1 1 1 1 1 1 1 1 1 1 1 1 1 1 1 1 1 1 1 1 1 1 1 1 1 1 1 1 1 1 1 1 1 1 1 1 1 1 1 1	114	5
XP_019331063_Candida_albicans	81	159	190	348	0	0	1 1 1 1 1 1 1 1 1 1 1 1 1 1 1 1 1 1 1 1 1 1 1 1 1 1 1 1 1 1 1 1 1 1 1 1 1 1 1 1 1 1 1 1 1 1 1 1 1 1 1 1 1 1 1 1 1 1 1 1 1 1 1 1 1 1 1 1 1 1 1 1 1 1 1 1 1 1 1 1 1 1 1 1 1 1 1 1 1 1 1 1 1 1 1 1 1 1 1 1 1 1 1 1 1 1 1 1 1 1 1 1 1 1 1 1 1 1 1 1 1 1 1 1 1 1 1 1 1 1 1 1 1 1 1 1 1 1 1 1 1 1 1 1 1 1 1 1 1 1 1 1 1 1 1 1 1 1 1	159	5
XP_019331063_Candida_albicans	81	700	733	1432	0	0	1 1 1 1 1 1 1 1 1 1 1 1 1 1 1 1 1 1 1 1 1 1 1 1 1 1 1 1 1 1 1 1 1 1 1 1 1 1 1 1 1 1 1 1 1 1 1 1 1 1 1 1 1 1 1 1 1 1 1 1 1 1 1 1 1 1 1 1 1 1 1 1 1 1 1 1 1 1 1 1 1 1 1 1 1 1 1 1 1 1 1 1 1 1 1 1 1 1 1 1 1 1 1 1 1 1 1 1 1 1 1 1 1 1 1 1 1 1 1 1 1 1 1 1 1 1 1 1 1 1 1 1 1 1 1 1 1 1 1 1 1 1 1 1 1 1 1 1 1 1 1 1 1 1 1 1 1 1 1 1 1 1 1 1 1 1 1 1 1 1 1 1 1 1 1 1 1 1 1 1 1 1 1 1 1 1 1 1 1 1 1 1 1 1 1 1 1 1 1 1…	700	5
XP_019331063_Candida_albicans	81	153	1440	1592	0	0	1 1 1 1 1 1 1 1 1 1 1 1 1 1 1 1 1 1 1 1 1 1 1 1 1 1 1 1 1 1 1 1 1 1 1 1 1 1 1 1 1 1 1 1 1 1 1 1 1 1 1 1 1 1 1 1 1 1 1 1 1 1 1 1 1 1 1 1 1 1 1 1 1 1 1 1 1 1 1 1 1 1 1 1 1 1 1 1 1 1 1 1 1 1 1 1 1 1 1 1 1 1 1 1 1 1 1 1 1 1 1 1 1 1 1 1 1 1 1 1 1 1 1 1 1 1 1 1 1 1 1 1 1 1 1 1 1 1 1 1 1 1 1 1 1 1 1 1 1 1 1 1 1	153	5
XP_019331065_Candida_albicans	81	90	548	637	0	0	1 1 1 1 1 1 1 1 1 1 1 1 1 1 1 1 1 1 1 1 1 1 1 1 1 1 1 1 1 1 1 1 1 1 1 1 1 1 1 1 1 1 1 1 1 1 1 1 1 1 1 1 1 1 1 1 1 1 1 1 1 1 1 1 1 1 1 1 1 1 1 1 1 1 1 1 1 1 1 1 1 1 1 1 1 1 1 1 1 1	90	5
XP_019331065_Candida_albicans	81	3	829	831	0	0	1 1 1	3	5
XP_019331065_Candida_albicans	81	21	911	931	0	0	1 1 1 1 1 1 1 1 1 1 1 1 1 1 1 1 1 1 1 1 1	21	5
XP_019331065_Candida_albicans	81	1	958	958	0	0	1	1	5
XP_019331065_Candida_albicans	81	2	1014	1015	0	0	1 1	2	5
XP_019331065_Candida_albicans	81	13	1028	1040	0	0	1 1 1 1 1 1 2 2 2 2 2 2 2	20	7.69231
XP_019331065_Candida_albicans	81	44	1257	1300	0	0	1 1 1 1 1 1 1 1 1 1 1 1 1 1 1 1 1 1 1 1 1 1 1 1 1 1 1 1 1 1 1 1 1 1 1 1 1 1 1 1 1 1 1 1	44	5
XP_019331073_Candida_albicans	81	2	341	342	0	0	1 1	2	5
XP_019331073_Candida_albicans	81	13	415	427	12	61	6 5 5 5 5 5 5 5 3 5 5 5 5	64	24.6154
XP_019331073_Candida_albicans	81	13	435	447	12	61	6 5 5 5 5 5 5 5 3 5 5 5 5	64	24.6154
XP_019331074_Candida_albicans	81	1	272	272	1	15	15	15	75
XP_019331074_Candida_albicans	81	495	512	1006	0	0	1 1 1 1 1 1 1 1 1 1 1 1 1 1 1 1 1 1 1 1 1 1 1 1 1 1 1 1 1 1 1 1 1 1 1 1 1 1 1 1 1 1 1 1 1 1 1 1 1 1 1 1 1 1 1 1 1 1 1 1 1 1 1 1 1 1 1 1 1 1 1 1 1 1 1 1 1 1 1 1 1 1 1 1 1 1 1 1 1 1 1 1 1 1 1 1 1 1 1 1 1 1 1 1 1 1 1 1 1 1 1 1 1 1 1 1 1 1 1 1 1 1 1 1 1 1 1 1 1 1 1 1 1 1 1 1 1 1 1 1 1 1 1 1 1 1 1 1 1 1 1 1 1 1 1 1 1 1 1 1 1 1 1 1 1 1 1 1 1 1 1 1 1 1 1 1 1 1 1 1 1 1 1 1 1 1 1 1 1 1 1 1 1 1 1 1 1 1 1 1…	495	5
XP_019331076_Candida_albicans	81	775	95	869	6	31	4 4 4 4 4 4 4 4 4 4 4 4 3 3 3 3 3 3 3 3 3 3 3 3 3 3 3 3 2 2 2 3 3 3 3 3 3 3 3 3 3 3 3 3 3 3 3 3 3 3 3 3 3 3 3 3 3 3 3 3 3 3 3 3 3 3 3 3 3 3 3 3 3 3 3 3 3 3 3 3 3 3 3 3 3 3 3 3 3 3 3 3 3 3 3 3 3 3 3 3 3 3 3 3 3 3 3 3 3 3 3 3 3 3 3 3 3 3 3 3 3 3 3 3 3 3 3 3 3 3 3 3 3 3 3 3 3 3 3 3 3 3 3 3 3 3 3 3 3 3 3 3 3 3 3 3 3 3 3 3 3 3 3 3 3 3 3 3 3 4 4 3 3 3 3 3 3 3 3 3 3 3 3 3 3 3 3 3 3 3 3 3 3 3 3 3 3 3 3 3…	2328	15.0194
XP_019331076_Candida_albicans	81	4	934	937	4	24	6 6 6 6	24	30
XP_019331076_Candida_albicans	81	7	1379	1385	0	0	1 1 1 1 1 1 1	7	5
XP_019331082_Candida_albicans	81	5	113	117	1	6	3 3 3 3 6	18	18
XP_019331082_Candida_albicans	81	1	138	138	0	0	2	2	10
XP_019331082_Candida_albicans	81	7	142	148	0	0	1 1 1 1 1 1 1	7	5
XP_019331082_Candida_albicans	81	9	154	162	0	0	1 1 1 1 1 1 1 1 1	9	5
XP_019331082_Candida_albicans	81	1	396	396	0	0	3	3	15
XP_019331082_Candida_albicans	81	5	416	420	0	0	1 2 3 3 3	12	12
XP_019331088_Candida_albicans	81	1	248	248	0	0	1	1	5
XP_019331088_Candida_albicans	81	3	505	507	3	25	8 8 9	25	41.6667
XP_019331088_Candida_albicans	81	2	510	511	0	0	1 1	2	5
XP_019331088_Candida_albicans	81	1	581	581	0	0	1	1	5
XP_019331088_Candida_albicans	81	1	701	701	0	0	2	2	10
XP_019331094_Candida_albicans	81	40	304	343	0	0	1 1 1 1 1 1 1 1 1 1 1 1 1 1 1 1 1 1 1 1 1 1 1 1 1 1 1 1 1 1 1 1 1 1 1 1 1 1 1 1	40	5
XP_019331112_Candida_albicans	81	286	74	359	0	0	2 2 2 2 2 2 2 2 2 2 2 2 2 2 2 2 2 2 2 2 2 2 2 2 2 2 2 2 2 2 2 2 2 2 2 2 2 2 2 2 2 2 2 2 2 2 2 2 2 2 2 2 2 2 2 2 2 2 2 2 2 2 2 2 2 2 2 2 2 2 2 2 2 2 2 2 2 2 2 2 2 2 2 2 2 2 2 2 2 2 2 2 2 2 2 2 2 2 2 2 2 2 2 2 2 2 2 2 2 2 2 2 2 2 2 2 2 2 2 2 2 2 2 2 2 2 2 2 2 2 2 2 2 2 2 2 2 2 2 2 2 2 2 2 2 2 2 2 2 2 2 2 2 2 2 2 2 2 2 2 2 2 2 2 2 2 2 2 2 2 2 2 2 2 2 2 2 2 2 2 2 2 2 2 2 2 2 2 2 2 2 2 2 2 2 2 2 2 2 2…	572	10
XP_019331113_Candida_albicans	81	2	91	92	0	0	1 1	2	5
XP_019331113_Candida_albicans	81	1	132	132	0	0	2	2	10
XP_019331114_Candida_albicans	81	24	114	137	0	0	1 1 1 1 1 1 1 1 1 1 1 1 1 1 1 1 1 1 1 1 1 1 1 1	24	5
XP_019331114_Candida_albicans	81	121	140	260	0	0	3 3 3 3 3 3 3 3 3 3 3 3 3 3 3 3 3 3 3 1 1 1 1 1 1 3 3 3 3 3 3 3 3 2 2 2 2 2 2 2 3 3 3 3 3 3 3 3 3 3 1 1 1 1 1 1 3 3 3 3 3 1 1 1 3 3 3 3 3 1 3 3 3 3 3 3 3 3 3 3 3 3 3 3 3 3 3 3 3 3 3 3 3 3 3 3 3 3 3 3 3 3 3 3 3 3 3 3 3 3 3 3 3 3 3 3 3 3 3 3 3	324	13.3884
XP_019331114_Candida_albicans	81	171	264	434	0	0	3 3 3 3 3 3 3 3 3 3 3 3 3 3 3 3 3 3 3 3 3 3 3 3 3 3 3 3 3 3 3 3 3 3 3 3 3 3 3 3 3 3 3 3 3 3 3 3 3 3 3 3 3 3 3 3 3 3 3 3 3 3 3 3 3 3 3 3 3 3 3 3 3 3 3 3 3 3 3 3 3 3 3 3 3 3 3 3 3 3 3 3 3 3 3 3 3 3 3 3 3 3 3 3 3 3 3 3 3 3 3 3 3 3 3 3 3 3 3 3 3 3 3 3 3 3 3 3 3 3 3 3 3 3 3 3 3 3 3 3 3 3 3 3 3 3 3 3 3 3 3 3 3 3 3 3 3 3 3 3 3 3 3 3 3 3 3 3 3 3 3	513	15
XP_019331114_Candida_albicans	81	879	439	1317	0	0	3 3 3 3 3 3 3 3 3 3 3 3 3 3 3 3 3 3 3 3 3 3 3 3 3 3 3 3 3 3 3 3 3 3 3 3 3 3 3 3 3 3 3 3 3 3 3 3 3 3 3 3 3 3 3 3 3 3 3 3 3 3 3 3 3 3 3 3 3 3 3 3 3 3 3 3 3 3 3 3 3 3 3 3 3 3 3 3 3 3 3 3 3 3 3 3 3 3 3 3 3 3 3 3 3 3 3 3 3 3 3 3 3 3 3 3 3 3 3 3 3 3 3 3 3 3 3 3 3 3 3 3 3 3 3 3 3 3 3 3 3 3 3 3 3 3 3 3 3 3 3 3 3 3 3 3 3 3 3 3 3 3 3 3 3 3 3 3 3 3 3 3 3 3 3 3 3 3 3 3 3 3 3 3 3 3 3 3 3 3 3 3 3 3 3 3 3 3 3 3…	2642	15.0284
XP_019331121_Candida_albicans	81	9	419	427	0	0	1 1 1 1 1 1 1 1 1	9	5
XP_019331121_Candida_albicans	81	1	566	566	0	0	1	1	5
XP_019331123_Candida_albicans	81	33	307	339	0	0	3 3 3 3 3 3 3 3 3 3 3 3 3 3 3 3 3 3 3 3 3 3 3 3 3 3 3 3 3 3 3 3 3	99	15
XP_442666_Candida_albicans	81	18	269	286	9	88	10 10 11 6 2 2 2 2 2 2 2 2 2 10 10 10 10 11	106	29.4444
XP_442666_Candida_albicans	81	4	360	363	1	10	4 4 4 10	22	27.5
XP_442666_Candida_albicans	81	1	369	369	0	0	3	3	15
XP_442666_Candida_albicans	81	3	371	373	3	26	7 7 12	26	43.3333
XP_442666_Candida_albicans	81	1	395	395	0	0	2	2	10
XP_442666_Candida_albicans	81	2	458	459	0	0	1 1	2	5
XP_442666_Candida_albicans	81	3	490	492	3	32	10 11 11	32	53.3333
XP_442666_Candida_albicans	81	4	530	533	0	0	4 4 4 3	15	18.75
XP_442666_Candida_albicans	81	1	546	546	0	0	1	1	5
XP_442666_Candida_albicans	81	1	562	562	0	0	1	1	5
XP_442666_Candida_albicans	81	1	613	613	0	0	1	1	5
XP_442666_Candida_albicans	81	1	623	623	1	9	9	9	45
XP_442666_Candida_albicans	81	4	627	630	2	12	6 6 1 1	14	17.5
XP_442666_Candida_albicans	81	8	692	699	8	58	7 7 5 5 7 9 9 9	58	36.25
XP_443225_Candida_albicans	81	9	2367	2375	0	0	1 1 1 1 1 1 1 1 2	10	5.55556
XP_709940_Candida_albicans	81	3	150	152	0	0	1 1 1	3	5
XP_709940_Candida_albicans	81	4	221	224	0	0	2 2 2 2	8	10
XP_709945_Candida_albicans	81	1	453	453	1	6	6	6	30
XP_709952_Candida_albicans	81	31	626	656	24	217	1 1 1 11 11 7 7 7 10 10 10 9 9 5 5 10 10 9 9 10 10 10 10 10 10 10 8 1 1 1 1	224	36.129
XP_709952_Candida_albicans	81	2	1634	1635	2	22	12 10	22	55
XP_709954_Candida_albicans	81	23	259	281	0	0	1 1 1 1 1 1 1 1 1 1 1 1 1 1 1 1 1 1 1 1 2 2 2	26	5.65217
XP_709954_Candida_albicans	81	1	1297	1297	1	17	17	17	85
XP_709954_Candida_albicans	81	14	1535	1548	7	37	6 6 5 5 5 5 5 2 2 2 2 2 2 2	51	18.2143
XP_709954_Candida_albicans	81	2	1813	1814	2	12	6 6	12	30
XP_709957_Candida_albicans	81	1	1990	1990	0	0	1	1	5
XP_709957_Candida_albicans	81	5	2510	2514	3	60	20 20 20 1 1	62	62
XP_709962_Candida_albicans	81	3	353	355	0	0	1 1 1	3	5
XP_709962_Candida_albicans	81	8	403	410	8	126	19 17 17 6 20 20 20 7	126	78.75
XP_709962_Candida_albicans	81	5	487	491	0	0	1 1 1 1 1	5	5
XP_709962_Candida_albicans	81	3	578	580	0	0	1 1 1	3	5
XP_709962_Candida_albicans	81	13	708	720	10	162	20 19 19 19 9 19 17 16 16 8 2 1 1	166	63.8462
XP_709962_Candida_albicans	81	3	917	919	1	19	1 1 19	21	35
XP_709962_Candida_albicans	81	31	1031	1061	21	342	1 1 1 5 9 10 11 12 18 18 18 18 19 15 16 18 18 19 19 19 20 20 1 1 1 1 20 20 2 2 2	355	57.2581
XP_709962_Candida_albicans	81	6	1147	1152	0	0	1 1 1 1 4 4	12	10
XP_709962_Candida_albicans	81	7	1192	1198	0	0	1 1 1 1 1 1 4	10	7.14286
XP_709963_Candida_albicans	81	10	537	546	0	0	2 2 2 2 2 2 2 2 2 2	20	10
XP_709963_Candida_albicans	81	38	556	593	0	0	2 2 2 2 2 2 2 2 2 2 2 2 2 2 2 2 2 2 2 2 2 2 2 2 2 2 2 2 2 2 2 2 2 2 2 2 2 2	76	10
XP_709963_Candida_albicans	81	13	599	611	0	0	2 2 2 2 2 2 2 2 2 2 2 2 2	26	10
XP_709963_Candida_albicans	81	29	618	646	0	0	2 2 2 2 2 2 2 2 2 2 2 2 2 2 2 2 2 2 2 2 2 2 2 2 2 2 2 2 2	58	10
XP_709963_Candida_albicans	81	71	658	728	0	0	2 2 2 2 2 2 2 2 2 2 2 2 2 2 2 2 2 2 2 2 2 2 2 2 2 2 2 2 2 2 2 2 2 2 2 2 2 2 2 2 2 2 2 2 2 2 2 2 2 2 2 2 2 2 2 2 2 2 2 2 2 2 2 2 2 2 2 2 2 2 2	142	10
XP_709963_Candida_albicans	81	62	734	795	0	0	2 2 2 2 2 2 2 2 2 2 2 2 2 2 2 2 2 2 2 2 2 2 2 2 2 2 2 2 2 2 2 2 2 2 2 2 2 2 2 2 2 2 2 2 2 2 2 2 2 2 2 2 2 2 2 2 2 2 2 2 2 2	124	10
XP_709963_Candida_albicans	81	22	915	936	3	33	1 1 1 1 1 1 1 1 1 1 1 2 2 2 2 2 2 4 4 9 12 12	64	14.5455
XP_709963_Candida_albicans	81	21	961	981	15	215	18 18 18 14 12 12 14 10 10 13 15 18 17 15 11 1 1 1 1 1 1	221	52.619
XP_709963_Candida_albicans	81	1	1016	1016	0	0	1	1	5
XP_709963_Candida_albicans	81	2	1177	1178	0	0	2 1	3	7.5
XP_709963_Candida_albicans	81	3	1617	1619	0	0	2 2 2	6	10
XP_709963_Candida_albicans	81	119	1813	1931	83	669	2 2 2 2 2 2 2 12 10 10 10 10 10 10 11 11 11 10 8 8 8 8 7 7 7 7 7 7 7 6 6 5 4 4 4 4 4 4 4 4 9 9 9 6 6 6 8 8 8 8 6 6 8 8 8 9 9 12 12 12 12 11 11 11 12 11 11 5 5 5 5 5 5 5 4 4 11 11 11 11 11 9 8 8 8 8 8 8 6 5 5 5 4 4 4 4 4 4 4 4 5 5 5 5 5 6 3 3 2 2 2 2 2 2 2 3 3 6 5	781	32.8151
XP_709963_Candida_albicans	81	80	1946	2025	4	60	1 1 1 1 1 2 2 2 2 2 2 2 2 3 3 3 3 3 2 2 14 14 14 4 4 4 4 4 4 4 4 4 4 3 3 3 3 3 3 3 2 2 2 2 2 2 2 2 2 2 2 2 2 2 2 2 2 2 2 2 18 1 1 1 1 1 1 1 1 1 1 1 1 1 1 1 1 1 1 1	220	13.75
XP_709963_Candida_albicans	81	6	2046	2051	0	0	1 2 2 2 2 2	11	9.16667
XP_709963_Candida_albicans	81	17	2395	2411	0	0	1 1 1 1 2 2 2 2 2 2 2 2 2 1 1 1 1	26	7.64706
XP_709983_Candida_albicans	81	6	340	345	0	0	2 2 2 1 1 1	9	7.5
XP_709983_Candida_albicans	81	4	351	354	0	0	1 1 1 1	4	5
XP_709983_Candida_albicans	81	12	409	420	0	0	1 1 1 1 1 1 1 1 1 1 1 1	12	5
XP_709983_Candida_albicans	81	4	448	451	0	0	2 2 1 2	7	8.75
XP_709983_Candida_albicans	81	14	632	645	0	0	1 1 1 1 1 1 1 1 1 1 1 1 1 1	14	5
XP_710021_Candida_albicans	81	1	219	219	0	0	1	1	5
XP_710021_Candida_albicans	81	12	228	239	0	0	1 1 1 1 1 1 1 1 1 1 1 1	12	5
XP_710021_Candida_albicans	81	15	317	331	5	77	1 1 11 13 13 3 20 20 1 1 1 1 1 1 1	89	29.6667
XP_710021_Candida_albicans	81	4	410	413	0	0	1 1 1 1	4	5
XP_710021_Candida_albicans	81	14	658	671	11	91	3 3 1 7 6 6 6 8 8 9 8 9 10 14	98	35
XP_710021_Candida_albicans	81	28	764	791	0	0	1 1 1 1 1 1 1 1 1 1 2 2 1 1 1 1 1 1 1 1 1 1 1 1 1 1 1 1	30	5.35714
XP_710021_Candida_albicans	81	21	837	857	11	177	2 2 2 2 2 1 1 1 1 1 16 19 18 18 19 9 10 15 14 20 19	192	45.7143
XP_710021_Candida_albicans	81	10	1123	1132	0	0	2 2 2 2 2 2 2 2 2 2	20	10
XP_710021_Candida_albicans	81	1	1329	1329	0	0	4	4	20
XP_710021_Candida_albicans	81	1	1371	1371	1	10	10	10	50
XP_710021_Candida_albicans	81	17	1386	1402	9	180	1 1 1 1 1 1 1 1 20 20 20 20 20 20 20 20 20	188	55.2941
XP_710021_Candida_albicans	81	2	1536	1537	0	0	1 1	2	5
XP_710021_Candida_albicans	81	1	1544	1544	1	11	11	11	55
XP_710021_Candida_albicans	81	1	1611	1611	0	0	1	1	5
XP_710021_Candida_albicans	81	1	1649	1649	0	0	1	1	5
XP_710021_Candida_albicans	81	1	1698	1698	0	0	1	1	5
XP_710021_Candida_albicans	81	6	2027	2032	0	0	1 1 1 1 1 1	6	5
XP_710021_Candida_albicans	81	169	2291	2459	0	0	3 3 3 3 3 3 3 3 3 3 3 3 3 3 3 3 3 3 3 3 3 3 3 3 3 3 3 3 3 3 3 3 3 3 3 3 3 3 3 3 1 1 3 3 3 3 3 3 3 3 3 3 3 3 3 3 3 3 3 3 3 3 3 3 3 3 3 3 3 1 1 3 3 3 3 3 3 3 3 1 1 1 1 1 1 3 3 3 3 3 3 3 2 2 1 1 3 3 3 3 3 3 3 3 3 3 3 3 1 1 1 3 3 3 3 3 3 3 3 3 3 3 3 3 3 3 3 3 3 1 3 3 3 3 3 3 3 3 3 3 3 3 3 3 3 3 3 3 3 3 3 3 3 3 3 3 3 3 3 3 3 3 3 3 3 3 3 3 3	473	13.9941
XP_710021_Candida_albicans	81	46	2463	2508	0	0	3 3 3 3 3 3 3 3 3 3 3 3 3 3 3 3 3 3 3 3 3 3 3 3 3 3 3 3 3 3 3 3 3 3 3 3 3 3 3 3 3 3 3 3 3 3	138	15
XP_710056_Candida_albicans	81	2	565	566	2	25	5 20	25	62.5
XP_710056_Candida_albicans	81	1	762	762	1	20	20	20	100
XP_710056_Candida_albicans	81	2	783	784	0	0	1 1	2	5
XP_710056_Candida_albicans	81	1	888	888	0	0	2	2	10
XP_710056_Candida_albicans	81	21	913	933	8	98	19 19 15 15 9 9 6 6 4 4 4 4 3 3 3 3 1 1 1 1 1	131	31.1905
XP_710056_Candida_albicans	81	54	948	1001	26	247	17 17 18 18 10 9 12 10 10 9 7 5 1 1 1 1 1 1 1 1 1 1 1 1 1 1 1 1 1 1 1 1 1 1 1 1 7 7 6 5 6 6 6 6 6 5 2 2 9 10 13 13 1 1	277	25.6481
XP_710060_Candida_albicans	81	3	229	231	0	0	4 4 1	9	15
XP_710060_Candida_albicans	81	2	506	507	0	0	2 2	4	10
XP_710060_Candida_albicans	81	1	752	752	0	0	1	1	5
XP_710060_Candida_albicans	81	1	787	787	0	0	1	1	5
XP_710060_Candida_albicans	81	3	1064	1066	0	0	2 2 2	6	10
XP_710069_Candida_albicans	81	2	971	972	0	0	1 1	2	5
XP_710069_Candida_albicans	81	2	990	991	1	9	9 3	12	30
XP_710069_Candida_albicans	81	1	1018	1018	1	11	11	11	55
XP_710069_Candida_albicans	81	3	1034	1036	0	0	3 3 3	9	15
XP_710069_Candida_albicans	81	2	1248	1249	2	21	9 12	21	52.5
XP_710069_Candida_albicans	81	8	1339	1346	5	71	1 1 1 6 9 18 19 19	74	46.25
XP_710069_Candida_albicans	81	32	1377	1408	20	301	19 19 19 18 18 17 12 8 8 8 3 3 2 2 2 8 8 8 1 1 1 1 1 1 1 17 17 17 20 20 20 20	320	50
XP_710069_Candida_albicans	81	17	1447	1463	5	30	2 2 2 2 2 2 2 2 2 2 2 2 5 5 6 7 7	54	15.8824
XP_710069_Candida_albicans	81	20	1518	1537	12	138	1 1 1 1 1 1 1 1 13 13 13 12 12 12 12 13 9 9 10 10	146	36.5
XP_710069_Candida_albicans	81	6	1629	1634	6	102	20 20 20 14 14 14	102	85
XP_710069_Candida_albicans	81	1	1679	1679	0	0	2	2	10
XP_710069_Candida_albicans	81	1	1713	1713	0	0	1	1	5
XP_710069_Candida_albicans	81	1	1721	1721	1	6	6	6	30
XP_710069_Candida_albicans	81	6	1778	1783	6	57	12 12 11 7 8 7	57	47.5
XP_710069_Candida_albicans	81	1	1800	1800	0	0	1	1	5
XP_710069_Candida_albicans	81	1	1810	1810	1	13	13	13	65
XP_710069_Candida_albicans	81	38	1850	1887	32	404	7 4 5 5 5 5 17 17 13 11 11 10 10 10 10 11 11 3 3 3 3 3 15 15 15 15 15 13 12 12 12 12 15 15 20 20 20 20	423	55.6579
XP_710069_Candida_albicans	81	55	1907	1961	52	502	20 20 13 13 13 13 13 12 10 11 11 12 11 11 9 9 9 9 8 8 9 9 5 5 4 6 7 7 7 7 7 7 7 2 2 7 7 8 8 8 8 8 8 8 8 8 8 13 13 13 13 12 11 8 7	510	46.3636
XP_710069_Candida_albicans	81	1	1982	1982	0	0	2	2	10
XP_710069_Candida_albicans	81	6	1990	1995	6	75	13 13 13 13 13 10	75	62.5
XP_710069_Candida_albicans	81	8	2054	2061	5	80	18 18 16 14 14 2 2 2	86	53.75
XP_710069_Candida_albicans	81	55	2085	2139	0	0	1 1 1 1 1 1 1 1 1 1 1 1 1 1 1 1 1 1 2 2 2 3 3 3 3 3 3 3 3 3 3 3 3 3 3 3 3 3 3 3 3 3 3 3 3 3 3 3 3 3 3 3 3 3 3	126	11.4545
XP_710069_Candida_albicans	81	1	2144	2144	0	0	1	1	5
XP_710069_Candida_albicans	81	34	2149	2182	0	0	3 3 3 3 3 3 3 3 3 3 3 3 3 3 3 3 3 3 3 3 3 3 3 3 3 3 3 3 3 3 3 3 3 3	102	15
XP_710069_Candida_albicans	81	1	2185	2185	1	20	20	20	100
XP_710069_Candida_albicans	81	41	2187	2227	0	0	3 3 3 3 3 3 3 3 3 3 3 3 3 3 3 3 3 3 3 3 3 3 3 3 3 3 3 3 3 3 3 3 3 3 3 3 3 3 3 3 3	123	15
XP_710069_Candida_albicans	81	167	2234	2400	0	0	3 3 3 3 3 3 3 3 3 3 3 3 3 3 3 3 3 3 3 3 3 3 3 3 3 3 3 3 3 3 3 3 3 3 3 3 3 3 3 3 3 3 3 3 3 3 3 3 3 3 3 3 3 3 3 3 3 3 3 3 3 3 3 3 3 3 3 3 3 3 3 3 3 3 3 3 3 3 3 3 3 3 3 3 3 3 3 3 3 3 3 3 3 3 3 3 3 3 3 3 3 3 3 3 3 3 3 3 3 3 3 3 3 3 3 3 3 3 3 3 3 3 3 3 3 3 3 3 3 3 3 3 3 3 3 3 3 3 3 3 3 3 3 3 3 3 1 3 3 3 3 3 3 3 3 3 3 3 3 3 3 3 3 3 3 3 3	499	14.9401
XP_710069_Candida_albicans	81	5	2414	2418	1	17	17 3 3 3 3	29	29
XP_710069_Candida_albicans	81	122	2424	2545	0	0	3 3 3 3 3 3 3 3 3 3 3 3 3 3 1 1 3 3 3 3 3 3 3 3 3 3 3 3 3 3 3 3 3 3 3 3 3 3 3 3 3 3 3 3 3 3 3 3 3 3 3 3 3 3 3 3 3 3 4 4 4 4 1 4 4 4 4 4 4 4 3 3 3 3 3 3 3 3 3 3 3 3 3 3 3 3 3 3 3 3 3 3 3 3 3 3 3 3 3 3 3 3 3 3 3 3 3 3 3 3 3 3 3 4 4 3 3 3 3 3 3 3	373	15.2869
XP_710069_Candida_albicans	81	2	2576	2577	0	0	3 3	6	15
XP_710069_Candida_albicans	81	75	2590	2664	0	0	3 3 3 3 3 3 3 3 3 3 3 3 3 3 3 3 3 3 3 3 3 3 3 3 3 3 3 3 3 3 3 2 2 3 3 2 3 3 2 3 3 3 3 3 3 3 3 3 3 3 3 3 3 3 3 3 3 3 3 3 3 3 3 3 3 3 3 3 3 3 3 3 3 3 3	221	14.7333
XP_710069_Candida_albicans	81	30	2671	2700	0	0	3 3 3 3 3 3 3 3 2 2 3 3 3 3 3 3 3 3 3 3 3 3 3 3 3 3 3 3 3 3	88	14.6667
XP_710069_Candida_albicans	81	68	2708	2775	2	20	1 1 1 1 3 3 3 3 3 3 3 3 3 3 3 3 3 3 3 3 3 3 3 3 3 1 1 1 1 1 1 3 3 3 3 3 3 3 3 3 3 3 3 3 3 3 3 3 3 3 3 3 3 3 3 3 3 3 3 3 3 3 3 3 3 3 14 6	198	14.5588
XP_710069_Candida_albicans	81	31	2779	2809	0	0	3 3 3 3 3 3 3 3 3 3 3 3 3 3 3 3 3 3 3 3 3 3 3 3 3 3 3 3 3 3 3	93	15
XP_710080_Candida_albicans	81	17	87	103	0	0	2 2 1 1 1 1 1 1 1 1 1 1 1 1 1 1 1	19	5.58824
XP_710092_Candida_albicans	81	39	46	84	0	0	1 1 1 1 1 1 1 1 1 1 1 1 1 1 1 1 1 1 1 1 1 1 1 1 1 1 1 1 1 1 1 1 1 1 1 1 1 1 1	39	5
XP_710092_Candida_albicans	81	15	92	106	0	0	1 1 1 1 1 1 1 1 1 1 1 1 1 1 1	15	5
XP_710092_Candida_albicans	81	59	144	202	0	0	1 1 1 1 1 1 1 1 1 1 1 1 1 1 1 1 1 1 1 1 1 1 1 1 1 1 1 1 1 1 1 1 1 1 1 1 1 1 1 1 1 1 1 1 1 1 1 1 1 1 1 1 1 1 1 1 1 1 1	59	5
XP_710092_Candida_albicans	81	1	221	221	0	0	1	1	5
XP_710092_Candida_albicans	81	1	223	223	0	0	1	1	5
XP_710092_Candida_albicans	81	38	228	265	0	0	1 1 1 1 1 1 1 1 1 1 1 1 1 1 1 1 1 1 1 1 1 1 1 1 1 1 1 1 1 1 1 1 1 1 1 1 1 1	38	5
XP_710092_Candida_albicans	81	32	276	307	0	0	1 1 1 1 1 1 1 1 1 1 1 1 1 1 1 1 1 1 1 1 1 1 1 1 1 1 1 1 1 1 1 1	32	5
XP_710092_Candida_albicans	81	6	321	326	2	18	2 2 3 4 6 12	29	24.1667
XP_710092_Candida_albicans	81	21	335	355	0	0	1 1 1 1 1 1 1 1 1 1 1 1 1 1 1 1 1 1 1 1 1	21	5
XP_710092_Candida_albicans	81	36	363	398	0	0	1 1 1 1 1 1 1 1 1 1 1 1 1 1 1 1 1 1 1 1 1 1 1 1 1 1 1 1 1 1 1 1 1 1 1 1	36	5
XP_710092_Candida_albicans	81	67	414	480	0	0	1 1 1 1 1 1 1 1 1 1 1 1 1 1 1 1 1 1 1 1 1 1 1 1 1 1 1 1 1 1 1 1 1 1 1 1 1 1 1 1 1 1 1 1 1 1 1 1 1 1 1 1 1 1 1 1 1 1 1 1 1 1 1 1 1 1 1	67	5
XP_710092_Candida_albicans	81	2	499	500	0	0	4 4	8	20
XP_710092_Candida_albicans	81	5	519	523	5	33	5 7 7 7 7	33	33
XP_710092_Candida_albicans	81	23	531	553	0	0	1 1 1 1 1 1 1 1 1 1 1 1 1 1 1 1 1 1 1 1 1 1 1	23	5
XP_710092_Candida_albicans	81	34	639	672	6	64	13 12 8 9 11 11 1 1 1 1 1 1 1 1 1 1 1 1 1 1 1 1 1 1 1 1 1 1 1 1 1 1 1 1	92	13.5294
XP_710092_Candida_albicans	81	3	690	692	0	0	1 1 1	3	5
XP_710092_Candida_albicans	81	25	725	749	0	0	1 1 1 1 1 1 1 1 1 1 1 1 1 1 1 1 1 1 1 1 1 1 1 1 1	25	5
XP_710092_Candida_albicans	81	6	753	758	0	0	2 2 2 2 2 3	13	10.8333
XP_710092_Candida_albicans	81	26	865	890	2	22	2 1 1 1 1 1 1 1 1 1 1 1 1 1 1 1 1 1 1 1 1 11 11 1 1 1	47	9.03846
XP_710092_Candida_albicans	81	1	906	906	0	0	2	2	10
XP_710092_Candida_albicans	81	2	952	953	1	5	5 4	9	22.5
XP_710092_Candida_albicans	81	139	959	1097	0	0	1 1 1 1 1 1 1 1 1 1 1 1 1 1 1 1 1 1 1 1 1 1 1 1 1 1 1 1 1 1 1 1 1 1 1 1 1 1 1 1 1 1 1 1 1 1 1 1 1 1 1 1 1 1 1 1 1 1 1 1 1 1 1 1 1 1 1 1 1 1 1 1 1 1 1 1 1 1 1 1 1 1 1 1 1 1 1 1 1 1 1 1 1 1 1 1 1 1 1 1 1 1 1 1 1 1 1 1 1 1 1 1 1 1 1 1 1 1 1 1 1 1 1 1 1 1 1 1 1 1 1 1 1 1 1 1 1 1 1	139	5
XP_710092_Candida_albicans	81	1	1126	1126	1	19	19	19	95
XP_710092_Candida_albicans	81	7	1196	1202	6	114	19 19 19 19 19 19 4	118	84.2857
XP_710092_Candida_albicans	81	51	1398	1448	0	0	1 1 1 1 1 1 1 1 1 1 1 1 1 1 1 1 1 1 1 1 1 1 1 1 1 1 1 1 1 1 1 1 1 1 1 1 1 1 1 1 1 1 1 1 1 1 1 1 1 1 1	51	5
XP_710092_Candida_albicans	81	18	1461	1478	0	0	1 1 1 1 1 1 1 1 1 1 1 1 1 1 1 1 1 1	18	5
XP_710092_Candida_albicans	81	15	1482	1496	0	0	1 1 1 1 1 1 1 1 1 1 1 1 1 1 1	15	5
XP_710092_Candida_albicans	81	1	1501	1501	1	20	20	20	100
XP_710092_Candida_albicans	81	16	1504	1519	0	0	1 1 1 1 1 1 1 1 1 1 1 1 1 1 1 1	16	5
XP_710092_Candida_albicans	81	14	1525	1538	0	0	1 1 1 1 1 1 1 1 1 1 1 1 1 1	14	5
XP_710092_Candida_albicans	81	88	1544	1631	0	0	1 1 1 1 1 1 1 1 1 1 1 1 1 1 1 1 1 1 1 1 1 1 1 1 1 1 1 1 1 1 1 1 1 1 1 1 1 1 1 1 1 1 1 1 1 1 1 1 1 1 1 1 1 1 1 1 1 1 1 1 1 1 1 1 1 1 1 1 1 1 1 1 1 1 1 1 1 1 1 1 1 1 1 1 1 1 1 1	88	5
XP_710092_Candida_albicans	81	10	1663	1672	5	77	20 20 17 11 9 3 2 1 1 1	85	42.5
XP_710092_Candida_albicans	81	5	1701	1705	0	0	1 1 1 1 1	5	5
XP_710092_Candida_albicans	81	43	1714	1756	0	0	1 1 1 1 1 1 1 1 1 1 1 1 1 1 1 1 1 1 1 1 1 1 1 1 1 1 1 1 1 1 1 1 1 1 1 1 1 1 1 1 1 1 1	43	5
XP_710092_Candida_albicans	81	75	1759	1833	0	0	1 1 1 1 1 1 1 1 1 1 1 1 1 1 1 1 1 1 1 1 1 1 1 1 1 1 1 1 1 1 1 1 1 1 1 1 1 1 1 1 1 1 1 1 1 1 1 1 1 1 1 1 1 1 1 1 1 1 1 1 1 1 1 1 1 1 1 1 1 1 1 1 1 1 1	75	5
XP_710092_Candida_albicans	81	27	1845	1871	0	0	1 1 1 1 1 1 1 1 1 1 1 1 1 1 1 1 1 1 1 1 1 1 1 1 1 1 1	27	5
XP_710092_Candida_albicans	81	54	1899	1952	0	0	1 1 1 1 1 1 1 1 1 1 1 1 1 1 1 1 1 1 1 1 1 1 1 1 1 1 1 1 1 1 1 1 1 1 1 1 1 1 1 1 1 1 1 1 1 1 1 1 1 1 1 1 1 1	54	5
XP_710092_Candida_albicans	81	22	2054	2075	0	0	1 1 1 1 1 1 1 1 1 1 1 1 1 1 1 1 1 1 1 1 1 1	22	5
XP_710092_Candida_albicans	81	13	2079	2091	0	0	1 1 1 1 1 1 1 1 1 1 1 1 1	13	5
XP_710092_Candida_albicans	81	1	2105	2105	0	0	2	2	10
XP_710092_Candida_albicans	81	8	2123	2130	0	0	1 1 1 1 1 1 1 1	8	5
XP_710092_Candida_albicans	81	9	2151	2159	0	0	1 1 1 1 1 1 1 1 1	9	5
XP_710092_Candida_albicans	81	4	2199	2202	0	0	1 1 1 1	4	5
XP_710092_Candida_albicans	81	15	2211	2225	0	0	1 1 1 1 1 1 1 1 1 1 1 1 1 1 1	15	5
XP_710092_Candida_albicans	81	10	2233	2242	0	0	1 1 1 1 1 1 1 1 1 1	10	5
XP_710092_Candida_albicans	81	15	2253	2267	0	0	1 1 1 1 1 1 1 1 1 1 1 1 1 1 1	15	5
XP_710148_Candida_albicans	81	129	221	349	0	0	2 2 2 3 3 3 3 3 3 3 3 3 3 2 3 3 1 1 1 1 1 1 1 1 1 1 2 2 2 2 2 2 2 3 3 3 3 3 2 3 3 3 3 3 3 2 3 3 3 3 3 3 3 3 3 3 3 1 3 3 3 3 3 3 3 2 3 3 3 3 3 3 3 3 1 2 2 2 2 2 2 2 2 2 1 1 1 1 1 1 1 1 1 1 1 1 1 1 1 2 2 2 2 2 2 2 3 3 3 3 3 3 3 3 3 3 3 3 3 3 3 3 3 3 3 3 3 3 3	303	11.7442
XP_710148_Candida_albicans	81	2	511	512	0	0	3 3	6	15
XP_710148_Candida_albicans	81	2	558	559	0	0	3 3	6	15
XP_710148_Candida_albicans	81	1	655	655	0	0	3	3	15
XP_710164_Candida_albicans	81	1	200	200	0	0	3	3	15
XP_710164_Candida_albicans	81	3	312	314	2	37	18 19 2	39	65
XP_710164_Candida_albicans	81	1	400	400	0	0	3	3	15
XP_710164_Candida_albicans	81	2	463	464	0	0	1 1	2	5
XP_710224_Candida_albicans	81	3	1185	1187	0	0	1 4 4	9	15
XP_710224_Candida_albicans	81	2	1199	1200	0	0	3 3	6	15
XP_710224_Candida_albicans	81	7	1249	1255	0	0	1 1 1 1 1 1 1	7	5
XP_710224_Candida_albicans	81	1	1337	1337	0	0	2	2	10
XP_710224_Candida_albicans	81	1	1354	1354	0	0	1	1	5
XP_710224_Candida_albicans	81	1	1393	1393	0	0	1	1	5
XP_710224_Candida_albicans	81	1	1444	1444	0	0	1	1	5
XP_710224_Candida_albicans	81	2	1526	1527	0	0	1 1	2	5
XP_710224_Candida_albicans	81	1	1565	1565	1	19	19	19	95
XP_710224_Candida_albicans	81	1	1835	1835	0	0	1	1	5
XP_710224_Candida_albicans	81	2	1886	1887	0	0	2 2	4	10
XP_710254_Candida_albicans	81	6	747	752	0	0	2 1 1 2 2 2	10	8.33333
XP_710254_Candida_albicans	81	2	1455	1456	0	0	2 2	4	10
XP_710254_Candida_albicans	81	4	1854	1857	0	0	3 3 2 2	10	12.5
XP_710254_Candida_albicans	81	1	2016	2016	1	5	5	5	25
XP_710254_Candida_albicans	81	5	2092	2096	0	0	1 1 1 1 1	5	5
XP_710254_Candida_albicans	81	3	2110	2112	0	0	1 1 1	3	5
XP_710254_Candida_albicans	81	14	2483	2496	0	0	1 1 1 1 1 1 1 1 1 1 1 1 1 1	14	5
XP_710275_Candida_albicans	81	379	140	518	13	69	1 1 1 1 1 1 1 1 1 1 1 1 1 1 1 1 1 1 1 1 1 1 1 1 1 1 1 1 1 1 1 1 1 1 1 1 1 1 1 1 1 1 1 1 1 1 1 1 1 1 1 1 1 1 1 1 1 1 1 1 1 1 1 1 1 1 1 1 1 1 1 1 1 1 1 1 1 1 1 1 1 1 1 1 1 1 1 1 1 1 1 1 1 1 1 1 1 1 1 1 1 1 1 1 1 1 1 1 1 1 1 1 1 1 1 1 1 1 1 1 1 1 1 1 1 1 1 1 1 1 1 1 1 1 1 1 1 1 1 1 1 1 1 1 1 1 1 1 1 1 1 1 1 1 1 1 1 1 1 1 1 1 1 1 1 1 1 1 1 1 1 1 1 1 1 1 1 1 1 1 1 1 1 1 1 1 1 1 1 1 1 1 1 1 1 1 1 1 1 1…	454	5.98945
XP_710275_Candida_albicans	81	8	573	580	0	0	1 1 1 1 1 1 1 1	8	5
XP_710275_Candida_albicans	81	1	635	635	1	14	14	14	70
XP_710275_Candida_albicans	81	2	755	756	0	0	2 2	4	10
XP_710275_Candida_albicans	81	2	760	761	0	0	2 2	4	10
XP_710275_Candida_albicans	81	1	886	886	0	0	2	2	10
XP_710282_Candida_albicans	81	4	606	609	2	40	20 20 1 1	42	52.5
XP_710282_Candida_albicans	81	4	618	621	0	0	1 1 1 1	4	5
XP_710282_Candida_albicans	81	1	754	754	0	0	1	1	5
XP_710282_Candida_albicans	81	3	1372	1374	0	0	1 1 1	3	5
XP_710282_Candida_albicans	81	1	1552	1552	1	20	20	20	100
XP_710282_Candida_albicans	81	1	1664	1664	0	0	1	1	5
XP_710282_Candida_albicans	81	6	1963	1968	6	120	20 20 20 20 20 20	120	100
XP_710282_Candida_albicans	81	2	2163	2164	1	7	7 1	8	20
XP_710294_Candida_albicans	81	17	617	633	3	60	3 2 2 2 2 1 1 1 2 2 2 2 20 20 4 4 20	90	26.4706
XP_710294_Candida_albicans	81	6	658	663	0	0	1 1 2 2 2 2	10	8.33333
XP_710294_Candida_albicans	81	1	783	783	1	19	19	19	95
XP_710294_Candida_albicans	81	20	843	862	7	95	18 18 10 11 9 15 14 2 2 2 2 2 2 2 2 1 2 2 2 2	120	30
XP_710294_Candida_albicans	81	26	942	967	14	119	12 13 2 2 5 5 5 8 8 8 9 9 16 8 7 6 3 1 1 1 1 1 1 1 1 4	138	26.5385
XP_710295_Candida_albicans	81	2	245	246	0	0	1 1	2	5
XP_710295_Candida_albicans	81	5	288	292	0	0	1 1 1 1 1	5	5
XP_710312_Candida_albicans	81	1	237	237	1	5	5	5	25
XP_710335_Candida_albicans	81	3	7	9	0	0	1 1 1	3	5
XP_710335_Candida_albicans	81	18	984	1001	2	13	6 4 4 4 7 1 1 1 1 1 1 1 1 1 1 1 1 1	38	10.5556
XP_710335_Candida_albicans	81	20	1024	1043	16	270	1 20 20 18 17 17 17 14 14 12 14 17 19 19 18 18 16 2 2 2	277	69.25
XP_710335_Candida_albicans	81	6	1145	1150	0	0	1 1 1 1 1 1	6	5
XP_710335_Candida_albicans	81	3	1179	1181	0	0	2 2 2	6	10
XP_710335_Candida_albicans	81	1	1558	1558	1	12	12	12	60
XP_710342_Candida_albicans	81	6	222	227	0	0	2 2 2 2 2 2	12	10
XP_710342_Candida_albicans	81	8	352	359	6	120	1 1 20 20 20 20 20 20	122	76.25
XP_710342_Candida_albicans	81	2	435	436	2	14	7 7	14	35
XP_710342_Candida_albicans	81	3	535	537	0	0	1 1 1	3	5
XP_710342_Candida_albicans	81	1	653	653	0	0	1	1	5
XP_710342_Candida_albicans	81	1	695	695	1	6	6	6	30
XP_710342_Candida_albicans	81	23	851	873	17	253	12 16 16 16 20 19 12 17 16 16 2 2 2 2 3 3 5 5 11 15 17 20 20	267	58.0435
XP_710342_Candida_albicans	81	2	933	934	0	0	1 1	2	5
XP_710342_Candida_albicans	81	1	1153	1153	1	19	19	19	95
XP_710395_Candida_albicans	81	1	307	307	0	0	2	2	10
XP_710399_Candida_albicans	81	2	74	75	1	10	10 1	11	27.5
XP_710399_Candida_albicans	81	20	246	265	8	127	4 4 4 4 1 1 1 1 1 1 1 1 16 16 12 15 15 15 19 19	151	37.75
XP_710399_Candida_albicans	81	2	337	338	2	40	20 20	40	100
XP_710399_Candida_albicans	81	2	365	366	2	27	13 14	27	67.5
XP_710399_Candida_albicans	81	1	740	740	0	0	1	1	5
XP_710399_Candida_albicans	81	17	987	1003	11	138	13 14 15 15 1 1 1 1 1 1 7 7 14 16 15 11 11	144	42.3529
XP_710403_Candida_albicans	81	3	327	329	0	0	1 1 1	3	5
XP_710403_Candida_albicans	81	10	374	383	1	14	3 3 14 1 1 1 1 1 1 1	27	13.5
XP_710406_Candida_albicans	81	16	413	428	10	101	1 1 1 1 1 1 9 9 5 13 13 7 7 8 17 13	107	33.4375
XP_710406_Candida_albicans	81	11	436	446	0	0	1 1 1 1 1 1 1 1 1 1 1	11	5
XP_710406_Candida_albicans	81	2	606	607	0	0	1 1	2	5
XP_710406_Candida_albicans	81	6	725	730	6	68	6 6 15 15 16 10	68	56.6667
XP_710406_Candida_albicans	81	5	735	739	0	0	1 1 1 1 1	5	5
XP_710432_Candida_albicans	81	1	138	138	1	7	7	7	35
XP_710432_Candida_albicans	81	8	171	178	8	47	6 6 6 5 6 6 6 6	47	29.375
XP_710432_Candida_albicans	81	1	712	712	0	0	1	1	5
XP_710434_Candida_albicans	81	174	381	554	0	0	1 1 1 1 1 1 1 1 1 1 1 1 1 1 1 1 1 1 1 1 1 1 1 1 1 1 1 1 1 1 1 1 1 1 1 1 1 1 1 1 1 1 1 1 1 1 1 1 1 1 1 1 1 1 1 1 1 1 1 1 1 1 1 1 1 1 1 1 1 1 1 1 1 1 1 1 1 1 1 1 1 1 1 1 1 1 1 1 1 1 1 1 1 1 1 1 1 1 1 1 1 1 1 1 1 1 1 1 1 1 1 1 1 1 1 1 1 1 1 1 1 1 1 1 1 1 1 1 1 1 1 1 1 1 1 1 1 1 1 1 1 1 1 1 1 1 1 1 1 1 1 1 1 1 1 1 1 1 1 1 1 1 1 1 1 1 1 1 1 1 1 1 1 1	174	5
XP_710434_Candida_albicans	81	76	663	738	0	0	1 1 1 1 1 1 1 1 1 1 1 1 1 1 1 1 1 1 1 1 1 1 1 1 1 1 1 1 1 1 1 1 1 1 1 1 1 1 1 1 1 1 1 1 1 1 1 1 1 1 1 1 1 1 1 1 1 1 1 1 1 1 1 1 1 1 1 1 1 1 1 1 1 1 1 1	76	5
XP_710434_Candida_albicans	81	123	743	865	0	0	1 1 1 1 1 1 1 1 1 1 1 1 1 1 1 1 1 1 1 1 1 1 1 1 1 1 1 1 1 1 1 1 1 1 1 1 1 1 1 1 1 1 1 1 1 1 1 1 1 1 1 1 1 1 1 1 1 1 1 1 1 1 1 1 1 1 1 1 1 1 1 1 1 1 1 1 1 1 1 1 1 1 1 1 1 1 1 1 1 1 1 1 1 1 1 1 1 1 1 1 1 1 1 1 1 1 1 1 1 1 1 1 1 1 1 1 1 1 1 1 1 1 1	123	5
XP_710434_Candida_albicans	81	122	870	991	0	0	1 1 1 1 1 1 1 1 1 1 1 1 1 1 1 1 1 1 1 1 1 1 1 1 1 1 1 1 1 1 1 1 1 1 1 1 1 1 1 1 1 1 1 1 1 1 1 1 1 1 1 1 1 1 1 1 1 1 1 1 1 1 1 1 1 1 1 1 1 1 1 1 1 1 1 1 1 1 1 1 1 1 1 1 1 1 1 1 1 1 1 1 1 1 1 1 1 1 1 1 1 1 1 1 1 1 1 1 1 1 1 1 1 1 1 1 1 1 1 1 1 1	122	5
XP_710440_Candida_albicans	81	11	668	678	1	5	2 5 1 1 1 1 1 1 1 1 1	16	7.27273
XP_710440_Candida_albicans	81	10	857	866	3	57	1 1 1 1 1 2 2 18 19 20	66	33
XP_710440_Candida_albicans	81	11	1137	1147	0	0	1 1 1 1 1 1 1 1 1 1 1	11	5
XP_710440_Candida_albicans	81	173	1158	1330	0	0	1 1 1 1 1 1 1 1 1 1 1 1 1 1 1 1 1 1 1 1 1 1 1 1 1 1 1 1 1 1 1 1 1 1 1 1 1 1 1 1 1 1 1 1 1 1 1 1 1 1 1 1 1 1 1 1 1 1 1 1 1 1 1 1 1 1 1 1 1 1 1 1 1 1 1 1 1 1 1 1 1 1 1 1 1 1 1 1 1 1 1 1 1 1 1 1 1 1 1 1 1 1 1 1 1 1 1 1 1 1 1 1 1 1 1 1 1 1 1 1 1 1 1 1 1 1 1 1 1 1 1 1 1 1 1 1 1 1 1 1 1 1 1 1 1 1 1 1 1 1 1 1 1 1 1 1 1 1 1 1 1 1 1 1 1 1 1 1 1 1 1 1 1	173	5
XP_710440_Candida_albicans	81	253	1335	1587	0	0	1 1 1 1 1 1 1 1 1 1 1 1 1 1 1 1 1 1 1 1 1 1 1 1 1 1 1 1 1 1 1 1 1 1 1 1 1 1 1 1 1 1 1 1 1 1 1 1 1 1 1 1 1 1 1 1 1 1 1 1 1 1 1 1 1 1 1 1 1 1 1 1 1 1 1 1 1 1 1 1 1 1 1 1 1 1 1 1 1 1 1 1 1 1 1 1 1 1 1 1 1 1 1 1 1 1 1 1 1 1 1 1 1 1 1 1 1 1 1 1 1 1 1 1 1 1 1 1 1 1 1 1 1 1 1 1 1 1 1 1 1 1 1 1 1 1 1 1 1 1 1 1 1 1 1 1 1 1 1 1 1 1 1 1 1 1 1 1 1 1 1 1 1 1 1 1 1 1 1 1 1 1 1 1 1 1 1 1 1 1 1 1 1 1 1 1 1 1 1 1…	253	5
XP_710511_Candida_albicans	81	15	158	172	6	71	14 14 2 2 8 8 9 18 1 1 1 1 1 1 1	82	27.3333
XP_710511_Candida_albicans	81	1	653	653	0	0	1	1	5
XP_710514_Candida_albicans	81	1	229	229	1	5	5	5	25
XP_710514_Candida_albicans	81	439	562	1000	0	0	2 2 2 2 2 2 2 2 2 2 2 2 2 2 2 2 2 2 2 2 2 2 2 2 2 2 2 2 2 2 2 2 2 2 2 2 2 2 2 2 2 2 2 2 2 2 2 2 2 2 2 2 2 2 2 2 2 2 2 2 2 2 2 2 2 2 2 2 2 2 2 2 2 1 1 1 1 2 2 2 2 2 2 2 2 2 2 2 2 2 2 2 2 2 2 2 2 2 2 2 2 2 2 2 2 2 2 2 2 2 2 2 2 2 2 2 2 2 2 2 2 2 2 2 2 2 2 2 2 2 2 2 2 2 2 2 2 2 2 2 2 2 2 2 2 2 2 2 2 1 1 1 1 2 2 2 2 2 2 2 2 2 2 2 2 2 2 2 2 2 2 2 2 1 1 1 1 2 2 2 2 2 2 2 2 2 2 2 2 2 2 2 2 2 2 2 2 2 2 2…	784	8.92938
XP_710514_Candida_albicans	81	1	1118	1118	1	20	20	20	100
XP_710514_Candida_albicans	81	1	1285	1285	1	20	20	20	100
XP_710520_Candida_albicans	81	2	100	101	1	20	20 1	21	52.5
XP_710520_Candida_albicans	81	3	275	277	3	60	20 20 20	60	100
XP_710520_Candida_albicans	81	7	325	331	0	0	2 2 2 2 2 2 2	14	10
XP_710520_Candida_albicans	81	1	335	335	0	0	2	2	10
XP_710520_Candida_albicans	81	6	343	348	6	120	20 20 20 20 20 20	120	100
XP_710534_Candida_albicans	81	57	681	737	21	221	3 3 3 3 3 3 3 2 2 2 2 2 2 2 3 3 3 2 2 2 2 3 3 3 2 3 3 3 3 3 3 3 4 2 10 10 10 11 13 13 12 11 11 11 12 11 11 11 11 9 11 11 3 3 6 7 9	317	27.807
XP_710534_Candida_albicans	81	1	833	833	1	17	17	17	85
XP_710534_Candida_albicans	81	8	851	858	0	0	1 2 2 2 2 2 2 2	15	9.375
XP_710534_Candida_albicans	81	18	906	923	12	116	11 11 13 14 13 12 8 7 7 7 7 6 3 3 1 1 1 1	126	35
XP_710534_Candida_albicans	81	1	956	956	0	0	1	1	5
XP_710534_Candida_albicans	81	1	967	967	0	0	2	2	10
XP_710534_Candida_albicans	81	2	1070	1071	0	0	2 1	3	7.5
XP_710534_Candida_albicans	81	29	1127	1155	13	137	6 2 2 2 1 1 1 1 1 1 6 10 9 9 9 10 9 9 4 4 4 4 4 4 4 11 16 17 16	177	30.5172
XP_710534_Candida_albicans	81	4	1160	1163	0	0	2 2 2 2	8	10
XP_710534_Candida_albicans	81	4	1568	1571	0	0	1 1 2 2	6	7.5
XP_710534_Candida_albicans	81	1	1595	1595	0	0	4	4	20
XP_710534_Candida_albicans	81	13	1603	1615	0	0	1 1 1 1 1 1 1 1 1 1 1 1 1	13	5
XP_710534_Candida_albicans	81	6	1790	1795	6	62	19 19 6 6 6 6	62	51.6667
XP_710561_Candida_albicans	81	174	419	592	0	0	1 1 1 1 1 1 1 1 1 1 1 1 1 1 1 1 1 1 1 1 1 1 1 1 1 1 1 1 1 1 1 1 1 1 1 1 1 1 1 1 1 1 1 1 1 1 1 1 1 1 1 1 1 1 1 1 1 1 1 1 1 1 1 1 1 1 1 1 1 1 1 1 1 1 1 1 1 1 1 1 1 1 1 1 1 1 1 1 1 1 1 1 1 1 1 1 1 1 1 1 1 1 1 1 1 1 1 1 1 1 1 1 1 1 1 1 1 1 1 1 1 1 1 1 1 1 1 1 1 1 1 1 1 1 1 1 1 1 1 1 1 1 1 1 1 1 1 1 1 1 1 1 1 1 1 1 1 1 1 1 1 1 1 1 1 1 1 1 1 1 1 1 1 1	174	5
XP_710561_Candida_albicans	81	10	717	726	1	19	19 1 1 1 1 1 1 1 1 1	28	14
XP_710561_Candida_albicans	81	58	783	840	2	34	3 3 3 2 2 2 2 2 2 2 2 2 2 2 2 2 2 2 2 2 2 1 1 1 1 1 1 1 1 1 1 1 1 1 1 1 1 1 1 1 1 1 1 1 1 1 1 1 1 1 1 2 3 17 17 2 2 2	120	10.3448
XP_710561_Candida_albicans	81	4	910	913	4	79	19 20 20 20	79	98.75
XP_710561_Candida_albicans	81	108	1023	1130	24	344	2 3 3 3 4 4 4 4 4 5 5 11 16 16 1 1 1 1 1 1 1 1 1 1 1 1 1 1 2 2 20 20 20 20 20 1 1 1 1 1 1 1 1 1 1 1 1 1 1 1 1 1 1 1 1 1 1 1 1 1 1 1 1 1 1 1 1 1 1 1 1 1 1 1 1 1 1 1 20 20 19 20 20 12 12 11 9 4 11 11 11 9 6 4 4 4 2 1 1 2 2 2 2 2 1 1 1 1	470	21.7593
XP_710564_Candida_albicans	81	25	93	117	0	0	1 1 1 1 1 1 1 1 1 1 3 3 3 3 3 3 3 3 3 3 3 3 3 3 3	55	11
XP_710564_Candida_albicans	81	2	370	371	2	18	9 9	18	45
XP_710564_Candida_albicans	81	2	586	587	0	0	1 1	2	5
XP_710570_Candida_albicans	81	16	410	425	4	42	1 1 1 1 1 1 1 1 1 1 1 1 16 16 5 5	54	16.875
XP_710570_Candida_albicans	81	214	743	956	0	0	1 1 1 1 1 1 1 1 1 1 1 1 1 1 1 1 1 1 1 1 1 1 1 1 1 1 1 1 1 1 1 1 1 1 1 1 1 1 1 1 1 1 1 1 1 1 1 1 1 1 1 1 1 1 1 1 1 1 1 1 1 1 1 1 1 1 1 1 1 1 1 1 1 1 1 1 1 1 1 1 1 1 1 1 1 1 1 1 1 1 1 1 1 1 1 1 1 1 1 1 1 1 1 1 1 1 1 1 1 1 1 1 1 1 1 1 1 1 1 1 1 1 1 1 1 1 1 1 1 1 1 1 1 1 1 1 1 1 1 1 1 1 1 1 1 1 1 1 1 1 1 1 1 1 1 1 1 1 1 1 1 1 1 1 1 1 1 1 1 1 1 1 1 1 1 1 1 1 1 1 1 1 1 1 1 1 1 1 1 1 1 1 1 1 1 1 1 1 1 1…	214	5
XP_710571_Candida_albicans	81	1	501	501	0	0	1	1	5
XP_710571_Candida_albicans	81	15	796	810	0	0	1 1 1 1 1 1 1 1 1 1 1 1 1 1 1	15	5
XP_710571_Candida_albicans	81	5	827	831	0	0	2 2 2 2 2	10	10
XP_710595_Candida_albicans	81	14	50	63	8	40	5 5 5 5 5 5 5 5 3 3 3 3 3 3	58	20.7143
XP_710595_Candida_albicans	81	1	139	139	0	0	3	3	15
XP_710595_Candida_albicans	81	14	165	178	8	67	9 9 8 8 9 3 2 8 8 8 1 1 1 1	76	27.1429
XP_710595_Candida_albicans	81	1	195	195	1	18	18	18	90
XP_710595_Candida_albicans	81	12	379	390	9	179	1 1 20 20 19 20 20 20 20 20 20 3	184	76.6667
XP_710595_Candida_albicans	81	2	431	432	1	6	1 6	7	17.5
XP_710595_Candida_albicans	81	2	479	480	1	5	1 5	6	15
XP_710595_Candida_albicans	81	3	507	509	2	40	1 20 20	41	68.3333
XP_710595_Candida_albicans	81	1	527	527	0	0	1	1	5
XP_710595_Candida_albicans	81	9	600	608	0	0	2 1 1 1 1 1 1 1 1	10	5.55556
XP_710595_Candida_albicans	81	10	745	754	0	0	3 3 3 3 1 1 1 1 1 1	18	9
XP_710595_Candida_albicans	81	2	764	765	0	0	1 1	2	5
XP_710595_Candida_albicans	81	1	837	837	1	20	20	20	100
XP_710595_Candida_albicans	81	5	871	875	0	0	1 1 1 1 1	5	5
XP_710595_Candida_albicans	81	1	923	923	0	0	1	1	5
XP_710595_Candida_albicans	81	2	957	958	1	20	3 20	23	57.5
XP_710595_Candida_albicans	81	4	972	975	0	0	1 1 1 1	4	5
XP_710595_Candida_albicans	81	6	1036	1041	0	0	1 1 1 1 1 1	6	5
XP_710595_Candida_albicans	81	1	1045	1045	1	5	5	5	25
XP_710595_Candida_albicans	81	19	1104	1122	0	0	2 2 2 2 1 1 1 1 1 1 1 1 2 2 2 2 2 2 2	30	7.89474
XP_710598_Candida_albicans	81	20	223	242	16	216	18 10 7 2 2 2 2 18 18 19 19 19 19 19 7 8 9 6 7 13	224	56
XP_710598_Candida_albicans	81	12	277	288	2	10	5 5 2 2 2 2 2 2 1 1 1 1	26	10.8333
XP_710598_Candida_albicans	81	57	471	527	18	252	17 17 16 15 16 16 16 16 16 16 17 17 8 5 5 4 3 3 3 3 3 3 3 3 3 3 3 3 3 3 3 3 3 3 3 3 3 3 3 3 3 3 3 3 3 3 3 3 13 13 13 1 1 1 1 1 1	358	31.4035
XP_710598_Candida_albicans	81	23	1226	1248	3	39	3 3 3 1 2 2 2 2 2 2 2 2 2 2 2 2 2 2 4 4 7 16 16	85	18.4783
XP_710602_Candida_albicans	81	235	120	354	0	0	1 1 1 1 1 1 1 1 1 1 1 1 1 1 1 1 1 1 1 1 1 1 1 1 1 1 1 1 1 1 1 1 1 1 1 1 1 1 1 1 1 1 1 1 1 1 1 1 1 1 1 1 1 1 1 1 1 1 1 1 1 1 1 1 1 1 1 1 1 1 1 1 1 1 1 1 1 1 1 1 1 1 1 1 1 1 1 1 1 1 1 1 1 1 1 1 1 1 1 1 1 1 1 1 1 1 1 1 1 1 1 1 1 1 1 1 1 1 1 1 1 1 1 1 1 1 1 1 1 1 1 1 1 1 1 1 1 1 1 1 1 1 1 1 1 1 1 1 1 1 1 1 1 1 1 1 1 1 1 1 1 1 1 1 1 1 1 1 1 1 1 1 1 1 1 1 1 1 1 1 1 1 1 1 1 1 1 1 1 1 1 1 1 1 1 1 1 1 1 1…	254	5.40426
XP_710602_Candida_albicans	81	12	376	387	0	0	3 3 2 3 3 3 3 4 4 4 4 4	40	16.6667
XP_710602_Candida_albicans	81	3	1033	1035	0	0	2 2 2	6	10
XP_710606_Candida_albicans	81	1	400	400	0	0	1	1	5
XP_710618_Candida_albicans	81	14	385	398	0	0	2 2 2 2 2 2 2 2 2 2 1 1 1 1	24	8.57143
XP_710618_Candida_albicans	81	13	756	768	0	0	1 1 1 1 1 1 1 1 1 1 1 1 1	13	5
XP_710618_Candida_albicans	81	26	791	816	18	90	5 3 5 5 5 5 5 5 5 5 5 5 5 5 5 5 5 5 5 1 1 1 1 1 1 1	100	19.2308
XP_710618_Candida_albicans	81	43	1144	1186	31	342	1 1 1 1 1 1 1 1 1 1 1 3 7 11 10 5 5 5 11 11 11 10 10 10 10 10 10 12 12 13 13 13 13 13 13 13 16 16 16 16 9 9 9	356	41.3953
XP_710644_Candida_albicans	81	73	145	217	0	0	2 2 2 2 2 2 2 2 2 2 2 2 2 2 2 2 2 2 2 2 2 2 2 2 2 2 2 2 2 2 2 2 2 2 2 2 2 2 2 2 2 2 2 2 2 2 2 2 2 2 2 2 2 2 2 2 2 2 2 2 2 2 2 2 2 2 2 2 2 2 2 2 2	146	10
XP_710644_Candida_albicans	81	134	243	376	24	211	3 3 3 1 1 1 1 1 1 1 1 1 1 1 1 1 1 1 1 1 1 1 1 1 1 1 1 1 1 1 1 1 1 1 1 1 1 1 1 1 1 1 1 1 1 1 1 1 1 1 1 1 1 1 1 1 1 1 1 1 1 1 1 1 1 1 1 1 1 1 1 1 1 1 1 1 1 1 1 1 1 1 2 2 2 2 2 2 2 2 2 2 2 2 2 2 2 2 2 2 2 2 2 2 2 2 2 2 4 4 17 13 14 13 8 18 17 16 6 6 6 6 5 6 6 6 6 6 6 6 6 6 6 6	359	13.3955
XP_710644_Candida_albicans	81	1	383	383	0	0	1	1	5
XP_710646_Candida_albicans	81	1	1088	1088	0	0	2	2	10
XP_710646_Candida_albicans	81	1	2021	2021	0	0	1	1	5
XP_710660_Candida_albicans	81	1	966	966	1	5	5	5	25
XP_710664_Candida_albicans	81	9	323	331	4	78	20 19 19 20 1 1 1 1 1	83	46.1111
XP_710664_Candida_albicans	81	7	589	595	0	0	1 1 1 1 1 1 1	7	5
XP_710664_Candida_albicans	81	12	854	865	8	78	10 11 11 12 12 12 5 5 1 1 1 1	82	34.1667
XP_710664_Candida_albicans	81	28	935	962	0	0	1 1 1 1 1 1 1 1 1 1 1 1 1 1 1 1 1 1 1 1 1 1 1 1 1 1 1 1	28	5
XP_710664_Candida_albicans	81	10	983	992	1	20	20 2 2 2 2 2 2 2 2 2	38	19
XP_710664_Candida_albicans	81	2	1385	1386	0	0	1 1	2	5
XP_710664_Candida_albicans	81	7	1624	1630	0	0	1 1 1 1 1 1 1	7	5
XP_710664_Candida_albicans	81	4	1700	1703	0	0	1 1 1 1	4	5
XP_710664_Candida_albicans	81	9	1835	1843	0	0	1 1 1 1 1 1 1 1 1	9	5
XP_710664_Candida_albicans	81	1	1879	1879	0	0	1	1	5
XP_710664_Candida_albicans	81	12	1924	1935	10	168	13 13 16 18 2 2 12 18 19 19 20 20	172	71.6667
XP_710664_Candida_albicans	81	1	1946	1946	1	5	5	5	25
XP_710664_Candida_albicans	81	13	2173	2185	0	0	1 1 1 1 1 1 1 1 1 1 1 1 1	13	5
XP_710664_Candida_albicans	81	1	2311	2311	0	0	1	1	5
XP_710664_Candida_albicans	81	1	2922	2922	1	17	17	17	85
XP_710664_Candida_albicans	81	5	3000	3004	0	0	1 1 1 1 1	5	5
XP_710664_Candida_albicans	81	20	3161	3180	9	170	17 4 15 20 20 20 20 1 1 1 1 1 1 1 1 20 19 19 3 3	188	47
XP_710664_Candida_albicans	81	1	3452	3452	1	20	20	20	100
XP_710666_Candida_albicans	81	2	1172	1173	0	0	2 1	3	7.5
XP_710666_Candida_albicans	81	89	1299	1387	61	592	3 3 3 3 3 3 3 3 3 2 2 2 2 2 2 2 3 3 3 3 3 3 3 3 19 19 17 6 5 5 5 6 6 6 6 7 7 6 5 5 5 5 7 7 7 7 7 7 7 6 4 4 4 6 6 6 6 5 2 9 9 11 11 11 11 11 13 14 14 14 14 14 14 14 8 9 11 11 11 11 10 10 10 16 16 14 14 16 17	671	37.6966
XP_710666_Candida_albicans	81	7	1509	1515	0	0	1 1 3 3 3 3 3	17	12.1429
XP_710666_Candida_albicans	81	44	1600	1643	0	0	1 1 1 1 1 1 1 1 1 1 1 1 1 1 1 2 2 2 2 2 2 2 2 2 1 1 1 1 1 1 1 1 1 1 1 1 1 1 1 1 1 1 1 1	53	6.02273
XP_710666_Candida_albicans	81	43	2446	2488	0	0	2 2 2 2 3 3 3 3 3 2 2 2 2 2 2 1 1 3 3 3 3 3 3 3 3 3 3 2 2 2 2 2 2 1 1 1 1 1 1 2 2 2 3	94	10.9302
XP_710679_Candida_albicans	81	6	204	209	1	18	2 2 2 2 2 18	28	23.3333
XP_710679_Candida_albicans	81	2	466	467	0	0	4 4	8	20
XP_710686_Candida_albicans	81	2	536	537	0	0	1 1	2	5
XP_710686_Candida_albicans	81	5	586	590	4	79	20 20 20 19 1	80	80
XP_710686_Candida_albicans	81	2	673	674	2	32	13 19	32	80
XP_710686_Candida_albicans	81	1	860	860	1	6	6	6	30
XP_710686_Candida_albicans	81	7	918	924	0	0	1 1 1 1 1 1 1	7	5
XP_710686_Candida_albicans	81	110	1183	1292	31	357	2 2 2 2 2 2 2 2 2 2 2 2 2 2 2 2 2 2 2 3 3 3 3 3 12 12 14 15 15 15 12 11 10 10 10 10 10 11 11 12 13 13 13 13 13 12 8 8 6 5 7 13 14 15 14 2 2 2 2 2 2 2 2 2 2 2 2 2 2 2 1 1 1 1 2 2 2 2 2 2 2 2 2 2 2 2 2 2 2 2 1 2 2 2 3 3 3 3 3 3 3 3 3 3 3 3 3 3 3 2	530	24.0909
XP_710686_Candida_albicans	81	19	1535	1553	7	49	1 1 1 1 1 1 1 1 1 1 1 1 5 5 5 5 5 11 13	61	16.0526
XP_710686_Candida_albicans	81	3	1595	1597	0	0	1 1 1	3	5
XP_710686_Candida_albicans	81	3	1668	1670	2	10	5 5 1	11	18.3333
XP_710686_Candida_albicans	81	2	1714	1715	0	0	2 2	4	10
XP_710686_Candida_albicans	81	13	1769	1781	2	10	2 5 5 1 1 1 1 1 1 1 1 1 1	22	8.46154
XP_710686_Candida_albicans	81	4	1784	1787	0	0	1 1 1 1	4	5
XP_710706_Candida_albicans	81	8	226	233	0	0	1 1 1 1 1 1 1 1	8	5
XP_710706_Candida_albicans	81	1	360	360	1	20	20	20	100
XP_710706_Candida_albicans	81	15	516	530	12	113	12 12 12 12 12 12 6 7 7 7 7 7 3 3 2	121	40.3333
XP_710706_Candida_albicans	81	2	612	613	0	0	1 1	2	5
XP_710706_Candida_albicans	81	32	775	806	21	318	5 4 4 20 20 20 5 5 20 20 14 14 14 20 20 20 20 20 19 13 11 11 7 3 3 3 3 3 3 2 2 2	350	54.6875
XP_710706_Candida_albicans	81	2	1060	1061	0	0	1 1	2	5
XP_710706_Candida_albicans	81	5	1103	1107	2	16	2 5 11 1 1	20	20
XP_710706_Candida_albicans	81	9	1165	1173	6	77	7 7 1 1 1 18 18 12 15	80	44.4444
XP_710721_Candida_albicans	81	2	67	68	0	0	2 3	5	12.5
XP_710721_Candida_albicans	81	34	97	130	28	384	20 18 18 18 18 6 5 14 9 13 13 13 13 13 13 12 10 10 5 5 15 2 2 2 2 2 2 17 16 14 19 19 19 19	396	58.2353
XP_710723_Candida_albicans	81	9	2311	2319	1	5	4 4 4 4 4 2 4 4 5	35	19.4444
XP_710723_Candida_albicans	81	6	2408	2413	2	12	1 1 1 1 6 6	16	13.3333
XP_710723_Candida_albicans	81	1	2460	2460	1	8	8	8	40
XP_710729_Candida_albicans	81	1	165	165	1	16	16	16	80
XP_710729_Candida_albicans	81	3	383	385	0	0	1 1 1	3	5
XP_710733_Candida_albicans	81	226	253	478	0	0	2 1 1 1 1 1 1 1 1 1 1 1 1 1 1 1 1 1 1 1 1 1 1 1 1 1 1 1 1 1 1 1 1 1 1 1 1 1 1 1 1 1 1 1 1 1 1 1 1 1 1 1 1 1 1 1 1 1 1 1 1 1 1 1 1 1 1 1 1 1 1 1 1 1 1 1 1 1 1 1 1 1 1 1 1 1 1 1 1 1 1 1 1 1 1 1 1 1 1 1 1 1 1 1 1 1 1 1 1 1 1 1 1 1 1 1 1 1 1 1 1 1 1 1 1 1 1 1 1 1 1 1 1 1 1 1 1 1 1 1 1 1 1 1 1 1 1 1 1 1 1 1 2 2 2 2 1 1 1 1 1 1 1 1 1 1 1 1 1 1 1 1 1 1 1 1 1 1 1 1 1 1 1 1 1 1 1 1 1 1 1 1 1 1 1 1 2 2 2 1…	234	5.17699
XP_710733_Candida_albicans	81	3	482	484	0	0	1 1 1	3	5
XP_710733_Candida_albicans	81	11	519	529	5	63	1 1 1 7 14 14 14 14 1 1 1	69	31.3636
XP_710733_Candida_albicans	81	8	569	576	0	0	2 2 2 2 2 2 2 2	16	10
XP_710733_Candida_albicans	81	2	593	594	0	0	2 2	4	10
XP_710733_Candida_albicans	81	1	639	639	0	0	1	1	5
XP_710733_Candida_albicans	81	3	654	656	1	8	8 4 4	16	26.6667
XP_710733_Candida_albicans	81	4	723	726	0	0	1 1 1 1	4	5
XP_710733_Candida_albicans	81	130	1076	1205	0	0	2 2 2 2 2 2 2 2 2 1 1 1 1 1 1 1 1 1 1 1 1 1 1 1 1 1 1 1 1 1 1 1 1 1 1 1 1 1 1 1 1 1 1 1 1 1 1 1 1 1 1 1 1 1 1 1 1 1 1 1 1 1 1 1 1 1 1 1 1 1 1 1 1 1 1 1 1 1 1 1 1 1 1 1 1 1 1 1 1 1 1 1 1 1 1 1 1 1 1 1 1 1 1 1 1 1 1 1 1 1 1 1 1 1 1 1 1 1 1 1 1 1 1 1 1 1 1 1 1 1	139	5.34615
XP_710733_Candida_albicans	81	8	1212	1219	0	0	2 2 2 2 2 2 2 2	16	10
XP_710733_Candida_albicans	81	14	1298	1311	0	0	2 2 2 2 2 2 2 2 2 2 2 2 2 2	28	10
XP_710733_Candida_albicans	81	18	1422	1439	14	199	16 16 16 16 16 16 8 7 15 11 16 15 15 16 1 1 1 1	203	56.3889
XP_710733_Candida_albicans	81	5	1458	1462	0	0	2 2 2 2 2	10	10
XP_710733_Candida_albicans	81	4	1713	1716	0	0	2 2 2 2	8	10
XP_710733_Candida_albicans	81	14	1902	1915	0	0	2 2 2 2 2 2 2 2 2 2 2 2 2 2	28	10
XP_710733_Candida_albicans	81	6	1987	1992	3	45	1 1 15 15 15 2	49	40.8333
XP_710733_Candida_albicans	81	4	2096	2099	0	0	2 2 2 2	8	10
XP_710749_Candida_albicans	81	1	52	52	0	0	1	1	5
XP_710749_Candida_albicans	81	1	208	208	0	0	1	1	5
XP_710786_Candida_albicans	81	10	674	683	0	0	1 1 1 1 1 1 1 1 1 1	10	5
XP_710786_Candida_albicans	81	2	1199	1200	1	9	1 9	10	25
XP_710786_Candida_albicans	81	5	1682	1686	0	0	1 1 1 1 1	5	5
XP_710788_Candida_albicans	81	1	428	428	0	0	1	1	5
XP_710788_Candida_albicans	81	1	553	553	1	20	20	20	100
XP_710788_Candida_albicans	81	2	791	792	0	0	1 1	2	5
XP_710788_Candida_albicans	81	1	797	797	0	0	1	1	5
XP_710791_Candida_albicans	81	24	7	30	4	50	4 4 4 4 4 5 5 20 20 1 1 1 2 2 2 2 2 2 2 2 2 2 2 2	97	20.2083
XP_710791_Candida_albicans	81	21	164	184	0	0	1 1 1 1 1 1 1 1 1 1 1 1 1 1 1 1 1 1 1 1 1	21	5
XP_710791_Candida_albicans	81	3	352	354	2	16	8 4 8	20	33.3333
XP_710791_Candida_albicans	81	1	438	438	0	0	1	1	5
XP_710791_Candida_albicans	81	39	529	567	5	50	16 11 6 8 9 1 1 1 1 1 1 1 1 1 1 1 1 1 1 1 1 1 1 1 1 1 1 1 1 1 1 1 1 1 1 1 1 1 1	84	10.7692
XP_710791_Candida_albicans	81	1	589	589	1	20	20	20	100
XP_710797_Candida_albicans	81	1	592	592	0	0	1	1	5
XP_710797_Candida_albicans	81	3	1144	1146	0	0	4 4 4	12	20
XP_710797_Candida_albicans	81	1	1255	1255	0	0	1	1	5
XP_710797_Candida_albicans	81	2	1302	1303	0	0	2 2	4	10
XP_710797_Candida_albicans	81	3	1419	1421	1	11	11 1 1	13	21.6667
XP_710797_Candida_albicans	81	1	1467	1467	0	0	1	1	5
XP_710797_Candida_albicans	81	1	1482	1482	0	0	3	3	15
XP_710797_Candida_albicans	81	2	1532	1533	2	28	14 14	28	70
XP_710797_Candida_albicans	81	5	1558	1562	0	0	2 2 4 4 3	15	15
XP_710797_Candida_albicans	81	2	1604	1605	0	0	1 1	2	5
XP_710797_Candida_albicans	81	3	1715	1717	0	0	1 1 1	3	5
XP_710797_Candida_albicans	81	1	1745	1745	0	0	1	1	5
XP_710797_Candida_albicans	81	8	1794	1801	0	0	2 2 2 1 1 1 1 2	12	7.5
XP_710797_Candida_albicans	81	1	1814	1814	1	6	6	6	30
XP_710797_Candida_albicans	81	3	1850	1852	0	0	1 1 1	3	5
XP_710797_Candida_albicans	81	1	1946	1946	0	0	1	1	5
XP_710797_Candida_albicans	81	4	2203	2206	0	0	1 1 1 1	4	5
XP_710797_Candida_albicans	81	1	2222	2222	1	19	19	19	95
XP_710797_Candida_albicans	81	1	2278	2278	1	5	5	5	25
XP_710797_Candida_albicans	81	2	2368	2369	0	0	4 4	8	20
XP_710797_Candida_albicans	81	2	2419	2420	2	38	19 19	38	95
XP_710797_Candida_albicans	81	57	2547	2603	43	528	1 11 11 11 17 18 16 17 18 18 18 17 17 18 18 16 16 11 11 11 17 17 17 17 17 17 15 15 15 12 11 8 2 5 5 5 1 1 1 1 1 4 4 4 2 3 3 5 5 5 5 5 5 5 5 5 2	558	48.9474
XP_710800_Candida_albicans	81	1	124	124	0	0	1	1	5
XP_710800_Candida_albicans	81	1	178	178	0	0	3	3	15
XP_710800_Candida_albicans	81	9	184	192	0	0	1 1 1 1 1 1 1 1 1	9	5
XP_710800_Candida_albicans	81	2	199	200	0	0	2 2	4	10
XP_710800_Candida_albicans	81	5	269	273	4	20	3 5 5 5 5	23	23
XP_710800_Candida_albicans	81	4	551	554	0	0	1 1 1 1	4	5
XP_710800_Candida_albicans	81	4	558	561	0	0	1 1 1 1	4	5
XP_710800_Candida_albicans	81	1	686	686	1	16	16	16	80
XP_710800_Candida_albicans	81	6	862	867	0	0	1 1 1 1 1 1	6	5
XP_710800_Candida_albicans	81	2	907	908	0	0	1 1	2	5
XP_710800_Candida_albicans	81	10	911	920	0	0	1 1 1 1 1 1 1 1 1 1	10	5
XP_710802_Candida_albicans	81	1	1183	1183	1	12	12	12	60
XP_710802_Candida_albicans	81	1	1188	1188	1	7	7	7	35
XP_710802_Candida_albicans	81	4	1239	1242	4	72	19 18 18 17	72	90
XP_710802_Candida_albicans	81	5	1438	1442	2	30	18 12 3 2 2	37	37
XP_710805_Candida_albicans	81	7	261	267	3	55	1 1 1 1 19 19 17	59	42.1429
XP_710805_Candida_albicans	81	1	372	372	0	0	4	4	20
XP_710805_Candida_albicans	81	2	581	582	2	36	18 18	36	90
XP_710805_Candida_albicans	81	2	659	660	0	0	1 1	2	5
XP_710806_Candida_albicans	81	3	388	390	3	18	6 6 6	18	30
XP_710806_Candida_albicans	81	7	527	533	6	119	20 20 20 20 20 19 1	120	85.7143
XP_710806_Candida_albicans	81	8	576	583	7	70	11 8 8 8 2 11 12 12	72	45
XP_710806_Candida_albicans	81	2	619	620	0	0	1 2	3	7.5
XP_710806_Candida_albicans	81	10	688	697	9	179	20 20 20 20 20 20 20 20 19 1	180	90
XP_710806_Candida_albicans	81	2	706	707	0	0	1 2	3	7.5
XP_710806_Candida_albicans	81	2	874	875	2	36	16 20	36	90
XP_710806_Candida_albicans	81	15	997	1011	0	0	1 1 1 1 1 1 1 1 1 1 1 1 1 1 1	15	5
XP_710806_Candida_albicans	81	7	1022	1028	6	113	19 20 20 20 17 17 1	114	81.4286
XP_710836_Candida_albicans	81	17	364	380	0	0	1 1 1 1 1 1 1 1 1 1 1 1 1 1 1 1 1	17	5
XP_710836_Candida_albicans	81	38	385	422	0	0	1 1 1 1 1 1 1 1 1 1 1 1 1 1 1 1 1 1 1 1 1 1 1 1 1 1 1 1 1 1 1 1 1 1 1 1 1 1	38	5
XP_710836_Candida_albicans	81	1	917	917	1	15	15	15	75
XP_710836_Candida_albicans	81	2	1935	1936	2	38	19 19	38	95
XP_710845_Candida_albicans	81	1	359	359	0	0	1	1	5
XP_710846_Candida_albicans	81	19	157	175	17	313	20 20 20 20 20 20 20 20 20 5 16 18 20 20 18 16 20 1 1	315	82.8947
XP_710846_Candida_albicans	81	17	374	390	0	0	1 1 1 1 1 1 1 1 1 1 1 1 1 1 1 1 1	17	5
XP_710846_Candida_albicans	81	2	404	405	0	0	1 1	2	5
XP_710846_Candida_albicans	81	1	465	465	0	0	1	1	5
XP_710867_Candida_albicans	81	7	392	398	0	0	3 3 3 3 3 3 3	21	15
XP_710867_Candida_albicans	81	30	402	431	0	0	3 3 3 3 3 3 3 3 3 3 3 3 3 3 3 3 3 3 3 3 2 2 1 1 1 1 1 1 1 1	72	12
XP_710867_Candida_albicans	81	52	445	496	0	0	3 3 3 3 3 3 3 3 3 3 2 2 2 2 2 3 3 3 3 3 3 3 3 3 3 3 3 2 2 2 2 2 2 2 2 2 2 2 2 2 2 2 2 2 2 2 3 3 3 3 3 3	132	12.6923
XP_710867_Candida_albicans	81	53	593	645	31	547	1 1 1 1 1 20 20 19 19 3 20 20 20 20 20 20 1 1 1 1 1 1 15 12 15 15 15 16 16 16 16 20 20 20 4 4 4 4 4 4 3 3 3 3 17 17 17 17 17 17 17 17 17	597	56.3208
XP_710867_Candida_albicans	81	9	722	730	6	100	17 16 17 17 17 16 3 3 2	108	60
XP_710867_Candida_albicans	81	5	969	973	5	96	19 19 20 20 18	96	96
XP_710867_Candida_albicans	81	28	1264	1291	0	0	1 1 1 1 1 1 1 1 1 1 1 1 1 1 1 1 1 1 1 1 1 1 1 1 1 1 1 1	28	5
XP_710867_Candida_albicans	81	2	1306	1307	0	0	1 1	2	5
XP_710867_Candida_albicans	81	32	1350	1381	7	121	2 2 2 2 20 20 20 20 16 16 1 1 1 1 1 1 1 1 1 1 1 1 1 1 1 1 1 1 1 1 1 9	150	23.4375
XP_710867_Candida_albicans	81	1	1398	1398	0	0	2	2	10
XP_710869_Candida_albicans	81	2	150	151	2	39	19 20	39	97.5
XP_710869_Candida_albicans	81	1	318	318	0	0	1	1	5
XP_710869_Candida_albicans	81	3	540	542	2	17	2 7 10	19	31.6667
XP_710869_Candida_albicans	81	6	561	566	0	0	1 1 1 1 1 1	6	5
XP_710869_Candida_albicans	81	1	620	620	1	19	19	19	95
XP_710869_Candida_albicans	81	184	654	837	0	0	1 1 1 1 1 1 1 1 1 3 3 3 3 3 3 3 3 3 1 1 1 1 1 1 1 1 1 1 1 1 1 1 1 1 1 1 1 1 1 1 1 1 1 1 1 1 1 1 1 1 1 1 1 1 1 1 1 1 1 1 1 1 1 1 1 1 1 1 1 1 1 1 1 1 1 1 3 3 3 3 3 3 3 3 1 1 1 1 1 1 1 1 1 1 1 1 1 1 1 1 1 1 1 1 1 1 1 1 1 1 1 1 1 1 1 1 1 1 1 1 1 1 1 1 1 1 1 1 1 1 1 1 1 1 1 1 1 1 1 1 1 1 1 1 1 1 1 1 1 1 1 1 1 1 1 1 1 1 1 1 1 1 1 1 1 1 1 1 1 1 1 1 1 1 1 1 1 1 1 1 1 1 1 1	218	5.92391
XP_710869_Candida_albicans	81	26	927	952	2	10	2 2 2 2 2 2 2 2 2 2 2 2 2 2 4 4 4 4 5 5 2 2 2 2 2 2	66	12.6923
XP_710869_Candida_albicans	81	51	978	1028	0	0	3 3 3 3 3 3 3 3 3 1 1 1 1 3 3 3 3 3 3 3 3 1 1 1 1 1 1 1 1 1 1 1 1 1 1 1 1 1 1 1 1 1 1 1 1 1 1 1 1 1 1	85	8.33333
XP_710869_Candida_albicans	81	50	1310	1359	0	0	1 1 1 1 1 1 1 1 1 1 1 1 1 1 1 1 1 1 1 1 1 1 1 1 1 1 1 1 1 1 1 1 1 1 1 1 1 1 1 1 1 1 1 1 1 1 2 2 2 2	54	5.4
XP_710869_Candida_albicans	81	100	1376	1475	0	0	1 1 1 1 1 1 1 1 1 1 1 1 1 1 1 1 4 4 4 3 1 1 1 1 1 1 1 1 1 1 1 1 1 1 1 1 1 1 1 1 1 1 1 1 1 1 1 1 1 1 1 1 1 1 1 1 1 1 1 1 1 1 1 1 1 1 1 1 1 1 1 1 1 1 1 1 1 1 1 1 1 1 1 1 1 1 1 1 1 1 1 1 1 1 1 1 1 1 1 1	111	5.55
XP_710869_Candida_albicans	81	8	1485	1492	0	0	1 1 1 1 1 1 1 1	8	5
XP_710874_Candida_albicans	81	4	1687	1690	2	20	1 1 9 11	22	27.5
XP_710874_Candida_albicans	81	4	1888	1891	3	57	19 19 19 1	58	72.5
XP_710874_Candida_albicans	81	12	2034	2045	9	127	12 13 13 14 14 14 14 19 14 1 1 1	130	54.1667
XP_710874_Candida_albicans	81	15	2090	2104	14	258	19 19 19 19 19 19 19 18 18 13 2 19 19 19 19	260	86.6667
XP_710874_Candida_albicans	81	1	2336	2336	1	20	20	20	100
XP_710874_Candida_albicans	81	102	2519	2620	80	1021	4 5 5 5 5 5 8 8 13 16 16 19 19 19 19 19 19 12 12 12 15 15 15 15 10 10 11 11 13 7 7 5 5 5 6 15 15 15 17 15 15 14 14 11 7 4 12 11 14 20 20 20 20 20 20 19 4 4 4 4 3 3 4 2 2 2 3 4 5 5 2 2 2 2 5 5 5 5 5 5 5 5 2 3 3 14 14 17 17 17 17 16 16 17 17 17 18 18 18 18 20 1	1085	53.1863
XP_710915_Candida_albicans	81	64	95	158	0	0	1 1 1 1 1 1 1 1 1 1 1 1 1 1 1 1 1 1 1 1 1 1 1 1 1 1 1 1 1 1 1 1 1 1 1 1 1 1 1 1 1 1 1 1 1 1 1 1 1 1 1 1 1 1 1 1 1 1 1 1 1 1 1 1	64	5
XP_710946_Candida_albicans	81	2	476	477	0	0	1 1	2	5
XP_710946_Candida_albicans	81	3	489	491	0	0	1 1 1	3	5
XP_710946_Candida_albicans	81	26	570	595	0	0	1 1 1 1 1 1 1 1 1 1 1 1 1 1 1 1 1 1 1 1 1 1 1 1 1 1	26	5
XP_710946_Candida_albicans	81	2	633	634	0	0	1 1	2	5
XP_710946_Candida_albicans	81	7	637	643	0	0	1 1 1 1 1 1 1	7	5
XP_710946_Candida_albicans	81	2	715	716	0	0	1 1	2	5
XP_710946_Candida_albicans	81	1	765	765	0	0	1	1	5
XP_710946_Candida_albicans	81	4	861	864	0	0	1 1 1 1	4	5
XP_710989_Candida_albicans	81	1	109	109	1	19	19	19	95
XP_710989_Candida_albicans	81	12	607	618	0	0	1 1 1 1 1 1 1 1 1 1 1 1	12	5
XP_710989_Candida_albicans	81	2	627	628	0	0	1 1	2	5
XP_710989_Candida_albicans	81	2	641	642	2	28	9 19	28	70
XP_710998_Candida_albicans	81	1	394	394	0	0	1	1	5
XP_710998_Candida_albicans	81	1	1039	1039	0	0	2	2	10
XP_710998_Candida_albicans	81	5	1046	1050	0	0	1 1 1 1 1	5	5
XP_710998_Candida_albicans	81	10	1068	1077	1	14	3 14 1 1 1 1 1 2 2 2	28	14
XP_710998_Candida_albicans	81	1	1179	1179	1	19	19	19	95
XP_710998_Candida_albicans	81	5	1426	1430	0	0	2 2 2 2 2	10	10
XP_710998_Candida_albicans	81	1	1773	1773	0	0	1	1	5
XP_710998_Candida_albicans	81	575	1802	2376	0	0	1 1 1 1 1 1 1 1 1 1 1 1 1 1 1 1 1 1 1 1 1 1 1 1 1 1 1 1 1 1 1 1 1 1 1 1 1 1 1 1 1 1 1 1 1 1 1 1 1 1 1 1 1 1 1 1 1 1 1 1 1 1 1 1 1 1 1 1 1 1 1 1 1 1 1 1 1 1 1 1 1 1 1 1 1 1 1 1 1 1 1 1 1 1 1 1 1 1 1 1 1 1 1 1 1 1 1 1 1 1 1 1 1 1 1 1 1 1 1 1 1 1 1 1 1 1 1 1 1 1 1 1 1 1 1 1 1 1 1 1 1 1 1 1 1 1 1 1 1 1 1 1 1 1 1 1 1 1 1 1 1 1 1 1 1 1 1 1 1 1 1 1 1 1 1 1 1 1 1 1 1 1 1 1 1 1 1 1 1 1 1 1 1 1 1 1 1 1 1 1…	575	5
XP_710999_Candida_albicans	81	1	200	200	0	0	1	1	5
XP_711006_Candida_albicans	81	4	150	153	4	48	12 12 12 12	48	60
XP_711006_Candida_albicans	81	53	162	214	20	156	2 2 2 2 2 2 2 2 2 2 2 1 1 1 1 1 1 1 1 1 1 1 1 1 1 2 10 10 10 10 11 11 11 11 11 8 6 5 6 6 5 5 4 5 5 5 5 3 3 3 3 3 1	214	20.1887
XP_711006_Candida_albicans	81	19	234	252	0	0	1 1 1 1 1 1 1 1 1 1 1 1 1 1 1 1 1 1 1	19	5
XP_711006_Candida_albicans	81	9	576	584	4	38	1 1 11 11 8 1 1 1 8	43	23.8889
XP_711006_Candida_albicans	81	1	679	679	1	11	11	11	55
XP_711006_Candida_albicans	81	1	729	729	1	11	11	11	55
XP_711006_Candida_albicans	81	2	773	774	0	0	1 1	2	5
XP_711006_Candida_albicans	81	6	809	814	6	66	11 11 11 11 11 11	66	55
XP_711043_Candida_albicans	81	1	445	445	0	0	2	2	10
XP_711043_Candida_albicans	81	6	721	726	5	56	3 9 9 9 9 20	59	49.1667
XP_711044_Candida_albicans	81	1	1220	1220	0	0	1	1	5
XP_711044_Candida_albicans	81	7	1374	1380	7	134	20 19 19 19 19 19 19	134	95.7143
XP_711072_Candida_albicans	81	1	259	259	1	5	5	5	25
XP_711072_Candida_albicans	81	13	347	359	10	82	5 5 3 3 3 9 9 9 10 10 5 10 10	91	35
XP_711072_Candida_albicans	81	1	471	471	0	0	2	2	10
XP_711072_Candida_albicans	81	40	499	538	14	172	11 11 4 4 4 4 4 19 19 18 18 19 1 1 1 1 1 1 1 7 7 5 5 5 3 3 3 3 3 4 4 4 4 4 4 4 4 4 14 14	250	31.25
XP_711072_Candida_albicans	81	7	663	669	0	0	2 1 1 2 2 2 2	12	8.57143
XP_711076_Candida_albicans	81	4	175	178	0	0	1 1 1 1	4	5
XP_711076_Candida_albicans	81	2	223	224	2	40	20 20	40	100
XP_711076_Candida_albicans	81	5	331	335	4	65	2 12 13 20 20	67	67
XP_711076_Candida_albicans	81	5	491	495	3	60	1 2 20 20 20	63	63
XP_711076_Candida_albicans	81	10	615	624	10	167	20 20 14 14 15 18 6 20 20 20	167	83.5
XP_711076_Candida_albicans	81	4	786	789	4	68	8 20 20 20	68	85
XP_711076_Candida_albicans	81	7	870	876	0	0	1 1 1 1 1 1 1	7	5
XP_711078_Candida_albicans	81	1	385	385	1	7	7	7	35
XP_711078_Candida_albicans	81	1	398	398	0	0	1	1	5
XP_711078_Candida_albicans	81	13	471	483	10	140	2 2 15 15 15 15 15 9 20 1 8 15 13	145	55.7692
XP_711078_Candida_albicans	81	1	699	699	0	0	1	1	5
XP_711084_Candida_albicans	81	1	266	266	0	0	1	1	5
XP_711084_Candida_albicans	81	1	360	360	1	7	7	7	35
XP_711084_Candida_albicans	81	2	363	364	2	16	8 8	16	40
XP_711084_Candida_albicans	81	6	519	524	1	18	1 1 1 2 2 18	25	20.8333
XP_711090_Candida_albicans	81	1	244	244	1	19	19	19	95
XP_711091_Candida_albicans	81	1	131	131	0	0	1	1	5
XP_711091_Candida_albicans	81	2	152	153	0	0	1 1	2	5
XP_711097_Candida_albicans	81	1	1582	1582	1	20	20	20	100
XP_711102_Candida_albicans	81	9	112	120	7	91	17 17 5 1 2 17 17 9 9	94	52.2222
XP_711102_Candida_albicans	81	14	201	214	2	21	13 8 2 2 2 1 1 3 3 3 3 3 3 3	50	17.8571
XP_711102_Candida_albicans	81	2	965	966	0	0	1 1	2	5
XP_711102_Candida_albicans	81	2	986	987	0	0	2 2	4	10
XP_711102_Candida_albicans	81	71	1516	1586	0	0	1 1 1 1 1 1 1 1 1 1 1 1 1 1 1 1 1 1 1 1 1 1 1 1 1 1 1 1 1 1 1 1 1 1 1 1 1 1 1 1 1 1 1 1 1 1 1 1 1 1 1 1 1 1 1 1 1 1 1 1 1 1 1 1 1 1 1 1 1 1 1	71	5
XP_711142_Candida_albicans	81	15	671	685	1	13	1 1 1 1 1 1 1 1 1 1 1 13 3 3 2	32	10.6667
XP_711144_Candida_albicans	81	1	198	198	0	0	1	1	5
XP_711144_Candida_albicans	81	5	204	208	0	0	1 3 3 3 3	13	13
XP_711144_Candida_albicans	81	2	321	322	1	20	1 20	21	52.5
XP_711144_Candida_albicans	81	1	435	435	1	5	5	5	25
XP_711152_Candida_albicans	81	53	681	733	5	25	2 2 1 1 1 1 1 1 1 1 1 1 1 1 1 4 4 3 5 5 5 5 5 4 4 1 1 1 1 1 1 1 1 1 1 1 1 1 1 1 1 1 1 1 1 1 1 1 1 1 1 1 1	89	8.39623
XP_711152_Candida_albicans	81	1	1112	1112	1	20	20	20	100
XP_711152_Candida_albicans	81	1	1226	1226	1	20	20	20	100
XP_711152_Candida_albicans	81	2	1309	1310	2	16	8 8	16	40
XP_711164_Candida_albicans	81	1	355	355	1	20	20	20	100
XP_711164_Candida_albicans	81	49	762	810	14	164	3 3 2 1 1 1 1 1 1 1 1 1 1 1 1 1 1 1 1 1 1 14 17 17 14 12 12 7 13 10 9 10 6 8 15 1 1 1 1 1 1 1 1 1 1 1 1 1 1	204	20.8163
XP_711164_Candida_albicans	81	10	951	960	8	66	7 7 5 5 5 3 3 13 13 11	72	36
XP_711164_Candida_albicans	81	36	1035	1070	16	242	20 19 12 13 18 18 6 4 4 4 4 2 2 2 2 1 1 1 2 2 2 2 1 4 4 3 6 6 16 16 16 1 19 19 19 19	290	40.2778
XP_711171_Candida_albicans	81	1	45	45	0	0	2	2	10
XP_711171_Candida_albicans	81	1	124	124	1	5	5	5	25
XP_711171_Candida_albicans	81	1	129	129	0	0	1	1	5
XP_711171_Candida_albicans	81	1	233	233	0	0	1	1	5
XP_711171_Candida_albicans	81	1	381	381	0	0	2	2	10
XP_711171_Candida_albicans	81	2	751	752	0	0	1 1	2	5
XP_711171_Candida_albicans	81	3	805	807	1	20	20 3 3	26	43.3333
XP_711171_Candida_albicans	81	1	815	815	0	0	1	1	5
XP_711171_Candida_albicans	81	3	901	903	0	0	1 1 1	3	5
XP_711171_Candida_albicans	81	3	939	941	1	8	8 1 1	10	16.6667
XP_711171_Candida_albicans	81	2	973	974	0	0	1 1	2	5
XP_711171_Candida_albicans	81	1	1052	1052	1	19	19	19	95
XP_711171_Candida_albicans	81	4	1073	1076	0	0	1 1 1 1	4	5
XP_711202_Candida_albicans	81	1	570	570	1	12	12	12	60
XP_711202_Candida_albicans	81	10	798	807	8	46	7 6 6 6 6 4 3 5 5 5	53	26.5
XP_711202_Candida_albicans	81	5	856	860	5	84	13 13 19 19 20	84	84
XP_711204_Candida_albicans	81	6	150	155	6	55	20 7 7 7 7 7	55	45.8333
XP_711204_Candida_albicans	81	1	448	448	1	5	5	5	25
XP_711209_Candida_albicans	81	1	411	411	1	6	6	6	30
XP_711209_Candida_albicans	81	4	462	465	0	0	2 2 2 2	8	10
XP_711209_Candida_albicans	81	75	480	554	64	881	2 2 2 3 3 3 4 5 20 20 20 20 20 15 20 20 18 19 19 19 19 19 19 19 19 19 2 2 19 19 19 19 19 19 19 19 18 14 14 15 11 11 11 11 11 11 6 4 4 9 9 9 9 9 9 8 7 7 8 8 6 6 6 5 7 7 7 7 11 13 12 15 15 19 19	912	60.8
XP_711209_Candida_albicans	81	1	614	614	0	0	1	1	5
XP_711217_Candida_albicans	81	1	406	406	0	0	1	1	5
XP_711217_Candida_albicans	81	24	527	550	0	0	4 4 4 4 4 4 4 1 3 3 3 4 4 4 4 4 4 4 4 4 4 4 4 4	90	18.75
XP_711217_Candida_albicans	81	4	594	597	0	0	3 3 3 1	10	12.5
XP_711217_Candida_albicans	81	27	888	914	0	0	1 1 1 1 1 1 1 1 1 1 1 1 1 1 1 1 1 1 3 3 3 3 1 1 1 1 1	35	6.48148
XP_711217_Candida_albicans	81	10	957	966	3	30	1 1 1 1 1 1 1 6 12 12	37	18.5
XP_711217_Candida_albicans	81	2	1034	1035	1	8	8 1	9	22.5
XP_711217_Candida_albicans	81	2	1188	1189	0	0	2 2	4	10
XP_711217_Candida_albicans	81	5	1200	1204	0	0	1 1 1 1 1	5	5
XP_711217_Candida_albicans	81	1	1307	1307	0	0	1	1	5
XP_711217_Candida_albicans	81	4	1436	1439	0	0	1 2 2 2	7	8.75
XP_711249_Candida_albicans	81	1	278	278	0	0	1	1	5
XP_711253_Candida_albicans	81	1	1213	1213	0	0	2	2	10
XP_711253_Candida_albicans	81	5	1562	1566	0	0	1 1 1 1 3	7	7
XP_711258_Candida_albicans	81	2	708	709	0	0	1 1	2	5
XP_711258_Candida_albicans	81	51	988	1038	15	117	4 4 3 3 3 3 3 3 3 3 3 3 3 3 3 3 3 3 3 3 2 1 1 1 1 1 1 1 1 1 1 1 1 2 2 2 8 8 7 5 7 7 7 8 9 9 10 10 10 6 6	199	19.5098
XP_711258_Candida_albicans	81	2	1242	1243	2	14	7 7	14	35
XP_711258_Candida_albicans	81	5	1304	1308	0	0	2 2 2 3 3	12	12
XP_711258_Candida_albicans	81	13	1336	1348	0	0	2 2 2 2 2 1 1 1 1 1 1 1 2	19	7.30769
XP_711258_Candida_albicans	81	63	1360	1422	0	0	2 2 2 2 2 2 2 2 2 2 2 2 2 2 2 2 2 2 2 2 2 2 2 2 2 2 2 2 2 2 2 2 2 2 2 2 2 2 2 2 2 2 2 2 2 2 2 2 2 2 2 2 2 2 2 2 2 2 2 2 2 2 2	126	10
XP_711258_Candida_albicans	81	79	1430	1508	0	0	2 2 2 2 2 2 2 2 2 2 2 2 2 2 2 2 2 2 2 2 2 2 2 2 2 2 2 2 2 2 2 2 2 2 2 2 2 2 2 2 2 2 2 2 2 2 2 2 2 2 2 2 2 2 2 2 2 2 2 2 2 2 2 2 2 2 2 2 2 2 2 2 2 2 2 2 2 2 2	158	10
XP_711258_Candida_albicans	81	33	1518	1550	0	0	2 2 2 2 2 2 2 2 2 2 2 2 2 2 2 2 2 2 2 2 4 4 2 2 2 2 2 2 2 2 2 2 2	70	10.6061
XP_711258_Candida_albicans	81	2	1563	1564	1	18	18 2	20	50
XP_711258_Candida_albicans	81	2	1581	1582	0	0	1 1	2	5
XP_711258_Candida_albicans	81	21	1587	1607	0	0	2 2 2 2 2 2 2 2 2 2 2 2 2 2 2 2 2 2 2 2 2	42	10
XP_711258_Candida_albicans	81	14	1612	1625	0	0	2 2 2 2 2 2 2 2 2 2 2 2 2 2	28	10
XP_711261_Candida_albicans	81	1	971	971	0	0	1	1	5
XP_711262_Candida_albicans	81	3	158	160	0	0	1 1 1	3	5
XP_711262_Candida_albicans	81	2	248	249	2	12	6 6	12	30
XP_711262_Candida_albicans	81	10	293	302	1	18	3 3 3 4 18 2 1 1 1 1	37	18.5
XP_711262_Candida_albicans	81	2	370	371	1	5	5 1	6	15
XP_711262_Candida_albicans	81	9	580	588	0	0	1 1 1 1 1 1 1 1 1	9	5
XP_711262_Candida_albicans	81	1	600	600	0	0	1	1	5
XP_711262_Candida_albicans	81	8	763	770	0	0	1 1 1 1 1 1 1 1	8	5
XP_711263_Candida_albicans	81	44	34	77	0	0	1 1 1 1 1 1 1 1 1 1 1 1 1 1 1 1 1 1 1 1 1 1 1 1 1 1 1 1 1 1 1 1 1 1 1 1 1 1 1 1 1 1 1 1	44	5
XP_711263_Candida_albicans	81	6	462	467	0	0	1 1 1 1 1 1	6	5
XP_711264_Candida_albicans	81	4	464	467	0	0	1 1 1 1	4	5
XP_711264_Candida_albicans	81	1	736	736	0	0	1	1	5
XP_711265_Candida_albicans	81	44	48	91	0	0	1 1 1 1 1 1 1 1 1 1 1 1 1 1 1 1 1 1 1 1 1 1 1 1 1 1 1 1 1 1 1 1 1 1 1 1 1 1 1 1 1 1 1 1	44	5
XP_711265_Candida_albicans	81	1	709	709	0	0	1	1	5
XP_711267_Candida_albicans	81	6	450	455	0	0	1 1 1 1 1 1	6	5
XP_711267_Candida_albicans	81	1	722	722	0	0	1	1	5
XP_711295_Candida_albicans	81	23	153	175	0	0	1 1 1 2 2 2 2 2 2 1 1 1 1 1 2 2 2 2 2 2 2 2 2	38	8.26087
XP_711295_Candida_albicans	81	1	222	222	0	0	1	1	5
XP_711295_Candida_albicans	81	3	293	295	0	0	3 2 2	7	11.6667
XP_711295_Candida_albicans	81	12	848	859	8	113	1 1 1 1 19 19 20 20 20 5 5 5	117	48.75
XP_711311_Candida_albicans	81	102	758	859	0	0	1 1 1 1 1 1 1 1 1 1 1 1 1 1 1 1 1 1 1 1 1 1 1 1 1 1 1 1 1 1 1 1 1 1 1 1 1 1 1 1 1 1 1 1 1 1 1 1 1 1 1 1 1 1 1 1 1 1 1 1 1 1 1 1 1 1 1 1 1 1 1 1 1 1 1 1 1 1 1 1 1 1 1 1 1 1 1 1 1 1 1 1 1 1 1 1 1 1 1 1 1 1	102	5
XP_711311_Candida_albicans	81	1	1047	1047	0	0	1	1	5
XP_711323_Candida_albicans	81	1	129	129	1	6	6	6	30
XP_711328_Candida_albicans	81	5	783	787	0	0	1 1 1 1 1	5	5
XP_711330_Candida_albicans	81	2	1312	1313	2	40	20 20	40	100
XP_711330_Candida_albicans	81	4	1366	1369	0	0	1 1 2 2	6	7.5
XP_711330_Candida_albicans	81	1	1521	1521	0	0	1	1	5
XP_711330_Candida_albicans	81	11	1617	1627	11	206	17 12 19 19 19 20 20 20 20 20 20	206	93.6364
XP_711330_Candida_albicans	81	1	1653	1653	0	0	1	1	5
XP_711330_Candida_albicans	81	2	1742	1743	0	0	1 1	2	5
XP_711330_Candida_albicans	81	145	1801	1945	82	934	1 1 1 1 1 1 20 20 20 20 5 5 5 5 5 4 6 3 3 3 3 3 3 3 3 3 3 3 3 3 3 3 3 3 3 3 3 3 3 3 2 2 2 2 2 1 1 1 4 4 4 4 4 4 4 4 4 4 4 4 4 3 3 3 3 9 9 9 9 9 9 9 9 10 10 10 10 10 10 10 10 6 6 6 6 10 10 9 19 19 18 18 16 17 17 17 19 19 18 18 18 18 18 18 2 2 3 15 14 15 14 16 16 18 17 6 6 6 6 6 9 12 20 20 19 2 7 7 7 7 7 7 7 7 6 6 6 6 5 5 2 2 2 2 6	1107	38.1724
XP_711330_Candida_albicans	81	3	2085	2087	0	0	4 3 3	10	16.6667
XP_711339_Candida_albicans	81	3	1084	1086	0	0	1 1 1	3	5
XP_711339_Candida_albicans	81	1	1090	1090	1	9	9	9	45
XP_711339_Candida_albicans	81	9	1181	1189	0	0	1 1 1 1 1 1 1 1 1	9	5
XP_711339_Candida_albicans	81	1	1192	1192	0	0	3	3	15
XP_711348_Candida_albicans	81	56	646	701	12	97	8 9 9 9 8 8 8 8 8 8 8 6 4 4 4 4 4 4 4 4 4 4 4 4 4 3 3 3 3 3 3 3 3 3 3 3 3 3 3 3 3 3 3 3 3 3 3 3 3 3 3 3 3 3 3 3	242	21.6071
XP_711348_Candida_albicans	81	3	1536	1538	1	20	3 1 20	24	40
XP_711348_Candida_albicans	81	1	1560	1560	0	0	1	1	5
XP_711351_Candida_albicans	81	5	96	100	3	36	20 10 6 4 1	41	41
XP_711351_Candida_albicans	81	1	155	155	1	20	20	20	100
XP_711351_Candida_albicans	81	2	195	196	0	0	1 2	3	7.5
XP_711351_Candida_albicans	81	1	245	245	1	19	19	19	95
XP_711351_Candida_albicans	81	17	256	272	15	284	20 20 20 20 20 19 19 20 20 2 3 13 13 20 20 20 20	289	85
XP_711351_Candida_albicans	81	1	447	447	0	0	1	1	5
XP_711351_Candida_albicans	81	2	502	503	1	14	14 1	15	37.5
XP_711356_Candida_albicans	81	1	77	77	0	0	2	2	10
XP_711358_Candida_albicans	81	13	116	128	8	123	19 19 19 3 7 1 1 2 2 11 16 16 16	132	50.7692
XP_711358_Candida_albicans	81	1	246	246	0	0	4	4	20
XP_711358_Candida_albicans	81	1	323	323	0	0	1	1	5
XP_711358_Candida_albicans	81	3	442	444	3	60	20 20 20	60	100
XP_711358_Candida_albicans	81	2	504	505	1	20	1 20	21	52.5
XP_711358_Candida_albicans	81	1	527	527	0	0	4	4	20
XP_711358_Candida_albicans	81	7	750	756	0	0	1 1 1 4 4 3 3	17	12.1429
XP_711358_Candida_albicans	81	7	790	796	1	10	10 2 1 1 1 1 1	17	12.1429
XP_711412_Candida_albicans	81	20	119	138	2	23	1 1 1 1 1 1 1 2 2 2 2 2 2 2 2 2 2 3 11 12	53	13.25
XP_711412_Candida_albicans	81	1	435	435	1	18	18	18	90
XP_711422_Candida_albicans	81	342	452	793	0	0	1 1 1 1 1 1 1 1 1 1 1 1 1 1 1 1 1 1 1 1 1 1 1 1 1 1 1 1 1 1 1 1 1 1 1 1 1 1 1 1 1 1 1 1 1 1 1 1 1 1 1 1 1 1 1 1 1 1 1 1 1 1 1 1 1 1 1 1 1 1 1 1 1 1 1 1 1 1 1 1 1 1 1 1 1 1 1 1 1 1 1 1 1 1 1 1 1 1 1 1 1 1 1 1 1 1 1 1 1 1 1 1 1 1 1 1 1 1 1 1 1 1 1 1 1 1 1 1 1 1 1 1 1 1 1 1 1 1 1 1 1 1 1 1 1 1 1 1 1 1 1 1 1 1 1 1 1 1 1 1 1 1 1 1 1 1 1 1 1 1 1 1 1 1 1 1 1 1 1 1 1 1 1 1 1 1 1 1 1 1 1 1 1 1 1 1 1 1 1 1…	342	5
XP_711422_Candida_albicans	81	52	1024	1075	0	0	1 1 1 1 1 1 1 1 1 1 1 1 1 1 1 1 1 1 1 1 1 1 1 1 1 1 1 1 1 1 1 1 1 1 1 1 1 1 1 1 1 1 1 1 1 1 1 1 1 1 1 1	52	5
XP_711422_Candida_albicans	81	16	1248	1263	1	17	1 1 1 1 1 1 1 1 2 2 17 4 3 3 2 2	43	13.4375
XP_711422_Candida_albicans	81	10	1267	1276	0	0	1 1 1 1 1 1 1 1 1 1	10	5
XP_711422_Candida_albicans	81	8	1502	1509	0	0	1 1 1 1 1 1 1 1	8	5
XP_711422_Candida_albicans	81	82	1717	1798	4	20	2 2 2 4 4 4 4 4 4 5 5 5 5 2 2 3 3 3 3 3 3 1 1 1 1 1 1 1 1 1 1 1 1 1 1 1 1 1 1 1 1 1 1 1 1 1 1 1 1 1 1 1 1 1 1 1 1 1 1 1 1 1 1 1 1 1 1 1 1 1 1 1 1 1 1 1 1 1 1 1 1 1	133	8.10976
XP_711422_Candida_albicans	81	2	1983	1984	0	0	2 2	4	10
XP_711422_Candida_albicans	81	1	2003	2003	0	0	1	1	5
XP_711422_Candida_albicans	81	1	2008	2008	1	5	5	5	25
XP_711422_Candida_albicans	81	13	2270	2282	0	0	1 1 1 1 1 1 1 1 1 1 1 1 1	13	5
XP_711423_Candida_albicans	81	95	581	675	47	351	7 7 7 6 6 6 6 5 5 5 4 4 3 3 3 3 3 3 3 3 3 3 1 1 1 1 1 1 1 1 1 1 1 6 6 6 6 6 2 2 2 2 2 2 2 2 2 2 2 2 2 2 2 2 7 7 7 8 8 8 7 8 8 8 8 7 9 9 9 9 8 8 11 6 6 9 9 8 8 8 7 4 4 4 4 4 4 4 4 4 10 10 10 8 8	468	24.6316
XP_711423_Candida_albicans	81	5	683	687	0	0	1 1 1 1 1	5	5
XP_711423_Candida_albicans	81	2	733	734	2	10	5 5	10	25
XP_711423_Candida_albicans	81	1	782	782	1	8	8	8	40
XP_711423_Candida_albicans	81	26	1060	1085	0	0	1 1 1 1 1 1 1 1 1 1 1 1 1 1 1 1 1 1 1 1 1 1 1 1 1 1	26	5
XP_711423_Candida_albicans	81	2	1156	1157	1	8	8 1	9	22.5
XP_711423_Candida_albicans	81	4	1188	1191	4	32	8 8 8 8	32	40
XP_711423_Candida_albicans	81	1	1195	1195	1	8	8	8	40
XP_711424_Candida_albicans	81	20	954	973	0	0	3 3 3 3 3 3 3 3 3 3 3 3 3 3 3 3 3 3 3 1	58	14.5
XP_711424_Candida_albicans	81	1	1304	1304	0	0	1	1	5
XP_711434_Candida_albicans	81	1	128	128	0	0	1	1	5
XP_711440_Candida_albicans	81	6	674	679	0	0	1 1 2 2 3 3	12	10
XP_711440_Candida_albicans	81	1	841	841	0	0	2	2	10
XP_711440_Candida_albicans	81	18	971	988	0	0	1 1 1 1 1 1 1 1 1 1 1 1 1 1 1 1 1 1	18	5
XP_711440_Candida_albicans	81	1	1052	1052	1	5	5	5	25
XP_711440_Candida_albicans	81	2	1066	1067	0	0	2 3	5	12.5
XP_711440_Candida_albicans	81	1	1382	1382	0	0	1	1	5
XP_711440_Candida_albicans	81	55	1547	1601	36	417	17 17 17 16 15 16 16 15 15 15 13 13 13 11 9 11 12 13 14 13 13 13 13 11 7 7 6 9 9 9 9 3 3 3 3 3 2 2 2 1 1 1 1 1 1 1 6 6 6 6 6 2 2 4 4	457	41.5455
XP_711440_Candida_albicans	81	277	1735	2011	0	0	1 1 1 1 1 1 1 1 1 1 1 1 1 1 1 1 1 1 1 1 1 1 1 1 1 1 1 1 1 1 1 1 1 1 1 1 1 1 1 1 1 1 1 1 1 1 1 1 1 1 1 1 1 1 1 1 1 1 1 1 1 1 1 1 1 1 1 1 1 1 1 1 1 1 1 1 1 1 1 1 1 1 1 1 1 1 1 1 1 1 1 1 1 1 1 1 1 1 1 1 1 1 1 1 1 1 1 1 1 1 1 1 1 1 1 1 1 1 1 1 1 1 1 1 1 1 1 1 1 1 1 1 1 1 1 1 1 1 1 1 1 1 1 1 1 1 1 1 1 1 1 1 1 1 1 1 1 1 1 1 1 1 1 1 1 1 1 1 1 1 1 1 1 1 1 1 1 1 1 1 1 1 1 1 1 1 1 1 1 1 1 1 1 1 1 1 1 1 1 1…	277	5
XP_711443_Candida_albicans	81	1	1408	1408	0	0	1	1	5
XP_711443_Candida_albicans	81	14	1630	1643	2	38	1 1 1 19 19 3 3 4 4 4 3 3 3 2	70	25
XP_711447_Candida_albicans	81	12	500	511	12	82	8 8 8 8 8 7 6 6 6 6 6 5	82	34.1667
XP_711447_Candida_albicans	81	1	965	965	0	0	1	1	5
XP_711447_Candida_albicans	81	957	1137	2093	0	0	1 1 1 1 1 1 2 2 2 2 2 2 2 2 2 2 2 2 2 2 2 2 2 2 2 2 2 2 2 2 2 2 2 2 2 2 2 2 2 2 2 2 2 2 2 2 2 2 2 2 2 2 2 2 2 2 2 2 2 2 2 2 2 2 2 2 2 2 2 2 2 2 2 2 2 2 2 2 2 2 2 2 2 2 2 2 2 2 2 2 2 2 2 2 2 2 2 2 2 2 2 2 2 2 2 2 2 2 2 2 2 2 2 2 2 2 2 2 2 2 2 2 2 2 2 2 2 2 2 2 2 2 2 2 2 2 2 2 2 2 2 2 2 2 2 2 2 2 2 2 2 2 2 2 2 2 2 2 2 2 2 2 2 2 2 2 2 2 2 2 2 2 2 2 2 1 2 2 2 2 2 2 2 2 2 2 2 2 2 2 2 2 2 2 2 2 2 2 2 2…	2174	11.3584
XP_711447_Candida_albicans	81	113	2101	2213	0	0	2 2 2 2 2 2 2 2 2 2 2 2 2 2 2 2 2 2 2 2 2 2 2 2 2 2 2 2 2 2 2 2 2 2 2 2 2 2 2 2 2 2 2 2 2 2 2 2 2 2 2 2 2 2 2 2 3 3 3 3 3 3 3 3 3 3 3 3 3 3 3 3 3 3 3 3 3 3 3 3 3 3 3 3 3 3 3 3 3 3 3 3 3 3 3 3 3 3 3 3 3 3 3 3 3 3 3 3 3 3 3 3 3	283	12.5221
XP_711449_Candida_albicans	81	11	141	151	0	0	1 1 1 1 1 1 1 1 1 1 1	11	5
XP_711450_Candida_albicans	81	4	71	74	0	0	1 1 1 1	4	5
XP_711450_Candida_albicans	81	1	423	423	0	0	1	1	5
XP_711450_Candida_albicans	81	7	656	662	4	80	20 20 20 20 1 1 1	83	59.2857
XP_711450_Candida_albicans	81	16	765	780	3	46	3 3 15 15 16 1 1 1 1 1 1 1 1 1 1 1	63	19.6875
XP_711450_Candida_albicans	81	6	791	796	0	0	2 1 1 1 1 1	7	5.83333
XP_711472_Candida_albicans	81	105	316	420	0	0	2 2 2 2 2 2 2 2 2 2 2 2 2 2 2 2 2 2 2 2 2 2 2 2 2 2 2 2 2 2 2 2 2 2 2 2 2 2 2 2 2 2 2 2 2 2 2 2 2 2 2 2 2 2 2 2 2 2 2 2 2 2 2 2 2 2 2 2 2 2 2 2 2 2 2 2 2 2 2 2 2 2 2 2 2 2 2 2 2 2 2 2 2 2 2 2 2 2 2 2 2 2 1 1 1	207	9.85714
XP_711472_Candida_albicans	81	7	431	437	4	20	5 5 5 5 2 2 1	25	17.8571
XP_711472_Candida_albicans	81	2	480	481	2	38	19 19	38	95
XP_711472_Candida_albicans	81	2	880	881	2	22	11 11	22	55
XP_711472_Candida_albicans	81	6	906	911	6	82	20 19 18 11 9 5	82	68.3333
XP_711472_Candida_albicans	81	1	968	968	1	13	13	13	65
XP_711478_Candida_albicans	81	12	272	283	11	128	7 8 3 19 12 11 12 12 8 13 13 13	131	54.5833
XP_711478_Candida_albicans	81	1	682	682	0	0	1	1	5
XP_711478_Candida_albicans	81	16	718	733	5	75	14 11 14 16 20 3 3 2 2 2 2 2 2 2 2 2	99	30.9375
XP_711478_Candida_albicans	81	4	927	930	2	40	2 4 20 20	46	57.5
XP_711478_Candida_albicans	81	1	937	937	1	20	20	20	100
XP_711478_Candida_albicans	81	10	996	1005	6	80	6 6 2 2 2 2 11 19 19 19	88	44
XP_711550_Candida_albicans	81	1	472	472	1	20	20	20	100
XP_711550_Candida_albicans	81	1	487	487	0	0	1	1	5
XP_711550_Candida_albicans	81	1	798	798	1	20	20	20	100
XP_711561_Candida_albicans	81	3	305	307	3	47	15 16 16	47	78.3333
XP_711561_Candida_albicans	81	1	360	360	0	0	1	1	5
XP_711561_Candida_albicans	81	3	413	415	0	0	3 3 1	7	11.6667
XP_711567_Candida_albicans	81	449	67	515	0	0	1 1 1 1 1 1 1 1 1 1 1 1 1 1 1 1 1 1 1 1 1 1 1 1 1 1 1 1 1 1 1 1 1 1 1 1 1 1 1 1 1 1 1 1 1 1 1 1 1 1 1 1 1 1 1 1 1 1 1 1 1 1 1 1 1 1 1 1 1 1 1 1 1 1 1 1 1 1 1 1 1 1 1 1 1 1 1 1 1 1 1 1 1 1 1 1 1 1 1 1 1 1 1 1 1 1 1 1 1 1 1 1 1 1 1 1 1 1 1 1 1 1 1 1 1 1 1 1 1 1 1 1 1 1 1 1 1 1 1 1 1 1 1 1 1 1 1 1 1 1 1 1 1 1 1 1 1 1 1 1 1 1 1 1 1 1 1 1 1 1 1 1 1 1 1 1 1 1 1 1 1 1 1 1 1 1 1 1 1 1 1 1 1 1 1 1 1 1 1 1…	449	5
XP_711567_Candida_albicans	81	584	530	1113	0	0	1 1 1 1 1 1 1 1 1 1 1 1 1 1 1 1 1 1 1 1 1 1 1 1 1 1 1 1 1 1 1 1 1 1 1 1 1 1 1 1 1 1 1 1 1 1 1 1 1 1 1 1 1 1 1 1 1 1 1 1 1 1 1 1 1 1 1 1 1 1 1 1 1 1 1 1 1 1 1 1 1 1 1 1 1 1 1 1 1 1 1 1 1 1 1 1 1 1 1 1 1 1 1 1 1 1 1 1 1 1 1 1 1 1 1 1 1 1 1 1 1 1 1 1 1 1 1 1 1 1 1 1 1 1 1 1 1 1 1 1 1 1 1 1 1 1 1 1 1 1 1 1 1 1 1 1 1 1 1 1 1 1 1 1 1 1 1 1 1 1 1 1 1 1 1 1 1 1 1 1 1 1 1 1 1 1 1 1 1 1 1 1 1 1 1 1 1 1 1 1…	584	5
XP_711567_Candida_albicans	81	54	1219	1272	18	110	7 7 7 11 7 7 5 5 5 5 5 5 5 4 5 6 6 6 6 4 4 4 4 4 3 3 2 1 1 1 1 1 2 2 2 2 2 2 2 2 2 2 2 2 2 1 1 1 1 1 1 2 2 2	185	17.1296
XP_711567_Candida_albicans	81	1	1274	1274	1	18	18	18	90
XP_711567_Candida_albicans	81	13	1351	1363	3	16	2 2 2 2 2 2 2 2 2 2 5 5 6	36	13.8462
XP_711567_Candida_albicans	81	8	1365	1372	4	66	17 17 17 15 1 1 1 1	70	43.75
XP_711567_Candida_albicans	81	2	1383	1384	0	0	1 1	2	5
XP_711574_Candida_albicans	81	3	166	168	1	15	2 2 15	19	31.6667
XP_711574_Candida_albicans	81	1	451	451	0	0	2	2	10
XP_711574_Candida_albicans	81	2	484	485	2	24	12 12	24	60
XP_711574_Candida_albicans	81	2	519	520	2	28	14 14	28	70
XP_711574_Candida_albicans	81	3	604	606	0	0	2 2 2	6	10
XP_711574_Candida_albicans	81	2	619	620	0	0	2 3	5	12.5
XP_711574_Candida_albicans	81	12	650	661	3	18	6 4 6 6 1 1 1 1 1 1 1 1	30	12.5
XP_711574_Candida_albicans	81	13	696	708	0	0	1 1 1 1 2 2 2 2 2 1 1 1 1	18	6.92308
XP_711574_Candida_albicans	81	2	735	736	0	0	1 1	2	5
XP_711574_Candida_albicans	81	1	752	752	0	0	1	1	5
XP_711574_Candida_albicans	81	29	776	804	3	35	14 13 8 1 1 1 1 1 1 1 1 1 1 1 1 1 1 1 1 1 1 1 1 1 1 1 1 1 1	61	10.5172
XP_711574_Candida_albicans	81	6	925	930	0	0	2 2 2 2 2 1	11	9.16667
XP_711574_Candida_albicans	81	2	949	950	0	0	2 2	4	10
XP_711574_Candida_albicans	81	1	983	983	1	16	16	16	80
XP_711574_Candida_albicans	81	1	1066	1066	0	0	1	1	5
XP_711675_Candida_albicans	81	10	130	139	0	0	1 1 1 1 1 1 1 2 2 2	13	6.5
XP_711675_Candida_albicans	81	6	272	277	1	13	13 3 3 1 1 1	22	18.3333
XP_711675_Candida_albicans	81	1	942	942	0	0	1	1	5
XP_711675_Candida_albicans	81	1	1075	1075	0	0	1	1	5
XP_711675_Candida_albicans	81	1	1092	1092	0	0	1	1	5
XP_711679_Candida_albicans	81	5	178	182	0	0	1 1 1 1 1	5	5
XP_711680_Candida_albicans	81	2	79	80	2	28	14 14	28	70
XP_711680_Candida_albicans	81	3	155	157	2	40	1 20 20	41	68.3333
XP_711680_Candida_albicans	81	4	277	280	1	10	10 1 1 1	13	16.25
XP_711680_Candida_albicans	81	7	342	348	4	48	12 12 12 12 1 1 1	51	36.4286
XP_711681_Candida_albicans	81	10	718	727	0	0	1 1 1 1 1 2 2 2 2 2	15	7.5
XP_711681_Candida_albicans	81	1	779	779	0	0	1	1	5
XP_711681_Candida_albicans	81	1	813	813	0	0	4	4	20
XP_711681_Candida_albicans	81	30	830	859	3	53	17 18 18 1 1 1 1 1 1 1 1 1 1 1 1 1 1 1 1 1 1 1 1 1 1 1 1 1 1 1	80	13.3333
XP_711681_Candida_albicans	81	3	862	864	0	0	1 1 1	3	5
XP_711681_Candida_albicans	81	1	881	881	0	0	2	2	10
XP_711681_Candida_albicans	81	1	898	898	1	13	13	13	65
XP_711681_Candida_albicans	81	1	992	992	0	0	1	1	5
XP_711681_Candida_albicans	81	6	1331	1336	0	0	1 1 1 1 1 1	6	5
XP_711681_Candida_albicans	81	342	1387	1728	13	65	1 2 2 2 2 2 2 2 2 2 2 2 2 2 2 2 2 2 2 5 5 5 5 5 5 5 4 4 4 2 2 2 2 2 2 2 2 2 2 2 2 2 2 2 2 2 2 2 2 2 2 2 2 2 2 2 2 2 2 2 2 2 2 2 2 2 2 2 2 2 2 2 2 2 2 2 2 2 2 2 2 2 2 2 2 2 2 2 2 2 2 3 3 3 2 2 2 2 2 2 2 2 2 2 2 2 2 2 2 2 2 2 2 2 2 2 2 2 2 2 2 2 2 2 2 2 2 2 2 2 2 2 2 2 2 2 2 2 2 2 2 2 2 2 2 2 2 2 2 2 2 2 2 2 2 2 2 2 2 2 2 5 5 3 3 5 5 5 5 2 2 2 2 2 2 2 2 2 2 2 2 2 2 2 2 2 2 2 2 2 2 2 2 2 2 2 2 2 2 2…	733	10.7164
XP_711681_Candida_albicans	81	2	1731	1732	0	0	3 3	6	15
XP_711681_Candida_albicans	81	1	1744	1744	0	0	1	1	5
XP_711682_Candida_albicans	81	263	268	530	0	0	1 1 1 1 1 1 1 1 1 1 1 1 1 1 1 1 1 1 1 1 1 1 1 1 1 1 1 1 1 1 1 1 1 1 1 1 1 1 1 1 1 1 1 1 1 1 1 1 1 1 1 1 1 1 1 1 1 1 1 1 1 1 1 1 1 1 1 1 1 1 1 1 1 1 1 1 1 1 1 1 1 1 1 1 1 1 1 1 1 1 1 1 1 1 1 1 1 1 1 1 1 1 1 1 1 1 1 1 1 1 1 1 1 1 1 1 1 1 1 1 1 1 1 1 1 1 1 1 1 1 1 1 1 1 1 1 1 1 1 1 1 1 1 1 1 1 1 1 1 1 1 1 1 1 1 1 1 1 1 1 1 1 1 1 1 1 1 1 1 1 1 1 1 1 1 1 1 1 1 1 1 1 1 1 1 1 1 1 1 1 1 1 1 1 1 1 1 1 1 1…	263	5
XP_711695_Candida_albicans	81	11	536	546	0	0	1 1 1 1 1 1 1 1 1 1 1	11	5
XP_711695_Candida_albicans	81	3	630	632	0	0	3 3 3	9	15
XP_711695_Candida_albicans	81	20	646	665	0	0	1 1 1 1 1 1 1 1 1 1 1 1 1 1 1 1 1 1 1 1	20	5
XP_711695_Candida_albicans	81	1	784	784	1	19	19	19	95
XP_711695_Candida_albicans	81	1	881	881	1	20	20	20	100
XP_711695_Candida_albicans	81	25	957	981	0	0	1 2 2 2 2 2 2 2 2 2 2 2 2 2 2 2 2 2 2 2 2 2 2 2 2	49	9.8
XP_711698_Candida_albicans	81	3	2314	2316	1	9	1 1 9	11	18.3333
XP_711704_Candida_albicans	81	48	1395	1442	12	157	15 10 8 8 5 9 9 1 1 1 1 1 1 1 1 1 1 1 1 17 18 18 20 20 1 1 1 1 1 2 2 2 2 2 2 2 2 2 2 2 2 2 2 2 2 2 2 2	212	22.0833
XP_711704_Candida_albicans	81	42	1603	1644	0	0	2 2 2 2 2 2 2 2 2 2 1 1 2 2 2 2 2 2 2 2 2 2 2 2 2 2 2 2 2 2 2 2 2 2 2 2 2 1 1 1 1 1	77	9.16667
XP_711704_Candida_albicans	81	2	1670	1671	1	19	19 1	20	50
XP_711704_Candida_albicans	81	7	1746	1752	2	10	5 5 3 3 1 1 1	19	13.5714
XP_711706_Candida_albicans	81	2	202	203	0	0	4 4	8	20
XP_711706_Candida_albicans	81	1	261	261	1	20	20	20	100
XP_711714_Candida_albicans	81	2	1460	1461	0	0	1 1	2	5
XP_711714_Candida_albicans	81	23	1495	1517	3	39	2 1 1 1 1 1 1 1 1 1 1 1 1 1 1 1 1 2 4 4 13 12 14	67	14.5652
XP_711715_Candida_albicans	81	3	298	300	0	0	1 1 1	3	5
XP_711715_Candida_albicans	81	2	392	393	0	0	1 1	2	5
XP_711715_Candida_albicans	81	274	496	769	92	945	6 6 6 6 6 6 6 6 6 6 6 6 6 6 6 6 6 6 6 6 6 7 7 7 7 3 3 1 1 1 1 1 1 1 1 1 1 1 1 1 1 1 1 1 1 1 1 1 1 1 1 1 1 1 1 1 1 1 1 1 1 1 1 1 1 1 7 7 7 4 5 5 5 5 5 4 4 4 4 4 4 16 15 13 14 14 16 16 16 16 16 16 16 16 13 13 16 17 17 17 11 11 11 11 11 12 12 12 11 11 11 17 18 18 12 17 17 17 17 18 17 17 17 17 4 4 3 3 3 3 3 3 3 1 1 1 1 1 1 1 1 1 1 2 2 2 2 3 4 4 4 4 3 3 3 3 3 3 3 3 3 3 3 2 4 4 4 4 4 4 1 1 4 3 4 4 4 4 …	1418	25.8759
XP_711715_Candida_albicans	81	2	789	790	0	0	1 1	2	5
XP_711715_Candida_albicans	81	5	1080	1084	0	0	1 1 1 1 1	5	5
XP_711715_Candida_albicans	81	2	1265	1266	0	0	1 1	2	5
XP_711723_Candida_albicans	81	4	705	708	4	40	13 11 10 6	40	50
XP_711723_Candida_albicans	81	2	726	727	0	0	1 1	2	5
XP_711723_Candida_albicans	81	20	822	841	0	0	2 2 1 1 1 1 1 1 1 1 1 1 1 1 1 1 1 1 1 1	22	5.5
XP_711723_Candida_albicans	81	12	902	913	9	102	2 6 15 16 15 9 3 3 6 6 12 17	110	45.8333
XP_711723_Candida_albicans	81	60	937	996	19	233	5 5 10 10 12 11 12 11 11 6 1 1 1 1 1 1 1 1 1 1 1 1 1 1 1 2 2 2 2 2 2 2 2 1 1 1 1 1 1 1 1 1 1 1 1 2 2 4 10 10 10 18 18 19 19 19 17 1 1 1	287	23.9167
XP_711728_Candida_albicans	81	11	138	148	0	0	1 1 1 1 1 1 1 1 1 1 1	11	5
XP_711728_Candida_albicans	81	27	157	183	11	218	4 2 1 1 1 1 1 1 1 1 1 3 3 3 3 3 20 20 20 19 19 20 20 20 20 20 20	248	45.9259
XP_711728_Candida_albicans	81	20	221	240	10	159	16 15 13 12 13 18 18 18 18 18 2 1 1 1 1 1 1 1 1 1	170	42.5
XP_711728_Candida_albicans	81	4	546	549	3	35	3 14 13 8	38	47.5
XP_711728_Candida_albicans	81	20	645	664	15	167	1 6 6 6 6 6 6 6 6 6 19 16 20 20 19 19 1 1 1 1	172	43
XP_711728_Candida_albicans	81	26	710	735	16	157	3 3 3 3 3 3 4 4 4 5 7 7 10 8 8 10 9 9 11 10 9 10 9 4 17 18	191	36.7308
XP_711728_Candida_albicans	81	2	760	761	0	0	1 1	2	5
XP_711728_Candida_albicans	81	10	765	774	3	27	3 3 3 3 3 3 3 9 9 9	48	24
XP_711728_Candida_albicans	81	2	814	815	2	40	20 20	40	100
XP_711728_Candida_albicans	81	2	845	846	2	14	7 7	14	35
XP_711728_Candida_albicans	81	1	874	874	0	0	1	1	5
XP_711728_Candida_albicans	81	1	896	896	0	0	4	4	20
XP_711728_Candida_albicans	81	5	1013	1017	0	0	1 2 2 2 2	9	9
XP_711728_Candida_albicans	81	5	1103	1107	5	100	20 20 20 20 20	100	100
XP_711728_Candida_albicans	81	5	1276	1280	4	78	2 18 20 20 20	80	80
XP_711732_Candida_albicans	81	9	125	133	7	111	20 20 20 20 20 6 5 4 3	118	65.5556
XP_711732_Candida_albicans	81	1	170	170	0	0	1	1	5
XP_711732_Candida_albicans	81	15	222	236	11	181	1 1 1 17 15 13 11 14 16 19 18 18 20 20 1	185	61.6667
XP_711732_Candida_albicans	81	2	323	324	2	20	5 15	20	50
XP_711738_Candida_albicans	81	3	663	665	0	0	1 1 1	3	5
XP_711738_Candida_albicans	81	4	695	698	4	67	19 19 14 15	67	83.75
XP_711738_Candida_albicans	81	1	776	776	1	8	8	8	40
XP_711738_Candida_albicans	81	6	969	974	5	84	15 17 17 17 18 1	85	70.8333
XP_711738_Candida_albicans	81	5	1034	1038	5	91	19 18 18 18 18	91	91
XP_711738_Candida_albicans	81	4	1113	1116	4	68	17 17 17 17	68	85
XP_711771_Candida_albicans	81	16	689	704	7	116	1 1 20 20 2 13 12 13 19 1 1 1 1 1 1 19	126	39.375
XP_711771_Candida_albicans	81	95	722	816	67	946	19 20 20 20 20 20 19 19 18 14 11 11 4 4 3 3 3 3 4 4 4 4 4 11 18 18 18 17 17 12 12 12 12 12 12 12 10 10 10 10 10 8 7 7 8 8 8 8 8 8 8 8 1 1 1 1 1 1 1 1 1 1 1 1 12 13 13 14 14 19 20 20 20 20 19 17 15 16 16 18 18 7 3 3 7 7 18 18 1 1 1 18 18 20 19	1007	53
XP_711771_Candida_albicans	81	16	863	878	3	16	6 5 5 4 2 2 2 2 2 2 2 2 3 3 1 1	44	13.75
XP_711771_Candida_albicans	81	35	944	978	0	0	2 1 1 1 1 1 1 1 1 1 1 1 1 1 1 1 1 1 1 1 1 1 1 1 1 1 1 1 1 1 1 1 1 1 1	36	5.14286
XP_711773_Candida_albicans	81	1	269	269	0	0	1	1	5
XP_711773_Candida_albicans	81	1	363	363	1	7	7	7	35
XP_711773_Candida_albicans	81	2	366	367	2	16	8 8	16	40
XP_711773_Candida_albicans	81	4	548	551	0	0	1 2 2 2	7	8.75
XP_711775_Candida_albicans	81	48	535	582	0	0	1 1 1 1 1 1 1 1 1 1 1 1 1 1 1 1 1 1 1 1 1 1 1 1 1 1 1 1 1 1 1 1 1 1 1 1 1 1 1 1 1 1 1 1 1 1 1 1	48	5
XP_711775_Candida_albicans	81	6	634	639	2	20	3 5 15 1 1 1	26	21.6667
XP_711775_Candida_albicans	81	38	684	721	0	0	1 1 1 1 1 1 1 1 1 1 1 1 1 1 1 1 1 1 1 1 1 1 1 1 1 1 1 1 1 1 1 1 1 1 1 1 1 1	38	5
XP_711775_Candida_albicans	81	2	1301	1302	2	34	17 17	34	85
XP_711775_Candida_albicans	81	3	1338	1340	0	0	1 1 1	3	5
XP_711775_Candida_albicans	81	31	1396	1426	21	227	11 10 4 3 2 2 2 2 2 7 8 8 8 7 10 10 10 2 10 6 6 15 15 15 16 16 13 13 13 2 2	250	40.3226
XP_711775_Candida_albicans	81	16	1708	1723	0	0	1 1 1 1 1 1 1 1 1 1 1 1 1 1 1 1	16	5
XP_711775_Candida_albicans	81	1	1732	1732	0	0	3	3	15
XP_711775_Candida_albicans	81	4	1740	1743	0	0	1 1 1 1	4	5
XP_711775_Candida_albicans	81	16	2085	2100	0	0	1 1 1 1 1 1 1 1 1 1 1 1 1 1 1 1	16	5
XP_711775_Candida_albicans	81	10	2269	2278	0	0	2 2 2 2 2 2 2 2 2 2	20	10
XP_711775_Candida_albicans	81	2	2297	2298	0	0	2 2	4	10
XP_711777_Candida_albicans	81	8	251	258	7	133	19 19 19 19 19 19 19 4	137	85.625
XP_711777_Candida_albicans	81	1	481	481	1	9	9	9	45
XP_711779_Candida_albicans	81	1	595	595	1	20	20	20	100
XP_711779_Candida_albicans	81	1	692	692	0	0	1	1	5
XP_711781_Candida_albicans	81	5	400	404	2	20	1 1 1 10 10	23	23
XP_711781_Candida_albicans	81	5	433	437	0	0	1 1 1 1 1	5	5
XP_711781_Candida_albicans	81	9	766	774	9	104	16 16 15 13 14 6 6 9 9	104	57.7778
XP_711781_Candida_albicans	81	16	811	826	5	25	5 5 5 5 5 4 4 4 4 4 4 1 1 1 1 1	54	16.875
XP_711781_Candida_albicans	81	10	1007	1016	0	0	1 1 1 1 1 1 1 1 1 1	10	5
XP_711781_Candida_albicans	81	58	1106	1163	42	574	19 19 19 19 19 19 19 19 8 8 8 8 8 7 9 20 20 20 20 19 3 3 3 3 3 3 5 5 5 5 2 10 11 11 11 9 13 14 15 11 13 14 14 15 13 17 19 18 19 1 1 1 1 1 1 1 1 1	603	51.9828
XP_711781_Candida_albicans	81	26	1168	1193	15	261	4 4 20 20 20 20 20 20 20 16 13 13 16 16 15 16 16 2 2 2 2 2 2 2 2 2	287	55.1923
XP_711833_Candida_albicans	81	1	319	319	0	0	2	2	10
XP_711833_Candida_albicans	81	29	349	377	0	0	1 1 1 1 1 1 1 1 1 1 1 1 1 1 1 1 1 1 1 1 1 1 1 1 1 1 1 1 4	32	5.51724
XP_711833_Candida_albicans	81	9	441	449	1	20	20 3 3 3 3 3 3 2 2	42	23.3333
XP_711833_Candida_albicans	81	1	502	502	1	20	20	20	100
XP_711833_Candida_albicans	81	6	505	510	3	43	5 4 2 4 19 19	53	44.1667
XP_711833_Candida_albicans	81	2	592	593	2	32	19 13	32	80
XP_711833_Candida_albicans	81	26	619	644	15	276	3 3 3 3 3 2 2 16 18 14 14 19 19 1 1 1 1 20 19 17 20 20 20 20 20 20	299	57.5
XP_711835_Candida_albicans	81	3	230	232	0	0	1 1 1	3	5
XP_711835_Candida_albicans	81	2	365	366	0	0	1 1	2	5
XP_711842_Candida_albicans	81	25	316	340	12	104	4 4 4 4 4 4 4 4 4 4 4 4 4 5 6 6 6 6 11 11 11 11 11 8 12	156	31.2
XP_711842_Candida_albicans	81	66	357	422	66	503	14 11 11 11 11 11 10 10 10 13 12 12 12 11 11 11 11 11 7 7 7 7 7 7 7 7 7 7 7 7 7 7 7 7 7 7 7 7 7 7 7 7 7 7 7 7 7 7 5 5 5 5 5 5 5 5 5 5 5 5 5 5 5 5 5 5	503	38.1061
XP_711842_Candida_albicans	81	5	555	559	5	79	16 16 16 16 15	79	79
XP_711842_Candida_albicans	81	63	589	651	18	138	11 11 2 2 2 2 3 3 4 6 6 5 6 6 8 8 8 8 8 8 8 1 1 1 1 1 1 1 1 1 1 1 1 1 1 1 1 1 1 1 1 1 1 1 1 1 1 1 1 1 1 1 1 2 2 2 2 2 2 10 7 7 7	200	15.873
XP_711842_Candida_albicans	81	263	760	1022	135	1216	17 16 15 15 15 15 1 1 1 2 2 2 2 2 2 2 2 2 11 11 11 11 11 11 11 9 9 9 9 2 1 1 1 1 1 1 1 1 1 1 1 1 1 1 1 1 1 1 1 1 1 1 1 1 1 1 1 1 1 1 1 1 6 7 7 7 7 6 6 5 5 5 5 4 5 6 7 8 8 8 8 8 3 3 3 3 3 3 2 1 1 1 1 1 1 2 3 3 2 2 2 2 2 12 12 11 11 11 11 11 11 7 6 7 8 9 3 3 11 11 11 11 11 11 11 11 11 11 11 11 11 11 10 10 10 9 9 1 1 1 1 1 1 1 1 1 1 1 1 1 1 2 2 2 2 2 2 2 2 2 2 2 4 4 4 4 4 4 4 4 4 4 4 4 4 4 4 4 4 4 3…	1480	28.1369
XP_711842_Candida_albicans	81	12	1170	1181	0	0	1 1 1 1 1 1 1 1 1 1 1 1	12	5
XP_711842_Candida_albicans	81	1	1472	1472	1	17	17	17	85
XP_711842_Candida_albicans	81	3	1520	1522	0	0	1 1 1	3	5
XP_711842_Candida_albicans	81	1	1545	1545	1	17	17	17	85
XP_711842_Candida_albicans	81	4	1557	1560	0	0	1 1 1 1	4	5
XP_711842_Candida_albicans	81	23	1568	1590	6	63	1 1 1 1 1 1 1 1 1 1 1 1 5 2 2 3 4 4 10 12 12 12 12	90	19.5652
XP_711842_Candida_albicans	81	2	1619	1620	2	34	17 17	34	85
XP_711842_Candida_albicans	81	12	1657	1668	6	35	5 4 4 2 2 4 4 5 5 6 7 7	55	22.9167
XP_711858_Candida_albicans	81	2	248	249	2	40	20 20	40	100
XP_711858_Candida_albicans	81	8	526	533	7	111	4 7 18 17 17 18 18 16	115	71.875
XP_711859_Candida_albicans	81	7	403	409	1	11	11 2 1 1 1 1 1	18	12.8571
XP_711859_Candida_albicans	81	1	496	496	0	0	1	1	5
XP_711859_Candida_albicans	81	1	702	702	0	0	4	4	20
XP_711859_Candida_albicans	81	9	718	726	0	0	1 1 1 1 1 1 1 1 1	9	5
XP_711860_Candida_albicans	81	18	109	126	0	0	1 1 1 1 1 1 1 1 1 1 1 1 1 1 1 1 1 1	18	5
XP_711860_Candida_albicans	81	3	134	136	0	0	2 2 2	6	10
XP_711860_Candida_albicans	81	86	159	244	74	910	2 2 2 2 2 19 19 19 19 19 2 2 2 2 2 11 5 5 5 5 5 5 5 5 5 9 12 18 17 17 17 14 3 3 7 7 17 18 18 19 19 20 20 20 20 20 20 20 20 20 19 19 19 18 14 7 7 7 11 11 11 11 11 11 10 10 9 9 8 9 10 10 10 10 10 10 9 9 8 6 6 6 9 9 9 8	936	54.4186
XP_711860_Candida_albicans	81	15	753	767	3	36	13 13 10 2 2 1 1 1 1 2 2 2 2 2 1	55	18.3333
XP_711860_Candida_albicans	81	1	1063	1063	0	0	1	1	5
XP_711860_Candida_albicans	81	5	1687	1691	5	87	20 20 20 19 8	87	87
XP_711860_Candida_albicans	81	1	1707	1707	0	0	1	1	5
XP_711864_Candida_albicans	81	4	133	136	0	0	1 1 1 1	4	5
XP_711864_Candida_albicans	81	24	513	536	11	192	2 2 2 2 2 2 2 2 2 7 19 19 1 1 1 19 19 19 14 19 19 19 19 2	215	44.7917
XP_711864_Candida_albicans	81	1	584	584	0	0	1	1	5
XP_711864_Candida_albicans	81	6	895	900	0	0	2 1 1 1 1 1	7	5.83333
XP_711864_Candida_albicans	81	1	969	969	0	0	1	1	5
XP_711864_Candida_albicans	81	5	1137	1141	4	56	14 14 14 14 4	60	60
XP_711864_Candida_albicans	81	2	1429	1430	0	0	1 2	3	7.5
XP_711864_Candida_albicans	81	2	1505	1506	0	0	1 1	2	5
XP_711864_Candida_albicans	81	2	1551	1552	0	0	1 1	2	5
XP_711864_Candida_albicans	81	12	1603	1614	8	136	18 18 17 16 16 16 16 19 1 1 1 1	140	58.3333
XP_711864_Candida_albicans	81	2	1722	1723	2	10	5 5	10	25
XP_711864_Candida_albicans	81	13	1816	1828	4	46	19 14 8 5 4 4 3 3 3 3 3 3 3	75	28.8462
XP_711864_Candida_albicans	81	6	2065	2070	0	0	1 1 1 1 1 1	6	5
XP_711864_Candida_albicans	81	20	2272	2291	0	0	1 1 1 1 1 1 1 1 1 1 1 1 1 1 1 1 1 1 1 1	20	5
XP_711864_Candida_albicans	81	4	2417	2420	0	0	1 1 1 1	4	5
XP_711864_Candida_albicans	81	3	2769	2771	1	18	18 3 3	24	40
XP_711864_Candida_albicans	81	1	3364	3364	0	0	1	1	5
XP_711864_Candida_albicans	81	247	3669	3915	0	0	1 1 1 1 1 1 1 1 1 1 1 1 1 1 1 1 1 1 1 1 1 1 1 1 1 1 1 1 1 1 1 1 1 1 1 1 1 1 1 1 1 1 1 1 1 1 1 1 1 1 1 1 1 1 1 1 1 1 1 1 1 1 1 1 1 1 1 1 1 1 1 1 1 1 1 1 1 1 1 1 1 1 1 1 1 1 1 1 1 1 1 1 1 1 1 1 1 1 1 1 1 1 1 1 1 1 1 1 1 1 1 1 1 1 1 1 1 1 1 1 1 1 1 1 1 1 1 1 1 1 1 1 1 1 1 1 1 1 1 1 1 1 1 1 1 1 1 1 1 1 1 1 1 1 1 1 1 1 1 1 1 1 1 1 1 1 1 1 1 1 1 1 1 1 1 1 1 1 1 1 1 1 1 1 1 1 1 1 1 1 1 1 1 1 1 1 1 1 1 1…	247	5
XP_711869_Candida_albicans	81	22	433	454	11	151	1 1 1 1 1 1 1 1 13 13 13 13 13 2 2 2 16 12 12 15 15 16	165	37.5
XP_711869_Candida_albicans	81	4	629	632	4	71	17 18 18 18	71	88.75
XP_711869_Candida_albicans	81	1	648	648	0	0	1	1	5
XP_711869_Candida_albicans	81	2	668	669	0	0	1 1	2	5
XP_711869_Candida_albicans	81	2	677	678	2	14	7 7	14	35
XP_711869_Candida_albicans	81	3	848	850	0	0	1 1 1	3	5
XP_711869_Candida_albicans	81	3	1046	1048	0	0	1 1 1	3	5
XP_711869_Candida_albicans	81	4	1087	1090	0	0	1 1 1 1	4	5
XP_711869_Candida_albicans	81	2	1108	1109	0	0	1 1	2	5
XP_711869_Candida_albicans	81	1	1171	1171	0	0	1	1	5
XP_711875_Candida_albicans	81	24	85	108	16	133	4 5 5 7 6 6 5 6 6 6 6 1 1 1 1 1 5 2 2 15 9 9 18 19	146	30.4167
XP_711875_Candida_albicans	81	33	227	259	5	43	11 9 9 7 7 3 3 3 2 2 3 3 3 3 3 3 3 3 3 3 3 3 2 2 2 1 1 2 2 2 2 2 1	111	16.8182
XP_711875_Candida_albicans	81	3	346	348	0	0	1 1 1	3	5
XP_711875_Candida_albicans	81	3	382	384	3	21	6 6 9	21	35
XP_711875_Candida_albicans	81	3	397	399	3	37	19 9 9	37	61.6667
XP_711875_Candida_albicans	81	8	427	434	3	37	1 1 1 1 2 12 12 13	43	26.875
XP_711875_Candida_albicans	81	2	493	494	0	0	1 1	2	5
XP_711875_Candida_albicans	81	1	507	507	0	0	1	1	5
XP_711875_Candida_albicans	81	1	514	514	1	19	19	19	95
XP_711875_Candida_albicans	81	6	601	606	6	120	20 20 20 20 20 20	120	100
XP_711875_Candida_albicans	81	39	742	780	15	263	20 20 20 20 20 20 18 1 1 1 1 1 1 1 1 1 1 1 1 1 1 1 1 1 1 1 1 1 1 11 11 13 15 15 20 20 20 1 1	287	36.7949
XP_711875_Candida_albicans	81	3	794	796	2	40	1 20 20	41	68.3333
XP_711875_Candida_albicans	81	22	824	845	22	437	20 20 20 20 20 20 20 20 20 20 20 20 20 20 19 19 19 20 20 20 20 20	437	99.3182
XP_711875_Candida_albicans	81	2	851	852	2	40	20 20	40	100
XP_711875_Candida_albicans	81	87	919	1005	0	0	2 2 2 2 2 2 2 2 2 2 2 2 2 2 2 2 2 2 2 2 2 2 2 2 2 2 2 2 2 2 2 2 2 2 2 2 2 2 2 2 2 2 2 2 2 2 2 3 1 1 1 1 1 1 1 1 1 1 1 1 1 1 1 1 1 1 1 1 1 1 1 1 1 1 1 1 1 1 1 1 3 3 3 3 3 3 3	150	8.62069
XP_711875_Candida_albicans	81	17	1058	1074	14	238	20 20 13 13 13 16 16 1 1 1 13 19 15 20 20 20 20	241	70.8824
XP_711875_Candida_albicans	81	5	1083	1087	3	60	1 1 20 20 20	62	62
XP_711875_Candida_albicans	81	1	1266	1266	0	0	1	1	5
XP_711875_Candida_albicans	81	19	1269	1287	0	0	1 1 1 1 1 1 1 1 1 2 2 2 2 2 2 2 1 2 2	28	7.36842
XP_711876_Candida_albicans	81	18	56	73	0	0	2 2 2 2 2 2 2 1 1 1 1 1 1 1 1 1 1 1	25	6.94444
XP_711876_Candida_albicans	81	1	139	139	0	0	1	1	5
XP_711876_Candida_albicans	81	1	274	274	1	20	20	20	100
XP_711878_Candida_albicans	81	3	242	244	0	0	1 1 1	3	5
XP_711883_Candida_albicans	81	1	173	173	0	0	1	1	5
XP_711883_Candida_albicans	81	2	350	351	2	40	20 20	40	100
XP_711887_Candida_albicans	81	4	597	600	3	34	1 7 7 20	35	43.75
XP_711887_Candida_albicans	81	26	649	674	11	153	9 7 7 6 1 2 2 2 1 1 1 1 1 1 1 1 1 1 1 19 18 17 15 17 18 20	171	32.8846
XP_711887_Candida_albicans	81	40	713	752	17	157	19 8 8 8 8 7 8 8 2 2 2 2 2 2 2 2 2 2 2 2 2 2 2 4 4 4 5 5 5 6 10 10 12 12 18 1 1 1 1 1	204	25.5
XP_711887_Candida_albicans	81	16	826	841	4	59	11 16 16 16 1 1 1 1 1 1 1 1 1 1 1 1	71	22.1875
XP_711893_Candida_albicans	81	13	2423	2435	9	61	6 6 6 6 6 6 5 5 3 3 1 1 15	69	26.5385
XP_711894_Candida_albicans	81	1	1082	1082	0	0	1	1	5
XP_711894_Candida_albicans	81	3	1382	1384	3	42	19 7 16	42	70
XP_711969_Candida_albicans	81	2	478	479	2	40	20 20	40	100
XP_711972_Candida_albicans	81	1	557	557	0	0	1	1	5
XP_711972_Candida_albicans	81	19	635	653	1	18	18 1 1 1 1 1 1 1 1 1 1 1 1 1 1 1 1 1 1	36	9.47368
XP_711972_Candida_albicans	81	1	1044	1044	1	8	8	8	40
XP_711972_Candida_albicans	81	3	1156	1158	3	60	20 20 20	60	100
XP_711972_Candida_albicans	81	12	1173	1184	9	177	1 1 1 19 19 19 20 20 20 20 20 20	180	75
XP_711972_Candida_albicans	81	3	1206	1208	0	0	2 2 2	6	10
XP_711973_Candida_albicans	81	11	855	865	3	19	1 1 1 1 2 2 2 2 6 6 7	31	14.0909
XP_711973_Candida_albicans	81	2	1069	1070	2	40	20 20	40	100
XP_711973_Candida_albicans	81	3	1130	1132	3	60	20 20 20	60	100
XP_711973_Candida_albicans	81	7	1170	1176	7	135	20 20 19 20 20 20 16	135	96.4286
XP_711973_Candida_albicans	81	9	1296	1304	8	139	1 20 20 19 19 19 14 14 14	140	77.7778
XP_711988_Candida_albicans	81	82	302	383	67	1016	19 19 19 19 19 19 19 19 19 14 18 17 17 17 9 8 6 13 18 19 19 18 18 7 7 6 6 6 14 9 9 17 1 1 1 1 1 1 1 10 10 10 12 11 11 5 5 5 4 16 18 19 19 19 19 19 19 19 10 19 18 19 19 19 19 19 19 16 17 2 1 1 1 1 1 3 19 19 19 19 19 18	1037	63.2317
XP_711988_Candida_albicans	81	3	761	763	2	40	1 20 20	41	68.3333
XP_711988_Candida_albicans	81	21	769	789	11	209	1 1 1 1 1 1 1 1 1 1 11 19 19 20 20 20 20 20 20 20 20	219	52.1429
XP_711988_Candida_albicans	81	2	810	811	2	40	20 20	40	100
XP_711988_Candida_albicans	81	8	841	848	8	133	20 20 20 20 19 20 6 8	133	83.125
XP_711988_Candida_albicans	81	27	889	915	25	471	18 20 20 9 9 20 1 1 16 19 20 20 20 20 20 20 20 20 20 20 20 20 20 20 20 20 20	473	87.5926
XP_711988_Candida_albicans	81	16	1263	1278	5	95	1 1 1 1 1 1 18 19 19 19 20 1 1 1 1 1	106	33.125
XP_711988_Candida_albicans	81	1	1433	1433	0	0	1	1	5
XP_711988_Candida_albicans	81	12	1554	1565	4	21	1 1 5 5 5 1 1 1 1 1 1 6	29	12.0833
XP_711988_Candida_albicans	81	13	1568	1580	5	31	7 7 6 6 5 4 4 3 1 1 1 1 1	47	18.0769
XP_712023_Candida_albicans	81	46	229	274	0	0	1 1 1 1 1 1 1 1 1 1 1 1 1 1 1 1 1 1 1 1 1 1 1 1 1 2 2 2 2 2 2 2 2 2 2 2 3 3 3 3 3 3 3 3 3 3	77	8.36957
XP_712023_Candida_albicans	81	8	280	287	0	0	1 1 1 1 1 1 1 1	8	5
XP_712024_Candida_albicans	81	18	269	286	8	117	3 3 3 16 16 18 17 16 13 13 8 2 1 1 1 1 1 1	134	37.2222
XP_712024_Candida_albicans	81	6	288	293	4	74	19 19 18 18 2 2	78	65
XP_712024_Candida_albicans	81	18	485	502	14	192	20 19 19 19 18 5 5 5 3 3 3 3 17 18 17 13 9 8	204	56.6667
XP_712024_Candida_albicans	81	21	594	614	20	340	3 6 12 18 18 18 18 15 19 19 19 19 19 18 10 18 18 19 19 19 19	343	81.6667
XP_712027_Candida_albicans	81	1	253	253	1	20	20	20	100
XP_712027_Candida_albicans	81	2	605	606	2	40	20 20	40	100
XP_712090_Candida_albicans	81	12	516	527	0	0	1 1 1 1 1 1 1 1 1 1 2 2	14	5.83333
XP_712090_Candida_albicans	81	2	724	725	0	0	1 1	2	5
XP_712090_Candida_albicans	81	3	730	732	0	0	1 1 1	3	5
XP_712090_Candida_albicans	81	1	768	768	0	0	2	2	10
XP_712097_Candida_albicans	81	40	784	823	39	273	7 7 7 7 7 7 7 7 7 7 7 7 7 7 7 7 7 7 7 7 7 7 7 7 7 7 1 7 7 7 7 7 7 7 7 7 7 7 7 7	274	34.25
XP_712097_Candida_albicans	81	2	857	858	0	0	1 1	2	5
XP_712097_Candida_albicans	81	8	1105	1112	0	0	1 1 1 1 1 1 1 1	8	5
XP_712097_Candida_albicans	81	17	1193	1209	11	193	1 1 1 1 1 1 10 14 18 18 19 19 18 20 19 18 20	199	58.5294
XP_712097_Candida_albicans	81	2	1222	1223	0	0	1 1	2	5
XP_712097_Candida_albicans	81	5	1287	1291	5	69	19 19 19 6 6	69	69
XP_712097_Candida_albicans	81	4	1320	1323	4	80	20 20 20 20	80	100
XP_712097_Candida_albicans	81	5	1357	1361	3	60	1 1 20 20 20	62	62
XP_712097_Candida_albicans	81	7	1369	1375	0	0	1 1 1 1 1 1 1	7	5
XP_712097_Candida_albicans	81	18	1426	1443	10	146	2 9 13 17 17 17 17 16 16 17 7 2 2 2 2 3 3 2	164	45.5556
XP_712097_Candida_albicans	81	5	1975	1979	3	57	20 19 18 2 1	60	60
XP_712097_Candida_albicans	81	22	1993	2014	13	131	19 19 12 12 9 9 9 1 1 2 7 7 7 7 4 4 4 7 7 3 3 3	156	35.4545
XP_712097_Candida_albicans	81	20	2028	2047	9	66	11 11 7 7 7 5 7 6 5 2 2 2 2 2 2 2 1 1 1 1	84	21
XP_712097_Candida_albicans	81	3	2802	2804	2	38	19 19 2	40	66.6667
XP_712097_Candida_albicans	81	3	2902	2904	1	12	12 1 1	14	23.3333
XP_712097_Candida_albicans	81	8	3011	3018	0	0	1 1 1 1 1 1 1 1	8	5
XP_712097_Candida_albicans	81	37	3129	3165	1	6	6 3 3 2 2 2 2 2 3 3 3 3 3 3 3 3 3 3 3 3 3 2 2 2 1 1 1 1 1 1 1 1 1 1 1 1 1	80	10.8108
XP_712097_Candida_albicans	81	12	3171	3182	1	12	12 3 3 3 1 1 1 1 1 1 1 1	29	12.0833
XP_712097_Candida_albicans	81	1	3313	3313	0	0	1	1	5
XP_712097_Candida_albicans	81	2	3423	3424	0	0	1 1	2	5
XP_712097_Candida_albicans	81	1	3426	3426	0	0	2	2	10
XP_712097_Candida_albicans	81	16	3454	3469	0	0	1 1 1 1 1 2 2 2 2 2 2 2 2 2 2 2	27	8.4375
XP_712097_Candida_albicans	81	14	3476	3489	0	0	2 2 2 2 2 2 2 2 2 2 2 2 2 2	28	10
XP_712097_Candida_albicans	81	27	3501	3527	0	0	2 2 2 2 2 2 2 2 2 2 2 2 2 2 2 2 2 2 2 2 2 2 2 2 2 2 2	54	10
XP_712097_Candida_albicans	81	27	3530	3556	0	0	2 2 2 2 2 2 2 2 2 2 2 2 2 2 2 2 2 2 2 2 2 2 2 2 2 2 2	54	10
XP_712097_Candida_albicans	81	26	3560	3585	1	19	19 2 2 2 2 2 2 2 2 2 2 2 2 2 2 2 2 2 2 2 2 2 2 2 2 2	69	13.2692
XP_712097_Candida_albicans	81	70	3611	3680	0	0	2 2 2 2 2 2 2 2 2 2 2 2 2 2 2 2 2 2 2 2 2 2 2 2 2 2 2 2 2 2 2 2 2 2 2 2 2 2 2 2 2 2 2 2 2 2 2 2 2 2 2 2 2 2 2 2 2 2 2 4 4 4 4 4 4 4 2 2 2 2	154	11
XP_712107_Candida_albicans	81	7	6	12	0	0	4 4 4 4 4 4 4	28	20
XP_712107_Candida_albicans	81	14	309	322	2	24	14 10 4 4 2 2 2 2 2 2 1 1 1 1	48	17.1429
XP_712107_Candida_albicans	81	7	330	336	3	42	1 1 18 18 2 4 6	50	35.7143
XP_712108_Candida_albicans	81	9	285	293	0	0	1 1 1 1 1 1 1 1 1	9	5
XP_712108_Candida_albicans	81	6	299	304	0	0	1 1 1 1 1 1	6	5
XP_712108_Candida_albicans	81	3	375	377	1	19	19 1 1	21	35
XP_712108_Candida_albicans	81	9	408	416	0	0	1 1 1 1 1 1 1 1 1	9	5
XP_712108_Candida_albicans	81	13	515	527	4	31	9 8 8 6 3 3 3 3 3 3 3 2 1	55	21.1538
XP_712108_Candida_albicans	81	1	569	569	1	20	20	20	100
XP_712108_Candida_albicans	81	6	601	606	4	80	1 1 20 20 20 20	82	68.3333
XP_712108_Candida_albicans	81	1	618	618	1	20	20	20	100
XP_712108_Candida_albicans	81	2	652	653	2	37	19 18	37	92.5
XP_712108_Candida_albicans	81	9	663	671	8	160	20 20 20 20 20 20 20 20 2	162	90
XP_712108_Candida_albicans	81	39	892	930	26	426	20 20 20 20 17 10 9 10 7 8 1 2 2 2 2 2 1 1 1 1 1 1 1 18 18 13 12 12 16 16 20 20 20 20 20 20 20 20 20	444	56.9231
XP_712108_Candida_albicans	81	5	1193	1197	5	69	8 9 16 17 19	69	69
XP_712139_Candida_albicans	81	71	541	611	0	0	1 1 1 1 1 1 1 1 1 1 1 1 1 1 1 1 1 1 1 1 1 1 1 1 1 1 1 1 1 1 1 1 1 1 1 1 1 1 1 1 1 1 1 1 1 1 1 1 1 1 1 1 1 1 1 1 1 1 1 1 1 1 1 1 1 1 1 1 1 1 1	71	5
XP_712139_Candida_albicans	81	2	864	865	0	0	2 2	4	10
XP_712139_Candida_albicans	81	1	879	879	0	0	2	2	10
XP_712139_Candida_albicans	81	2	1121	1122	0	0	2 2	4	10
XP_712139_Candida_albicans	81	8	1253	1260	0	0	1 1 1 1 2 2 2 2	12	7.5
XP_712139_Candida_albicans	81	4	1421	1424	0	0	2 2 2 2	8	10
XP_712144_Candida_albicans	81	200	48	247	2	38	2 1 1 1 1 1 1 1 1 1 1 1 1 1 1 1 1 1 1 1 1 1 1 1 1 1 1 1 1 1 1 1 1 1 1 1 1 1 1 1 1 1 1 1 1 1 1 1 1 1 1 1 1 1 1 1 1 1 1 1 1 1 1 1 1 1 1 1 1 1 1 1 1 1 1 1 1 1 1 1 1 1 1 1 1 1 1 1 1 1 1 1 1 1 1 1 1 1 1 1 1 1 1 1 1 1 1 1 1 1 1 1 1 1 1 1 1 1 1 1 1 1 1 1 1 1 1 1 1 1 1 1 1 1 1 1 1 1 1 1 1 1 1 1 1 1 1 1 1 1 1 1 1 1 1 1 1 1 1 1 1 1 1 1 1 1 1 1 1 1 1 1 1 1 1 1 1 1 1 1 1 1 1 1 1 1 1 1 1 1 1 1 1 1 19 19 1 1 1…	238	5.95
XP_712144_Candida_albicans	81	47	251	297	0	0	1 1 1 1 1 1 1 1 1 1 1 1 1 1 1 1 1 1 1 1 1 1 1 1 1 1 1 1 1 1 1 1 1 1 1 1 1 1 1 1 1 1 1 1 1 1 1	47	5
XP_712144_Candida_albicans	81	1	844	844	1	20	20	20	100
XP_712144_Candida_albicans	81	2	859	860	0	0	1 1	2	5
XP_712144_Candida_albicans	81	1	1049	1049	1	17	17	17	85
XP_712150_Candida_albicans	81	1	1770	1770	1	20	20	20	100
XP_712150_Candida_albicans	81	16	1986	2001	12	104	1 1 1 1 6 6 6 6 6 15 14 10 10 10 7 8	108	33.75
XP_712150_Candida_albicans	81	4	2065	2068	3	57	19 19 19 1	58	72.5
XP_712154_Candida_albicans	81	1	45	45	0	0	1	1	5
XP_712154_Candida_albicans	81	1	93	93	0	0	1	1	5
XP_712158_Candida_albicans	81	15	171	185	15	191	11 11 16 16 16 16 16 16 9 15 15 11 6 7 10	191	63.6667
XP_712158_Candida_albicans	81	2	314	315	0	0	1 1	2	5
XP_712158_Candida_albicans	81	1	443	443	1	8	8	8	40
XP_712158_Candida_albicans	81	31	675	705	19	241	8 16 16 16 16 16 15 15 15 15 15 15 15 13 13 6 5 6 5 4 4 4 4 1 2 2 2 2 2 2 2	272	43.871
XP_712158_Candida_albicans	81	5	755	759	1	5	1 1 4 4 5	15	15
XP_712235_Candida_albicans	81	38	177	214	5	57	9 8 6 4 4 4 17 17 1 1 1 1 1 1 1 1 1 1 1 1 1 1 1 1 1 1 1 1 1 1 1 1 1 1 1 1 1 1	99	13.0263
XP_712235_Candida_albicans	81	15	554	568	0	0	1 1 1 1 1 1 1 1 1 1 1 1 1 1 1	15	5
XP_712235_Candida_albicans	81	20	935	954	8	58	2 2 2 2 2 2 2 2 2 3 3 3 5 5 6 6 6 6 12 12	85	21.25
XP_712236_Candida_albicans	81	1	146	146	0	0	1	1	5
XP_712236_Candida_albicans	81	46	203	248	34	502	11 6 6 6 2 2 2 2 2 2 4 4 12 12 12 11 11 12 12 12 12 10 7 2 2 2 2 14 18 18 17 15 16 19 19 19 19 19 19 19 19 20 20 20 20 20	530	57.6087
XP_712236_Candida_albicans	81	1	294	294	0	0	1	1	5
XP_712236_Candida_albicans	81	1	321	321	0	0	3	3	15
XP_712236_Candida_albicans	81	37	482	518	29	445	3 20 20 20 20 20 1 1 1 1 1 1 19 19 19 19 18 18 18 16 14 14 15 15 5 4 5 5 7 7 7 5 20 20 20 20 20	458	61.8919
XP_712236_Candida_albicans	81	1	591	591	1	20	20	20	100
XP_712236_Candida_albicans	81	4	629	632	0	0	1 1 1 1	4	5
XP_712236_Candida_albicans	81	1	671	671	0	0	3	3	15
XP_712236_Candida_albicans	81	7	748	754	0	0	4 1 1 1 1 2 3	13	9.28571
XP_712236_Candida_albicans	81	34	858	891	33	605	1 17 17 18 19 19 18 18 20 20 20 20 20 20 15 15 15 8 18 17 11 20 20 20 20 20 20 20 20 20 20 20 20 20	606	89.1176
XP_712236_Candida_albicans	81	16	935	950	7	133	2 2 2 2 2 1 1 3 4 18 15 20 20 20 20 20	152	47.5
XP_712236_Candida_albicans	81	11	1064	1074	7	121	4 16 20 20 20 20 20 5 4 4 3	136	61.8182
XP_712236_Candida_albicans	81	1	1096	1096	1	20	20	20	100
XP_712236_Candida_albicans	81	5	1154	1158	0	0	3 3 3 3 4	16	16
XP_712251_Candida_albicans	81	1	577	577	0	0	1	1	5
XP_712251_Candida_albicans	81	3	797	799	0	0	1 1 1	3	5
XP_712303_Candida_albicans	81	156	156	311	99	947	1 1 1 1 1 1 1 1 1 1 1 1 1 1 1 1 1 1 1 1 1 1 1 1 1 1 2 2 2 2 2 2 2 9 9 9 7 7 8 7 8 9 9 9 9 9 9 9 9 9 7 7 7 7 7 7 7 7 7 7 7 7 8 8 8 8 8 8 8 7 7 7 7 7 7 7 7 7 6 6 6 6 6 6 6 6 6 7 7 7 7 10 10 10 10 10 11 11 11 11 11 11 11 11 11 12 12 12 12 12 12 12 11 11 14 14 13 14 14 13 13 13 13 14 1 1 1 1 1 1 1 1 1 1 18 18 18 18 13 14 1 2 2 2 2 14 14 2 1 1 1 1 1 1 1 1	1016	32.5641
XP_712303_Candida_albicans	81	26	1139	1164	10	67	6 6 6 6 6 1 1 1 1 1 1 1 1 1 1 1 1 1 1 1 1 6 6 7 7 11	83	15.9615
XP_712308_Candida_albicans	81	20	268	287	10	178	17 15 8 1 1 1 1 1 20 20 18 20 20 20 20 1 1 1 1 1	188	47
XP_712308_Candida_albicans	81	1	483	483	1	20	20	20	100
XP_712308_Candida_albicans	81	77	587	663	67	1052	2 3 16 15 17 19 20 20 20 20 19 20 20 20 20 19 16 16 18 17 12 12 8 8 7 8 8 5 4 9 9 9 9 9 4 2 16 16 16 16 19 19 20 20 20 15 19 14 14 19 17 18 17 14 13 13 13 13 12 2 2 2 2 1 18 18 18 16 17 20 16 20 19 12 20 20 20	1076	69.8701
XP_712308_Candida_albicans	81	2	796	797	2	40	20 20	40	100
XP_712308_Candida_albicans	81	4	806	809	4	70	20 20 15 15	70	87.5
XP_712308_Candida_albicans	81	2	1064	1065	0	0	2 4	6	15
XP_712311_Candida_albicans	81	1	257	257	0	0	1	1	5
XP_712311_Candida_albicans	81	1	703	703	1	6	6	6	30
XP_712313_Candida_albicans	81	4	546	549	0	0	2 2 2 2	8	10
XP_712313_Candida_albicans	81	30	764	793	0	0	2 2 2 2 2 2 2 2 1 1 1 1 1 1 1 1 1 1 1 2 2 2 2 2 2 2 2 2 2 1	48	8
XP_712313_Candida_albicans	81	130	847	976	1	18	18 3 3 3 3 1 1 1 1 1 1 1 1 1 1 1 1 1 1 1 1 1 1 1 1 1 1 1 1 1 1 1 1 1 1 1 1 1 1 1 1 1 1 1 1 1 1 1 1 1 1 1 1 1 1 1 1 1 1 1 1 1 1 1 1 1 1 1 1 1 1 1 1 1 1 1 1 1 1 1 1 1 1 1 1 1 1 1 1 1 1 1 1 1 1 1 1 1 1 1 1 1 1 1 1 1 1 1 1 1 1 1 1 1 1 1 1 1 1 1 1 1 1 1 1 1 1 1 1 1	155	5.96154
XP_712313_Candida_albicans	81	112	1224	1335	54	582	8 8 8 6 2 2 2 2 2 2 2 2 1 1 1 1 1 1 1 1 1 1 1 10 10 11 10 10 11 12 12 14 15 15 15 15 15 16 16 16 16 16 16 16 16 10 10 9 9 12 12 12 12 14 14 14 10 10 10 9 7 7 7 6 6 6 6 6 6 6 5 5 9 1 1 1 1 1 1 1 1 1 1 1 1 1 1 1 1 1 1 1 1 1 1 1 1 1 1 1 1 1 1 1 1 1 1 1 1 1 1 1	648	28.9286
XP_712313_Candida_albicans	81	78	1513	1590	0	0	2 2 2 2 1 2 2 2 2 2 2 2 2 2 2 2 2 2 2 2 2 2 2 2 2 2 2 2 2 2 2 2 2 2 2 1 1 1 2 2 2 2 2 2 2 2 2 2 1 2 2 2 2 2 2 2 2 2 2 2 2 2 2 1 1 1 2 2 2 2 2 2 2 2 2 2 2 2	148	9.48718
XP_712313_Candida_albicans	81	8	1680	1687	0	0	2 2 2 2 2 2 2 2	16	10
XP_712313_Candida_albicans	81	9	1711	1719	0	0	1 1 1 1 1 1 1 1 1	9	5
XP_712313_Candida_albicans	81	1	1774	1774	1	13	13	13	65
XP_712316_Candida_albicans	81	3	21	23	0	0	1 1 1	3	5
XP_712316_Candida_albicans	81	4	84	87	0	0	1 1 1 1	4	5
XP_712316_Candida_albicans	81	3	233	235	0	0	1 1 1	3	5
XP_712316_Candida_albicans	81	2	245	246	0	0	1 1	2	5
XP_712316_Candida_albicans	81	1	427	427	0	0	1	1	5
XP_712316_Candida_albicans	81	4	609	612	0	0	3 4 4 4	15	18.75
XP_712318_Candida_albicans	81	1	2008	2008	0	0	4	4	20
XP_712320_Candida_albicans	81	1	444	444	1	20	20	20	100
XP_712320_Candida_albicans	81	1	518	518	1	5	5	5	25
XP_712320_Candida_albicans	81	10	651	660	10	200	20 20 20 20 20 20 20 20 20 20	200	100
XP_712320_Candida_albicans	81	1	827	827	1	20	20	20	100
XP_712320_Candida_albicans	81	11	836	846	10	155	17 19 20 19 19 19 19 9 9 2 5	157	71.3636
XP_712320_Candida_albicans	81	1	859	859	1	20	20	20	100
XP_712320_Candida_albicans	81	16	895	910	5	81	1 11 1 1 1 1 1 1 1 1 1 1 11 19 20 20	92	28.75
XP_712320_Candida_albicans	81	4	950	953	4	79	20 20 20 19	79	98.75
XP_712320_Candida_albicans	81	5	967	971	5	93	13 20 20 20 20	93	93
XP_712320_Candida_albicans	81	1	979	979	1	20	20	20	100
XP_712320_Candida_albicans	81	1	1019	1019	1	20	20	20	100
XP_712320_Candida_albicans	81	2	1121	1122	1	20	1 20	21	52.5
XP_712320_Candida_albicans	81	1	1150	1150	1	20	20	20	100
XP_712320_Candida_albicans	81	1	1219	1219	1	20	20	20	100
XP_712320_Candida_albicans	81	3	1246	1248	3	60	20 20 20	60	100
XP_712320_Candida_albicans	81	7	1252	1258	5	81	2 11 13 19 19 19 1	84	60
XP_712320_Candida_albicans	81	8	1380	1387	8	154	19 19 19 20 20 19 19 19	154	96.25
XP_712320_Candida_albicans	81	1	1481	1481	1	20	20	20	100
XP_712320_Candida_albicans	81	2	1598	1599	1	20	1 20	21	52.5
XP_712320_Candida_albicans	81	271	1645	1915	0	0	1 1 1 1 1 1 1 1 1 1 1 1 1 1 1 1 1 1 1 1 1 1 1 1 1 1 1 1 1 1 1 1 1 1 1 1 1 1 1 1 1 1 1 1 1 1 1 1 1 1 1 1 1 1 1 1 1 1 1 1 1 1 1 1 1 1 1 1 1 1 1 1 1 1 1 1 1 1 1 1 1 1 1 1 1 1 1 1 1 1 1 1 1 1 1 1 1 1 1 1 1 1 1 1 1 1 1 1 1 1 1 1 1 1 1 1 1 1 1 1 1 1 1 1 1 1 1 1 1 1 1 1 1 1 1 1 1 1 1 1 1 1 1 1 1 1 1 1 1 1 1 1 1 1 1 1 1 1 1 1 1 1 1 1 1 1 1 1 1 1 1 1 1 1 1 1 1 1 1 1 1 1 1 1 1 1 1 1 1 1 1 1 1 1 1 1 1 1 1 1…	271	5
XP_712320_Candida_albicans	81	43	1922	1964	0	0	1 1 1 1 1 1 1 1 1 1 1 1 1 1 1 1 1 1 1 1 1 1 1 1 1 1 1 1 1 1 1 1 1 1 1 1 1 1 1 1 1 1 1	43	5
XP_712333_Candida_albicans	81	2	80	81	0	0	1 1	2	5
XP_712333_Candida_albicans	81	2	198	199	0	0	1 1	2	5
XP_712333_Candida_albicans	81	4	300	303	1	15	2 2 2 15	21	26.25
XP_712333_Candida_albicans	81	3	449	451	0	0	1 1 1	3	5
XP_712348_Candida_albicans	81	1	418	418	0	0	1	1	5
XP_712348_Candida_albicans	81	1	433	433	1	5	5	5	25
XP_712403_Candida_albicans	81	60	100	159	5	75	3 11 16 16 16 16 2 2 2 2 2 2 2 2 2 2 2 2 2 2 2 2 2 2 2 2 2 2 2 2 2 2 2 2 2 2 2 2 2 2 2 2 2 2 2 2 2 2 2 2 2 2 2 2 2 2 2 2 2 1	185	15.4167
XP_712403_Candida_albicans	81	1	284	284	1	12	12	12	60
XP_712403_Candida_albicans	81	3	527	529	0	0	1 1 1	3	5
XP_712413_Candida_albicans	81	2	1685	1686	2	40	20 20	40	100
XP_712413_Candida_albicans	81	5	1740	1744	5	100	20 20 20 20 20	100	100
XP_712413_Candida_albicans	81	1	1908	1908	0	0	1	1	5
XP_712421_Candida_albicans	81	1	418	418	0	0	2	2	10
XP_712421_Candida_albicans	81	7	472	478	7	115	14 13 18 19 19 19 13	115	82.1429
XP_712426_Candida_albicans	81	3	2611	2613	0	0	1 1 1	3	5
XP_712426_Candida_albicans	81	2	3121	3122	0	0	3 2	5	12.5
XP_712426_Candida_albicans	81	18	3274	3291	17	232	18 15 16 14 13 12 13 13 13 12 10 12 13 10 10 19 19 2	234	65
XP_712426_Candida_albicans	81	4	3437	3440	0	0	1 1 1 1	4	5
XP_712426_Candida_albicans	81	17	3466	3482	3	23	8 8 7 3 2 2 2 1 1 1 1 1 1 1 1 2 2	44	12.9412
XP_712426_Candida_albicans	81	399	3486	3884	0	0	1 1 1 1 1 1 1 1 1 1 1 1 1 1 1 1 1 1 1 1 1 1 1 1 1 1 1 1 1 1 1 1 1 1 1 1 1 1 1 1 1 1 1 1 1 1 1 1 1 1 1 1 1 1 1 1 1 1 1 1 1 1 1 1 1 1 1 1 1 1 1 1 1 1 1 1 1 1 1 1 1 1 1 1 1 1 1 1 1 1 1 1 1 1 1 1 1 1 1 1 1 1 1 1 1 1 1 1 1 1 1 1 1 1 1 1 1 1 1 1 1 1 1 1 1 1 1 1 1 1 1 1 1 1 1 1 1 1 1 1 1 1 1 1 1 1 1 1 1 1 1 1 1 1 1 1 1 1 1 1 1 1 1 1 1 1 1 1 1 1 1 1 1 1 1 1 1 1 1 1 1 1 1 1 1 1 1 1 1 1 1 1 1 1 1 1 1 1 1 1…	443	5.55138
XP_712434_Candida_albicans	81	1	342	342	1	17	17	17	85
XP_712435_Candida_albicans	81	1	345	345	1	17	17	17	85
XP_712473_Candida_albicans	81	1	94	94	0	0	1	1	5
XP_712473_Candida_albicans	81	1	350	350	0	0	1	1	5
XP_712474_Candida_albicans	81	2	65	66	1	5	2 5	7	17.5
XP_712474_Candida_albicans	81	5	243	247	0	0	1 1 1 1 1	5	5
XP_712474_Candida_albicans	81	4	534	537	4	59	7 20 19 13	59	73.75
XP_712474_Candida_albicans	81	2	756	757	0	0	1 1	2	5
XP_712474_Candida_albicans	81	4	759	762	0	0	1 1 1 1	4	5
XP_712480_Candida_albicans	81	2	263	264	0	0	1 1	2	5
XP_712480_Candida_albicans	81	13	269	281	0	0	1 1 1 1 1 1 1 1 1 1 1 1 1	13	5
XP_712480_Candida_albicans	81	144	288	431	0	0	1 1 1 1 1 1 1 1 1 1 1 1 1 1 1 1 1 1 1 1 1 1 1 1 1 1 1 1 1 1 1 1 1 1 1 1 1 1 1 1 1 1 1 1 1 1 1 1 1 1 1 1 1 1 1 1 1 1 1 1 1 1 1 1 1 1 1 1 1 1 1 1 1 1 1 1 1 1 1 1 1 1 1 1 1 1 1 1 1 1 1 1 1 1 1 1 1 1 1 1 1 1 1 1 1 1 1 1 1 1 1 1 1 1 1 1 1 1 1 1 1 1 1 1 1 1 1 1 1 1 1 1 1 1 1 1 1 1 1 1 1 1 1 1	144	5
XP_712480_Candida_albicans	81	55	440	494	0	0	1 1 1 1 1 1 1 1 1 1 1 1 1 1 1 1 1 1 1 1 1 1 1 1 1 1 1 1 1 1 1 1 1 1 1 1 1 1 1 1 1 1 1 1 1 1 1 1 1 1 1 1 1 1 1	55	5
XP_712480_Candida_albicans	81	12	641	652	9	101	15 4 8 8 8 11 11 14 14 12 1 1	107	44.5833
XP_712480_Candida_albicans	81	8	900	907	0	0	2 2 2 3 3 3 3 4	22	13.75
XP_712480_Candida_albicans	81	1	1045	1045	1	14	14	14	70
XP_712482_Candida_albicans	81	136	315	450	0	0	1 1 1 1 1 1 1 1 1 1 1 1 1 1 1 1 1 1 1 1 1 1 1 1 1 1 1 1 1 1 1 1 1 1 1 1 1 1 1 1 1 1 1 1 1 1 1 1 1 1 1 1 1 1 1 1 1 1 1 1 1 1 1 1 1 1 1 1 1 1 1 1 1 1 1 1 1 1 1 1 1 1 1 1 1 1 1 1 1 1 1 1 1 1 1 1 1 1 1 1 1 1 1 1 1 1 1 1 1 1 1 1 1 1 1 1 1 1 1 1 1 1 1 1 1 1 1 1 1 1 1 1 1 1 1 1	136	5
XP_712482_Candida_albicans	81	86	468	553	0	0	1 1 1 1 1 1 1 1 1 1 1 1 1 1 1 1 1 1 1 1 1 1 1 1 1 1 1 1 1 1 1 1 1 1 1 1 1 1 1 1 1 1 1 1 1 1 1 1 1 1 1 1 1 1 1 1 1 1 1 1 1 1 1 1 1 1 1 1 1 1 1 1 1 1 1 1 1 1 1 1 1 1 1 1 1 1	86	5
XP_712482_Candida_albicans	81	68	580	647	0	0	1 1 1 1 1 1 1 1 1 1 1 1 1 1 1 1 1 1 1 1 1 1 1 1 1 1 1 1 1 1 1 1 1 1 1 1 1 1 1 1 1 1 1 1 1 1 1 1 1 1 1 1 1 1 1 1 1 1 1 1 1 1 1 1 1 1 1 1	68	5
XP_712482_Candida_albicans	81	3	704	706	0	0	1 1 1	3	5
XP_712482_Candida_albicans	81	57	733	789	0	0	1 1 1 1 1 1 1 1 1 1 1 1 1 1 1 1 1 1 1 1 1 1 1 1 1 1 1 1 1 1 1 1 1 1 1 1 1 1 1 1 1 1 1 1 1 1 1 1 1 1 1 1 1 3 2 4 4	66	5.78947
XP_712482_Candida_albicans	81	26	848	873	2	10	5 5 2 2 2 2 2 1 1 1 1 1 1 1 1 1 1 1 1 1 1 1 1 1 1 1	39	7.5
XP_712482_Candida_albicans	81	1	945	945	0	0	2	2	10
XP_712482_Candida_albicans	81	128	1008	1135	0	0	1 1 1 1 1 1 1 1 1 1 1 1 1 1 1 1 1 1 1 1 1 1 1 1 1 1 1 1 1 1 1 1 1 1 1 1 1 1 1 1 1 1 1 1 1 1 1 1 1 1 1 1 1 1 1 1 1 1 1 1 1 1 1 1 1 1 1 1 1 1 1 1 1 1 1 1 1 1 1 1 1 1 1 1 1 1 1 1 1 1 1 1 1 1 1 1 1 1 1 1 1 1 1 1 1 1 1 1 1 1 1 1 1 1 1 1 1 1 1 1 1 1 1 1 1 1 1 1	128	5
XP_712482_Candida_albicans	81	16	1141	1156	0	0	1 1 1 1 1 1 1 1 1 1 1 1 1 1 1 1	16	5
XP_712486_Candida_albicans	81	2	261	262	0	0	1 1	2	5
XP_712486_Candida_albicans	81	1	329	329	0	0	1	1	5
XP_712486_Candida_albicans	81	2	457	458	0	0	2 2	4	10
XP_712486_Candida_albicans	81	4	574	577	0	0	1 1 1 1	4	5
XP_712486_Candida_albicans	81	2	666	667	0	0	1 1	2	5
XP_712486_Candida_albicans	81	8	678	685	3	57	19 19 19 1 1 1 1 1	62	38.75
XP_712486_Candida_albicans	81	26	887	912	3	15	3 3 3 3 3 3 3 3 3 2 2 2 2 2 2 2 2 2 1 3 3 3 4 5 5 5	74	14.2308
XP_712486_Candida_albicans	81	5	945	949	0	0	2 2 2 2 2	10	10
XP_712495_Candida_albicans	81	56	905	960	14	193	17 16 15 12 15 12 12 12 13 13 1 2 2 2 2 2 2 2 2 2 1 2 2 2 2 2 2 2 2 2 2 2 2 2 2 2 2 2 2 2 2 2 2 2 2 2 3 3 3 3 3 3 9 11 18 18	281	25.0893
XP_712495_Candida_albicans	81	12	1003	1014	9	116	11 5 9 13 13 16 15 17 17 1 1 1	119	49.5833
XP_712495_Candida_albicans	81	1	1125	1125	0	0	2	2	10
XP_712495_Candida_albicans	81	7	1138	1144	0	0	1 2 2 2 2 1 1	11	7.85714
XP_712496_Candida_albicans	81	1	843	843	1	19	19	19	95
XP_712496_Candida_albicans	81	7	863	869	7	133	19 19 19 19 19 19 19	133	95
XP_712496_Candida_albicans	81	3	872	874	3	18	6 6 6	18	30
XP_712496_Candida_albicans	81	5	922	926	4	64	1 10 16 19 19	65	65
XP_712496_Candida_albicans	81	16	1671	1686	0	0	1 1 1 1 1 1 1 1 1 1 1 1 1 1 1 1	16	5
XP_712496_Candida_albicans	81	1	1795	1795	0	0	2	2	10
XP_712496_Candida_albicans	81	37	1797	1833	12	213	7 16 19 19 19 19 19 19 19 19 19 19 1 1 1 1 1 1 1 1 1 1 1 1 1 1 1 1 1 1 1 1 1 1 1 1 1	238	32.1622
XP_712496_Candida_albicans	81	25	1872	1896	0	0	1 1 1 1 1 1 1 1 1 1 1 1 1 1 1 1 1 1 1 1 1 1 1 1 1	25	5
XP_712496_Candida_albicans	81	6	2209	2214	0	0	2 2 2 2 1 1	10	8.33333
XP_712496_Candida_albicans	81	79	2221	2299	0	0	1 1 1 1 1 1 1 1 1 1 1 1 1 1 1 1 1 1 1 1 1 1 1 1 1 1 1 1 1 1 1 1 1 1 1 1 1 1 1 1 1 1 1 1 1 1 1 1 1 1 1 1 1 1 1 1 1 1 1 1 1 1 1 1 1 1 1 1 1 1 1 1 1 1 1 1 1 1 1	79	5
XP_712496_Candida_albicans	81	1	2303	2303	0	0	2	2	10
XP_712498_Candida_albicans	81	5	886	890	5	71	20 20 20 5 6	71	71
XP_712499_Candida_albicans	81	44	109	152	26	299	2 2 20 20 3 18 18 11 11 12 12 12 11 11 4 4 4 4 4 4 4 4 4 4 4 4 4 4 4 12 12 12 11 11 12 13 10 11 6 7 7 7 6 6	366	41.5909
XP_712499_Candida_albicans	81	1	440	440	1	19	19	19	95
XP_712503_Candida_albicans	81	6	274	279	5	100	2 20 20 20 20 20	102	85
XP_712503_Candida_albicans	81	3	641	643	0	0	1 1 2	4	6.66667
XP_712503_Candida_albicans	81	3	648	650	3	60	20 20 20	60	100
XP_712503_Candida_albicans	81	3	680	682	2	40	20 20 1	41	68.3333
XP_712503_Candida_albicans	81	20	714	733	11	136	9 8 10 3 4 4 4 4 4 4 4 3 7 13 13 15 15 15 15 16	170	42.5
XP_712507_Candida_albicans	81	2	1088	1089	2	40	20 20	40	100
XP_712507_Candida_albicans	81	2	1171	1172	1	20	4 20	24	60
XP_712507_Candida_albicans	81	12	1201	1212	9	151	2 20 20 20 19 19 18 18 12 5 2 2	157	65.4167
XP_712507_Candida_albicans	81	2	1258	1259	2	40	20 20	40	100
XP_712507_Candida_albicans	81	1	1278	1278	1	20	20	20	100
XP_712507_Candida_albicans	81	1	1310	1310	0	0	3	3	15
XP_712507_Candida_albicans	81	15	1353	1367	7	124	1 19 20 20 20 16 15 14 1 1 1 1 1 1 1	132	44
XP_712507_Candida_albicans	81	18	1375	1392	18	360	20 20 20 20 20 20 20 20 20 20 20 20 20 20 20 20 20 20	360	100
XP_712507_Candida_albicans	81	4	1444	1447	0	0	1 1 1 1	4	5
XP_712507_Candida_albicans	81	10	1453	1462	9	180	20 20 20 1 20 20 20 20 20 20	181	90.5
XP_712507_Candida_albicans	81	32	1678	1709	2	11	2 2 2 2 1 1 1 1 1 1 1 1 1 1 1 1 1 1 1 3 6 5 2 2 2 2 2 2 2 2 2 2	57	8.90625
XP_712508_Candida_albicans	81	1	283	283	1	18	18	18	90
XP_712508_Candida_albicans	81	1	296	296	1	19	19	19	95
XP_712508_Candida_albicans	81	5	380	384	3	57	1 1 19 19 19	59	59
XP_712508_Candida_albicans	81	2	468	469	0	0	2 2	4	10
XP_712508_Candida_albicans	81	17	487	503	0	0	1 1 1 1 1 1 1 1 1 1 2 2 2 2 2 2 2	24	7.05882
XP_712508_Candida_albicans	81	32	708	739	12	205	12 13 3 2 9 1 1 1 1 1 1 1 1 20 20 20 20 2 2 19 1 1 1 2 2 18 18 18 18 2 4 4	239	37.3438
XP_712508_Candida_albicans	81	4	745	748	4	80	20 20 20 20	80	100
XP_712508_Candida_albicans	81	7	766	772	1	20	20 1 1 1 1 1 1	26	18.5714
XP_712513_Candida_albicans	81	68	90	157	0	0	4 4 4 4 4 4 4 4 4 4 4 4 4 4 4 4 4 4 4 4 4 4 4 4 3 3 3 3 3 4 4 4 4 4 4 4 3 4 4 4 4 4 4 4 4 4 4 4 3 3 3 3 3 3 3 3 2 2 2 2 2 2 2 2 2 2 2 3	235	17.2794
XP_712513_Candida_albicans	81	17	364	380	0	0	1 1 1 2 2 2 2 2 2 2 2 2 2 2 2 2 2	31	9.11765
XP_712513_Candida_albicans	81	13	532	544	0	0	1 1 1 1 1 1 1 1 1 1 1 1 1	13	5
XP_712513_Candida_albicans	81	5	548	552	4	24	4 6 6 6 6	28	28
XP_712513_Candida_albicans	81	56	555	610	3	38	1 1 1 1 1 1 1 1 1 1 1 1 1 1 1 1 1 1 1 1 1 1 1 1 1 1 1 1 1 1 1 1 1 1 1 1 1 7 13 18 3 4 4 4 4 4 4 4 4 4 4 4 4 3 3 3	135	12.0536
XP_712513_Candida_albicans	81	16	682	697	0	0	1 1 1 1 1 1 1 1 1 1 1 1 1 1 1 1	16	5
XP_712513_Candida_albicans	81	24	699	722	0	0	1 1 1 1 1 1 1 1 1 1 1 1 1 1 1 1 1 1 1 1 1 1 1 1	24	5
XP_712583_Candida_albicans	81	1	138	138	0	0	2	2	10
XP_712583_Candida_albicans	81	3	678	680	1	18	18 1 1	20	33.3333
XP_712583_Candida_albicans	81	1	685	685	0	0	1	1	5
XP_712583_Candida_albicans	81	2	700	701	0	0	1 1	2	5
XP_712587_Candida_albicans	81	8	238	245	0	0	1 2 2 2 2 3 4 4	20	12.5
XP_712587_Candida_albicans	81	5	262	266	0	0	3 2 2 2 2	11	11
XP_712587_Candida_albicans	81	3	490	492	0	0	2 2 1	5	8.33333
XP_712587_Candida_albicans	81	2	495	496	0	0	4 4	8	20
XP_712587_Candida_albicans	81	13	729	741	0	0	1 1 1 1 1 1 1 1 2 2 2 2 2	18	6.92308
XP_712587_Candida_albicans	81	4	854	857	0	0	1 1 1 1	4	5
XP_712587_Candida_albicans	81	1	879	879	0	0	1	1	5
XP_712597_Candida_albicans	81	200	582	781	0	0	1 1 1 1 1 1 1 1 1 1 1 1 1 1 1 1 1 1 1 1 1 1 1 1 1 1 1 1 1 1 1 1 1 1 1 1 1 1 1 1 1 1 1 1 1 1 1 1 1 1 1 1 1 1 1 1 1 1 1 1 1 1 1 1 1 1 1 1 1 1 1 1 1 1 1 1 1 1 1 1 1 1 1 1 1 1 1 1 1 1 1 1 1 1 1 1 1 1 1 1 1 1 1 1 1 1 1 1 1 1 1 1 1 1 1 1 1 1 1 1 1 1 1 1 1 1 1 1 1 1 1 1 1 1 1 1 1 1 1 1 1 1 1 1 1 1 1 1 1 1 1 1 1 1 1 1 1 1 1 1 1 1 1 1 1 1 1 1 1 1 1 1 1 1 1 1 1 1 1 1 1 1 1 1 1 1 1 1 1 1 1 1 1 1 1 1 1 1 1 1	200	5
XP_712597_Candida_albicans	81	2	875	876	2	15	7 8	15	37.5
XP_712597_Candida_albicans	81	7	1027	1033	7	133	19 19 19 19 19 19 19	133	95
XP_712606_Candida_albicans	81	16	972	987	0	0	1 1 1 1 1 1 1 1 1 1 1 1 1 1 1 1	16	5
XP_712606_Candida_albicans	81	1	1403	1403	0	0	1	1	5
XP_712606_Candida_albicans	81	7	1607	1613	6	55	6 1 11 11 11 8 8	56	40
XP_712606_Candida_albicans	81	4	1707	1710	0	0	1 1 1 1	4	5
XP_712606_Candida_albicans	81	2	1751	1752	0	0	1 1	2	5
XP_712606_Candida_albicans	81	19	1893	1911	4	62	5 3 3 2 2 2 19 19 19 3 3 1 1 1 1 1 1 1 1	88	23.1579
XP_712606_Candida_albicans	81	1	1939	1939	0	0	1	1	5
XP_712613_Candida_albicans	81	1	552	552	1	20	20	20	100
XP_712614_Candida_albicans	81	9	296	304	0	0	3 3 3 3 3 3 3 3 3	27	15
XP_712614_Candida_albicans	81	3	500	502	0	0	2 2 2	6	10
XP_712614_Candida_albicans	81	4	623	626	2	37	20 17 2 1	40	50
XP_712614_Candida_albicans	81	6	656	661	4	24	1 6 6 6 6 3	28	23.3333
XP_712614_Candida_albicans	81	2	671	672	0	0	1 2	3	7.5
XP_712614_Candida_albicans	81	7	699	705	7	78	16 17 16 7 6 6 10	78	55.7143
XP_712614_Candida_albicans	81	5	713	717	0	0	1 1 1 1 1	5	5
XP_712614_Candida_albicans	81	3	787	789	0	0	2 3 3	8	13.3333
XP_712616_Candida_albicans	81	2	199	200	0	0	1 1	2	5
XP_712616_Candida_albicans	81	5	216	220	5	100	20 20 20 20 20	100	100
XP_712616_Candida_albicans	81	10	349	358	9	61	6 7 9 9 8 6 6 5 5 2	63	31.5
XP_712616_Candida_albicans	81	21	529	549	0	0	1 1 1 1 1 1 1 1 1 1 1 1 1 1 1 1 1 1 1 1 1	21	5
XP_712616_Candida_albicans	81	1	1044	1044	0	0	1	1	5
XP_712616_Candida_albicans	81	829	1227	2055	0	0	2 2 2 1 2 2 2 2 2 2 2 2 2 2 2 2 2 2 2 2 2 2 2 2 2 2 2 2 2 2 2 2 2 2 2 2 2 2 2 2 2 2 2 2 2 2 2 2 2 2 2 2 2 2 2 2 2 2 2 2 2 2 2 2 2 2 2 2 2 2 2 2 2 2 2 2 2 2 2 2 2 2 2 2 2 2 2 2 2 2 2 2 2 2 2 2 2 2 2 2 2 2 2 2 2 2 2 2 2 2 2 2 2 2 2 2 2 2 2 2 2 2 2 2 2 2 2 2 2 2 2 2 2 2 2 2 2 2 2 2 2 2 2 2 2 2 2 2 2 2 2 2 2 2 2 2 2 2 2 2 2 2 2 2 2 2 2 2 2 2 2 2 2 2 2 2 2 2 2 2 2 2 2 2 2 2 2 2 2 2 2 2 2 2 2 2 2 2 2 2…	1644	9.91556
XP_712616_Candida_albicans	81	110	2059	2168	0	0	2 2 2 2 2 2 2 2 2 2 2 2 2 2 2 2 2 2 2 2 2 2 2 2 2 2 2 2 2 2 2 2 2 2 2 2 2 2 2 2 2 2 2 2 2 2 2 2 2 2 2 2 2 2 2 2 2 2 2 2 2 2 2 2 2 2 2 2 2 2 2 2 2 2 2 2 2 2 2 2 2 2 2 2 2 2 2 2 2 2 2 2 2 2 2 2 2 2 2 2 2 2 2 2 2 2 2 2 2 2	220	10
XP_712627_Candida_albicans	81	14	147	160	7	70	1 1 1 1 1 1 1 11 7 7 10 7 12 16	77	27.5
XP_712627_Candida_albicans	81	30	212	241	6	71	1 1 1 1 1 1 1 1 1 1 1 1 1 1 1 1 1 1 1 1 1 1 1 1 12 12 11 12 12 12	95	15.8333
XP_712627_Candida_albicans	81	3	343	345	3	24	10 7 7	24	40
XP_712627_Candida_albicans	81	4	373	376	0	0	1 1 1 1	4	5
XP_712627_Candida_albicans	81	14	766	779	10	145	14 18 18 19 19 17 11 11 9 9 2 2 2 2	153	54.6429
XP_712640_Candida_albicans	81	6	50	55	0	0	4 2 2 2 2 2	14	11.6667
XP_712640_Candida_albicans	81	4	88	91	0	0	1 1 1 1	4	5
XP_712641_Candida_albicans	81	1	886	886	0	0	1	1	5
XP_712642_Candida_albicans	81	2	1293	1294	0	0	1 1	2	5
XP_712642_Candida_albicans	81	2	1298	1299	2	16	8 8	16	40
XP_712642_Candida_albicans	81	4	1303	1306	0	0	1 1 1 1	4	5
XP_712642_Candida_albicans	81	14	1414	1427	5	79	3 13 13 14 20 19 1 1 1 1 1 1 1 1	90	32.1429
XP_712642_Candida_albicans	81	1	1489	1489	1	20	20	20	100
XP_712642_Candida_albicans	81	1	1690	1690	0	0	1	1	5
XP_712642_Candida_albicans	81	4	1766	1769	0	0	1 1 1 2	5	6.25
XP_712642_Candida_albicans	81	15	1832	1846	1	18	1 1 1 1 1 1 1 1 1 1 1 1 1 2 18	33	11
XP_712642_Candida_albicans	81	1	2083	2083	0	0	1	1	5
XP_712642_Candida_albicans	81	3	2138	2140	0	0	1 1 1	3	5
XP_712642_Candida_albicans	81	3	2158	2160	1	12	1 1 12	14	23.3333
XP_712642_Candida_albicans	81	7	2298	2304	0	0	1 1 1 1 3 2 3	12	8.57143
XP_712642_Candida_albicans	81	1	2386	2386	0	0	4	4	20
XP_712650_Candida_albicans	81	1	157	157	1	7	7	7	35
XP_712650_Candida_albicans	81	3	295	297	0	0	1 1 1	3	5
XP_712650_Candida_albicans	81	1	1966	1966	0	0	1	1	5
XP_712650_Candida_albicans	81	1	2085	2085	0	0	1	1	5
XP_712655_Candida_albicans	81	21	85	105	20	244	3 10 10 10 10 10 10 10 15 16 16 15 13 13 13 11 11 11 11 11 18	247	58.8095
XP_712655_Candida_albicans	81	1	296	296	1	19	19	19	95
XP_712655_Candida_albicans	81	7	357	363	6	98	15 15 15 1 19 19 15	99	70.7143
XP_712655_Candida_albicans	81	2	868	869	0	0	1 1	2	5
XP_712655_Candida_albicans	81	8	887	894	3	57	19 19 19 1 1 1 1 1	62	38.75
XP_712655_Candida_albicans	81	1	1543	1543	1	18	18	18	90
XP_712655_Candida_albicans	81	1	1586	1586	0	0	1	1	5
XP_712655_Candida_albicans	81	1	1688	1688	0	0	1	1	5
XP_712655_Candida_albicans	81	2	1806	1807	0	0	1 1	2	5
XP_712655_Candida_albicans	81	1	2224	2224	0	0	4	4	20
XP_712655_Candida_albicans	81	5	2250	2254	3	55	18 18 19 1 2	58	58
XP_712725_Candida_albicans	81	163	193	355	0	0	1 1 1 1 1 1 1 1 1 1 1 1 1 1 1 1 1 1 1 1 1 1 1 1 1 1 1 1 1 1 1 1 1 1 1 1 1 1 1 1 1 1 1 1 1 1 1 1 1 1 1 1 1 1 1 1 1 1 1 1 1 1 1 1 1 1 1 1 1 1 1 1 1 1 1 1 1 1 1 1 1 1 1 1 1 1 1 1 1 1 1 1 1 1 1 1 1 1 1 1 1 1 1 1 1 1 1 1 1 1 1 1 1 1 1 1 1 1 1 1 1 1 1 1 1 1 1 1 1 1 1 1 1 1 1 1 1 1 1 1 1 1 1 1 1 1 1 1 1 1 1 1 1 1 1 1 1 1 1 1 1 1 1	163	5
XP_712728_Candida_albicans	81	3	174	176	1	20	20 1 1	22	36.6667
XP_712732_Candida_albicans	81	18	145	162	2	29	10 2 2 2 19 1 1 1 1 1 1 1 1 1 1 1 1 1	48	13.3333
XP_712732_Candida_albicans	81	4	181	184	4	65	5 20 20 20	65	81.25
XP_712732_Candida_albicans	81	1	238	238	0	0	2	2	10
XP_712732_Candida_albicans	81	12	259	270	7	101	19 14 14 14 14 14 12 4 1 1 2 2	111	46.25
XP_712732_Candida_albicans	81	1	352	352	0	0	1	1	5
XP_712732_Candida_albicans	81	2	401	402	0	0	1 1	2	5
XP_712732_Candida_albicans	81	10	407	416	0	0	1 1 1 1 1 1 1 1 1 1	10	5
XP_712732_Candida_albicans	81	1	529	529	0	0	1	1	5
XP_712732_Candida_albicans	81	2	535	536	0	0	1 1	2	5
XP_712732_Candida_albicans	81	21	589	609	0	0	1 1 1 1 1 1 1 1 1 1 1 1 1 1 1 1 1 1 1 1 1	21	5
XP_712732_Candida_albicans	81	18	748	765	5	47	6 6 5 1 1 1 1 1 1 1 1 1 1 1 1 1 10 20	60	16.6667
XP_712734_Candida_albicans	81	27	360	386	0	0	1 1 1 1 1 1 1 1 1 1 1 1 1 1 1 1 1 1 1 1 1 1 1 1 1 1 1	27	5
XP_712734_Candida_albicans	81	2	401	402	0	0	1 1	2	5
XP_712734_Candida_albicans	81	1	446	446	0	0	1	1	5
XP_712734_Candida_albicans	81	5	456	460	0	0	1 1 4 4 4	14	14
XP_712734_Candida_albicans	81	6	473	478	0	0	1 1 1 1 1 1	6	5
XP_712734_Candida_albicans	81	7	582	588	0	0	1 1 1 1 1 1 1	7	5
XP_712734_Candida_albicans	81	8	622	629	7	123	18 19 19 19 18 16 14 4	127	79.375
XP_712734_Candida_albicans	81	1	644	644	0	0	1	1	5
XP_712734_Candida_albicans	81	3	684	686	0	0	1 1 1	3	5
XP_712734_Candida_albicans	81	7	747	753	0	0	1 1 1 1 1 1 1	7	5
XP_712737_Candida_albicans	81	1	274	274	0	0	1	1	5
XP_712737_Candida_albicans	81	15	1334	1348	0	0	1 1 1 1 1 1 1 1 1 1 1 1 1 1 1	15	5
XP_712739_Candida_albicans	81	3	794	796	3	60	20 20 20	60	100
XP_712739_Candida_albicans	81	3	814	816	3	58	20 19 19	58	96.6667
XP_712739_Candida_albicans	81	1	930	930	1	20	20	20	100
XP_712803_Candida_albicans	81	6	556	561	1	8	2 2 2 2 4 8	20	16.6667
XP_712805_Candida_albicans	81	25	115	139	0	0	1 1 1 1 1 1 1 1 1 1 1 1 1 1 1 1 1 1 1 1 1 1 1 1 1	25	5
XP_712805_Candida_albicans	81	66	147	212	20	154	5 5 5 5 5 5 5 8 6 6 8 8 8 11 10 19 19 5 5 4 4 1 1 1 1 1 1 1 1 1 1 1 1 1 1 1 1 1 1 1 1 1 1 1 1 1 1 1 1 1 1 1 1 1 1 1 1 1 1 1 2 2 2 3 3 6	213	16.1364
XP_712805_Candida_albicans	81	12	377	388	7	137	20 20 20 19 2 2 2 20 20 18 4 4	151	62.9167
XP_712805_Candida_albicans	81	1	589	589	0	0	2	2	10
XP_712805_Candida_albicans	81	7	652	658	0	0	1 1 1 1 1 1 4	10	7.14286
XP_712805_Candida_albicans	81	1	713	713	1	20	20	20	100
XP_712805_Candida_albicans	81	1	885	885	0	0	1	1	5
XP_712805_Candida_albicans	81	6	984	989	0	0	1 1 1 1 1 1	6	5
XP_712805_Candida_albicans	81	18	1073	1090	15	257	20 20 20 20 20 20 20 3 3 4 7 6 13 18 15 20 19 19	267	74.1667
XP_712805_Candida_albicans	81	11	1093	1103	4	66	19 18 10 19 1 1 1 1 1 1 1	73	33.1818
XP_712805_Candida_albicans	81	46	1192	1237	32	384	13 12 12 16 4 4 2 2 2 2 2 4 4 7 17 17 16 15 15 15 13 13 13 13 12 13 13 12 12 12 13 12 12 9 12 12 6 6 6 6 9 2 2 2 2 2	420	45.6522
XP_712805_Candida_albicans	81	6	1434	1439	0	0	3 2 2 2 2 2	13	10.8333
XP_712809_Candida_albicans	81	2	357	358	0	0	1 1	2	5
XP_712809_Candida_albicans	81	3	392	394	3	60	20 20 20	60	100
XP_712809_Candida_albicans	81	10	569	578	0	0	1 1 1 1 1 1 1 1 1 1	10	5
XP_712809_Candida_albicans	81	7	652	658	1	20	20 2 2 2 2 2 1	31	22.1429
XP_712809_Candida_albicans	81	3	817	819	1	9	9 2 1	12	20
XP_712809_Candida_albicans	81	4	994	997	0	0	3 3 3 3	12	15
XP_712809_Candida_albicans	81	1	1008	1008	1	20	20	20	100
XP_712809_Candida_albicans	81	10	1215	1224	7	63	9 8 8 6 6 3 2 3 13 13	71	35.5
XP_712809_Candida_albicans	81	9	1235	1243	5	46	1 2 4 4 5 7 9 11 14	57	31.6667
XP_712811_Candida_albicans	81	2	181	182	0	0	2 1	3	7.5
XP_712811_Candida_albicans	81	4	310	313	1	14	1 1 4 14	20	25
XP_712811_Candida_albicans	81	6	371	376	3	21	7 7 7 1 1 1	24	20
XP_712811_Candida_albicans	81	7	379	385	0	0	3 3 3 3 3 3 3	21	15
XP_712811_Candida_albicans	81	15	466	480	10	110	1 1 14 14 14 9 9 10 10 10 10 10 3 3 4	122	40.6667
XP_712811_Candida_albicans	81	6	522	527	5	77	17 12 16 16 16 3	80	66.6667
XP_712811_Candida_albicans	81	1	599	599	0	0	3	3	15
XP_712812_Candida_albicans	81	2	219	220	0	0	1 1	2	5
XP_712812_Candida_albicans	81	1	272	272	0	0	2	2	10
XP_712812_Candida_albicans	81	1	625	625	0	0	1	1	5
XP_712813_Candida_albicans	81	3	568	570	3	21	7 7 7	21	35
XP_712813_Candida_albicans	81	1	869	869	0	0	1	1	5
XP_712813_Candida_albicans	81	1	908	908	1	20	20	20	100
XP_712813_Candida_albicans	81	7	1160	1166	0	0	1 1 1 1 1 1 1	7	5
XP_712818_Candida_albicans	81	1	697	697	0	0	1	1	5
XP_712818_Candida_albicans	81	2	775	776	2	40	20 20	40	100
XP_712818_Candida_albicans	81	1	902	902	0	0	1	1	5
XP_712818_Candida_albicans	81	41	981	1021	0	0	1 1 1 1 1 1 1 1 1 1 1 1 1 1 1 1 1 1 1 1 1 1 1 1 1 1 1 1 1 1 1 1 1 1 1 1 1 1 1 1 1	41	5
XP_712915_Candida_albicans	81	67	310	376	0	0	4 2 2 2 2 2 2 2 2 2 2 2 2 2 2 2 1 1 1 1 1 1 1 1 1 1 1 1 1 1 1 1 1 1 1 1 1 1 1 2 2 2 2 2 2 2 2 2 2 2 2 2 2 2 2 3 3 3 3 3 3 3 3 4 4 4 4	129	9.62687
XP_712915_Candida_albicans	81	119	449	567	37	248	2 2 2 2 2 2 2 2 2 2 2 2 2 2 4 4 6 6 6 6 6 6 5 6 6 6 6 6 8 8 5 5 5 8 8 8 8 8 8 8 8 8 7 7 7 7 7 7 7 7 7 6 5 3 3 3 2 2 2 2 2 2 2 2 2 2 2 2 2 2 2 2 2 2 2 2 2 2 2 2 2 2 2 2 2 2 2 1 1 1 1 1 1 1 2 2 2 2 2 2 2 2 2 2 2 2 2 2 2 2 2 2 2 2 2 2 2 2 2	412	17.3109
XP_712915_Candida_albicans	81	2	1045	1046	0	0	1 1	2	5
XP_712915_Candida_albicans	81	2	1053	1054	0	0	1 1	2	5
XP_712915_Candida_albicans	81	10	1123	1132	10	190	19 19 19 19 19 19 19 19 19 19	190	95
XP_712915_Candida_albicans	81	13	1187	1199	0	0	1 1 1 1 1 1 1 1 1 1 1 1 1	13	5
XP_712915_Candida_albicans	81	18	1380	1397	0	0	1 1 1 1 1 1 1 1 1 1 1 1 1 1 1 1 1 1	18	5
XP_712915_Candida_albicans	81	1	1413	1413	1	18	18	18	90
XP_712915_Candida_albicans	81	12	1652	1663	0	0	1 1 1 1 1 1 1 1 1 1 1 1	12	5
XP_712915_Candida_albicans	81	11	1731	1741	0	0	1 1 1 1 1 1 1 1 2 2 3	15	6.81818
XP_712915_Candida_albicans	81	1	1792	1792	0	0	1	1	5
XP_712915_Candida_albicans	81	7	1814	1820	0	0	1 1 1 1 1 1 1	7	5
XP_712915_Candida_albicans	81	6	1832	1837	0	0	1 1 1 1 1 1	6	5
XP_712915_Candida_albicans	81	16	1849	1864	4	74	2 2 2 2 2 1 1 1 1 1 1 1 19 19 18 18	91	28.4375
XP_712915_Candida_albicans	81	7	1908	1914	0	0	1 1 1 1 1 1 1	7	5
XP_712915_Candida_albicans	81	25	1949	1973	7	39	2 2 3 3 3 3 2 2 2 2 2 2 2 2 2 2 2 2 5 5 5 5 5 7 7	79	15.8
XP_712915_Candida_albicans	81	246	1999	2244	0	0	1 1 1 1 1 1 1 1 1 1 1 1 1 1 1 1 1 1 1 1 1 1 1 1 1 1 1 1 1 1 1 1 1 1 1 1 1 1 1 1 1 1 1 1 1 1 1 1 1 1 1 1 1 1 1 1 1 1 1 1 1 1 1 1 1 1 1 1 1 1 1 1 1 1 1 1 1 1 1 1 1 1 1 1 1 1 1 1 1 1 1 1 1 1 1 1 1 1 1 1 1 1 1 1 1 1 1 1 1 1 1 1 1 1 1 1 1 1 1 1 1 1 1 1 1 1 1 1 1 1 1 1 1 1 1 1 1 1 1 1 1 1 1 1 1 1 1 1 1 1 1 1 1 1 1 1 1 1 1 1 1 1 1 1 1 1 1 1 1 1 1 1 1 1 1 1 1 1 1 1 1 1 1 1 1 1 1 1 1 1 1 1 1 1 1 1 1 1 1 1…	246	5
XP_712920_Candida_albicans	81	5	512	516	5	87	13 20 20 19 15	87	87
XP_712922_Candida_albicans	81	2	529	530	0	0	1 1	2	5
XP_712925_Candida_albicans	81	21	1978	1998	3	15	3 3 3 3 3 1 2 2 3 3 3 3 3 3 2 4 4 4 5 5 5	67	15.9524
XP_712925_Candida_albicans	81	11	2142	2152	3	15	2 2 2 2 1 1 2 3 5 5 5	30	13.6364
XP_712928_Candida_albicans	81	11	266	276	0	0	2 1 1 1 1 1 1 1 1 1 1	12	5.45455
XP_712928_Candida_albicans	81	6	332	337	0	0	1 1 1 1 1 1	6	5
XP_712928_Candida_albicans	81	8	339	346	0	0	1 1 1 1 1 1 1 1	8	5
XP_712928_Candida_albicans	81	20	516	535	15	165	14 18 12 12 12 12 10 10 10 10 10 9 9 8 9 4 4 4 4 4	185	46.25
XP_712928_Candida_albicans	81	1	788	788	0	0	1	1	5
XP_712928_Candida_albicans	81	5	932	936	5	47	11 10 9 9 8	47	47
XP_712928_Candida_albicans	81	1	1007	1007	0	0	1	1	5
XP_712928_Candida_albicans	81	1	1122	1122	0	0	1	1	5
XP_712928_Candida_albicans	81	13	1222	1234	6	48	9 9 4 9 9 7 1 1 1 3 3 4 5	65	25
XP_712928_Candida_albicans	81	3	1283	1285	0	0	2 3 3	8	13.3333
XP_712928_Candida_albicans	81	1	1361	1361	0	0	1	1	5
XP_712928_Candida_albicans	81	6	2257	2262	5	52	13 12 12 4 5 10	56	46.6667
XP_712928_Candida_albicans	81	10	2345	2354	8	91	1 1 9 9 9 8 12 13 15 16	93	46.5
XP_712941_Candida_albicans	81	3	119	121	2	12	6 6 4	16	26.6667
XP_712941_Candida_albicans	81	18	179	196	1	16	1 1 1 1 1 1 1 1 1 1 1 1 1 1 16 2 2 2	36	10
XP_712941_Candida_albicans	81	2	271	272	2	40	20 20	40	100
XP_712941_Candida_albicans	81	1	354	354	1	20	20	20	100
XP_712941_Candida_albicans	81	1	434	434	0	0	1	1	5
XP_712941_Candida_albicans	81	4	470	473	4	62	18 18 13 13	62	77.5
XP_712941_Candida_albicans	81	1	545	545	0	0	3	3	15
XP_712943_Candida_albicans	81	1	801	801	0	0	3	3	15
XP_712943_Candida_albicans	81	2	922	923	2	34	17 17	34	85
XP_712943_Candida_albicans	81	11	1105	1115	8	120	1 1 1 15 15 15 15 15 15 15 15	123	55.9091
XP_712943_Candida_albicans	81	19	1423	1441	0	0	3 3 1 1 1 1 1 1 1 1 1 1 1 1 1 1 1 1 1	23	6.05263
XP_712943_Candida_albicans	81	15	1690	1704	15	216	15 15 15 15 15 15 15 11 15 15 15 13 13 15 14	216	72
XP_712943_Candida_albicans	81	2	1724	1725	0	0	1 3	4	10
XP_712943_Candida_albicans	81	19	1855	1873	10	89	3 12 12 11 11 7 7 7 8 8 6 1 1 1 1 1 1 1 1	100	26.3158
XP_712952_Candida_albicans	81	1	585	585	1	20	20	20	100
XP_712956_Candida_albicans	81	1	412	412	1	10	10	10	50
XP_712956_Candida_albicans	81	1	466	466	1	18	18	18	90
XP_712956_Candida_albicans	81	1	496	496	1	19	19	19	95
XP_712956_Candida_albicans	81	1	508	508	0	0	1	1	5
XP_712956_Candida_albicans	81	8	517	524	8	104	6 6 6 16 18 17 18 17	104	65
XP_712956_Candida_albicans	81	15	783	797	14	117	8 8 8 8 3 8 9 19 19 5 5 5 5 5 5	120	40
XP_712956_Candida_albicans	81	18	1075	1092	2	26	13 13 1 1 1 1 1 1 1 1 1 1 1 1 1 1 1 1	42	11.6667
XP_712956_Candida_albicans	81	4	1111	1114	4	35	9 9 9 8	35	43.75
XP_712956_Candida_albicans	81	1	1179	1179	0	0	1	1	5
XP_712956_Candida_albicans	81	1	1190	1190	1	20	20	20	100
XP_712956_Candida_albicans	81	21	1373	1393	0	0	1 1 1 1 1 1 1 1 1 1 1 1 1 1 1 1 1 1 1 1 1	21	5
XP_712956_Candida_albicans	81	1	1397	1397	0	0	1	1	5
XP_712956_Candida_albicans	81	1	1411	1411	0	0	1	1	5
XP_712956_Candida_albicans	81	184	1860	2043	0	0	1 1 1 1 1 1 1 1 1 1 1 1 1 1 1 1 1 1 1 1 1 1 1 1 1 1 1 1 1 1 1 1 1 1 1 1 1 1 1 1 1 1 1 1 1 1 1 1 1 1 1 1 1 1 1 1 1 1 1 1 1 1 1 1 1 1 1 1 1 1 1 1 1 1 1 1 1 1 1 1 1 1 1 1 1 1 1 1 1 1 1 1 1 1 1 1 1 1 1 1 1 1 1 1 1 1 1 1 1 1 1 1 1 1 1 1 1 1 1 1 1 1 1 1 1 1 1 1 1 1 1 1 1 1 1 1 1 1 1 1 1 1 1 1 1 1 1 1 1 1 1 1 1 1 1 1 1 1 1 1 1 1 1 1 1 1 1 1 1 1 1 1 1 1 1 1 1 1 1 1 1 1 1 1	184	5
XP_712956_Candida_albicans	81	53	2052	2104	0	0	2 1 1 1 1 1 1 1 1 1 1 1 1 1 1 1 1 1 1 1 1 1 1 1 1 1 1 1 1 1 1 1 1 1 1 1 1 1 1 1 1 1 1 1 1 1 1 1 1 1 1 1 1	54	5.09434
XP_712957_Candida_albicans	81	43	460	502	0	0	1 1 1 1 1 1 1 1 1 1 1 1 1 1 1 1 1 1 1 1 1 1 1 1 1 1 1 1 1 1 1 1 1 1 1 1 1 1 1 1 1 1 1	43	5
XP_712961_Candida_albicans	81	2	442	443	2	38	19 19	38	95
XP_712961_Candida_albicans	81	2	595	596	2	38	19 19	38	95
XP_712968_Candida_albicans	81	13	144	156	4	69	1 1 1 1 1 1 1 1 1 17 17 17 18	78	30
XP_712968_Candida_albicans	81	1	336	336	0	0	2	2	10
XP_713007_Candida_albicans	81	18	140	157	13	126	13 13 13 11 11 2 4 4 4 9 7 7 7 2 7 7 7 14	142	39.4444
XP_713011_Candida_albicans	81	6	136	141	0	0	1 1 1 1 1 1	6	5
XP_713011_Candida_albicans	81	24	155	178	7	47	2 2 2 2 2 2 2 2 2 8 8 8 5 6 6 6 4 4 4 3 3 2 2 2	89	18.5417
XP_713011_Candida_albicans	81	1	381	381	0	0	1	1	5
XP_713011_Candida_albicans	81	16	456	471	8	46	3 3 4 4 5 5 6 6 6 6 6 6 2 2 2 2	68	21.25
XP_713011_Candida_albicans	81	1	547	547	0	0	2	2	10
XP_713011_Candida_albicans	81	1	555	555	0	0	1	1	5
XP_713011_Candida_albicans	81	4	593	596	1	7	3 3 7 2	15	18.75
XP_713011_Candida_albicans	81	3	733	735	1	18	18 1 1	20	33.3333
XP_713011_Candida_albicans	81	7	1014	1020	6	85	5 5 19 19 19 18 4	89	63.5714
XP_713016_Candida_albicans	81	2	309	310	2	40	20 20	40	100
XP_713016_Candida_albicans	81	4	349	352	3	34	7 3 14 13	37	46.25
XP_713016_Candida_albicans	81	1	380	380	0	0	1	1	5
XP_713016_Candida_albicans	81	10	408	417	5	74	16 16 16 14 12 1 1 1 1 1	79	39.5
XP_713016_Candida_albicans	81	9	429	437	2	23	10 13 4 4 4 4 4 4 4	51	28.3333
XP_713016_Candida_albicans	81	1	441	441	0	0	1	1	5
XP_713016_Candida_albicans	81	1	474	474	0	0	1	1	5
XP_713016_Candida_albicans	81	1	497	497	0	0	1	1	5
XP_713016_Candida_albicans	81	2	515	516	1	10	4 10	14	35
XP_713016_Candida_albicans	81	1	569	569	0	0	1	1	5
XP_713016_Candida_albicans	81	7	587	593	0	0	2 2 2 2 2 2 2	14	10
XP_713016_Candida_albicans	81	1	604	604	0	0	2	2	10
XP_713016_Candida_albicans	81	2	689	690	0	0	1 2	3	7.5
XP_713026_Candida_albicans	81	2	112	113	0	0	4 4	8	20
XP_713026_Candida_albicans	81	8	587	594	0	0	2 2 1 1 1 1 1 1	10	6.25
XP_713026_Candida_albicans	81	1	641	641	0	0	1	1	5
XP_713026_Candida_albicans	81	5	674	678	2	28	3 9 19 1 1	33	33
XP_713072_Candida_albicans	81	7	182	188	0	0	1 1 1 1 1 1 1	7	5
XP_713072_Candida_albicans	81	35	212	246	23	197	9 8 8 11 11 15 12 9 9 9 8 11 10 10 10 10 4 4 4 4 5 5 5 5 5 6 6 1 1 1 1 1 1 1 1	221	31.5714
XP_713072_Candida_albicans	81	1	282	282	0	0	1	1	5
XP_713072_Candida_albicans	81	11	310	320	4	24	4 4 4 4 4 5 5 5 4 4 9	52	23.6364
XP_713072_Candida_albicans	81	4	358	361	2	16	7 4 3 9	23	28.75
XP_713072_Candida_albicans	81	3	699	701	0	0	1 1 1	3	5
XP_713072_Candida_albicans	81	16	705	720	6	59	20 17 4 1 1 1 1 1 1 1 1 4 6 5 5 6	75	23.4375
XP_713072_Candida_albicans	81	3	786	788	3	60	20 20 20	60	100
XP_713072_Candida_albicans	81	2	817	818	1	6	6 1	7	17.5
XP_713072_Candida_albicans	81	24	1190	1213	0	0	2 2 2 1 1 1 1 1 1 1 1 1 1 1 1 1 1 1 1 1 1 1 1 1	27	5.625
XP_713072_Candida_albicans	81	3	1237	1239	0	0	1 1 1	3	5
XP_713074_Candida_albicans	81	1	147	147	1	20	20	20	100
XP_713074_Candida_albicans	81	1	239	239	0	0	1	1	5
XP_713074_Candida_albicans	81	12	256	267	0	0	1 1 1 1 1 1 1 1 1 1 1 1	12	5
XP_713074_Candida_albicans	81	133	1103	1235	0	0	1 1 1 1 1 1 1 1 1 1 1 1 1 1 1 1 1 1 1 1 1 1 1 1 1 1 1 1 1 1 1 1 1 1 1 1 1 1 1 1 1 1 1 1 1 1 1 1 1 1 1 1 1 1 1 1 1 1 1 1 1 1 1 1 1 1 1 1 1 1 1 1 1 1 1 1 1 1 1 1 1 1 1 1 1 1 1 1 1 1 1 1 1 1 1 1 1 1 1 1 1 1 1 1 1 1 1 1 1 1 1 1 1 1 1 1 1 1 1 1 1 1 1 1 1 1 1 1 2 2 2 2 2	138	5.18797
XP_713074_Candida_albicans	81	4	1514	1517	3	19	3 5 6 8	22	27.5
XP_713077_Candida_albicans	81	2	473	474	2	38	19 19	38	95
XP_713077_Candida_albicans	81	2	572	573	0	0	1 1	2	5
XP_713077_Candida_albicans	81	1	596	596	0	0	1	1	5
XP_713085_Candida_albicans	81	50	528	577	6	78	1 1 1 1 1 1 1 1 1 1 1 1 1 1 1 1 1 1 1 1 1 1 1 15 13 13 13 12 12 3 3 3 3 3 3 3 3 3 3 4 4 4 4 4 4 4 4 4 4 4	175	17.5
XP_713085_Candida_albicans	81	4	776	779	4	31	8 8 8 7	31	38.75
XP_713085_Candida_albicans	81	40	1088	1127	0	0	1 1 1 1 1 1 1 1 1 1 1 1 1 1 1 1 1 1 1 1 1 1 1 1 1 1 1 1 1 1 1 1 1 1 1 1 1 1 1 1	40	5
XP_713085_Candida_albicans	81	48	1139	1186	0	0	1 1 1 1 1 1 1 1 1 1 1 1 1 1 1 1 1 1 1 1 1 1 1 1 1 1 1 1 1 1 1 1 1 1 1 1 1 1 1 1 1 1 1 1 1 1 1 1	48	5
XP_713087_Candida_albicans	81	7	548	554	2	38	1 1 1 1 1 19 19	43	30.7143
XP_713087_Candida_albicans	81	1	616	616	0	0	1	1	5
XP_713087_Candida_albicans	81	2	636	637	0	0	4 2	6	15
XP_713087_Candida_albicans	81	31	686	716	24	326	16 14 14 14 14 14 14 14 13 13 13 13 13 12 12 5 5 5 4 4 4 1 1 1 4 18 16 18 18 18 20	345	55.6452
XP_713087_Candida_albicans	81	3	755	757	0	0	1 1 1	3	5
XP_713087_Candida_albicans	81	35	807	841	13	200	2 2 2 2 2 2 19 19 16 14 13 13 12 12 16 1 1 1 1 1 1 1 1 1 1 1 1 1 1 1 1 15 16 16 19	228	32.5714
XP_713087_Candida_albicans	81	20	934	953	7	71	2 6 6 7 7 7 1 1 1 1 1 1 1 1 1 1 1 1 19 19	85	21.25
XP_713087_Candida_albicans	81	4	983	986	0	0	1 1 1 1	4	5
XP_713087_Candida_albicans	81	8	1127	1134	0	0	1 1 1 1 1 1 1 1	8	5
XP_713087_Candida_albicans	81	1	1144	1144	0	0	1	1	5
XP_713087_Candida_albicans	81	1	1193	1193	1	20	20	20	100
XP_713087_Candida_albicans	81	7	1223	1229	6	51	6 6 2 7 7 7 18	53	37.8571
XP_713087_Candida_albicans	81	1	1247	1247	0	0	1	1	5
XP_713087_Candida_albicans	81	2	1331	1332	2	40	20 20	40	100
XP_713087_Candida_albicans	81	1	1355	1355	0	0	3	3	15
XP_713087_Candida_albicans	81	1	1383	1383	0	0	2	2	10
XP_713087_Candida_albicans	81	1	1428	1428	0	0	1	1	5
XP_713087_Candida_albicans	81	8	1433	1440	0	0	2 2 2 2 2 2 2 2	16	10
XP_713087_Candida_albicans	81	9	1455	1463	0	0	1 1 1 1 1 1 1 1 1	9	5
XP_713087_Candida_albicans	81	2	1474	1475	2	26	18 8	26	65
XP_713087_Candida_albicans	81	2	1492	1493	2	38	19 19	38	95
XP_713087_Candida_albicans	81	2	1526	1527	0	0	1 1	2	5
XP_713087_Candida_albicans	81	1	1531	1531	1	9	9	9	45
XP_713087_Candida_albicans	81	115	1626	1740	86	800	2 2 2 2 2 1 1 1 1 1 1 1 19 19 19 19 19 19 19 10 18 19 18 18 18 18 18 18 18 18 17 7 7 7 7 7 7 7 7 7 7 7 7 7 7 7 7 7 7 7 7 7 7 7 7 7 7 7 7 7 7 7 7 8 8 5 8 8 8 8 8 8 8 8 8 6 6 6 6 6 6 6 6 6 6 6 6 6 8 8 5 5 7 7 6 6 6 6 1 1 1 1 1 1 1 1 1 1 1 1 1 1 1 1 1	834	36.2609
XP_713087_Candida_albicans	81	109	1784	1892	10	137	17 17 15 17 17 10 10 10 1 1 1 1 1 1 1 1 1 1 1 1 1 1 1 1 1 1 1 1 1 1 1 1 1 1 1 1 1 1 1 1 1 1 1 1 1 1 1 1 1 1 1 1 1 1 1 1 1 1 1 1 1 1 1 1 1 1 1 1 1 1 1 1 1 1 1 1 1 1 1 1 1 1 1 1 1 1 1 1 1 1 1 1 1 1 1 12 12 2 2 2 2 2 2 2 2 2 2 2 2	248	11.3761
XP_713087_Candida_albicans	81	1	1944	1944	1	6	6	6	30
XP_713087_Candida_albicans	81	18	1956	1973	8	136	2 2 2 2 2 2 1 2 2 2 15 17 16 17 17 18 18 18	155	43.0556
XP_713087_Candida_albicans	81	5	2007	2011	0	0	1 1 1 1 1	5	5
XP_713087_Candida_albicans	81	15	2178	2192	8	108	2 2 2 2 2 2 2 15 15 15 11 10 12 13 17	122	40.6667
XP_713087_Candida_albicans	81	7	2206	2212	2	36	1 1 1 1 1 18 18	41	29.2857
XP_713087_Candida_albicans	81	1	2237	2237	0	0	2	2	10
XP_713087_Candida_albicans	81	1	2265	2265	0	0	1	1	5
XP_713087_Candida_albicans	81	2	2270	2271	1	5	5 2	7	17.5
XP_713089_Candida_albicans	81	2	74	75	1	10	10 1	11	27.5
XP_713089_Candida_albicans	81	1	225	225	0	0	1	1	5
XP_713089_Candida_albicans	81	2	323	324	2	40	20 20	40	100
XP_713089_Candida_albicans	81	2	351	352	2	27	13 14	27	67.5
XP_713089_Candida_albicans	81	1	726	726	0	0	1	1	5
XP_713089_Candida_albicans	81	17	973	989	11	138	13 14 15 15 1 1 1 1 1 1 7 7 14 16 15 11 11	144	42.3529
XP_713122_Candida_albicans	81	3	288	290	2	31	2 19 12	33	55
XP_713128_Candida_albicans	81	25	369	393	0	0	1 1 1 1 1 1 1 1 1 1 1 1 1 1 1 1 1 1 1 1 1 1 1 1 1	25	5
XP_713128_Candida_albicans	81	53	679	731	39	668	18 18 18 18 18 18 18 18 18 18 17 18 15 14 11 5 5 3 3 4 4 4 4 1 1 1 1 1 1 1 18 18 18 18 18 18 18 18 18 18 18 18 18 18 18 19 19 19 19 1 19 19 19	698	65.8491
XP_713128_Candida_albicans	81	6	863	868	0	0	1 1 1 1 1 1	6	5
XP_713128_Candida_albicans	81	6	1127	1132	0	0	1 1 1 1 1 1	6	5
XP_713128_Candida_albicans	81	41	1172	1212	20	283	2 18 18 18 18 18 18 18 18 18 18 14 13 13 11 11 10 9 9 7 6 2 2 2 2 2 2 2 2 2 2 1 1 1 1 1 1 1 1 1 1	315	38.4146
XP_713128_Candida_albicans	81	6	1893	1898	5	78	1 18 12 12 18 18	79	65.8333
XP_713128_Candida_albicans	81	2	2121	2122	0	0	1 1	2	5
XP_713138_Candida_albicans	81	270	677	946	0	0	2 2 2 2 2 2 2 2 2 2 2 2 2 2 2 2 2 2 2 2 2 2 2 2 2 2 2 2 2 2 2 2 2 2 2 2 2 2 2 2 2 2 2 2 2 2 2 2 2 2 2 2 2 2 2 2 2 2 2 2 2 2 2 2 2 2 2 2 2 2 2 2 2 2 2 2 2 2 2 2 2 2 2 2 2 2 2 2 2 2 2 2 2 2 2 2 2 2 2 2 2 2 2 2 2 2 2 2 2 2 2 2 2 2 2 2 2 2 2 2 2 2 2 2 2 2 2 2 2 2 2 2 2 2 2 2 2 2 2 2 2 2 2 2 2 2 2 2 2 2 2 2 2 2 2 2 2 2 2 2 2 2 2 2 2 2 2 2 2 2 2 2 2 2 2 2 2 2 2 2 2 2 2 2 2 2 2 2 2 2 2 2 2 2 2 2 2 2 2 2…	540	10
XP_713138_Candida_albicans	81	211	954	1164	0	0	2 2 2 2 2 2 2 2 2 2 2 2 2 2 2 2 2 2 2 2 2 2 2 2 2 2 2 2 2 2 2 2 2 2 2 2 2 2 2 2 2 2 2 2 2 2 2 2 2 2 2 2 2 2 2 2 2 2 2 2 2 2 2 2 2 2 2 2 2 2 2 2 2 2 2 2 2 2 2 2 2 2 2 2 2 2 2 2 2 2 2 2 2 2 2 2 2 2 2 2 2 2 2 2 2 2 2 2 2 2 2 2 2 2 2 2 2 2 2 2 2 2 2 2 2 2 2 2 2 2 2 2 2 2 2 2 2 2 2 2 2 2 2 2 2 2 2 2 2 2 2 2 2 2 2 2 2 2 2 2 2 2 2 2 2 2 2 2 2 2 2 2 2 2 2 2 2 2 2 2 2 2 2 2 2 2 2 2 2 2 2 2 2 2 2 2 2 2 2 2…	413	9.78673
XP_713138_Candida_albicans	81	10	1701	1710	4	59	5 4 4 4 4 17 17 20 1 1	77	38.5
XP_713138_Candida_albicans	81	1	1765	1765	1	20	20	20	100
XP_713140_Candida_albicans	81	44	460	503	9	132	1 1 1 1 1 1 1 1 1 1 1 1 1 1 1 1 1 1 1 1 1 1 1 1 1 1 1 1 1 1 1 1 1 1 1 17 10 10 13 13 16 18 18 17	167	18.9773
XP_713140_Candida_albicans	81	1	555	555	0	0	4	4	20
XP_713140_Candida_albicans	81	16	560	575	0	0	4 4 4 4 4 4 4 4 4 4 4 4 4 4 4 4	64	20
XP_713140_Candida_albicans	81	7	637	643	0	0	1 1 1 1 1 1 1	7	5
XP_713140_Candida_albicans	81	30	655	684	11	164	1 1 1 1 1 1 1 18 17 16 16 15 16 14 14 14 12 12 3 3 3 2 2 2 2 2 2 2 1 1	196	32.6667
XP_713140_Candida_albicans	81	26	760	785	5	61	1 1 1 1 1 1 1 1 1 1 1 1 1 1 1 1 1 1 1 1 1 19 19 8 8 7	82	15.7692
XP_713140_Candida_albicans	81	558	1555	2112	0	0	1 1 1 1 1 1 1 1 1 1 1 1 1 1 1 1 1 1 1 1 1 1 1 1 2 2 2 2 2 2 2 2 2 2 2 2 2 2 2 2 2 2 2 2 2 2 2 2 2 2 2 2 2 2 2 2 2 2 2 2 2 2 2 2 2 2 2 2 2 2 2 2 2 2 2 2 2 2 2 2 2 2 2 2 2 2 2 2 2 2 2 2 2 2 2 2 2 2 2 2 2 2 2 2 2 2 2 2 2 2 2 2 2 2 2 2 2 2 2 2 2 2 2 2 2 2 2 2 2 2 2 2 2 2 2 2 2 2 2 2 2 2 2 2 2 2 2 2 2 2 2 2 2 2 2 2 2 2 2 2 2 2 2 2 2 2 2 2 2 2 2 2 2 2 2 2 2 2 2 2 2 2 2 2 2 2 2 2 2 2 2 2 2 2 2 2 2 2 2 2…	1092	9.78495
XP_713143_Candida_albicans	81	24	1188	1211	8	116	5 9 10 15 18 19 20 20 1 1 1 1 1 1 1 1 1 1 1 1 1 1 1 1	132	27.5
XP_713158_Candida_albicans	81	2	2033	2034	0	0	1 1	2	5
XP_713158_Candida_albicans	81	16	2347	2362	3	27	3 3 5 5 17 1 1 1 1 1 1 1 1 1 1 1	44	13.75
XP_713215_Candida_albicans	81	140	570	709	18	210	13 13 10 10 10 12 12 13 17 17 12 17 17 8 8 2 3 3 7 7 7 1 1 1 1 1 1 1 1 1 1 1 1 1 1 1 1 1 2 2 2 2 2 1 1 1 1 1 1 1 1 1 1 1 1 1 1 1 1 1 1 1 1 1 1 1 1 1 1 1 1 1 1 1 1 1 1 1 1 1 1 1 1 1 1 1 1 1 1 1 1 1 1 1 1 1 1 1 1 1 1 1 1 1 1 1 1 1 1 1 1 1 1 1 1 1 1 1 1 1 1 1 1 1 1 1 1 1 1 1 1 1 1 1 1 1 1 1 1 1	342	12.2143
XP_713215_Candida_albicans	81	23	717	739	0	0	1 1 1 1 1 1 1 1 1 1 1 1 1 1 1 1 1 1 1 1 1 1 1	23	5
XP_713215_Candida_albicans	81	18	743	760	0	0	1 1 1 1 1 1 1 1 1 1 1 1 1 1 1 1 1 1	18	5
XP_713215_Candida_albicans	81	3	789	791	0	0	1 1 1	3	5
XP_713215_Candida_albicans	81	4	891	894	0	0	1 1 1 2	5	6.25
XP_713215_Candida_albicans	81	1	1187	1187	0	0	2	2	10
XP_713215_Candida_albicans	81	3	1197	1199	0	0	1 1 1	3	5
XP_713215_Candida_albicans	81	1	1255	1255	1	20	20	20	100
XP_713215_Candida_albicans	81	10	1388	1397	0	0	2 2 2 2 2 2 1 1 1 1	16	8
XP_713215_Candida_albicans	81	6	1638	1643	0	0	1 1 1 1 1 1	6	5
XP_713215_Candida_albicans	81	1	1763	1763	0	0	4	4	20
XP_713228_Candida_albicans	81	13	76	88	0	0	2 2 2 2 2 2 2 2 2 2 1 1 1	23	8.84615
XP_713228_Candida_albicans	81	26	432	457	1	5	1 1 1 1 1 1 1 1 1 1 1 1 1 1 1 1 1 1 1 1 1 1 1 1 4 5	33	6.34615
XP_713228_Candida_albicans	81	2	573	574	0	0	1 1	2	5
XP_713235_Candida_albicans	81	10	307	316	9	155	1 7 19 20 20 20 13 16 20 20	156	78
XP_713235_Candida_albicans	81	235	413	647	0	0	1 1 1 1 1 1 1 1 1 1 1 1 1 1 1 1 1 1 1 1 1 1 1 1 1 1 1 1 1 1 1 1 1 1 1 1 1 1 1 1 1 1 1 1 1 1 1 1 1 1 1 1 1 1 1 1 1 1 1 1 1 1 1 1 1 1 1 1 1 1 1 1 1 1 1 1 1 1 1 1 1 1 1 1 1 1 1 1 1 1 1 1 1 1 1 1 1 1 1 1 1 1 1 1 1 1 1 1 1 1 1 1 1 1 1 1 1 1 1 1 1 1 1 1 1 1 1 1 1 1 1 1 1 1 1 1 1 1 1 1 1 1 1 1 1 1 1 1 1 1 1 1 1 1 1 1 1 1 1 1 1 1 1 1 1 1 1 1 1 1 1 1 1 1 1 1 1 1 1 1 1 1 1 1 1 1 1 1 1 1 1 1 1 1 1 1 1 1 1 1…	235	5
XP_713239_Candida_albicans	81	1	161	161	1	7	7	7	35
XP_713239_Candida_albicans	81	18	488	505	0	0	1 1 1 1 1 1 1 1 1 1 1 1 1 1 1 1 1 1	18	5
XP_713239_Candida_albicans	81	31	551	581	13	125	11 9 10 13 13 13 13 13 6 6 6 7 5 4 4 4 4 4 4 4 4 4 4 4 4 4 3 3 1 1 2	187	30.1613
XP_713239_Candida_albicans	81	4	589	592	0	0	2 2 2 2	8	10
XP_713240_Candida_albicans	81	2	137	138	0	0	1 1	2	5
XP_713240_Candida_albicans	81	1	162	162	0	0	4	4	20
XP_713240_Candida_albicans	81	1	231	231	1	8	8	8	40
XP_713240_Candida_albicans	81	1	630	630	0	0	1	1	5
XP_713252_Candida_albicans	81	4	93	96	1	11	1 4 4 11	20	25
XP_713252_Candida_albicans	81	9	316	324	6	48	1 8 3 4 8 8 8 8 8	56	31.1111
XP_713322_Candida_albicans	81	2	225	226	0	0	1 1	2	5
XP_713322_Candida_albicans	81	1	310	310	0	0	1	1	5
XP_713326_Candida_albicans	81	3	702	704	3	45	20 19 6	45	75
XP_713332_Candida_albicans	81	7	681	687	0	0	2 2 2 2 2 2 2	14	10
XP_713332_Candida_albicans	81	1	762	762	1	20	20	20	100
XP_713332_Candida_albicans	81	6	861	866	2	28	14 14 1 1 1 1	32	26.6667
XP_713332_Candida_albicans	81	9	1094	1102	3	19	6 6 7 2 1 1 1 1 1	26	14.4444
XP_713332_Candida_albicans	81	5	1246	1250	0	0	1 1 1 1 1	5	5
XP_713332_Candida_albicans	81	47	1400	1446	28	236	17 17 11 11 9 9 3 8 7 8 8 8 1 1 1 1 1 1 1 1 1 1 1 1 5 5 5 7 8 8 9 9 9 8 7 7 7 8 1 1 7 7 7 1 2 2 3	261	27.766
XP_713332_Candida_albicans	81	20	1732	1751	11	177	16 16 16 16 16 16 16 16 16 16 17 3 3 3 3 1 1 1 1 1	194	48.5
XP_713332_Candida_albicans	81	1	1937	1937	0	0	1	1	5
XP_713348_Candida_albicans	81	47	738	784	0	0	1 1 1 1 1 1 1 1 1 1 1 1 1 1 1 1 1 1 1 1 1 1 1 1 1 1 1 1 1 1 1 1 1 1 1 1 1 1 1 1 1 1 1 1 1 1 1	47	5
XP_713348_Candida_albicans	81	3	1037	1039	0	0	1 1 1	3	5
XP_713348_Candida_albicans	81	24	1092	1115	14	196	1 1 1 1 1 1 1 1 1 20 20 20 7 7 7 7 7 7 2 17 17 20 20 20	207	43.125
XP_713348_Candida_albicans	81	7	1165	1171	6	88	20 19 14 15 2 12 8	90	64.2857
XP_713348_Candida_albicans	81	8	1240	1247	0	0	3 3 3 2 2 2 2 2	19	11.875
XP_713348_Candida_albicans	81	58	1329	1386	7	50	8 7 3 7 7 7 7 7 1 1 1 1 1 1 1 1 1 1 1 1 1 1 1 1 1 1 1 1 1 1 1 1 1 1 1 1 1 1 1 1 1 1 1 1 1 2 3 3 3 3 3 3 3 3 3 3 3 3	128	11.0345
XP_713348_Candida_albicans	81	41	1393	1433	29	290	15 14 14 14 13 13 13 12 10 7 7 12 12 12 12 11 12 6 6 6 10 10 10 10 9 4 5 5 5 5 2 2 1 1 1 1 1 1 1 1 1	307	37.439
XP_713348_Candida_albicans	81	3	1456	1458	3	57	19 19 19	57	95
XP_713348_Candida_albicans	81	40	1614	1653	38	382	15 15 9 8 8 8 6 6 6 6 6 6 6 6 6 4 4 5 5 5 5 5 5 5 6 6 6 7 7 7 20 20 20 20 20 16 16 20 20 19	390	48.75
XP_713348_Candida_albicans	81	45	1682	1726	18	118	8 8 8 8 8 7 7 7 7 4 4 4 4 4 4 4 1 1 1 1 1 4 4 4 4 4 5 5 5 5 6 6 6 6 6 1 1 1 1 1 1 1 1 1 1	181	20.1111
XP_713348_Candida_albicans	81	24	2213	2236	0	0	1 1 1 1 1 1 1 1 1 1 1 1 1 1 1 1 1 1 1 1 1 1 1 1	24	5
XP_713348_Candida_albicans	81	18	2361	2378	17	163	15 14 15 15 10 10 10 9 7 2 7 7 7 7 7 7 8 8	165	45.8333
XP_713353_Candida_albicans	81	3	430	432	2	16	8 2 8	18	30
XP_713356_Candida_albicans	81	1	2022	2022	0	0	2	2	10
XP_713356_Candida_albicans	81	1	2088	2088	0	0	1	1	5
XP_713356_Candida_albicans	81	7	2381	2387	3	34	2 2 2 4 11 11 12	44	31.4286
XP_713356_Candida_albicans	81	82	2430	2511	9	116	11 15 15 12 16 1 1 1 1 1 1 1 1 1 1 1 1 1 1 1 1 1 1 1 1 1 1 1 1 1 1 1 1 1 1 1 1 1 1 1 1 1 1 1 1 1 1 1 1 1 1 1 1 1 1 1 1 1 1 1 1 1 1 1 1 1 1 1 1 1 1 1 1 1 16 16 10 5 4 4 4 4	201	12.2561
XP_713356_Candida_albicans	81	1	2767	2767	0	0	1	1	5
XP_713359_Candida_albicans	81	14	147	160	7	70	1 1 1 1 1 1 1 11 7 7 10 7 12 16	77	27.5
XP_713359_Candida_albicans	81	30	212	241	6	71	1 1 1 1 1 1 1 1 1 1 1 1 1 1 1 1 1 1 1 1 1 1 1 1 12 12 11 12 12 12	95	15.8333
XP_713359_Candida_albicans	81	3	343	345	3	24	10 7 7	24	40
XP_713359_Candida_albicans	81	4	373	376	0	0	1 1 1 1	4	5
XP_713359_Candida_albicans	81	14	766	779	10	145	14 18 18 19 19 17 11 11 9 9 2 2 2 2	153	54.6429
XP_713422_Candida_albicans	81	23	284	306	9	99	11 8 8 4 6 6 2 2 2 2 2 2 2 2 2 2 2 2 2 15 15 16 14	129	28.0435
XP_713422_Candida_albicans	81	4	401	404	0	0	3 3 4 2	12	15
XP_713422_Candida_albicans	81	1	427	427	1	13	13	13	65
XP_713422_Candida_albicans	81	41	514	554	4	26	8 8 5 5 4 1 1 1 1 1 1 1 1 1 1 1 1 1 1 1 1 1 1 1 1 1 1 1 1 1 1 1 1 1 1 1 1 2 2 2 2	70	8.53659
XP_713422_Candida_albicans	81	19	887	905	11	118	14 14 14 12 12 10 10 10 8 8 6 1 1 2 2 2 2 2 2	132	34.7368
XP_713422_Candida_albicans	81	2	914	915	0	0	1 1	2	5
XP_713422_Candida_albicans	81	69	1030	1098	53	546	1 1 1 1 1 1 9 9 9 6 9 9 11 11 11 11 11 11 11 11 11 11 16 13 13 13 12 9 10 10 10 9 11 11 11 11 11 11 11 11 11 12 11 14 14 10 10 9 9 9 9 9 8 8 8 8 9 9 5 4 4 4 4 4 4 4 4 4 4	592	42.8986
XP_713422_Candida_albicans	81	4	1187	1190	0	0	1 1 1 1	4	5
XP_713422_Candida_albicans	81	11	1208	1218	7	76	1 1 1 1 6 8 12 14 14 13 9	80	36.3636
XP_713422_Candida_albicans	81	2	1317	1318	0	0	1 1	2	5
XP_713439_Candida_albicans	81	42	1383	1424	20	268	20 20 20 20 20 20 20 18 19 17 17 10 6 6 6 6 4 4 4 4 4 4 4 4 4 3 3 3 3 6 5 6 6 1 1 1 1 1 1 1 1 1	325	38.6905
XP_713439_Candida_albicans	81	4	1446	1449	0	0	1 4 4 4	13	16.25
XP_713439_Candida_albicans	81	55	1465	1519	35	417	10 10 10 10 9 6 4 8 10 6 6 6 6 6 6 6 4 2 2 2 2 2 2 2 2 2 2 2 2 2 2 2 2 2 2 12 14 17 16 16 17 17 17 17 17 17 17 17 15 15 12 11 12 13 13	461	41.9091
XP_713439_Candida_albicans	81	11	1525	1535	5	65	2 2 2 2 4 4 5 13 13 15 19	81	36.8182
XP_713439_Candida_albicans	81	23	1585	1607	6	114	20 19 18 19 19 19 1 1 1 1 1 1 1 1 1 1 1 1 1 1 1 1 1	131	28.4783
XP_713439_Candida_albicans	81	9	1932	1940	0	0	3 2 2 2 2 2 2 1 1	17	9.44444
XP_713439_Candida_albicans	81	8	2000	2007	0	0	1 1 1 1 1 1 1 1	8	5
[truncated: 5,460 more rows]

## Sheet: Sacc_inserts
Candida_albicans	number_of_seqs_in_MSA,	insert_length,	insert_start,	insert_end,	number_non-dash-states>5,	sum_non-dash-states>5,	Nr._non-dash_states]	Sum Nr._non-dash_states	%insert_occupancy
XP_019330598_Candida_albicans	81	5	374	378	3	60	20,20,20,1,1	62	62
XP_019330601_Candida_albicans	81	1	42	42	0	0	1	1	5
XP_019330601_Candida_albicans	81	1	212	212	1	20	20	20	100
XP_019330603_Candida_albicans	81	1	95	95	0	0	2	2	10
XP_019330603_Candida_albicans	81	1	476	476	0	0	2	2	10
XP_019330603_Candida_albicans	81	7	480	486	0	0	3,3,2,3,3,3,3	20	14.2857
XP_019330603_Candida_albicans	81	26	488	513	5	30	6,6,6,6,6,1,1,2,2,2,2,2,2,2,2,2,2,2,2,2,2,2,2,2,1,1	68	13.0769
XP_019330605_Candida_albicans	81	74	104	177	28	324	1,1,1,1,1,1,1,1,1,1,1,18,18,19,19,16,15,15,15,15,15,14,14,14,12,7,7,7,7,7,7,7,7,7,6,6,3,3,3,3,3,3,2,1,1,1,1,1,1,1,1,1,1,1,1,1,1,1,1,1,1,1,1,1,1,1,1,1,1,1,1,10,10,10	383	25.8784
XP_019330605_Candida_albicans	81	24	255	278	17	208	1,1,1,1,1,1,1,16,15,15,16,11,12,12,11,11,16,17,17,8,8,7,8,8	215	44.7917
XP_019330605_Candida_albicans	81	7	620	626	0	0	4,1,1,1,1,1,1	10	7.14286
XP_019330605_Candida_albicans	81	34	892	925	15	91	12,8,7,4,6,5,5,5,6,6,5,6,5,5,5,5,2,1,1,1,1,1,1,1,1,1,1,1,1,1,1,1,1,1	114	16.7647
XP_019330605_Candida_albicans	81	40	1120	1159	30	237	2,2,4,4,4,4,5,5,5,4,4,4,4,5,6,6,5,5,5,5,5,5,5,6,6,6,7,8,8,9,9,9,12,12,12,12,13,13,13,15	273	34.125
XP_019330605_Candida_albicans	81	1	1339	1339	0	0	1	1	5
XP_019330605_Candida_albicans	81	112	1353	1464	59	676	2,2,2,2,2,2,2,2,2,2,2,2,9,12,12,10,6,2,2,3,7,7,8,9,4,5,11,11,11,18,15,15,18,18,18,18,19,19,14,12,6,6,15,16,16,10,10,11,5,5,5,2,2,2,2,2,2,2,2,3,3,8,8,8,8,8,8,9,2,1,1,1,1,1,8,8,8,8,6,6,5,5,4,4,4,4,3,2,2,3,3,4,4,4,4,3,2,2,1,1,1,1,1,14,14,18,20,20,20,20,12,20	797	35.5804
XP_019330605_Candida_albicans	81	15	1933	1947	1	5	2,2,2,2,2,2,2,2,2,2,2,3,3,3,5	36	12
XP_019330605_Candida_albicans	81	3	2425	2427	3	22	12,5,5	22	36.6667
XP_019330623_Candida_albicans	81	26	531	556	25	451	1,16,15,11,11,19,19,19,19,19,19,19,19,19,19,19,19,18,19,19,19,19,19,19,19,19	452	86.9231
XP_019330623_Candida_albicans	81	2	712	713	0	0	1,1	2	5
XP_019330623_Candida_albicans	81	5	784	788	0	0	1,1,1,1,1	5	5
XP_019330623_Candida_albicans	81	1	939	939	1	19	19	19	95
XP_019330623_Candida_albicans	81	52	1039	1090	41	459	7,5,7,9,13,17,17,17,15,12,9,9,8,8,8,8,8,7,9,10,11,14,15,15,17,17,5,4,4,5,5,5,5,5,5,11,17,17,18,17,16,17,19,1,1,1,1,1,1,1,1,1	476	45.7692
XP_019330623_Candida_albicans	81	11	1105	1115	0	0	3,2,1,1,1,1,1,1,1,1,1	14	6.36364
XP_019330623_Candida_albicans	81	1	1171	1171	0	0	1	1	5
XP_019330623_Candida_albicans	81	1	1209	1209	0	0	1	1	5
XP_019330623_Candida_albicans	81	2	1264	1265	0	0	2,1	3	7.5
XP_019330623_Candida_albicans	81	1	1284	1284	0	0	2	2	10
XP_019330623_Candida_albicans	81	1	1367	1367	1	18	18	18	90
XP_019330623_Candida_albicans	81	1	1376	1376	0	0	2	2	10
XP_019330623_Candida_albicans	81	1	1685	1685	0	0	1	1	5
XP_019330623_Candida_albicans	81	2	1731	1732	0	0	1,1	2	5
XP_019330623_Candida_albicans	81	4	1802	1805	0	0	1,1,1,1	4	5
XP_019330623_Candida_albicans	81	3	1873	1875	0	0	4,4,4	12	20
XP_019330623_Candida_albicans	81	3	1917	1919	0	0	4,4,4	12	20
XP_019330623_Candida_albicans	81	18	1923	1940	0	0	1,1,1,1,1,1,1,1,1,1,1,1,1,1,1,1,1,1	18	5
XP_019330623_Candida_albicans	81	3	1959	1961	1	5	1,1,5	7	11.6667
XP_019330623_Candida_albicans	81	121	1998	2118	0	0	1,1,1,1,1,1,1,1,1,1,1,1,1,1,1,1,1,1,1,1,1,1,1,1,1,1,1,1,1,1,1,1,1,1,1,1,1,1,1,1,1,1,1,1,1,1,1,1,1,1,1,1,1,1,1,1,1,1,1,1,1,1,1,1,1,1,1,1,1,1,1,1,1,1,1,1,1,1,1,1,1,1,1,1,1,1,1,1,1,1,1,1,1,1,1,1,1,1,1,1,1,1,1,1,1,1,1,1,1,1,1,1,1,1,1,1,1,1,1,1,1	121	5
XP_019330623_Candida_albicans	81	25	2148	2172	0	0	1,1,1,1,1,1,1,1,1,1,1,1,1,1,1,1,1,1,1,1,1,1,1,1,1	25	5
XP_019330623_Candida_albicans	81	15	2312	2326	0	0	1,1,1,1,1,1,1,1,1,1,1,1,1,1,1	15	5
XP_019330626_Candida_albicans	81	1	194	194	0	0	1	1	5
XP_019330626_Candida_albicans	81	9	442	450	6	32	5,5,5,5,5,4,4,4,7	44	24.4444
XP_019330626_Candida_albicans	81	3	499	501	0	0	1,1,1	3	5
XP_019330627_Candida_albicans	81	1	206	206	0	0	2	2	10
XP_019330627_Candida_albicans	81	30	363	392	13	150	1,1,1,1,1,1,1,1,18,15,13,13,2,12,12,10,16,15,9,5,5,4,4,4,4,4,4,4,4,7	192	32
XP_019330627_Candida_albicans	81	3	534	536	2	40	3,20,20	43	71.6667
XP_019330627_Candida_albicans	81	3	593	595	0	0	1,1,1	3	5
XP_019330636_Candida_albicans	81	1	132	132	0	0	1	1	5
XP_019330636_Candida_albicans	81	20	208	227	8	91	1,1,1,1,1,1,1,1,1,1,1,1,10,11,11,12,12,12,12,11	103	25.75
XP_019330636_Candida_albicans	81	16	263	278	12	83	5,5,5,4,4,4,4,6,6,6,7,7,10,10,9,7	99	30.9375
XP_019330636_Candida_albicans	81	1	323	323	0	0	2	2	10
XP_019330636_Candida_albicans	81	11	353	363	0	0	1,1,1,1,1,1,1,1,1,2,2	13	5.90909
XP_019330636_Candida_albicans	81	13	442	454	0	0	1,1,1,1,1,1,1,1,1,1,1,1,1	13	5
XP_019330636_Candida_albicans	81	2	486	487	0	0	2,2	4	10
XP_019330636_Candida_albicans	81	3	543	545	0	0	1,1,1	3	5
XP_019330636_Candida_albicans	81	3	615	617	0	0	1,1,1	3	5
XP_019330636_Candida_albicans	81	6	651	656	0	0	1,1,1,1,1,1	6	5
XP_019330638_Candida_albicans	81	8	658	665	3	52	16,18,18,2,2,2,2,2	62	38.75
XP_019330640_Candida_albicans	81	38	163	200	0	0	4,4,4,4,4,4,3,3,3,3,3,3,3,3,3,3,3,4,4,4,4,4,4,4,4,4,4,4,4,4,4,4,4,4,4,4,4,4	141	18.5526
XP_019330640_Candida_albicans	81	1	258	258	1	19	19	19	95
XP_019330640_Candida_albicans	81	3	317	319	1	11	2,2,11	15	25
XP_019330640_Candida_albicans	81	1	350	350	1	20	20	20	100
XP_019330640_Candida_albicans	81	2	412	413	0	0	2,2	4	10
XP_019330640_Candida_albicans	81	1	914	914	0	0	2	2	10
XP_019330640_Candida_albicans	81	1	951	951	0	0	1	1	5
XP_019330643_Candida_albicans	81	3	1686	1688	0	0	2,2,2	6	10
XP_019330643_Candida_albicans	81	1	1701	1701	0	0	2	2	10
XP_019330643_Candida_albicans	81	1	1734	1734	0	0	2	2	10
XP_019330643_Candida_albicans	81	25	1756	1780	2	36	18,18,1,1,1,1,1,1,1,1,1,1,1,1,1,1,1,1,1,1,1,1,1,1,1	59	11.8
XP_019330643_Candida_albicans	81	5	1784	1788	0	0	1,1,1,1,1	5	5
XP_019330643_Candida_albicans	81	1	1936	1936	0	0	1	1	5
XP_019330643_Candida_albicans	81	5	1947	1951	5	90	18,18,18,18,18	90	90
XP_019330645_Candida_albicans	81	1	32	32	0	0	3	3	15
XP_019330645_Candida_albicans	81	17	54	70	0	0	1,1,1,1,1,1,1,1,1,1,1,1,1,1,1,1,1	17	5
XP_019330651_Candida_albicans	81	6	1003	1008	0	0	1,1,1,1,1,1	6	5
XP_019330651_Candida_albicans	81	5	1061	1065	0	0	1,1,1,1,1	5	5
XP_019330651_Candida_albicans	81	3	1071	1073	0	0	1,1,1	3	5
XP_019330651_Candida_albicans	81	1	1244	1244	0	0	4	4	20
XP_019330651_Candida_albicans	81	2	1384	1385	0	0	1,1	2	5
XP_019330651_Candida_albicans	81	1	1410	1410	1	19	19	19	95
XP_019330671_Candida_albicans	81	4	536	539	2	10	4,4,5,5	18	22.5
XP_019330671_Candida_albicans	81	26	1122	1147	14	229	2,20,20,20,20,20,20,20,20,20,16,12,1,1,1,1,1,1,2,2,11,5,5,3,3,3	250	48.0769
XP_019330671_Candida_albicans	81	1	1225	1225	0	0	1	1	5
XP_019330671_Candida_albicans	81	2	1231	1232	0	0	4,4	8	20
XP_019330671_Candida_albicans	81	17	1591	1607	0	0	1,1,1,1,1,1,1,1,1,1,1,1,1,1,1,1,1	17	5
XP_019330671_Candida_albicans	81	14	1623	1636	0	0	2,2,2,2,2,2,2,2,3,3,3,3,3,4	35	12.5
XP_019330679_Candida_albicans	81	6	285	290	0	0	3,2,2,2,2,1	12	10
XP_019330679_Candida_albicans	81	1	328	328	1	20	20	20	100
XP_019330679_Candida_albicans	81	1	342	342	1	20	20	20	100
XP_019330679_Candida_albicans	81	1	559	559	0	0	1	1	5
XP_019330679_Candida_albicans	81	51	687	737	38	576	4,2,2,2,2,3,20,19,20,20,20,2,1,1,6,6,7,7,19,19,18,10,20,20,13,13,20,20,20,20,20,20,20,20,20,13,13,17,17,15,15,13,9,9,6,6,6,2,2,2,2	603	59.1176
XP_019330683_Candida_albicans	81	5	82	86	0	0	1,1,1,1,1	5	5
XP_019330683_Candida_albicans	81	1	215	215	1	5	5	5	25
XP_019330683_Candida_albicans	81	1	335	335	1	19	19	19	95
XP_019330690_Candida_albicans	81	6	506	511	0	0	1,1,1,1,1,1	6	5
XP_019330690_Candida_albicans	81	23	753	775	0	0	1,1,1,1,1,1,1,1,1,1,1,1,1,1,1,1,1,1,1,1,1,1,1	23	5
XP_019330690_Candida_albicans	81	1	935	935	0	0	1	1	5
XP_019330690_Candida_albicans	81	1	1069	1069	0	0	1	1	5
XP_019330690_Candida_albicans	81	2	1134	1135	1	19	1,19	20	50
XP_019330690_Candida_albicans	81	5	1153	1157	0	0	1,1,1,1,1	5	5
XP_019330690_Candida_albicans	81	26	1247	1272	0	0	1,1,1,1,1,1,1,1,1,1,1,1,1,1,1,1,1,1,1,1,1,1,1,1,1,1	26	5
XP_019330690_Candida_albicans	81	3	1526	1528	0	0	1,1,1	3	5
XP_019330690_Candida_albicans	81	2	1711	1712	0	0	1,1	2	5
XP_019330690_Candida_albicans	81	1	1772	1772	0	0	3	3	15
XP_019330690_Candida_albicans	81	1	1904	1904	0	0	1	1	5
XP_019330690_Candida_albicans	81	2	1983	1984	0	0	3,3	6	15
XP_019330690_Candida_albicans	81	2	1987	1988	0	0	2,1	3	7.5
XP_019330690_Candida_albicans	81	8	2005	2012	0	0	1,1,1,1,1,1,1,1	8	5
XP_019330690_Candida_albicans	81	7	2068	2074	0	0	1,1,1,1,1,1,1	7	5
XP_019330690_Candida_albicans	81	14	2083	2096	0	0	2,2,2,2,2,2,2,2,2,2,2,2,2,2	28	10
XP_019330708_Candida_albicans	81	1	128	128	1	9	9	9	45
XP_019330713_Candida_albicans	81	19	110	128	0	0	1,1,1,1,1,1,1,1,1,1,1,1,1,1,1,1,1,1,1	19	5
XP_019330730_Candida_albicans	81	75	48	122	41	593	1,1,1,1,1,1,1,1,1,1,1,2,19,19,15,15,12,14,15,15,13,16,17,17,17,17,17,17,17,17,4,4,7,12,12,11,11,13,13,13,13,11,2,3,3,3,2,2,2,2,1,14,14,14,14,14,13,13,13,13,16,16,17,17,1,1,4,4,4,4,4,4,4,4,4	672	44.8
XP_019330730_Candida_albicans	81	1	298	298	0	0	1	1	5
XP_019330730_Candida_albicans	81	16	357	372	0	0	1,1,1,1,1,1,1,1,1,1,1,1,1,1,1,1	16	5
XP_019330730_Candida_albicans	81	5	397	401	0	0	1,1,1,1,1	5	5
XP_019330730_Candida_albicans	81	2	529	530	0	0	2,2	4	10
XP_019330736_Candida_albicans	81	10	82	91	7	111	19,20,9,11,20,15,17,1,1,1	114	57
XP_019330736_Candida_albicans	81	1	110	110	1	15	15	15	75
XP_019330736_Candida_albicans	81	3	382	384	0	0	1,1,2	4	6.66667
XP_019330736_Candida_albicans	81	1	479	479	1	9	9	9	45
XP_019330737_Candida_albicans	81	4	1256	1259	0	0	1,1,1,1	4	5
XP_019330737_Candida_albicans	81	4	1270	1273	0	0	1,1,1,1	4	5
XP_019330737_Candida_albicans	81	3	1284	1286	0	0	1,1,1	3	5
XP_019330737_Candida_albicans	81	13	1380	1392	0	0	1,1,1,1,1,1,1,1,1,1,1,1,1	13	5
XP_019330737_Candida_albicans	81	20	1400	1419	0	0	1,1,1,1,1,1,1,1,1,1,1,1,1,1,1,1,1,1,1,1	20	5
XP_019330737_Candida_albicans	81	26	1449	1474	0	0	1,1,1,1,1,1,1,1,1,1,1,1,1,1,1,1,1,1,1,1,1,1,1,1,1,1	26	5
XP_019330737_Candida_albicans	81	7	1479	1485	0	0	1,1,1,1,1,1,1	7	5
XP_019330737_Candida_albicans	81	3	1499	1501	0	0	1,1,1	3	5
XP_019330737_Candida_albicans	81	24	1522	1545	5	25	2,2,2,2,2,2,2,2,2,2,2,2,2,2,2,2,2,2,2,5,5,5,5,5	63	13.125
XP_019330737_Candida_albicans	81	1	1553	1553	1	6	6	6	30
XP_019330737_Candida_albicans	81	7	1643	1649	0	0	1,1,1,1,1,1,1	7	5
XP_019330737_Candida_albicans	81	14	1691	1704	2	24	3,12,12,1,1,1,1,1,1,1,1,1,1,1	38	13.5714
XP_019330737_Candida_albicans	81	19	1742	1760	10	74	1,1,1,1,1,1,11,11,11,6,6,5,5,5,7,7,1,1,1	83	21.8421
XP_019330737_Candida_albicans	81	1	1853	1853	0	0	1	1	5
XP_019330737_Candida_albicans	81	25	1975	1999	14	226	14,14,19,19,18,17,17,18,1,1,1,1,18,18,16,16,6,4,4,4,16,2,2,2,2	250	50
XP_019330737_Candida_albicans	81	1	2336	2336	0	0	1	1	5
XP_019330737_Candida_albicans	81	3	2342	2344	0	0	2,1,1	4	6.66667
XP_019330737_Candida_albicans	81	1	2351	2351	0	0	1	1	5
XP_019330737_Candida_albicans	81	7	2358	2364	0	0	1,1,1,1,1,1,1	7	5
XP_019330742_Candida_albicans	81	2	249	250	2	40	20,20	40	100
XP_019330750_Candida_albicans	81	1	2254	2254	0	0	1	1	5
XP_019330750_Candida_albicans	81	1	2473	2473	0	0	1	1	5
XP_019330767_Candida_albicans	81	1	996	996	0	0	1	1	5
XP_019330767_Candida_albicans	81	1	1253	1253	0	0	4	4	20
XP_019330767_Candida_albicans	81	1	1256	1256	0	0	1	1	5
XP_019330767_Candida_albicans	81	1	1343	1343	0	0	1	1	5
XP_019330767_Candida_albicans	81	9	1358	1366	0	0	1,1,1,1,1,1,1,1,1	9	5
XP_019330767_Candida_albicans	81	4	1391	1394	0	0	1,1,1,1	4	5
XP_019330767_Candida_albicans	81	2	1668	1669	0	0	1,1	2	5
XP_019330767_Candida_albicans	81	10	2147	2156	0	0	1,1,1,1,1,1,1,1,1,1	10	5
XP_019330767_Candida_albicans	81	3	2532	2534	0	0	4,4,4	12	20
XP_019330770_Candida_albicans	81	39	594	632	0	0	2,2,2,1,1,1,1,1,1,1,1,1,1,1,1,1,1,1,1,1,1,1,1,1,1,1,1,1,1,1,1,1,1,1,2,2,2,2,2	47	6.02564
XP_019330770_Candida_albicans	81	73	641	713	27	210	1,1,1,1,2,2,2,2,17,2,2,2,2,2,2,2,2,2,2,2,2,2,2,2,2,2,2,2,2,2,2,2,2,2,2,2,2,9,7,10,10,11,11,8,8,4,4,4,4,4,4,4,4,4,4,6,6,6,6,6,6,6,6,6,6,6,6,8,8,8,7,8,8	318	21.7808
XP_019330770_Candida_albicans	81	1	843	843	1	20	20	20	100
XP_019330770_Candida_albicans	81	1	1011	1011	0	0	2	2	10
XP_019330770_Candida_albicans	81	6	1087	1092	5	100	20,20,20,20,20,1	101	84.1667
XP_019330772_Candida_albicans	81	1	19	19	0	0	1	1	5
XP_019330772_Candida_albicans	81	14	238	251	11	121	2,2,2,16,16,15,12,7,7,5,5,8,15,15	127	45.3571
XP_019330772_Candida_albicans	81	11	361	371	10	78	7,7,7,8,9,9,9,7,7,8,4	82	37.2727
XP_019330772_Candida_albicans	81	12	443	454	0	0	1,1,1,1,1,1,1,1,1,1,1,1	12	5
XP_019330772_Candida_albicans	81	17	478	494	0	0	3,3,3,3,3,3,3,3,4,4,4,4,4,4,4,4,4	60	17.6471
XP_019330772_Candida_albicans	81	1	519	519	0	0	3	3	15
XP_019330772_Candida_albicans	81	17	571	587	10	68	7,7,7,8,7,6,5,5,5,11,3,3,2,3,2,2,2	85	25
XP_019330773_Candida_albicans	81	4	9	12	3	60	20,20,20,2	62	77.5
XP_019330773_Candida_albicans	81	3	314	316	0	0	1,1,1	3	5
XP_019330783_Candida_albicans	81	1	590	590	0	0	1	1	5
XP_019330783_Candida_albicans	81	2	886	887	2	40	20,20	40	100
XP_019330797_Candida_albicans	81	19	1029	1047	8	65	13,11,8,7,7,7,6,6,1,1,1,1,1,1,1,1,1,1,1	76	20
XP_019330797_Candida_albicans	81	12	1051	1062	0	0	1,1,1,1,2,2,2,2,2,2,2,2	20	8.33333
XP_019330797_Candida_albicans	81	23	1146	1168	13	182	16,16,15,16,16,18,10,10,10,11,12,14,18,1,1,1,1,1,1,1,1,1,1	192	41.7391
XP_019330797_Candida_albicans	81	2	1291	1292	1	18	18,2	20	50
XP_019330797_Candida_albicans	81	9	1399	1407	0	0	1,1,1,1,1,1,1,1,1	9	5
XP_019330797_Candida_albicans	81	2	1411	1412	0	0	1,1	2	5
XP_019330797_Candida_albicans	81	1	1415	1415	0	0	3	3	15
XP_019330797_Candida_albicans	81	16	1440	1455	0	0	1,1,1,1,1,1,1,1,1,1,1,1,1,1,1,1	16	5
XP_019330797_Candida_albicans	81	1	1462	1462	0	0	3	3	15
XP_019330797_Candida_albicans	81	2	1529	1530	0	0	2,1	3	7.5
XP_019330798_Candida_albicans	81	2	16	17	0	0	1,1	2	5
XP_019330821_Candida_albicans	81	3	66	68	0	0	1,1,1	3	5
XP_019330821_Candida_albicans	81	46	100	145	31	451	19,18,19,19,18,19,19,19,19,18,9,9,16,13,12,19,19,17,17,17,15,1,1,1,1,1,1,1,4,5,5,5,6,6,6,19,19,11,19,1,1,1,1,1,1,1	469	50.9783
XP_019330821_Candida_albicans	81	51	173	223	22	227	9,8,8,8,8,8,9,10,10,11,10,9,14,13,14,17,13,10,10,10,9,9,2,2,3,3,3,3,3,3,3,2,3,1,2,2,2,2,2,2,1,1,1,1,1,1,1,1,1,1,1	281	27.549
XP_019330821_Candida_albicans	81	62	321	382	29	409	1,1,1,1,1,1,1,1,1,1,1,1,1,1,17,17,17,17,16,16,16,16,14,14,14,14,14,9,7,2,2,2,2,3,3,3,3,2,1,1,1,1,2,2,2,2,2,17,15,15,13,13,13,13,13,9,11,11,12,17,19,2	461	37.1774
XP_019330821_Candida_albicans	81	5	458	462	5	42	8,8,5,5,16	42	42
XP_019330821_Candida_albicans	81	34	637	670	7	53	2,3,3,4,4,4,4,3,3,3,3,3,3,3,3,7,8,8,8,8,7,7,2,2,1,2,2,2,2,2,2,2,2,2	124	18.2353
XP_019330821_Candida_albicans	81	9	678	686	3	17	2,3,4,4,4,6,6,5,2	36	20
XP_019330821_Candida_albicans	81	4	712	715	3	54	18,18,18,1	55	68.75
XP_019330821_Candida_albicans	81	8	774	781	1	19	2,19,1,1,1,1,1,1	27	16.875
XP_019330821_Candida_albicans	81	7	909	915	0	0	1,1,1,1,1,1,1	7	5
XP_019330821_Candida_albicans	81	1	981	981	0	0	2	2	10
XP_019330821_Candida_albicans	81	2	1075	1076	0	0	1,1	2	5
XP_019330821_Candida_albicans	81	1	1078	1078	0	0	2	2	10
XP_019330821_Candida_albicans	81	4	1084	1087	0	0	1,1,1,1	4	5
XP_019330821_Candida_albicans	81	1	1105	1105	0	0	1	1	5
XP_019330821_Candida_albicans	81	1	1110	1110	0	0	1	1	5
XP_019330821_Candida_albicans	81	1	1618	1618	0	0	3	3	15
XP_019330824_Candida_albicans	81	1	305	305	1	19	19	19	95
XP_019330824_Candida_albicans	81	32	435	466	22	227	5,5,5,5,7,7,6,6,8,9,9,9,10,15,15,15,16,16,16,17,1,1,1,1,13,13,2,2,1,1,1,1	239	37.3438
XP_019330824_Candida_albicans	81	63	491	553	25	320	10,6,6,6,6,5,4,3,5,4,4,4,3,3,3,3,3,3,3,3,3,3,3,2,2,2,2,2,1,1,1,1,1,12,12,12,12,12,12,12,9,1,1,1,1,1,1,1,1,1,1,1,16,18,18,18,17,19,19,3,19,19,20	401	31.8254
XP_019330824_Candida_albicans	81	1	664	664	0	0	1	1	5
XP_019330824_Candida_albicans	81	9	781	789	0	0	1,1,1,1,1,1,1,1,1	9	5
XP_019330824_Candida_albicans	81	7	970	976	0	0	2,2,2,2,2,2,2	14	10
XP_019330824_Candida_albicans	81	7	1125	1131	0	0	1,1,1,1,1,1,1	7	5
XP_019330824_Candida_albicans	81	1	1294	1294	0	0	1	1	5
XP_019330831_Candida_albicans	81	2	922	923	2	11	6,5	11	27.5
XP_019330850_Candida_albicans	81	4	76	79	2	38	20,18,3,4	45	56.25
XP_019330850_Candida_albicans	81	1	101	101	1	16	16	16	80
XP_019330850_Candida_albicans	81	6	128	133	0	0	3,2,3,3,3,3	17	14.1667
XP_019330857_Candida_albicans	81	15	357	371	0	0	1,1,1,1,1,1,1,1,1,1,1,1,1,1,1	15	5
XP_019330857_Candida_albicans	81	6	540	545	0	0	1,1,1,1,1,1	6	5
XP_019330857_Candida_albicans	81	1	579	579	0	0	1	1	5
XP_019330857_Candida_albicans	81	3	1536	1538	0	0	3,3,3	9	15
XP_019330857_Candida_albicans	81	3	1918	1920	1	5	4,4,5	13	21.6667
XP_019330860_Candida_albicans	81	1	462	462	0	0	1	1	5
XP_019330860_Candida_albicans	81	1	521	521	1	19	19	19	95
XP_019330860_Candida_albicans	81	2	581	582	2	40	20,20	40	100
XP_019330863_Candida_albicans	81	1	131	131	1	20	20	20	100
XP_019330863_Candida_albicans	81	1	133	133	0	0	1	1	5
XP_019330863_Candida_albicans	81	1	307	307	0	0	3	3	15
XP_019330869_Candida_albicans	81	8	278	285	0	0	3,3,3,3,3,3,3,3	24	15
XP_019330869_Candida_albicans	81	2	452	453	2	10	5,5	10	25
XP_019330869_Candida_albicans	81	8	595	602	0	0	1,1,1,1,1,1,1,1	8	5
XP_019330869_Candida_albicans	81	10	626	635	7	35	5,5,5,5,5,5,5,1,1,2	39	19.5
XP_019330869_Candida_albicans	81	9	637	645	9	109	14,14,14,7,12,11,11,13,13	109	60.5556
XP_019330869_Candida_albicans	81	7	647	653	2	17	7,10,1,1,1,1,1	22	15.7143
XP_019330869_Candida_albicans	81	10	676	685	0	0	1,1,1,1,2,2,2,2,3,4	19	9.5
XP_019330869_Candida_albicans	81	158	716	873	44	394	15,13,13,13,12,12,12,12,12,11,11,11,11,11,11,11,12,12,12,12,12,11,10,10,9,5,5,5,5,3,3,3,3,3,3,3,3,3,3,3,3,3,3,3,3,3,3,3,3,1,1,1,1,1,1,1,1,1,1,1,1,1,1,1,1,1,1,1,1,1,1,1,1,1,1,1,1,1,1,1,1,1,1,1,1,1,1,1,1,1,1,1,1,1,1,1,1,1,1,1,1,1,1,1,1,1,1,1,1,1,1,1,1,1,1,1,1,1,1,1,1,1,1,1,1,1,1,1,1,1,1,1,1,1,1,1,5,5,5,5,5,5,6,6,6,6,7,7,5,5,5,3,3,3,3,3,3,3	562	17.7848
XP_019330869_Candida_albicans	81	27	894	920	0	0	2,2,1,1,1,1,1,1,1,1,1,1,1,1,1,1,1,1,1,1,1,2,2,2,2,2,2	35	6.48148
XP_019330869_Candida_albicans	81	2	944	945	0	0	2,2	4	10
XP_019330869_Candida_albicans	81	1	953	953	0	0	4	4	20
XP_019330869_Candida_albicans	81	27	1022	1048	0	0	1,1,1,1,1,1,1,1,1,1,1,1,1,1,1,1,1,1,2,2,2,2,2,2,2,2,2	36	6.66667
XP_019330869_Candida_albicans	81	36	1193	1228	2	10	1,1,1,1,1,1,1,1,1,1,2,2,2,2,2,2,2,2,2,2,2,2,2,2,2,2,2,2,2,2,4,4,4,4,5,5	76	10.5556
XP_019330872_Candida_albicans	81	2	857	858	0	0	1,1	2	5
XP_019330872_Candida_albicans	81	3	981	983	1	6	6,4,3	13	21.6667
XP_019330890_Candida_albicans	81	4	994	997	0	0	1,1,1,1	4	5
XP_019330890_Candida_albicans	81	4	1020	1023	4	76	19,19,19,19	76	95
XP_019330890_Candida_albicans	81	1	1202	1202	0	0	1	1	5
XP_019330890_Candida_albicans	81	2	1210	1211	2	20	10,10	20	50
XP_019330890_Candida_albicans	81	1	1216	1216	0	0	3	3	15
XP_019330892_Candida_albicans	81	1	1403	1403	0	0	1	1	5
XP_019330892_Candida_albicans	81	11	1453	1463	7	106	17,17,18,18,12,12,12,4,2,2,2	116	52.7273
XP_019330892_Candida_albicans	81	1	1473	1473	0	0	1	1	5
XP_019330892_Candida_albicans	81	1	1925	1925	0	0	2	2	10
XP_019330892_Candida_albicans	81	5	1938	1942	2	40	20,20,2,2,2	46	46
XP_019330892_Candida_albicans	81	5	2280	2284	2	40	3,3,3,20,20	49	49
XP_019330892_Candida_albicans	81	1	2410	2410	0	0	1	1	5
XP_019330892_Candida_albicans	81	7	2431	2437	0	0	1,1,1,1,1,1,1	7	5
XP_019330892_Candida_albicans	81	4	2668	2671	0	0	1,1,1,1	4	5
XP_019330892_Candida_albicans	81	7	2866	2872	6	37	2,6,6,6,6,6,7	39	27.8571
XP_019330892_Candida_albicans	81	1	2915	2915	0	0	3	3	15
XP_019330892_Candida_albicans	81	11	3014	3024	11	180	20,20,19,19,17,17,19,9,19,11,10	180	81.8182
XP_019330892_Candida_albicans	81	1	3449	3449	1	20	20	20	100
XP_019330892_Candida_albicans	81	8	3456	3463	1	5	1,1,1,1,1,1,1,5	12	7.5
XP_019330892_Candida_albicans	81	1	3618	3618	0	0	4	4	20
XP_019330895_Candida_albicans	81	7	499	505	0	0	1,1,1,3,3,3,3	15	10.7143
XP_019330895_Candida_albicans	81	1	614	614	0	0	1	1	5
XP_019330896_Candida_albicans	81	1	276	276	0	0	1	1	5
XP_019330896_Candida_albicans	81	1	365	365	0	0	1	1	5
XP_019330906_Candida_albicans	81	39	56	94	2	18	4,4,4,2,2,2,2,9,9,4,4,4,4,1,1,1,1,1,1,1,1,1,1,1,1,1,1,1,1,1,1,1,1,1,2,2,2,4,4	89	11.4103
XP_019330914_Candida_albicans	81	13	593	605	0	0	2,2,2,1,2,2,2,2,2,2,2,2,1	24	9.23077
XP_019330914_Candida_albicans	81	29	626	654	23	255	15,15,15,15,3,15,15,11,11,11,4,4,4,4,12,12,2,11,11,11,11,10,10,10,10,5,6,6,7	276	47.5862
XP_019330914_Candida_albicans	81	5	865	869	5	56	14,14,14,7,7	56	56
XP_019330914_Candida_albicans	81	3	876	878	0	0	1,2,2	5	8.33333
XP_019330914_Candida_albicans	81	9	1190	1198	7	98	4,13,4,15,15,10,15,15,15	106	58.8889
XP_019330914_Candida_albicans	81	5	1779	1783	0	0	2,2,2,2,2	10	10
XP_019330934_Candida_albicans	81	1	679	679	0	0	1	1	5
XP_019330934_Candida_albicans	81	1	729	729	0	0	1	1	5
XP_019330934_Candida_albicans	81	1	951	951	0	0	1	1	5
XP_019330934_Candida_albicans	81	1	970	970	0	0	1	1	5
XP_019330934_Candida_albicans	81	3	1011	1013	0	0	1,1,1	3	5
XP_019330934_Candida_albicans	81	1	1020	1020	0	0	1	1	5
XP_019330934_Candida_albicans	81	4	1058	1061	4	29	7,7,7,8	29	36.25
XP_019330934_Candida_albicans	81	2	1126	1127	0	0	1,1	2	5
XP_019330958_Candida_albicans	81	25	177	201	0	0	1,1,1,1,1,1,1,1,1,1,1,1,1,1,1,1,1,1,1,1,1,1,1,1,1	25	5
XP_019330958_Candida_albicans	81	7	258	264	1	5	3,5,1,1,1,1,1	13	9.28571
XP_019330958_Candida_albicans	81	1	345	345	1	5	5	5	25
XP_019330958_Candida_albicans	81	14	471	484	13	168	1,15,15,15,15,15,15,15,15,15,15,6,6,6	169	60.3571
XP_019330958_Candida_albicans	81	6	565	570	0	0	2,2,2,2,2,4	14	11.6667
XP_019330958_Candida_albicans	81	2	701	702	0	0	2,2	4	10
XP_019330958_Candida_albicans	81	2	720	721	2	15	7,8	15	37.5
XP_019330958_Candida_albicans	81	2	760	761	0	0	1,1	2	5
XP_019330958_Candida_albicans	81	1	768	768	0	0	1	1	5
XP_019330958_Candida_albicans	81	1	922	922	1	8	8	8	40
XP_019330958_Candida_albicans	81	1	1265	1265	0	0	2	2	10
XP_019330958_Candida_albicans	81	7	1804	1810	2	10	1,1,1,1,5,5,3	17	12.1429
XP_019330964_Candida_albicans	81	18	132	149	0	0	2,2,2,2,2,2,2,2,2,1,1,1,1,1,1,1,1,1	27	7.5
XP_019330964_Candida_albicans	81	31	323	353	27	283	5,6,4,4,7,8,9,9,8,8,8,8,8,8,8,10,10,11,11,13,13,13,13,12,13,12,17,17,18,1,1	293	47.2581
XP_019330964_Candida_albicans	81	5	385	389	0	0	2,2,2,2,2	10	10
XP_019330964_Candida_albicans	81	8	576	583	0	0	4,4,3,3,3,3,3,3	26	16.25
XP_019330964_Candida_albicans	81	59	753	811	36	233	14,14,14,13,15,9,5,5,5,5,5,5,5,5,5,5,5,5,5,5,5,4,4,4,4,5,7,7,5,5,5,5,5,5,5,5,5,5,5,4,4,4,5,3,3,3,3,3,1,1,3,3,3,3,3,3,2,2,2	302	25.5932
XP_019330964_Candida_albicans	81	9	1653	1661	0	0	2,2,2,2,1,1,1,2,2	15	8.33333
XP_019330964_Candida_albicans	81	1	1668	1668	0	0	1	1	5
XP_019330964_Candida_albicans	81	5	1758	1762	0	0	1,1,1,1,2	6	6
XP_019330964_Candida_albicans	81	2	1844	1845	0	0	1,1	2	5
XP_019330964_Candida_albicans	81	58	1953	2010	36	533	1,20,20,18,18,16,3,3,3,3,3,3,3,3,3,3,4,4,4,5,4,4,13,13,13,13,13,15,15,9,16,16,14,14,14,14,15,15,15,16,16,16,2,2,2,2,16,8,8,17,17,17,17,17,17,17,1,1	594	51.2069
XP_019330964_Candida_albicans	81	347	2034	2380	156	1914	8,8,8,4,2,2,2,2,2,2,2,5,5,5,5,5,5,5,5,5,5,5,6,6,6,5,1,1,1,1,1,1,1,1,1,1,1,1,1,1,1,1,1,1,1,1,1,1,1,1,1,1,1,1,1,1,1,1,1,1,1,1,1,1,1,1,1,1,1,1,1,1,1,1,1,1,1,1,7,4,4,4,4,4,3,3,6,7,7,11,9,7,9,9,9,9,14,15,15,15,6,6,6,6,7,7,8,8,8,8,8,8,8,8,10,10,9,9,4,4,4,4,4,1,1,1,1,1,1,1,1,1,1,1,1,1,1,1,1,1,1,1,1,1,1,1,1,1,1,1,1,1,1,1,1,1,1,1,1,1,1,1,1,1,1,1,1,1,1,1,1,1,1,1,1,1,1,1,1,1,1,1,1,1,1,12,13,11,11,12,11,10,9…	2200	31.7003
XP_019330964_Candida_albicans	81	26	2414	2439	6	76	4,1,1,1,1,1,1,1,1,1,1,1,1,1,1,1,1,1,1,1,14,13,11,11,12,15	99	19.0385
XP_019330964_Candida_albicans	81	1	3062	3062	1	18	18	18	90
XP_019330964_Candida_albicans	81	17	3074	3090	8	108	3,3,3,3,3,3,3,3,3,5,9,12,12,14,20,18,18	135	39.7059
XP_019330964_Candida_albicans	81	2	3108	3109	0	0	1,1	2	5
XP_019330964_Candida_albicans	81	1	3123	3123	0	0	3	3	15
XP_019330964_Candida_albicans	81	1	3132	3132	0	0	2	2	10
XP_019330964_Candida_albicans	81	2	3145	3146	0	0	1,1	2	5
XP_019330964_Candida_albicans	81	1	3193	3193	1	20	20	20	100
XP_019330964_Candida_albicans	81	2	3204	3205	0	0	1,2	3	7.5
XP_019330964_Candida_albicans	81	2	3219	3220	0	0	1,1	2	5
XP_019330964_Candida_albicans	81	3	3238	3240	0	0	1,1,1	3	5
XP_019330964_Candida_albicans	81	1	3247	3247	0	0	1	1	5
XP_019330964_Candida_albicans	81	1	3313	3313	1	18	18	18	90
XP_019330964_Candida_albicans	81	6	3356	3361	0	0	2,2,1,1,1,1	8	6.66667
XP_019330964_Candida_albicans	81	1	3396	3396	0	0	1	1	5
XP_019330964_Candida_albicans	81	2	3417	3418	1	14	14,1	15	37.5
XP_019330965_Candida_albicans	81	5	257	261	0	0	1,1,1,1,1	5	5
XP_019330965_Candida_albicans	81	10	405	414	10	50	5,5,5,5,5,5,5,5,5,5	50	25
XP_019330965_Candida_albicans	81	7	480	486	0	0	1,1,1,1,1,1,1	7	5
XP_019330974_Candida_albicans	81	1	1492	1492	1	16	16	16	80
XP_019330983_Candida_albicans	81	66	990	1055	26	433	1,1,1,1,1,1,1,1,1,1,1,1,1,1,1,1,1,1,1,1,1,1,1,1,1,1,8,8,8,15,15,9,16,16,18,19,19,20,20,20,20,20,20,19,20,19,19,19,20,19,15,12,3,3,2,2,2,2,2,2,2,2,1,1,1,1	485	36.7424
XP_019330983_Candida_albicans	81	11	1060	1070	6	102	1,20,20,20,14,14,14,1,1,1,1	107	48.6364
XP_019330990_Candida_albicans	81	15	585	599	0	0	1,1,1,1,1,1,1,1,1,1,1,1,1,1,1	15	5
XP_019330990_Candida_albicans	81	14	637	650	0	0	1,1,1,1,1,1,1,1,1,1,1,1,1,1	14	5
XP_019330990_Candida_albicans	81	2	989	990	1	10	10,1	11	27.5
XP_019330993_Candida_albicans	81	6	325	330	0	0	1,1,1,1,1,1	6	5
XP_019331009_Candida_albicans	81	22	771	792	4	78	2,2,2,2,2,2,2,1,1,1,1,1,1,1,1,1,1,2,20,19,19,20	104	23.6364
XP_019331009_Candida_albicans	81	10	810	819	0	0	2,2,2,2,1,1,1,1,1,1	14	7
XP_019331013_Candida_albicans	81	17	164	180	0	0	2,2,2,2,2,2,2,2,2,2,2,2,2,2,2,2,2	34	10
XP_019331013_Candida_albicans	81	12	251	262	0	0	1,1,1,1,1,1,1,1,1,1,1,1	12	5
XP_019331013_Candida_albicans	81	1	271	271	0	0	2	2	10
XP_019331013_Candida_albicans	81	12	426	437	0	0	3,3,3,3,3,3,3,3,3,3,3,3	36	15
XP_019331013_Candida_albicans	81	11	448	458	0	0	1,1,1,1,1,1,1,1,1,1,1	11	5
XP_019331013_Candida_albicans	81	22	475	496	0	0	1,1,1,1,1,1,1,1,1,1,1,1,1,1,1,1,1,1,1,1,1,1	22	5
XP_019331013_Candida_albicans	81	5	520	524	0	0	2,2,2,2,2	10	10
XP_019331013_Candida_albicans	81	6	563	568	0	0	2,2,2,2,2,2	12	10
XP_019331013_Candida_albicans	81	5	601	605	0	0	2,2,2,2,2	10	10
XP_019331013_Candida_albicans	81	1	653	653	0	0	1	1	5
XP_019331013_Candida_albicans	81	5	722	726	0	0	1,1,1,1,1	5	5
XP_019331017_Candida_albicans	81	7	120	126	0	0	1,1,1,1,1,1,1	7	5
XP_019331017_Candida_albicans	81	9	137	145	8	136	20,20,20,20,20,3,6,14,16	139	77.2222
XP_019331017_Candida_albicans	81	1	237	237	0	0	1	1	5
XP_019331017_Candida_albicans	81	1	252	252	0	0	3	3	15
XP_019331018_Candida_albicans	81	41	109	149	23	145	7,7,7,8,8,6,8,6,6,6,6,6,1,1,1,1,1,1,1,1,1,1,1,1,6,6,3,5,5,4,4,4,6,6,6,6,6,6,6,4,4	180	21.9512
XP_019331018_Candida_albicans	81	1	250	250	0	0	2	2	10
XP_019331018_Candida_albicans	81	3	400	402	0	0	2,2,2	6	10
XP_019331018_Candida_albicans	81	2	443	444	0	0	2,2	4	10
XP_019331018_Candida_albicans	81	3	502	504	0	0	2,2,2	6	10
XP_019331018_Candida_albicans	81	10	527	536	0	0	2,2,2,2,2,2,2,2,2,2	20	10
XP_019331018_Candida_albicans	81	10	635	644	0	0	1,1,1,2,2,1,1,1,1,2	13	6.5
XP_019331018_Candida_albicans	81	12	799	810	5	45	3,3,3,3,3,3,4,6,6,11,11,11	67	27.9167
XP_019331020_Candida_albicans	81	5	275	279	0	0	1,1,1,1,1	5	5
XP_019331020_Candida_albicans	81	1	292	292	0	0	1	1	5
XP_019331020_Candida_albicans	81	1	392	392	0	0	1	1	5
XP_019331020_Candida_albicans	81	2	717	718	0	0	1,1	2	5
XP_019331020_Candida_albicans	81	2	728	729	0	0	1,1	2	5
XP_019331020_Candida_albicans	81	4	740	743	0	0	1,1,1,1	4	5
XP_019331027_Candida_albicans	81	7	613	619	3	53	2,2,2,2,19,17,17	61	43.5714
XP_019331027_Candida_albicans	81	2	641	642	0	0	2,2	4	10
XP_019331028_Candida_albicans	81	8	105	112	0	0	1,1,1,1,1,1,1,1	8	5
XP_019331028_Candida_albicans	81	1	292	292	0	0	1	1	5
XP_019331028_Candida_albicans	81	8	385	392	4	30	8,8,7,7,3,2,1,1	37	23.125
XP_019331035_Candida_albicans	81	2	103	104	0	0	3,3	6	15
XP_019331035_Candida_albicans	81	5	176	180	2	10	5,5,2,1,1	14	14
XP_019331035_Candida_albicans	81	1	293	293	1	6	6	6	30
XP_019331043_Candida_albicans	81	2	558	559	0	0	1,1	2	5
XP_019331043_Candida_albicans	81	26	1146	1171	16	195	6,4,1,1,1,1,1,1,1,1,1,5,6,6,15,15,15,11,14,15,16,17,17,17,10,10	208	40
XP_019331043_Candida_albicans	81	1	1384	1384	0	0	1	1	5
XP_019331043_Candida_albicans	81	11	1426	1436	0	0	2,2,2,2,2,2,2,2,2,2,2	22	10
XP_019331043_Candida_albicans	81	2	1481	1482	2	11	5,6	11	27.5
XP_019331043_Candida_albicans	81	8	1520	1527	2	36	18,4,18,3,3,3,3,3	55	34.375
XP_019331043_Candida_albicans	81	1	1691	1691	1	20	20	20	100
XP_019331049_Candida_albicans	81	10	668	677	4	39	4,4,3,3,9,10,9,11,1,1	55	27.5
XP_019331049_Candida_albicans	81	3	702	704	0	0	2,2,2	6	10
XP_019331049_Candida_albicans	81	9	717	725	0	0	2,2,2,2,2,2,2,2,1	17	9.44444
XP_019331049_Candida_albicans	81	6	907	912	6	44	5,5,5,7,11,11	44	36.6667
XP_019331055_Candida_albicans	81	6	94	99	6	40	8,7,7,6,6,6	40	33.3333
XP_019331055_Candida_albicans	81	1	225	225	0	0	1	1	5
XP_019331055_Candida_albicans	81	3	284	286	2	40	20,20,2	42	70
XP_019331055_Candida_albicans	81	1	332	332	0	0	1	1	5
XP_019331058_Candida_albicans	81	2	1415	1416	0	0	1,1	2	5
XP_019331058_Candida_albicans	81	1	1448	1448	0	0	1	1	5
XP_019331058_Candida_albicans	81	1	1500	1500	1	20	20	20	100
XP_019331058_Candida_albicans	81	5	1532	1536	0	0	1,1,1,1,1	5	5
XP_019331060_Candida_albicans	81	3	186	188	0	0	1,1,1	3	5
XP_019331060_Candida_albicans	81	1	209	209	0	0	4	4	20
XP_019331060_Candida_albicans	81	3	217	219	0	0	1,1,1	3	5
XP_019331060_Candida_albicans	81	1	228	228	0	0	4	4	20
XP_019331063_Candida_albicans	81	36	546	581	8	100	3,3,3,3,3,3,3,3,3,3,3,3,3,3,3,3,3,3,3,3,3,3,3,3,3,3,3,3,15,13,13,14,14,14,11,6	184	25.5556
XP_019331063_Candida_albicans	81	56	611	666	6	60	1,1,1,1,1,1,1,1,1,1,1,1,1,1,1,1,1,1,1,1,1,1,1,1,1,1,2,2,2,2,2,2,15,15,3,3,3,4,4,4,4,4,4,4,4,4,4,4,4,4,4,4,5,5,10,10	167	14.9107
XP_019331065_Candida_albicans	81	5	538	542	0	0	1,1,1,1,1	5	5
XP_019331065_Candida_albicans	81	2	666	667	0	0	1,1	2	5
XP_019331065_Candida_albicans	81	10	739	748	0	0	1,1,1,1,1,1,1,1,1,1	10	5
XP_019331065_Candida_albicans	81	1	865	865	0	0	1	1	5
XP_019331065_Candida_albicans	81	3	868	870	0	0	1,1,1	3	5
XP_019331065_Candida_albicans	81	1	1178	1178	1	6	6	6	30
XP_019331073_Candida_albicans	81	8	315	322	0	0	1,1,1,1,1,1,1,1	8	5
XP_019331073_Candida_albicans	81	8	324	331	0	0	3,3,3,3,3,3,3,3	24	15
XP_019331073_Candida_albicans	81	4	410	413	0	0	1,1,1,1	4	5
XP_019331073_Candida_albicans	81	4	430	433	0	0	1,1,1,1	4	5
XP_019331073_Candida_albicans	81	4	484	487	0	0	1,1,1,1	4	5
XP_019331073_Candida_albicans	81	2	563	564	2	20	10,10	20	50
XP_019331073_Candida_albicans	81	3	602	604	1	11	1,1,11	13	21.6667
XP_019331073_Candida_albicans	81	1	626	626	0	0	2	2	10
XP_019331073_Candida_albicans	81	3	678	680	3	30	10,10,10	30	50
XP_019331073_Candida_albicans	81	18	704	721	0	0	1,1,1,1,1,1,1,1,1,1,1,1,1,1,1,1,1,1	18	5
XP_019331073_Candida_albicans	81	3	715	717	0	0	2,2,2	6	10
XP_019331073_Candida_albicans	81	13	728	740	0	0	1,1,1,1,1,1,1,1,1,1,1,1,1	13	5
XP_019331073_Candida_albicans	81	1	806	806	0	0	1	1	5
XP_019331073_Candida_albicans	81	1	821	821	1	8	8	8	40
XP_019331073_Candida_albicans	81	5	824	828	5	50	10,10,10,10,10	50	50
XP_019331073_Candida_albicans	81	1	824	824	0	0	1	1	5
XP_019331073_Candida_albicans	81	1	837	837	0	0	1	1	5
XP_019331073_Candida_albicans	81	1	839	839	1	8	8	8	40
XP_019331073_Candida_albicans	81	5	842	846	0	0	2,2,2,2,2	10	10
XP_019331073_Candida_albicans	81	2	854	855	2	22	11,11	22	55
XP_019331073_Candida_albicans	81	1	855	855	0	0	1	1	5
XP_019331074_Candida_albicans	81	17	44	60	14	183	11,11,13,12,12,11,11,8,7,4,4,3,18,18,17,17,17	194	57.0588
XP_019331074_Candida_albicans	81	1	153	153	0	0	2	2	10
XP_019331082_Candida_albicans	81	1	295	295	0	0	1	1	5
XP_019331082_Candida_albicans	81	27	352	378	3	60	1,1,1,1,1,1,1,1,1,1,1,1,1,1,1,1,1,1,1,1,1,1,1,1,20,20,20	84	15.5556
XP_019331088_Candida_albicans	81	1	476	476	0	0	2	2	10
XP_019331088_Candida_albicans	81	2	647	648	2	10	5,5	10	25
XP_019331088_Candida_albicans	81	1	740	740	0	0	1	1	5
XP_019331088_Candida_albicans	81	224	805	1028	112	725	6,6,6,5,5,5,5,5,5,5,4,4,4,3,3,1,1,1,1,1,1,1,1,3,3,3,3,3,3,3,3,3,3,3,3,3,3,8,8,8,8,8,8,8,6,6,6,6,6,6,8,8,8,8,8,9,8,9,2,2,2,2,2,2,2,2,2,2,4,4,4,4,4,4,4,4,4,4,4,4,3,3,3,3,3,3,3,3,6,6,6,4,2,2,2,4,4,4,4,5,5,5,6,6,6,6,6,6,6,6,6,4,4,4,4,4,6,6,6,6,7,7,7,4,4,4,4,4,4,4,4,4,3,3,3,2,2,2,2,2,2,2,2,2,2,2,2,6,6,6,6,6,7,7,7,7,7,7,7,6,6,6,6,6,6,6,6,6,6,6,6,6,6,6,6,6,6,6,6,6,6,6,6,6,6,6,6,5,5,5,5,5,8,8,8,8,8,8,9,9…	1020	22.7679
XP_019331094_Candida_albicans	81	1	426	426	0	0	3	3	15
XP_019331094_Candida_albicans	81	2	430	431	0	0	3,3	6	15
XP_019331094_Candida_albicans	81	1	449	449	0	0	1	1	5
XP_019331094_Candida_albicans	81	2	463	464	0	0	2,1	3	7.5
XP_019331094_Candida_albicans	81	1	550	550	0	0	3	3	15
XP_019331094_Candida_albicans	81	1	572	572	0	0	1	1	5
XP_019331094_Candida_albicans	81	6	606	611	3	60	4,20,20,20,1,1	66	55
XP_019331094_Candida_albicans	81	2	615	616	0	0	1,1	2	5
XP_019331094_Candida_albicans	81	2	618	619	0	0	3,3	6	15
XP_019331094_Candida_albicans	81	1	643	643	0	0	1	1	5
XP_019331094_Candida_albicans	81	2	652	653	0	0	1,1	2	5
XP_019331094_Candida_albicans	81	4	662	665	0	0	2,2,2,2	8	10
XP_019331094_Candida_albicans	81	1	674	674	0	0	1	1	5
XP_019331094_Candida_albicans	81	1	761	761	0	0	1	1	5
XP_019331094_Candida_albicans	81	5	764	768	0	0	2,2,2,2,2	10	10
XP_019331094_Candida_albicans	81	1	801	801	0	0	2	2	10
XP_019331094_Candida_albicans	81	1	826	826	0	0	1	1	5
XP_019331112_Candida_albicans	81	4	418	421	0	0	1,1,1,1	4	5
XP_019331112_Candida_albicans	81	2	430	431	0	0	1,1	2	5
XP_019331112_Candida_albicans	81	1	503	503	1	19	19	19	95
XP_019331123_Candida_albicans	81	12	409	420	0	0	1,1,1,1,1,1,1,1,1,1,1,1	12	5
XP_019331123_Candida_albicans	81	1	488	488	1	19	19	19	95
XP_019331123_Candida_albicans	81	1	603	603	1	20	20	20	100
XP_442666_Candida_albicans	81	6	376	381	0	0	1,1,1,1,1,1	6	5
XP_709940_Candida_albicans	81	1	369	369	0	0	1	1	5
XP_709940_Candida_albicans	81	1	408	408	1	20	20	20	100
XP_709940_Candida_albicans	81	1	445	445	0	0	1	1	5
XP_709945_Candida_albicans	81	1	372	372	0	0	2	2	10
XP_709945_Candida_albicans	81	24	386	409	1	20	2,2,2,2,2,2,2,1,1,1,20,1,1,1,1,1,1,1,1,1,1,1,1,1	50	10.4167
XP_709945_Candida_albicans	81	7	719	725	1	10	10,2,2,2,2,2,2	22	15.7143
XP_709946_Candida_albicans	81	15	1400	1414	12	207	4,3,3,8,19,19,19,14,13,19,19,19,19,19,20	217	72.3333
XP_709946_Candida_albicans	81	1	1417	1417	1	14	14	14	70
XP_709946_Candida_albicans	81	2	1448	1449	0	0	1,1	2	5
XP_709946_Candida_albicans	81	1	1561	1561	1	14	14	14	70
XP_709946_Candida_albicans	81	1	1599	1599	1	14	14	14	70
XP_709946_Candida_albicans	81	6	1717	1722	4	31	1,7,7,8,9,1	33	27.5
XP_709946_Candida_albicans	81	1	1729	1729	0	0	2	2	10
XP_709946_Candida_albicans	81	2	1768	1769	0	0	2,2	4	10
XP_709946_Candida_albicans	81	1	1794	1794	0	0	1	1	5
XP_709952_Candida_albicans	81	3	162	164	0	0	1,1,1	3	5
XP_709952_Candida_albicans	81	19	226	244	16	150	10,10,10,10,10,10,10,10,10,10,3,3,3,7,7,9,9,9,9	159	41.8421
XP_709952_Candida_albicans	81	3	260	262	0	0	1,1,1	3	5
XP_709952_Candida_albicans	81	2	272	273	0	0	1,1	2	5
XP_709952_Candida_albicans	81	18	327	344	5	42	10,8,5,5,14,2,2,4,4,4,4,4,4,4,4,4,4,4	90	25
XP_709952_Candida_albicans	81	1	362	362	0	0	1	1	5
XP_709952_Candida_albicans	81	2	435	436	1	14	2,14	16	40
XP_709952_Candida_albicans	81	1	447	447	1	14	14	14	70
XP_709952_Candida_albicans	81	79	487	565	34	409	1,1,11,11,8,11,11,12,12,8,9,10,11,11,13,14,12,12,14,14,14,4,4,4,1,1,1,1,1,1,2,2,2,2,2,2,2,2,2,2,4,4,4,3,4,4,4,4,4,4,4,4,4,4,4,4,4,4,4,4,4,4,2,14,14,8,9,10,10,14,14,14,14,14,14,14,14,14,2	540	34.1772
XP_709952_Candida_albicans	81	3	572	574	0	0	4,4,4	12	20
XP_709952_Candida_albicans	81	11	582	592	0	0	1,1,1,1,1,1,1,1,1,1,1	11	5
XP_709952_Candida_albicans	81	12	927	938	0	0	2,2,2,2,2,2,2,2,2,2,2,2	24	10
XP_709952_Candida_albicans	81	14	973	986	13	168	1,14,14,14,14,14,14,14,14,14,12,10,10,10	169	60.3571
XP_709952_Candida_albicans	81	1	1022	1022	0	0	2	2	10
XP_709952_Candida_albicans	81	3	1387	1389	0	0	1,1,1	3	5
XP_709952_Candida_albicans	81	2	1611	1612	2	14	5,9	14	35
XP_709954_Candida_albicans	81	3	302	304	0	0	1,1,1	3	5
XP_709954_Candida_albicans	81	7	316	322	0	0	1,1,1,1,1,1,1	7	5
XP_709954_Candida_albicans	81	4	386	389	0	0	2,2,3,3	10	12.5
XP_709954_Candida_albicans	81	6	392	397	0	0	1,1,1,1,1,1	6	5
XP_709954_Candida_albicans	81	1	676	676	0	0	1	1	5
XP_709954_Candida_albicans	81	2	687	688	2	36	18,18	36	90
XP_709954_Candida_albicans	81	2	816	817	2	36	18,18	36	90
XP_709954_Candida_albicans	81	22	1143	1164	0	0	2,2,2,1,1,1,1,1,1,1,1,1,1,1,1,1,1,2,2,2,2,2	30	6.81818
XP_709954_Candida_albicans	81	16	1179	1194	0	0	2,2,2,2,2,2,2,3,3,1,1,1,1,1,1,1	27	8.4375
XP_709954_Candida_albicans	81	9	1219	1227	0	0	1,1,1,1,1,1,1,1,1	9	5
XP_709954_Candida_albicans	81	1	1720	1720	0	0	1	1	5
XP_709954_Candida_albicans	81	3	1900	1902	0	0	1,1,1	3	5
XP_709957_Candida_albicans	81	2	1539	1540	0	0	1,1	2	5
XP_709957_Candida_albicans	81	46	1617	1662	22	262	4,5,5,2,2,2,2,2,2,2,2,3,3,4,4,4,4,4,4,5,5,5,5,4,4,4,8,8,8,10,11,11,16,16,18,18,18,18,18,18,18,18,1,1,1,1	328	35.6522
XP_709957_Candida_albicans	81	30	1669	1698	2	40	4,4,4,4,1,1,1,1,20,20,3,3,3,1,1,1,1,1,1,1,1,1,1,1,1,1,1,1,1,1	86	14.3333
XP_709957_Candida_albicans	81	17	1730	1746	2	34	1,1,1,1,14,1,1,1,1,1,1,1,1,1,1,1,20	49	14.4118
XP_709957_Candida_albicans	81	32	1857	1888	0	0	2,1,1,2,2,2,2,2,2,2,2,2,2,2,2,2,2,2,2,2,2,2,2,2,2,2,2,2,2,2,1,1	60	9.375
XP_709957_Candida_albicans	81	56	2125	2180	30	350	14,12,12,1,1,1,1,1,1,1,1,1,1,1,1,1,12,12,13,14,14,14,14,14,14,13,13,13,9,7,7,7,8,8,7,7,13,12,13,13,13,14,14,2,2,2,1,1,1,1,1,1,1,1,2,2	381	34.0179
XP_709957_Candida_albicans	81	26	2193	2218	0	0	1,1,1,1,1,1,1,1,1,1,1,1,1,1,1,1,1,1,1,1,1,1,1,1,1,1	26	5
XP_709957_Candida_albicans	81	12	2231	2242	0	0	1,1,2,2,2,2,2,2,2,1,1,1	19	7.91667
XP_709957_Candida_albicans	81	1	2417	2417	0	0	2	2	10
XP_709957_Candida_albicans	81	13	2432	2444	0	0	4,4,4,4,4,4,4,4,4,4,4,4,4	52	20
XP_709957_Candida_albicans	81	4	2453	2456	3	32	5,13,14,2	34	42.5
XP_709957_Candida_albicans	81	33	2464	2496	0	0	2,2,1,1,1,1,1,1,1,1,1,1,1,1,1,1,1,1,1,1,1,1,1,1,1,1,1,1,1,1,1,1,1	35	5.30303
XP_709957_Candida_albicans	81	9	2519	2527	0	0	2,2,2,2,2,1,1,1,1	14	7.77778
XP_709957_Candida_albicans	81	84	2647	2730	1	5	1,1,1,1,1,1,1,1,1,1,1,1,1,1,1,1,1,1,1,1,1,1,1,1,1,1,1,1,1,1,1,1,1,1,1,1,1,1,1,1,1,1,1,1,1,1,1,1,1,1,1,1,1,1,1,1,1,1,1,1,1,1,1,1,1,1,1,1,1,1,1,1,1,1,1,1,1,1,1,1,1,1,1,5	88	5.2381
XP_709957_Candida_albicans	81	6	2797	2802	1	20	20,1,1,1,1,2	26	21.6667
XP_709957_Candida_albicans	81	3	2880	2882	0	0	1,1,1	3	5
XP_709957_Candida_albicans	81	3	3048	3050	2	28	14,14,2	30	50
XP_709962_Candida_albicans	81	4	228	231	0	0	1,1,1,1	4	5
XP_709962_Candida_albicans	81	1	249	249	0	0	1	1	5
XP_709962_Candida_albicans	81	9	342	350	0	0	1,1,1,1,1,1,1,2,3	12	6.66667
XP_709962_Candida_albicans	81	10	361	370	1	20	20,1,1,1,2,2,2,2,2,2	35	17.5
XP_709962_Candida_albicans	81	1	376	376	0	0	1	1	5
XP_709962_Candida_albicans	81	1	493	493	0	0	3	3	15
XP_709962_Candida_albicans	81	2	596	597	0	0	4,3	7	17.5
XP_709962_Candida_albicans	81	2	637	638	2	10	5,5	10	25
XP_709962_Candida_albicans	81	5	677	681	5	41	5,17,5,7,7	41	41
XP_709962_Candida_albicans	81	4	689	692	0	0	1,1,1,1	4	5
XP_709962_Candida_albicans	81	7	979	985	0	0	3,3,4,4,4,4,4	26	18.5714
XP_709962_Candida_albicans	81	41	1075	1115	27	374	5,4,19,20,18,19,18,20,19,20,20,20,15,15,7,6,6,1,1,1,1,1,1,1,1,2,2,2,2,2,6,5,5,6,5,9,16,19,18,19,19	396	48.2927
XP_709962_Candida_albicans	81	15	1157	1171	5	65	2,2,2,2,2,15,12,3,4,4,5,17,16,1,1	88	29.3333
XP_709962_Candida_albicans	81	7	1179	1185	0	0	2,2,2,1,1,1,1	10	7.14286
XP_709962_Candida_albicans	81	14	1237	1250	0	0	1,1,1,1,1,1,1,1,1,1,1,1,1,1	14	5
XP_709963_Candida_albicans	81	3	988	990	0	0	2,2,2	6	10
XP_709963_Candida_albicans	81	11	1131	1141	8	145	20,20,5,20,20,20,20,20,1,1,1	148	67.2727
XP_709963_Candida_albicans	81	1	1183	1183	0	0	2	2	10
XP_709963_Candida_albicans	81	9	1191	1199	3	15	5,5,5,4,3,3,3,3,3	34	18.8889
XP_709963_Candida_albicans	81	107	1453	1559	41	556	1,1,1,1,20,18,3,18,18,18,20,20,20,20,20,10,6,2,6,11,12,13,14,14,14,2,2,2,2,18,17,18,20,20,18,18,18,18,11,10,10,11,10,6,6,6,6,6,6,6,4,4,4,4,3,3,4,4,5,1,1,1,1,1,1,1,1,1,1,1,1,1,1,1,1,1,4,4,4,4,2,2,2,2,2,2,2,2,2,2,2,2,2,2,2,2,2,2,2,2,2,2,2,2,2,2,2	690	32.243
XP_709963_Candida_albicans	81	99	1688	1786	87	1144	1,1,1,1,1,1,1,1,1,1,13,14,15,15,15,15,14,14,14,15,15,15,19,17,17,19,16,16,16,16,16,15,15,15,15,16,17,8,8,12,12,13,13,13,13,11,11,12,12,12,11,13,13,13,12,12,12,14,14,14,14,11,11,11,9,9,9,5,5,10,10,7,7,6,6,6,9,9,9,9,9,10,10,12,12,17,17,18,19,19,19,19,19,19,19,18,19,2,2	1158	58.4848
XP_709963_Candida_albicans	81	4	2090	2093	1	10	1,1,1,10	13	16.25
XP_709963_Candida_albicans	81	1	2101	2101	0	0	1	1	5
XP_709963_Candida_albicans	81	1	2167	2167	0	0	4	4	20
XP_709963_Candida_albicans	81	1	2600	2600	0	0	2	2	10
XP_709963_Candida_albicans	81	1	2906	2906	0	0	1	1	5
XP_709983_Candida_albicans	81	16	499	514	3	40	2,2,2,2,2,2,2,2,2,2,17,10,13,2,2,1	65	20.3125
XP_710021_Candida_albicans	81	3	493	495	0	0	1,1,1	3	5
XP_710021_Candida_albicans	81	6	608	613	0	0	1,1,1,1,1,1	6	5
XP_710021_Candida_albicans	81	12	696	707	0	0	1,1,1,1,1,1,1,2,2,2,2,2	17	7.08333
XP_710021_Candida_albicans	81	10	923	932	0	0	1,1,1,1,1,1,1,1,1,1	10	5
XP_710021_Candida_albicans	81	19	1067	1085	3	59	20,20,19,3,3,3,3,3,3,3,3,3,3,3,2,2,2,1,1	100	26.3158
XP_710021_Candida_albicans	81	1	1093	1093	0	0	1	1	5
XP_710021_Candida_albicans	81	1	1246	1246	0	0	3	3	15
XP_710021_Candida_albicans	81	1	1255	1255	1	5	5	5	25
XP_710021_Candida_albicans	81	3	1379	1381	0	0	1,1,1	3	5
XP_710021_Candida_albicans	81	1	1690	1690	0	0	2	2	10
XP_710056_Candida_albicans	81	2	251	252	0	0	1,1	2	5
XP_710056_Candida_albicans	81	1	290	290	0	0	2	2	10
XP_710056_Candida_albicans	81	3	318	320	1	18	3,2,18	23	38.3333
XP_710056_Candida_albicans	81	2	815	816	0	0	1,1	2	5
XP_710056_Candida_albicans	81	3	844	846	0	0	1,1,1	3	5
XP_710056_Candida_albicans	81	3	1048	1050	0	0	2,2,2	6	10
XP_710060_Candida_albicans	81	2	503	504	2	10	5,5	10	25
XP_710060_Candida_albicans	81	2	1122	1123	0	0	2,2	4	10
XP_710069_Candida_albicans	81	8	847	854	5	70	1,1,20,20,5,5,20,3	75	46.875
XP_710069_Candida_albicans	81	1	870	870	0	0	4	4	20
XP_710069_Candida_albicans	81	6	899	904	1	10	10,4,2,1,1,1	19	15.8333
XP_710069_Candida_albicans	81	14	942	955	9	96	10,10,10,12,12,12,11,9,10,4,3,3,1,1	108	38.5714
XP_710069_Candida_albicans	81	1	1003	1003	0	0	3	3	15
XP_710069_Candida_albicans	81	4	1060	1063	0	0	1,1,1,1	4	5
XP_710069_Candida_albicans	81	2	1075	1076	0	0	1,1	2	5
XP_710069_Candida_albicans	81	6	1161	1166	5	29	3,6,6,6,6,5	32	26.6667
XP_710069_Candida_albicans	81	2	1268	1269	0	0	3,3	6	15
XP_710069_Candida_albicans	81	4	1293	1296	2	30	15,15,2,1	33	41.25
XP_710069_Candida_albicans	81	7	1365	1371	2	14	9,5,1,1,1,1,1	19	13.5714
XP_710069_Candida_albicans	81	2	1423	1424	2	27	20,7	27	67.5
XP_710069_Candida_albicans	81	10	1433	1442	0	0	2,1,1,1,1,1,1,1,2,2	13	6.5
XP_710069_Candida_albicans	81	8	1689	1696	7	103	2,6,13,13,17,17,17,20	105	65.625
XP_710069_Candida_albicans	81	4	1715	1718	3	21	9,5,7,1	22	27.5
XP_710069_Candida_albicans	81	5	1737	1741	0	0	2,2,2,2,2	10	10
XP_710069_Candida_albicans	81	1	1797	1797	0	0	1	1	5
XP_710069_Candida_albicans	81	1	2568	2568	0	0	1	1	5
XP_710069_Candida_albicans	81	3	2703	2705	0	0	2,2,1	5	8.33333
XP_710080_Candida_albicans	81	1	224	224	0	0	3	3	15
XP_710080_Candida_albicans	81	2	349	350	0	0	3,3	6	15
XP_710080_Candida_albicans	81	20	492	511	0	0	3,3,3,3,3,3,3,3,3,3,3,3,3,3,3,3,3,3,3,3	60	15
XP_710080_Candida_albicans	81	4	557	560	3	18	6,6,6,3	21	26.25
XP_710080_Candida_albicans	81	3	649	651	0	0	3,3,3	9	15
XP_710092_Candida_albicans	81	1	122	122	1	5	5	5	25
XP_710092_Candida_albicans	81	2	401	402	0	0	1,1	2	5
XP_710092_Candida_albicans	81	4	505	508	0	0	1,1,1,1	4	5
XP_710092_Candida_albicans	81	1	684	684	0	0	1	1	5
XP_710092_Candida_albicans	81	11	839	849	1	5	5,2,2,2,2,2,2,2,2,2,2	25	11.3636
XP_710092_Candida_albicans	81	2	902	903	0	0	1,1	2	5
XP_710092_Candida_albicans	81	6	908	913	0	0	1,1,1,1,1,1	6	5
XP_710092_Candida_albicans	81	14	918	931	0	0	1,1,1,1,1,1,1,1,1,1,1,1,1,1	14	5
XP_710092_Candida_albicans	81	11	1636	1646	10	164	20,20,20,20,17,17,17,13,10,10,4	168	76.3636
XP_710092_Candida_albicans	81	2	2097	2098	0	0	1,1	2	5
XP_710092_Candida_albicans	81	2	2111	2112	1	6	6,3	9	22.5
XP_710124_Candida_albicans	81	1	95	95	1	13	13	13	65
XP_710124_Candida_albicans	81	1	291	291	0	0	2	2	10
XP_710124_Candida_albicans	81	1	361	361	1	18	18	18	90
XP_710163_Candida_albicans	81	2	1011	1012	0	0	3,3	6	15
XP_710163_Candida_albicans	81	21	1014	1034	11	111	5,5,7,16,16,16,10,9,9,9,9,1,1,1,1,1,1,1,1,1,3	123	29.2857
XP_710163_Candida_albicans	81	2	1100	1101	0	0	3,3	6	15
XP_710163_Candida_albicans	81	1	1218	1218	0	0	1	1	5
XP_710163_Candida_albicans	81	2	1237	1238	2	10	5,5	10	25
XP_710163_Candida_albicans	81	5	1243	1247	1	5	3,3,3,4,5	18	18
XP_710164_Candida_albicans	81	10	87	96	0	0	3,3,3,3,3,3,2,2,2,2	26	13
XP_710176_Candida_albicans	81	5	243	247	5	57	19,17,9,6,6	57	57
XP_710176_Candida_albicans	81	1	272	272	0	0	2	2	10
XP_710176_Candida_albicans	81	1	314	314	0	0	2	2	10
XP_710176_Candida_albicans	81	1	412	412	1	20	20	20	100
XP_710176_Candida_albicans	81	5	439	443	5	91	17,18,18,18,20	91	91
XP_710176_Candida_albicans	81	1	520	520	1	20	20	20	100
XP_710224_Candida_albicans	81	1	959	959	0	0	2	2	10
XP_710224_Candida_albicans	81	1	1532	1532	0	0	4	4	20
XP_710224_Candida_albicans	81	3	1552	1554	1	20	20,1,1	22	36.6667
XP_710224_Candida_albicans	81	18	1638	1655	3	45	1,1,1,1,1,1,1,1,1,15,15,15,2,2,2,3,3,4	70	19.4444
XP_710224_Candida_albicans	81	2	1679	1680	0	0	1,1	2	5
XP_710236_Candida_albicans	81	25	121	145	16	211	20,18,13,13,11,8,4,3,5,5,4,5,1,3,3,3,10,6,19,20,20,18,20,3,3	238	47.6
XP_710254_Candida_albicans	81	32	480	511	16	209	19,19,18,1,1,1,1,1,1,1,1,1,1,2,2,2,2,2,2,6,6,6,6,6,6,17,17,19,13,13,19,19	231	36.0938
XP_710254_Candida_albicans	81	83	574	656	10	60	2,2,2,2,2,2,2,2,2,2,2,2,2,2,2,2,1,1,1,1,2,2,2,2,2,2,2,2,2,2,2,2,2,2,2,2,2,2,2,2,2,2,1,2,2,2,2,2,2,2,2,2,2,2,2,1,1,1,1,1,1,1,1,1,7,7,7,7,7,4,4,3,3,3,3,4,4,4,5,5,5,5,5	206	12.4096
XP_710254_Candida_albicans	81	45	696	740	10	69	1,1,1,1,1,1,1,1,1,1,1,1,1,1,1,1,3,2,2,2,2,2,2,2,2,2,9,9,9,9,4,4,4,4,4,4,4,4,4,5,5,6,6,6,5	142	15.7778
XP_710254_Candida_albicans	81	17	838	854	0	0	3,2,2,2,2,2,2,2,2,2,2,1,1,1,1,1,1	29	8.52941
XP_710254_Candida_albicans	81	9	872	880	0	0	2,2,2,2,2,2,2,3,3	20	11.1111
XP_710254_Candida_albicans	81	44	894	937	24	304	1,1,1,1,1,1,1,1,1,18,18,18,18,19,5,5,5,5,5,5,5,2,2,2,2,2,2,2,2,2,2,2,18,17,17,17,17,16,16,13,16,18,7,6	335	38.0682
XP_710254_Candida_albicans	81	77	981	1057	39	780	1,1,1,1,1,1,1,1,1,1,1,1,1,1,1,1,1,20,20,20,20,20,20,20,20,20,20,20,20,20,20,20,20,20,20,20,20,20,20,20,20,20,20,20,20,20,20,20,20,20,20,20,20,20,20,20,1,1,1,1,1,1,1,1,1,2,2,2,2,3,3,3,3,3,2,2,2	835	54.2208
XP_710254_Candida_albicans	81	40	1107	1146	10	71	17,3,3,3,2,2,2,2,2,2,2,2,2,2,2,2,2,2,2,2,2,2,2,2,2,2,2,2,2,2,2,6,6,6,6,6,6,6,6,6	134	16.75
XP_710254_Candida_albicans	81	7	1545	1551	0	0	3,3,3,3,2,2,2	18	12.8571
XP_710254_Candida_albicans	81	1	1850	1850	1	20	20	20	100
XP_710254_Candida_albicans	81	3	1868	1870	0	0	3,3,3	9	15
XP_710254_Candida_albicans	81	50	1933	1982	28	157	20,7,3,3,3,3,3,2,2,2,1,1,1,2,5,5,5,5,5,5,2,2,5,5,5,5,5,5,5,5,5,5,5,5,5,5,5,5,5,5,5,5,2,2,2,2,2,2,2,2	203	20.3
XP_710254_Candida_albicans	81	2	2065	2066	1	20	20,3	23	57.5
XP_710254_Candida_albicans	81	1	2153	2153	0	0	3	3	15
XP_710275_Candida_albicans	81	1	889	889	0	0	1	1	5
XP_710282_Candida_albicans	81	8	641	648	6	108	3,17,17,3,17,18,20,19	114	71.25
XP_710282_Candida_albicans	81	6	703	708	3	39	16,14,9,1,1,4	45	37.5
XP_710282_Candida_albicans	81	1	748	748	1	14	14	14	70
XP_710282_Candida_albicans	81	2	756	757	0	0	4,4	8	20
XP_710282_Candida_albicans	81	4	874	877	0	0	4,1,1,2	8	10
XP_710282_Candida_albicans	81	2	993	994	0	0	1,1	2	5
XP_710282_Candida_albicans	81	18	1014	1031	0	0	3,2,2,2,2,2,2,2,2,2,2,2,2,2,2,2,1,1	35	9.72222
XP_710282_Candida_albicans	81	7	1107	1113	4	36	3,3,6,4,10,10,10	46	32.8571
XP_710282_Candida_albicans	81	3	1145	1147	0	0	1,1,1	3	5
XP_710282_Candida_albicans	81	12	1177	1188	0	0	2,2,2,1,1,1,2,2,2,2,1,1	19	7.91667
XP_710282_Candida_albicans	81	1	1362	1362	0	0	1	1	5
XP_710282_Candida_albicans	81	1	1404	1404	0	0	2	2	10
XP_710282_Candida_albicans	81	1	1693	1693	0	0	1	1	5
XP_710282_Candida_albicans	81	2	1698	1699	0	0	1,1	2	5
XP_710282_Candida_albicans	81	10	1731	1740	0	0	1,1,1,1,1,1,1,1,1,1	10	5
XP_710282_Candida_albicans	81	10	1920	1929	5	100	20,20,20,20,20,1,1,1,1,1	105	52.5
XP_710282_Candida_albicans	81	1	2026	2026	0	0	1	1	5
XP_710282_Candida_albicans	81	1	2259	2259	0	0	4	4	20
XP_710282_Candida_albicans	81	26	2780	2805	0	0	2,2,2,2,2,2,2,2,1,1,1,1,1,1,1,1,1,1,1,1,1,1,1,1,1,1	34	6.53846
XP_710294_Candida_albicans	81	54	104	157	35	483	16,18,18,18,16,8,4,4,4,4,4,3,4,3,3,14,15,11,11,11,10,6,6,2,2,12,12,14,14,16,19,19,19,19,19,19,16,16,14,14,12,1,1,1,1,3,3,3,3,6,6,8,12,19	536	49.6296
XP_710295_Candida_albicans	81	19	61	79	2	22	17,5,1,1,1,1,1,1,1,1,1,1,1,1,1,1,1,1,1	39	10.2632
XP_710295_Candida_albicans	81	1	176	176	0	0	3	3	15
XP_710295_Candida_albicans	81	4	278	281	0	0	1,1,1,1	4	5
XP_710335_Candida_albicans	81	7	566	572	4	20	4,4,4,5,5,5,5	32	22.8571
XP_710335_Candida_albicans	81	1	585	585	0	0	4	4	20
XP_710335_Candida_albicans	81	21	633	653	7	87	1,1,1,1,1,1,1,1,1,1,1,1,1,17,17,13,11,11,8,10,3	103	24.5238
XP_710335_Candida_albicans	81	15	781	795	1	5	1,2,2,2,2,2,1,1,3,3,3,3,2,2,5	34	11.3333
XP_710335_Candida_albicans	81	51	847	897	3	19	6,7,6,1,1,1,1,1,1,1,1,1,1,1,1,1,1,1,1,1,1,1,1,1,1,1,1,1,1,1,1,1,1,1,1,1,1,1,1,1,1,1,1,1,1,1,1,1,1,1,1	67	6.56863
XP_710335_Candida_albicans	81	4	1006	1009	1	5	2,2,2,5	11	13.75
XP_710335_Candida_albicans	81	10	1107	1116	4	47	19,11,11,6,1,1,1,1,1,1	53	26.5
XP_710335_Candida_albicans	81	4	1184	1187	0	0	1,1,1,1	4	5
XP_710342_Candida_albicans	81	42	31	72	21	185	4,4,4,4,4,10,11,11,11,5,5,5,5,5,5,5,1,1,1,1,1,1,1,1,1,1,1,1,1,1,1,2,6,6,6,6,7,13,14,19,15,15	222	26.4286
XP_710342_Candida_albicans	81	2	218	219	0	0	3,3	6	15
XP_710342_Candida_albicans	81	17	249	265	0	0	1,1,1,1,1,1,1,1,1,1,1,1,1,1,1,1,1	17	5
XP_710342_Candida_albicans	81	1	489	489	1	20	20	20	100
XP_710342_Candida_albicans	81	10	515	524	0	0	1,1,1,1,1,1,1,1,4,4	16	8
XP_710342_Candida_albicans	81	1	588	588	0	0	2	2	10
XP_710342_Candida_albicans	81	2	605	606	0	0	1,1	2	5
XP_710342_Candida_albicans	81	4	658	661	1	6	6,2,2,4	14	17.5
XP_710342_Candida_albicans	81	4	665	668	0	0	2,2,2,2	8	10
XP_710342_Candida_albicans	81	12	819	830	4	63	19,19,2,2,2,2,2,2,2,2,20,5	79	32.9167
XP_710342_Candida_albicans	81	6	912	917	6	120	20,20,20,20,20,20	120	100
XP_710342_Candida_albicans	81	1	961	961	0	0	3	3	15
XP_710342_Candida_albicans	81	1	1064	1064	1	20	20	20	100
XP_710342_Candida_albicans	81	1	1123	1123	0	0	1	1	5
XP_710342_Candida_albicans	81	2	1150	1151	0	0	2,2	4	10
XP_710395_Candida_albicans	81	14	267	280	5	70	1,1,1,1,1,1,14,3,3,3,16,12,13,15	85	30.3571
XP_710395_Candida_albicans	81	1	310	310	0	0	1	1	5
XP_710395_Candida_albicans	81	4	314	317	0	0	1,1,1,1	4	5
XP_710399_Candida_albicans	81	27	92	118	7	60	1,1,1,1,1,10,10,10,10,10,4,5,1,1,1,1,1,1,1,1,1,1,1,3,3,5,4	90	16.6667
XP_710399_Candida_albicans	81	3	125	127	0	0	2,2,2	6	10
XP_710399_Candida_albicans	81	1	209	209	1	20	20	20	100
XP_710399_Candida_albicans	81	1	213	213	0	0	3	3	15
XP_710399_Candida_albicans	81	1	316	316	1	20	20	20	100
XP_710399_Candida_albicans	81	5	417	421	0	0	2,2,2,2,2	10	10
XP_710399_Candida_albicans	81	71	445	515	16	266	15,15,13,13,4,4,19,19,18,18,18,17,17,18,17,18,12,19,2,2,2,2,2,2,2,2,2,2,2,1,1,1,1,1,1,1,1,1,1,1,1,1,1,1,1,1,1,1,1,1,1,1,1,1,1,1,1,1,1,1,1,1,1,1,1,1,1,1,1,1,1	338	23.8028
XP_710399_Candida_albicans	81	2	736	737	2	40	20,20	40	100
XP_710399_Candida_albicans	81	2	759	760	2	40	20,20	40	100
XP_710399_Candida_albicans	81	20	812	831	9	111	3,3,2,2,2,2,2,2,2,2,4,5,5,5,15,15,15,17,17,17	137	34.25
XP_710399_Candida_albicans	81	50	839	888	9	86	18,11,10,2,2,2,2,2,9,9,6,4,5,9,9,2,1,1,1,1,1,1,1,1,1,1,1,1,1,1,1,1,1,1,1,1,1,1,1,1,1,1,1,1,1,1,1,1,1,1	136	13.6
XP_710399_Candida_albicans	81	4	927	930	4	56	20,20,8,8	56	70
XP_710399_Candida_albicans	81	25	934	958	0	0	1,1,1,1,1,1,1,1,2,2,2,2,2,2,2,2,1,1,1,2,2,2,2,2,2	39	7.8
XP_710403_Candida_albicans	81	3	389	391	0	0	1,1,1	3	5
XP_710406_Candida_albicans	81	6	454	459	0	0	1,1,1,1,1,1	6	5
XP_710406_Candida_albicans	81	3	1005	1007	0	0	2,2,3	7	11.6667
XP_710406_Candida_albicans	81	1	1024	1024	0	0	1	1	5
XP_710408_Candida_albicans	81	12	413	424	3	48	4,4,1,1,20,14,14,3,3,3,3,3	73	30.4167
XP_710432_Candida_albicans	81	45	31	75	11	83	1,2,2,2,2,2,2,2,2,2,2,2,2,2,2,2,2,2,2,2,4,4,4,4,4,4,4,4,3,3,3,3,3,3,5,5,5,6,9,9,9,9,9,9,8	172	19.1111
XP_710432_Candida_albicans	81	6	90	95	0	0	2,2,2,2,2,2	12	10
XP_710432_Candida_albicans	81	2	233	234	2	38	19,19	38	95
XP_710432_Candida_albicans	81	2	434	435	2	40	20,20	40	100
XP_710432_Candida_albicans	81	1	448	448	1	20	20	20	100
XP_710432_Candida_albicans	81	1	452	452	0	0	1	1	5
XP_710432_Candida_albicans	81	1	513	513	1	19	19	19	95
XP_710432_Candida_albicans	81	13	767	779	0	0	1,1,1,1,1,1,1,1,1,1,1,1,1	13	5
XP_710432_Candida_albicans	81	9	824	832	6	65	6,6,6,1,1,2,11,18,18	69	38.3333
XP_710432_Candida_albicans	81	5	840	844	0	0	1,2,2,2,2	9	9
XP_710432_Candida_albicans	81	73	968	1040	35	475	2,2,2,2,3,2,2,4,3,4,10,12,14,17,16,8,8,18,18,18,18,18,18,14,17,17,17,17,1,1,1,2,2,2,2,11,11,8,8,9,7,7,7,7,15,15,12,16,15,16,17,19,1,1,1,1,1,1,1,1,1,1,1,1,2,2,2,2,2,2,2,2,2	542	37.1233
XP_710511_Candida_albicans	81	1	641	641	0	0	1	1	5
XP_710514_Candida_albicans	81	5	241	245	5	86	6,20,20,20,20	86	86
XP_710514_Candida_albicans	81	9	301	309	8	148	20,20,20,20,20,20,15,13,3	151	83.8889
XP_710514_Candida_albicans	81	3	1218	1220	0	0	1,1,1	3	5
XP_710520_Candida_albicans	81	1	112	112	1	20	20	20	100
XP_710520_Candida_albicans	81	16	429	444	15	199	10,11,11,11,18,18,18,18,9,5,5,16,16,16,17,2	201	62.8125
XP_710520_Candida_albicans	81	4	539	542	0	0	1,1,1,1	4	5
XP_710534_Candida_albicans	81	32	595	626	27	435	1,19,19,19,19,19,19,19,19,12,17,18,18,18,18,16,16,16,16,17,17,9,13,15,15,5,2,3,3,12,15,1	445	69.5312
XP_710534_Candida_albicans	81	8	639	646	0	0	1,1,1,1,4,4,4,4	20	12.5
XP_710534_Candida_albicans	81	4	770	773	0	0	3,3,3,3	12	15
XP_710534_Candida_albicans	81	1	981	981	0	0	1	1	5
XP_710534_Candida_albicans	81	2	1342	1343	0	0	2,2	4	10
XP_710534_Candida_albicans	81	1	1346	1346	0	0	1	1	5
XP_710534_Candida_albicans	81	14	1379	1392	3	18	6,6,6,3,3,2,2,1,1,1,1,1,1,1	35	12.5
XP_710534_Candida_albicans	81	1	1489	1489	0	0	1	1	5
XP_710534_Candida_albicans	81	6	1522	1527	5	100	3,20,20,20,20,20	103	85.8333
XP_710534_Candida_albicans	81	1	1573	1573	0	0	2	2	10
XP_710534_Candida_albicans	81	7	1587	1593	0	0	1,1,1,1,1,1,1	7	5
XP_710534_Candida_albicans	81	6	1624	1629	0	0	1,1,1,1,1,1	6	5
XP_710534_Candida_albicans	81	3	1632	1634	0	0	1,1,1	3	5
XP_710534_Candida_albicans	81	1	1637	1637	0	0	2	2	10
XP_710534_Candida_albicans	81	9	1645	1653	6	114	1,2,19,19,19,19,19,19,2	119	66.1111
XP_710534_Candida_albicans	81	64	1687	1750	0	0	1,1,1,1,1,1,1,1,1,1,1,1,1,2,2,2,2,2,2,2,2,2,2,2,2,2,2,2,2,2,2,2,1,1,1,1,1,1,1,1,1,1,1,1,1,1,1,1,1,1,1,1,1,1,1,1,1,1,1,1,1,1,2,3	86	6.71875
XP_710561_Candida_albicans	81	4	410	413	0	0	1,1,1,1	4	5
XP_710561_Candida_albicans	81	8	650	657	0	0	1,1,1,1,1,1,1,1	8	5
XP_710561_Candida_albicans	81	3	852	854	0	0	1,1,1	3	5
XP_710561_Candida_albicans	81	10	868	877	8	132	1,1,20,6,6,20,20,20,20,20	134	67
XP_710561_Candida_albicans	81	1	879	879	0	0	4	4	20
XP_710561_Candida_albicans	81	3	1136	1138	0	0	2,2,2	6	10
XP_710561_Candida_albicans	81	47	1153	1199	21	262	14,13,11,8,8,8,10,11,11,11,9,9,5,4,4,4,5,3,1,1,1,1,1,1,1,1,1,1,1,1,1,1,1,1,17,18,18,19,19,19,19,3,3,3,1,1,1	305	32.4468
XP_710561_Candida_albicans	81	12	1217	1228	0	0	1,1,1,1,1,1,1,1,1,1,1,1	12	5
XP_710561_Candida_albicans	81	2	1361	1362	0	0	2,2	4	10
XP_710561_Candida_albicans	81	2	1430	1431	0	0	1,1	2	5
XP_710564_Candida_albicans	81	2	301	302	2	27	8,19	27	67.5
XP_710570_Candida_albicans	81	1	223	223	0	0	1	1	5
XP_710570_Candida_albicans	81	2	229	230	0	0	1,1	2	5
XP_710570_Candida_albicans	81	38	520	557	0	0	1,1,1,1,1,1,1,1,1,1,1,1,1,1,4,4,4,4,4,4,4,4,4,4,4,4,4,4,4,4,4,4,4,1,1,1,4,4	101	13.2895
XP_710570_Candida_albicans	81	15	627	641	0	0	2,2,2,2,1,1,1,1,1,1,1,1,1,1,1	19	6.33333
XP_710571_Candida_albicans	81	1	734	734	0	0	1	1	5
XP_710571_Candida_albicans	81	3	773	775	2	40	20,20,1	41	68.3333
XP_710571_Candida_albicans	81	15	904	918	14	266	3,7,20,20,20,20,20,20,20,19,20,20,20,20,20	269	89.6667
XP_710571_Candida_albicans	81	1	981	981	1	20	20	20	100
XP_710571_Candida_albicans	81	4	1017	1020	1	20	20,2,2,2	26	32.5
XP_710595_Candida_albicans	81	4	21	24	0	0	4,4,1,2	11	13.75
XP_710595_Candida_albicans	81	2	228	229	0	0	1,1	2	5
XP_710595_Candida_albicans	81	1	329	329	0	0	1	1	5
XP_710595_Candida_albicans	81	1	502	502	0	0	2	2	10
XP_710595_Candida_albicans	81	2	522	523	0	0	1,1	2	5
XP_710595_Candida_albicans	81	1	532	532	0	0	1	1	5
XP_710595_Candida_albicans	81	1	549	549	0	0	1	1	5
XP_710595_Candida_albicans	81	20	652	671	11	131	3,3,3,3,3,3,3,3,3,10,10,10,11,10,10,12,12,12,16,18	158	39.5
XP_710595_Candida_albicans	81	9	688	696	0	0	1,1,1,1,1,1,1,1,1	9	5
XP_710595_Candida_albicans	81	1	730	730	0	0	1	1	5
XP_710595_Candida_albicans	81	1	771	771	0	0	1	1	5
XP_710595_Candida_albicans	81	1	869	869	0	0	1	1	5
XP_710595_Candida_albicans	81	8	909	916	0	0	4,3,3,3,3,3,3,3	25	15.625
XP_710595_Candida_albicans	81	5	925	929	0	0	1,1,1,3,3	9	9
XP_710595_Candida_albicans	81	1	1128	1128	1	20	20	20	100
XP_710595_Candida_albicans	81	1	1175	1175	1	20	20	20	100
XP_710595_Candida_albicans	81	8	1220	1227	7	140	20,20,20,20,20,20,20,1	141	88.125
XP_710598_Candida_albicans	81	2	308	309	0	0	2,2	4	10
XP_710598_Candida_albicans	81	51	314	364	28	346	2,14,13,13,13,13,13,14,14,14,13,12,10,10,2,2,3,3,3,3,3,3,3,3,2,2,3,3,3,3,3,3,3,2,2,1,12,12,12,12,12,13,13,13,13,12,13,13,13,12,5	406	39.8039
XP_710598_Candida_albicans	81	39	375	413	21	289	2,2,2,2,2,10,13,10,10,11,11,11,19,18,15,16,17,20,19,11,19,19,1,1,1,1,6,7,13,14,2,2,2,2,2,2,3,3,3	324	41.5385
XP_710598_Candida_albicans	81	8	658	665	0	0	1,1,1,1,1,1,1,1	8	5
XP_710598_Candida_albicans	81	1	682	682	0	0	1	1	5
XP_710598_Candida_albicans	81	15	724	738	0	0	1,1,1,1,1,1,1,1,1,1,1,1,1,1,1	15	5
XP_710598_Candida_albicans	81	5	748	752	0	0	1,1,1,1,1	5	5
XP_710598_Candida_albicans	81	11	758	768	0	0	1,1,1,1,1,1,1,1,1,1,1	11	5
XP_710598_Candida_albicans	81	2	778	779	0	0	1,1	2	5
XP_710598_Candida_albicans	81	5	820	824	0	0	1,1,1,1,1	5	5
XP_710598_Candida_albicans	81	3	844	846	0	0	1,1,1	3	5
XP_710598_Candida_albicans	81	3	941	943	0	0	1,1,1	3	5
XP_710598_Candida_albicans	81	22	1010	1031	0	0	1,1,1,1,1,1,1,1,1,1,1,1,1,1,1,1,1,1,1,1,1,1	22	5
XP_710598_Candida_albicans	81	20	1120	1139	0	0	1,1,1,1,1,1,1,1,1,1,1,1,1,1,1,1,1,1,1,1	20	5
XP_710598_Candida_albicans	81	15	1170	1184	5	31	2,2,2,2,2,2,2,2,3,5,5,4,7,7,7	54	18
XP_710598_Candida_albicans	81	1	1276	1276	1	19	19	19	95
XP_710598_Candida_albicans	81	12	1292	1303	0	0	1,1,1,1,1,1,1,1,1,1,1,1	12	5
XP_710598_Candida_albicans	81	4	1332	1335	0	0	1,1,1,1	4	5
XP_710602_Candida_albicans	81	8	360	367	3	60	20,20,20,1,1,1,1,1	65	40.625
XP_710602_Candida_albicans	81	1	407	407	1	20	20	20	100
XP_710602_Candida_albicans	81	8	484	491	0	0	1,1,1,1,1,1,1,1	8	5
XP_710602_Candida_albicans	81	2	546	547	2	40	20,20	40	100
XP_710602_Candida_albicans	81	1	626	626	1	20	20	20	100
XP_710602_Candida_albicans	81	1	632	632	0	0	4	4	20
XP_710602_Candida_albicans	81	2	698	699	0	0	1,1	2	5
XP_710602_Candida_albicans	81	68	903	970	0	0	1,1,1,1,1,1,1,1,1,1,1,1,1,1,1,1,1,1,1,1,1,1,1,1,1,1,1,1,1,1,1,1,1,1,1,1,1,1,1,1,1,1,1,1,1,1,1,1,1,1,1,1,1,1,1,1,1,1,1,1,1,1,1,1,1,1,1,1	68	5
XP_710606_Candida_albicans	81	2	64	65	0	0	4,4	8	20
XP_710606_Candida_albicans	81	36	67	102	0	0	1,1,1,1,1,1,1,1,1,1,1,1,1,1,1,1,1,1,1,1,1,1,1,1,1,1,1,1,1,1,1,1,1,1,1,1	36	5
XP_710606_Candida_albicans	81	61	112	172	33	472	1,1,1,1,1,1,1,1,1,1,1,1,1,1,1,1,1,19,19,19,19,19,19,17,17,3,3,2,2,2,3,3,4,15,15,17,17,17,7,8,6,6,6,6,4,5,6,6,6,20,20,20,19,19,1,2,17,18,18,18,12	518	42.459
XP_710618_Candida_albicans	81	1	140	140	0	0	1	1	5
XP_710618_Candida_albicans	81	1	222	222	0	0	1	1	5
XP_710618_Candida_albicans	81	1	303	303	0	0	1	1	5
XP_710618_Candida_albicans	81	51	467	517	23	354	1,1,1,19,19,19,5,6,5,5,6,17,16,14,16,4,19,19,19,19,19,19,19,19,19,19,1,1,1,1,1,1,1,1,1,1,1,1,1,1,1,1,1,1,1,1,1,1,2,17,4	389	38.1373
XP_710618_Candida_albicans	81	18	535	552	1	5	3,3,3,3,3,4,4,4,4,3,3,4,4,4,4,4,4,5	66	18.3333
XP_710618_Candida_albicans	81	8	588	595	0	0	1,1,1,1,1,1,1,1	8	5
XP_710618_Candida_albicans	81	48	640	687	33	466	1,18,18,17,17,17,17,17,17,17,16,14,15,13,13,4,4,4,2,3,15,14,14,17,17,17,3,3,3,5,1,1,1,2,2,4,5,12,10,12,13,13,13,17,17,11,9,9	504	52.5
XP_710618_Candida_albicans	81	5	842	846	3	18	6,3,3,6,6	24	24
XP_710618_Candida_albicans	81	31	880	910	9	76	12,11,11,11,11,5,5,4,5,5,3,3,3,3,2,3,3,3,3,3,3,3,3,3,3,2,2,3,3,3,3	140	22.5806
XP_710618_Candida_albicans	81	41	933	973	0	0	1,1,1,1,1,1,1,1,2,2,2,2,2,2,2,2,2,2,2,2,1,1,1,1,1,1,1,1,1,1,1,1,1,1,2,2,1,1,1,1,1	55	6.70732
XP_710618_Candida_albicans	81	18	1046	1063	0	0	1,1,1,1,1,1,1,1,1,1,1,1,1,1,1,1,1,1	18	5
XP_710618_Candida_albicans	81	4	1103	1106	0	0	1,1,1,1	4	5
XP_710618_Candida_albicans	81	2	1113	1114	2	28	14,14	28	70
XP_710618_Candida_albicans	81	11	1224	1234	0	0	1,1,1,1,1,1,1,1,1,1,1	11	5
XP_710618_Candida_albicans	81	2	1342	1343	0	0	1,1	2	5
XP_710618_Candida_albicans	81	13	1399	1411	0	0	1,1,3,3,3,3,3,3,3,3,3,3,1	33	12.6923
XP_710618_Candida_albicans	81	33	1571	1603	2	15	3,3,3,3,3,3,3,2,2,2,2,2,2,2,2,2,2,2,2,2,1,1,1,1,1,1,1,1,8,7,4,4,4	82	12.4242
XP_710618_Candida_albicans	81	5	1627	1631	1	6	6,4,4,4,4	22	22
XP_710644_Candida_albicans	81	2	43	44	0	0	1,1	2	5
XP_710646_Candida_albicans	81	9	1152	1160	0	0	1,1,1,1,1,1,1,1,1	9	5
XP_710646_Candida_albicans	81	2	1206	1207	0	0	1,1	2	5
XP_710646_Candida_albicans	81	3	1228	1230	3	18	6,6,6	18	30
XP_710646_Candida_albicans	81	1	1292	1292	1	20	20	20	100
XP_710646_Candida_albicans	81	1	1325	1325	0	0	1	1	5
XP_710646_Candida_albicans	81	1	1330	1330	0	0	1	1	5
XP_710646_Candida_albicans	81	2	1469	1470	1	19	19,1	20	50
XP_710648_Candida_albicans	81	6	610	615	1	7	7,2,1,1,1,1	13	10.8333
XP_710648_Candida_albicans	81	8	661	668	0	0	1,1,1,1,1,1,1,1	8	5
XP_710648_Candida_albicans	81	3	672	674	3	58	20,18,20	58	96.6667
XP_710648_Candida_albicans	81	5	700	704	0	0	1,1,1,1,1	5	5
XP_710648_Candida_albicans	81	1	858	858	0	0	1	1	5
XP_710650_Candida_albicans	81	1	167	167	0	0	1	1	5
XP_710650_Candida_albicans	81	4	261	264	0	0	1,1,1,1	4	5
XP_710660_Candida_albicans	81	2	784	785	0	0	1,1	2	5
XP_710660_Candida_albicans	81	1	925	925	0	0	1	1	5
XP_710660_Candida_albicans	81	1	958	958	0	0	2	2	10
XP_710660_Candida_albicans	81	1	1082	1082	0	0	1	1	5
XP_710664_Candida_albicans	81	1	109	109	0	0	2	2	10
XP_710664_Candida_albicans	81	29	126	154	22	279	5,5,5,5,13,16,16,2,2,2,2,1,1,1,8,8,7,16,16,16,16,16,15,16,17,16,15,16,16	290	50
XP_710664_Candida_albicans	81	9	198	206	7	86	13,13,13,13,12,11,11,1,1	88	48.8889
XP_710664_Candida_albicans	81	10	224	233	0	0	1,1,1,1,1,1,1,1,1,1	10	5
XP_710664_Candida_albicans	81	18	241	258	16	149	4,3,5,5,5,5,5,5,6,7,9,9,13,16,16,16,13,14	156	43.3333
XP_710664_Candida_albicans	81	1	351	351	0	0	1	1	5
XP_710664_Candida_albicans	81	1	377	377	0	0	3	3	15
XP_710664_Candida_albicans	81	4	405	408	4	76	18,18,20,20	76	95
XP_710664_Candida_albicans	81	4	478	481	0	0	1,1,1,1	4	5
XP_710664_Candida_albicans	81	10	967	976	0	0	1,1,1,1,1,1,1,1,1,1	10	5
XP_710664_Candida_albicans	81	1	1159	1159	0	0	1	1	5
XP_710664_Candida_albicans	81	18	1199	1216	0	0	1,1,1,1,1,1,1,1,1,1,1,1,1,1,1,1,1,1	18	5
XP_710664_Candida_albicans	81	5	1257	1261	0	0	1,1,1,1,1	5	5
XP_710664_Candida_albicans	81	1	1305	1305	0	0	1	1	5
XP_710664_Candida_albicans	81	1	1333	1333	0	0	1	1	5
XP_710664_Candida_albicans	81	10	1417	1426	0	0	1,1,1,1,1,1,1,1,1,1	10	5
XP_710664_Candida_albicans	81	1	1445	1445	0	0	1	1	5
XP_710664_Candida_albicans	81	2	1451	1452	0	0	3,3	6	15
XP_710664_Candida_albicans	81	1	1510	1510	1	20	20	20	100
XP_710664_Candida_albicans	81	1	1642	1642	1	19	19	19	95
XP_710664_Candida_albicans	81	4	1681	1684	0	0	2,2,2,2	8	10
XP_710664_Candida_albicans	81	12	1723	1734	0	0	1,1,1,1,1,1,1,1,1,1,1,1	12	5
XP_710664_Candida_albicans	81	1	1755	1755	0	0	1	1	5
XP_710664_Candida_albicans	81	5	1971	1975	5	100	20,20,20,20,20	100	100
XP_710664_Candida_albicans	81	1	2144	2144	0	0	1	1	5
XP_710664_Candida_albicans	81	6	2195	2200	6	30	5,5,5,5,5,5	30	25
XP_710664_Candida_albicans	81	6	2241	2246	0	0	1,1,1,1,1,1	6	5
XP_710664_Candida_albicans	81	1	2325	2325	1	19	19	19	95
XP_710664_Candida_albicans	81	3	2458	2460	0	0	1,1,1	3	5
XP_710664_Candida_albicans	81	2	2467	2468	0	0	1,1	2	5
XP_710664_Candida_albicans	81	4	2491	2494	0	0	1,1,1,1	4	5
XP_710664_Candida_albicans	81	8	2585	2592	0	0	1,1,1,1,1,1,1,1	8	5
XP_710664_Candida_albicans	81	25	2626	2650	0	0	1,1,1,1,1,1,1,1,1,1,1,1,1,1,1,1,1,1,1,1,1,1,1,1,1	25	5
XP_710664_Candida_albicans	81	33	2865	2897	0	0	1,1,1,1,1,1,1,1,1,1,1,1,1,1,1,1,1,1,1,1,1,1,1,1,1,1,1,1,1,1,1,1,1	33	5
XP_710664_Candida_albicans	81	28	2933	2960	0	0	1,1,1,1,1,1,1,1,1,1,1,1,1,1,1,1,1,1,1,1,1,1,1,1,1,1,1,1	28	5
XP_710664_Candida_albicans	81	15	2963	2977	0	0	1,1,1,1,1,1,1,1,1,1,1,1,1,1,1	15	5
XP_710664_Candida_albicans	81	5	3130	3134	0	0	1,1,1,1,1	5	5
XP_710664_Candida_albicans	81	2	3216	3217	0	0	1,1	2	5
XP_710664_Candida_albicans	81	1	3291	3291	0	0	1	1	5
XP_710664_Candida_albicans	81	29	3369	3397	0	0	1,1,1,1,1,1,1,1,1,1,1,1,1,1,1,1,1,1,1,1,1,1,1,1,1,1,1,1,1	29	5
XP_710666_Candida_albicans	81	2	1432	1433	1	20	2,20	22	55
XP_710666_Candida_albicans	81	3	1455	1457	2	12	4,6,6	16	26.6667
XP_710666_Candida_albicans	81	1	1557	1557	0	0	1	1	5
XP_710666_Candida_albicans	81	8	1584	1591	4	30	4,3,4,4,5,7,7,11	45	28.125
XP_710666_Candida_albicans	81	45	2256	2300	32	235	15,10,6,6,6,6,6,5,4,4,4,12,13,13,13,13,13,13,5,5,5,5,5,5,4,4,4,4,4,4,5,5,5,5,5,5,5,5,5,5,5,3,3,3,1	281	31.2222
XP_710679_Candida_albicans	81	1	116	116	0	0	1	1	5
XP_710679_Candida_albicans	81	2	125	126	0	0	1,1	2	5
XP_710679_Candida_albicans	81	1	171	171	0	0	1	1	5
XP_710679_Candida_albicans	81	3	183	185	0	0	1,1,1	3	5
XP_710679_Candida_albicans	81	2	336	337	0	0	2,2	4	10
XP_710679_Candida_albicans	81	1	402	402	0	0	1	1	5
XP_710679_Candida_albicans	81	3	411	413	0	0	1,1,1	3	5
XP_710679_Candida_albicans	81	13	450	462	0	0	1,1,1,1,1,1,1,1,1,1,1,1,1	13	5
XP_710686_Candida_albicans	81	1	533	533	0	0	1	1	5
XP_710686_Candida_albicans	81	3	717	719	2	39	2,19,20	41	68.3333
XP_710686_Candida_albicans	81	1	735	735	0	0	1	1	5
XP_710686_Candida_albicans	81	4	777	780	0	0	1,1,1,1	4	5
XP_710686_Candida_albicans	81	2	1848	1849	0	0	1,1	2	5
XP_710706_Candida_albicans	81	20	78	97	1	19	1,1,1,1,1,1,1,1,1,1,1,1,1,2,2,2,1,1,1,19	41	10.25
XP_710706_Candida_albicans	81	2	153	154	0	0	1,1	2	5
XP_710706_Candida_albicans	81	18	202	219	0	0	1,3,3,3,3,3,3,3,3,3,3,3,3,3,3,3,3,3	52	14.4444
XP_710706_Candida_albicans	81	6	251	256	0	0	1,1,1,1,1,1	6	5
XP_710706_Candida_albicans	81	2	299	300	0	0	4,4	8	20
XP_710706_Candida_albicans	81	5	574	578	0	0	1,1,1,1,1	5	5
XP_710706_Candida_albicans	81	1	709	709	1	20	20	20	100
XP_710706_Candida_albicans	81	2	899	900	0	0	2,1	3	7.5
XP_710706_Candida_albicans	81	10	914	923	2	10	1,1,1,1,1,5,5,2,2,2	21	10.5
XP_710706_Candida_albicans	81	10	1133	1142	9	168	3,18,19,19,19,19,18,18,19,19	171	85.5
XP_710717_Candida_albicans	81	9	768	776	0	0	1,1,1,1,1,1,1,1,1	9	5
XP_710717_Candida_albicans	81	8	813	820	0	0	2,2,2,2,2,2,1,1	14	8.75
XP_710717_Candida_albicans	81	22	863	884	3	17	4,4,6,6,4,3,3,1,1,1,1,1,1,1,1,1,1,1,1,1,2,5	50	11.3636
XP_710721_Candida_albicans	81	12	188	199	0	0	1,1,1,1,1,1,1,1,1,1,1,1	12	5
XP_710723_Candida_albicans	81	11	856	866	9	139	12,12,8,17,19,18,18,18,17,1,3	143	65
XP_710723_Candida_albicans	81	4	886	889	0	0	1,1,1,1	4	5
XP_710723_Candida_albicans	81	4	953	956	0	0	1,1,1,1	4	5
XP_710723_Candida_albicans	81	1	1095	1095	0	0	1	1	5
XP_710723_Candida_albicans	81	1	1131	1131	0	0	1	1	5
XP_710723_Candida_albicans	81	2	2195	2196	0	0	3,4	7	17.5
XP_710723_Candida_albicans	81	1	2309	2309	0	0	1	1	5
XP_710729_Candida_albicans	81	1	34	34	0	0	4	4	20
XP_710733_Candida_albicans	81	2	679	680	0	0	1,1	2	5
[truncated: 7,617 more rows]

## Sheet: Asp_inserts
Candida_albicans	number_of_seqs_in_MSA,	insert_length,	insert_start,	insert_end,	number_non-dash-states>5,	sum_non-dash-states>5,	Nr._non-dash_states]	Sum Nr._non-dash_states	%insert_occupancy
[truncated: 5,342 more rows]

[truncated: 1 more sheets: Herpo_inserts]
