# Supplementary material for: Coding Sequence Insertions in Fungal Genomes are Intrinsically Disordered and can Impart Functionally-Important Properties on the Host Protein
Source: bioRxiv. 2023 Apr 7:2023.04.06.535715. Preprint. [Version 1] doi: 10.1101/2023.04.06.535715 (PMC10104129; doi:10.1101/2023.04.06.535715)
Supplement: Supplement 8 [file media-8.zip › XP_442666.1_blasthits_fa.txt]

>XP_442666_Candida_albicans
MNEETHLFTTPSGQQQRSNEHPAHPHANTKRLLTSLHTSMISLGGIIGTGLFIGVRITLLNGPIISLMSYLYISLICFYIIQAVGEMSCYMPLNGSLCQFQFIYISNPIGVMNNFIYWISWSITLALELSLIYNMLKYWQWSWIDNIGETWMIFIIWLILTICNLFPVNNYGNIEFIITIFKIFFMMGWIGISISLVLNNGTGFKYWNKDLIWGIDYIKVIENPVGSKLINILSSLISSCFTFQSIESVAICSGEIIDVHKNLPRAIKYVVSRIVVFYILTLFLLTLMIPCNDPRLVSSGGDDDGSTDDVFASPFLIGLINMGMSSSSFLLGFFNFIILISMVSAANSNIYFGSRCLLSMVEEGYFPVVFGETTKNGVPFNAILLTSSIGLISLLSKFKSIDIFYKLLINLSSTSGLIMWLFISISYLQFRRALAFNSIVYETLAYTAVHKFPMIKLSYITIVSIVTIIIGNGIVNIWEFSWDSFISCYLTSIILIVGSVWLSVIWKQPILKKIEDIDIFTNQSVHAFK
>XP_002422067_Candida_dubliniensis
MNEETHLLTSSFNQQEVGNEHPTHPHPHPHANTKRLLTSLHTSMISLGGIIGTGLFIGVRITLLNGPIISLMSYLYISLICFYIIQAVGEMSCYMPLNGSLCQFQFIYISNPIGIINNFIYWISWSITLALELSLIYNMLKYWQWQWLDIIGETWMIFIIWTILTICNLFPVNNYGNIEFIITIFKIFFMMGWIVISISLIMNNGSGSGFKYWNKDLIWGIDYIKVIENPVGSKLINILSSLISSCFTFQSIESVAICSGEIIDVHKNLPRAIKYVVSRIVIFYILTLFLLTLMIPSNDPRLVSSGEGDNDMFSSPFLIGLINMGMSSSSFLLGFFNFIILISMVSAANSNIYFGSRCLLSMVEEGYFPVMFGETTKSGVPLNAILLTSSIGLISLLSKFKSIDIFYKLLINLSSTSGLIMWLFISISYLQFRKALAFNSIVYENLAYTAIHRFPMIKFSYITIVSIVTIIIGNGIVNIWEFSWDSFISCYLTSIILIVGSVWLSMIWKQPILKKVEDIDIFTDQSVHAFK
>XP_002545778_Candida_tropicalis
MLLELITRHDSSCPHDFFFFDLPRKISGEILIHFNIAIIKTNPTMERTPLLPSSSIHHEHSHAHTQRLLTSWHTSMISIGGLIGTGLFIGVRVTLLNGPIISLCSYIYISLICYYIIQAVGEMSIYMPLNGSLCQFIFKYISDPVGVVTNFIYWISWSITLALELSLIYNILANFKLQFIEQNETLVIFLMWLALTVVNLLPVNNYGNVEFVITIFKVFFMIGWICLSVSLIIYQGDGFKYWNKELIWGIDYIKVVKNPIGSKLINILSSLVSSCFTFQSIESIAICSGEIKDINQNLPKAIKYVVSRIVVFYIFTLFLLTMMIPCNDPRLTSDDDGIFASPFILALSNLNSNGYFLFAFNFIILLSMISAANSNIYFGSRCLLSMVEEDYFPKAFANTSNHGVPYNAVLLTSIIGLISLFSKFKSIDAFYKLLINLSATSGLVMWLCISIAYLQFRKALNYNSLVYEKLSYVANYPMILFSYITIASIIVIILGNGIVNIWKFSWDSFISCYLTSIMMIIGCYSLSLIWKQPLLKPVEQVDVFTDQSPFAFK
>XP_003869321_Candida_orthopsilosis
MVNEHSQLTDTTNASNTLNNVQLSHDHDHQHPHQPHISAHTKRLLNSRHISMISIGGIIGTGLFMGIRQTLTNGPIISIISYLYISALCYYMITAVGEMSCYMPLNGSLCQFQFRFISNPVGLMNNFVYWISWSITLGLELSLIYELLCQFMSFSSTNMLFFIPYWLKDKTSVILIVWMALTVANLFPVNYYGEIEFIVTIVKVGFMISWIGLSLCLVITKIGFTNWSNIDVIWGINTIEVVDNRVVNKLVNVLSSSIVSSCFTFQSIESVGICSGEIENISQSLPKAIKYIVIRIVVFYIGSLTLLTLMIPSDDPHLIEDGGNQDSVLSSPFVVALINLGIAETSFLIHIVNFVILTSMISAANSNIYFGSRCLLSMVEEGYFWRKFANTTSNGGVPVYAIMLTSSIGLIISLLSNFKSAKIFLTLSINLSATSGLLMWLFISISYLRFRKALEYNNINYYDLAYTSPFCIPMKHGSWVSIVSIVVIILSNGITNVWQFSWDSFASCYLTSIVVVVGVLYYSRKWNESVLRPAEDIDIHTGQSQSAFK
>XP_001525536_Lodderomyces_elongisporus
MLDECSPLVPNTSTPFNGSMTSDDCDSKIPQDHLPLHAHTKRLLTSRHVSMISIGGIIGTGLFMGIRQTLPNGPIISLASYIYIATLCFYIIQAVAEMACYMPVNGSLCQFQFKFISNPIGVMNNFVYWLSWSITLALELSLIYEVLTFWSDDASSGGNFKRLILLVLENKPLVILFIWCMLTGANLLPVNYYGEIEFFVTSVKVGFIISWICLSIALILQKGNGFRYWNKELVWGVDTIDVVKNPLGNKIINILSSSLVSSCFTFQSIESVALCSGEIHNIHYTLPKSIKYIVLRIVIFYILTLFLLTLMIPSNDQALLGKDDQIFSSPFLIGLINCGMNLGIVLSIFNLVILVSMLSAANSNIYFGSRCLLSMVEEGYFWSIFGKTVYKGVPVYSILLTSSIGLLSLVSELKGINTFYKLLINLSATAGLLMWLFILISYLRFRKSLERNGESYQSLVYKSPFPMVPLSKWAISSICVIILSNGMVNFWNFQWDSFLSCYLTLIIVVIGSVLLSIKWHQPLFKSL
>XP_007375925_Spathaspora_passalidarum
MASPHHMSIVRGNDVNLSISISNSRVVDVDEKAGNIHEIISSGSGSDLEYQEKTLERGLKSRHVQLIAIGGAIGTGLFVGSSVVLTSCGPASLFLAYCIMSTVIYFVMQMLAEMTTFLPLPGNGPQAFVNDYLSHSFGFAIGYNYWYAFSILVAAEITAAALVIQYWTTKVNIAVWITILLALMISLNLISVKFFGESEFWFASIKLFALMGLIILGVVLFFGGGPNHDRLGFRYWKHDAFKEHLVKGSTGRFLGFWTALIKSGFAFICSPELVSTAGGECYKPRRNLPKAARRFIYRLAFFYVLGTLIIGVIVSSNDKKLINAGTNDASGSPFVIGIQNAGIPVLNHIINAVILTSATSAGNSFLYSSSRALFSIAQRGSAPRIFTTVNRFGVPYYAVAASSSFGFLSYLNCSSAAATVFTWFSNISTMSGFISWLTVTWAYLRWRKAIDHHNLHDRVTFRTPLQPYGAYYVLFVISLITITNGYAVFLDFNIGDFLAAYITFPIILVLYFGHRIYEYKVHNIKNWFIPIEKIDLVTGLDLVEEEDATSPEPIPRNFIEKIWYWIA
>XP_043050711_Scheffersomyces_spartinae
MSDFEKSIPGSSVTHRTNNEKISETHYVYHDEESNKEKSTEVERALKARHISMLAIGGTIGTGLFISTGNTIAVAGPASSLMSYLFFTTIAYFVTQGLGEMATLIPVSGSFTQFVARWLSPALGAANGWNYWFSWGITFALELSVVGQVIEYWTFAVPLAAWILIFFVILTAFNFFPVKYYGEVEFWIAFMKVIAVAGWIIYAFIMVVGGGKGGPVGFRYWRNPGAFGPGIHSSNKTTGQFLGWLSSLISAAFTFQGCELVGLSCGEAKNPRKTVPSAIRKVLIRILLFYVLSIFFIGLLVPWDDPRLPYNGEADSTQNAASSPFVIAMLNSGTKILPDIFNAVILITIISAGNSNIYSGSRILYGLAQAGIAPKFFMITNRWGVPYYAVVCTSILGSLGYLAVSSSGLNAFNWLLNITALAGLIAWLFISLAHIRFMNILKSRNISRDSLPFKAKFMPYGSYYCAIVVFVLIFIQGYEAFYSITATSFFTSYVSLIIFVVCWLIFHIMYNGLNFSWDKLIVPIDQCDIDSGVREADDEVWEESVPTTLWEKFWAIIN
>XP_001386677_Scheffersomyces_stipitis
HDHVHTKRLLNSRHISMISIGGIIGTGLFLGVRNALVNGPIISLLSYAYIAVICYTVIQSVGEMSCYMPINGSVCQFQFKFLSNSVGLAINIIYWLSWSITLALELSLIYSVLSFWSNALPFVNDGNQLWIIFGVWLVLTSFNLLPVNFYGEIEFVISILKISFITCWIVLSTYILTKNGIGFKYWSKDLLWGVDTLHVVKNRVGSKILNVMASLVSSCFTFQSIESIAICSGEIRDAHINLPKAIKYVLVRIVVFYITTLFLLTLLIPCNDTRLTSGDDDIFSSPFLIGLINCGIGASSFILSIFNFVILVSMVSAANSNIYFGSRCLVSMVEEEYMPKFLGKTNTKGVPQMAILLTSSIGLISLFSRVETISVLFNLLVNVCATSGLIMWLFIMVSYLRFLETLKFNKLDYSTLVFRSNHPRLLKFLNYVSIVSICAIIVGNGVLNIWRFDWNNFLSCYLTSIILVVSSLSLSWYWNEPLLVDIETIDIFTEQSPFAFEKRQVV
>XP_020066926_Suhomyces_tanzawaensis
MIAIGGTIGTGLFISTGGTLSQAGPVSSVISFLFMTTLAFSVTQALGEMATLIPVAGSFAQFVTRWCSPALGAANGWNYWFSWAITYALELSVVGQVIGKWTDAVPLAAWISIFFVLLTLSNLFPVKYYGEIEFWIATLKVVAVVGWLLYAFIMVCGAGKTGPVGFRYWRNPGPWGPGILVENVNTGRFLGWLASLISAAFTFQGCELVGISAGESKNPHKTVPSAIRKVLFRILVFYVACMLFIGLLVPFDDPALNPGDGAAYTANSPFIIAMNNSGTKILPDIFNAVILVTIISAGNSNVYCGSRILFGLAQAGVAPKFFQKTSKHGVPWVAVLFTSAFGALGYLATSSDGNEAFGWLLNITATSGLIAWGWISFTHIRFMNILKSRNISRDSLPFKAKFMPYASYYAAVAVFIITFIQGFQAFWDIDATKFFTSYVSLILFAVCWIGFHFYFNGFNIRSWSYSSFLVPLEECDIDTGVREIDDEDWEEDEPKNAWQKFWAIIS
>XP_020077063_Hyphopichia_burtonii
MSHSDIEKFAGSSNDDYRNVASSSGISEKSVEYVSADTESKDELLGDVQNYEVKRELQARHISMIALGGTIGTGLFISSGKALSAGPVLALISYLFITSLAYFVTQSLGEMATLIPVSGSFTQFITRWCSPALGAANGWNYWFSWAITFALELSVIGQVIQVWTHAVPLAAWISIFFVLLTASNMFPVKFYGEFEFWIASLKVIAVVGWLIYAFIMVVGGSKEGPIGFRYWRNPGAWGDGAGLVSNQNTDRLLAWVRSLISACFTFQGVELTGLSCGELKNPRKTVPSAIRKVIYRIIIFYVLSMFFMGLLVPFNDKALDSTDNYSSASPFIIAMNNCGTKVLPDIFNAVILIAIISAGNSNIYCGSRVLFGLAQAGVAPRFFSKTTKHGVPYFAVLFTAAFGALGYLAVTNSGMTAFDWLLNITAVAGLIAWVNITYCHIRFMSILRRRNISRDTLPFKAWGMPFGAYYATILGGILCFVQGFEAFFSINASKFFTAYISLIFFAFCWVAAHFYFNGFGKEAFTWRAFLNPIDECDIDTGVREIDDAIWDDDEPPKNLWQKFWNVLS
>XP_015465661_Debaryomyces_fabryi
MSENSVLSCEKKSGDILDHEVSLEEVDQEDKRNTNVERSLKSRHMSMIALGGTIGTGLFISTSVPLNEAGPVNSLIAYIFIASVVYSVAQSLGEMATYIPIAGSFTVFTSRFISPSLGAASGWLYWFCWAIGFAIELSIIGQIIEYWTSAVPNAAWIAIFFVLLTVANLFPVKYYGEIEFWISSIKVITIMGWILYALIMVCGGGKYGAFGFRYWKNPGPWGDGILVDNKNTGRFLGWFSSLINAIFSYQGTELVGVLAGECENPRKTVPSAIKKVFYRIVIFFILSIFFMGLLVPYNDPKLNSDSSYIASSPFVIAIQNSGTPVLPGIMNAVILTTIISAGNSDIYIASRTLYALANDNLAPRIFTLTINGIPYYSVLFSSLWGLLGYLSLSAKGLVGFNWLVNISATSGLFAWVFISFSHIRFIKGLKLKGIDRSEELPFVASGMPIYAWYSVAVITFLIFFQGYAVFVGSFSVADFFAAYISNIFFVILFVFFQFVWFKNTKLLIPLEEMDLKTGIMPFSNLKNTNSDKQKIEKLWNIIA
>XP_461260_Debaryomyces_hansenii
MSDLEKYAESSSNSYRGVNSSSDPTKEKDVQYVTESDNNEFFESEQFEVKRQLKARHISMIALGGTIGTGLFISTGGILSDAGPVNSLISFLFMTSLAFSVTQSLGEMATYIPLSGSFNQFATRWCSPALGAANGYSYWFSWAITFALEISVTGQIIQYWTDAVPIAAWITIFLVIITLTNLFPVKYYGEIEFWVASLKIIAVVGWLIYALVMVCGGGSRGPVGFRYWRNPGPWGPGILVENVNTGRFLGWLSSLISAAFTFQGCELVGLSCGESKNPRKTVPAAIRKVLYRILIFYVLAIFFIGLLVPYDYDAANDSYVGSSPFLVAMELSGTKILPDIFNAVILITIISAANSNVYCGSRVLYSMAQAKVGPKFLGLTTKHGVPYVAVGITAAFGCLAYLVLSSGGQTVFDWLLNITAVAGLIAWGWISFTHIRFMNILKARNISRDSLPFKAIFMPYSAYYATTTIFILVFIQGFQAFFDIDAAKFFTAYISNIFFLALWIGFHFYFNGKNSFSLKTLLVPIEECDIDTGVREIDDLIWEDDEPKNLWEKFWNIVS
>XP_006689843_Yamadazyma_tenuis
MSDYEKGPDLITSTGSPSGKFHQGEKDLNVQVQRQLKPRHISMIAIGGTIGTGLFVSTGGVLAEAGPVSSLISFIFIGTLVFAVIQGLGEMATYIPISGSFTQFTTRWCSPALGAANGYCYWFSWAITYALELSVVGQIIFYWTDAVPLGAWIGIFFVILTSANMFPVKFYGEIEFWISFLKVIAVFGWLIYALCIVCGAGKTGPIGFRYWRNPGPWGPGILEENINTARFLGWLSSLISAAFTFQGCELIGIASGEMKSPKSLPKAIRSIYIRIIVFYLLSMFFMGLLIPYTNPRLGGDGYAVSSPFVIAMDLAGTKVLPDIFNGVLLITIISAGNSNIYCGSRILYGLGQAGVGPKFFTLTTKHGVPYVAVIITSLFGLLAFLVLSENGSTVFDWLLNITAVAGLISWGWISVTHLKFMAILKQRGISRNSLPFKAVLMPYLSQYATITIFVLVFLQGFSCFWNITASGFFTSYISVILFVVAYIAFHFYFNGFGKRTFSKEAFWIPVEECDIDSGVREIDEYFVEPEPTNLWEKIWAVLA
>XP_001487705_Meyerozyma_guilliermondii
MESQPLLRITALPTDNDPRNIADGSRSLTARQVTMLAIGGTVGTGLFVGVKTCLVHGPFIAIVAYLYVSSVCYGVIRALGEMTRVLPLTGSLCRFPAMFLSPQIGAANSGIYWFSWSMTLALELTILAQVLLFWVPWAHTCPQVVSLGIWLILTALNLLHVSYYAEVEFYITLVKVAALVLWTAICVGAILGLGTEAIGFQNWHHPWGNGILVEGAVSSRILALMALLVSAAFTFQLSESVAITAGDMEDPHTSIPKSVRAIYFRILVFYILSVVLLTLLVDASDPRLLLSDDSIFSSPFILALLNAGLAPGSALLHIINLVIFFSILSAANSNIYFGSRCFLALEIVPKRFKQKNQFGVPVTAVLVTASFGLVSLATGFHSVEIVFLWLLNICACAGLLMWCCSAFSHVRFAAILSLEFDTQTSTFWSWYAGINTAVILLVNGFVVFFNFSWSSFIASYLSVFLFIALWGIQWRPKNQLLVPFENIQLL
>XP_018714124_Metschnikowia_bicuspidata
MSDIEKSASSPKDVQYVRGDDSVSDFQELKVTEVQRNLKARHISMIALGGTIGTGLFISTKGPIAAGPVMALISYLFIATLAYSITQSLGEMATYIPCSGSFTQFATRFGSPALGCANGWMYWFSWAITFSLEISVIGQIIEYWTYDVPLAVWISVFWVLITCSNMVPVKFYGEIEFWVSSIKIIAVVGWLIYALCMVCGAGVTGPVGFRYWRNPGPWGDGGEFTQYVNNINTARFLNWLNSLISALFTFQGVELVGVSCGESANPRKTVPAAIKKVIWRIGIFYIMSIFFMGLLVPYNDPKLDSESSFASSSPFLIAIQNSGTPVLPDIFNAVILLAIISAANSNVYSGSRILYGLAQSGVAPKFFCKVTKHGIPYIAVLFTAVFGSLGYLTLSKGGNTVFDWLLNITAVAGLITWVNISFSHIRFMNVLKSRNISRDKLPFKAMWMPWCAYYGFGLGFTLVFVQGFSSFYGFTASNFFTAYISVILYVVIWCVAHFYYNGLNKNAFTMRSLLTPLDEIDIDTGVREIDDMVWEDEAPTTFLGKVWGLLS
>XP_002619295_Clavispora_lusitaniae
MSLYYGAADSNETNHGASNVAVNAIPGASAHHLSSATVSMLAIGGTIGTGLFFSVATLIKHGPLMALGAMCYIALIVSVVLEISGELAIFLPENGSICKYSFMFLSAPMGLANNLIYWVSWCLTYALELSIVVSLCGFWFEDWVETHQTLLILAVWASLTLFNLLPVDLYGDIEFAISLVKVVAIAGWIVAVSAILCFNGDVKNVWMAHLPTSLIGPDSAPAAFAVNFVSCLVFASFVFQSVESVAITTGDVVEHEKTIPQVIRLVFVRIVVFYLLSVLLLTLLVPYDDPGLRLDSSTDLIASPFLLALQHCGFRQTGALLSAFNVVIVSAILSAANSNVYFGARCLEAMAETHQHHNKIARFFARSNGANVPVRAVLATSAFGLLALLLRFQSINAIFNFLLMCCASAGILMWTLLCFSHIRFRQALEAQRIPLSRLKHVSSWNLRVWAWFASINLVVILSCNGLTNLWEFSWSGLLGSYLTPLLFLALWMLFQVGSSGFVPLAEVELWRGNLKVVDG
>XP_025344737_Candida_haemuloni
MLILEMTAELAVFMPGNGSICKFQFEFLSVPLGLANNLIYWASWGFTLALELSILVSTCSYWDADFVETYQGTLIFCLWLLLTVFNLLPVDMYGEIEFWIALVKVLAILGWIVFVSTRLVWTGTVLQTYTADLPASFFGHFDSATAYVVRFMNSLVFTSFIFQSVESIAITTGDIEKPQETIPKVTRLIFVRIVVFYLVSVVLLTLCIAFDDKRLIGGSGSAKDKLLSSPFLVSLINCGLSDNGIMLSTFNFIIFTAILSAANSNIYFGSRCLQAVCETYSSKFSIARTLSNSNTYGVPVASVLVTASLGLFSLLLRYQSIATVFNFLLTCCASAGMLMWCLVGFSYKRFSDTLTFYKVDRSRLLYTSKWNLPRWAPFVSLNIVTILLCNGLSCYWEFSYSALFGAYSTPVAFFILWVTFEQFEGSGLRQLEDINVYGDSFSWHKDEDHLD
>XP_024713231_Candida_pseudohaemulonis
MSYILFLVYLVLEMTAELAVFMPVNGLICKFHFVFLSVPLGLANNLIYWASWGFTLALELSILASTCLYWNAGFVESHQGLIIFGIWLLLTAFNLLPVDTYGEIEFWIALVKVVAILAWIVFVLGNLLYSGTIFQTYTANLPSSFFGSLDVPSAYIVRFINSLVFVSFIFQSVESIAITTGDMEKPQETVPKVTRLIFVRIVVFYLLSVALLTLTISFDDERLIGGSENARDKLLSSPFLISLINCGLNENGVMLSTFNFVIFTAILSAANSNIYFGSRCLQAVCEEHRGSSLATVFSKSNASGVPVASVLLTSALGLTSLLLRYQSIATVFSFLLTCCASAGMLMWCLVGLSYARFSKALSAFGVDRSRLLYSSKWNLPRWAPFVSVNIVLILLCNGLSCYWDFSFLALIGAYSTPAVFLALWAIFELREGHGLNNVKDINIYEDTFRWSKDDESCSAG
>XP_025337174_Candida_duobushaemulonis
MSDAEKTLGSVEKNVDYLRDDSSELVPEHEVKRNLKARHISMIALGGTIGTGLFISSKNALQAGPVLALISYIFITTLAWSVTQSLGEMATYIPCSGSFTQFCTRFCSPALGVANGWNYWFSWAITFALEVSVVGQIIQFWTDAVPLAAWITIFWVLITVFNMFPVKYYGELEFWIASIKILSVVGWLIYALCMVCGAGQTGPVGFRYWRNPGPWGSGQGLVSNLNTDRFLAWLSSLISALFTFQGVELVGISCGESANPRKVVPSAIRKVIWRIIIFYILSMFFMGLLIPYNDPKLDSDEFFAASSPFIVAMHNSGTDILPSIFNAVILTAITSAGISNVYCGSRILYGLAHVNAAPKWFKLATPSGIPYVAVLFTAAFGALGYLVLDNGGNEVFDWLLNITAVAGLIAWVNISFSHIRFMRILQKRNMSRDILPFKAWGMPYIAYYAFSLGFILVFVQGYESFFDIDASKFFTAYVSVILFFVVWIVAHFYFNGFTRHAFTLRSLLIPSDECDIESGVREIDEMVWDESPPKNLWEKFWSKQSEQDSQKPKIDWKLLDQQNAELDGDSDYESDSDHDNGCSCCAGSVGTIQ
>XP_028888960_Candida_auris
MASLLTPSSSRADARRDHHLTSASVSMLAIGGTIGTGLFFSVSTVLQNGPFQTLVAMSFLSFLVMLILEMTAELAVFMPGNGSICKFQFVFLSEPLGLANNLIYWASWGLTFALELSILVSTSSYWDAAFVENYQTALIFCIWLVLTVFNLLPVDLYGKIEFWIALIKVVAIFCWILFVSARLAWSGSLFHTYTADLPSSFFGAFDSPTSYVVRFINSLVFTSFIFQSVESIAITTGDIEKPQETIPQVTRLIFVRIVLFYLISVILLTLTIAYNDDRLSIGGDSAKDTLASSPFLISLINCGLSDNGLLLSIFNFIIFSAILSAANSNIYFGSRCLQAVCETYSDRSKLAKTFEKANAIGVPVASVLGTSAIGLFALLLKFQTIATVFNFLLTCCASAGLLMWCLVGFSYVRFRKTLEYYEIDKAKMLYRSEWNLRFWAPLASVSIVVILMCNGLSTYWNFSIFEFVGAYSTPAVFVALWALFEINSGKGLRKIQEINIFGGDFRWNDDR
>NP_014131_Saccharomyces_cerevisiae
MGRFSNIITSNKWDEKQNNIGEQSMQELPEDQIEHEMEAIDPSNKTTPYSIDEKQYNTKKKHGSLQGGAIADVNSITNSLTRLQVVSHETDINEDEEEAHYEDKHVKRALKQRHIGMIALGGTIGTGLFVGISTPLSNAGPVGSLIAYIFMGTIVYFVTQSLGEMATFIPVTSSITVFSKRFLSPAFGVSNGYMYWFNWAITYAVEVSVIGQVIEYWTDKVPLAAWIAIFWVIITLMNFFPVKVYGEFEFWVASVKVLAIMGYLIYALIIVCGGSHQGPIGFRYWRNPGAWGPGIISSDKSEGRFLGWVSSLINAAFTYQGTELVGITAGEAANPRKTVPRAINKVVFRIVLFYIMSLFFIGLLVPYNDSRLSASSAVIASSPFVISIQNAGTYALPDIFNAVVLITVVSAANSNVYVGSRVLYSLARTGNAPKQFGYVTRQGVPYLGVVCTAALGLLAFLVVNNNANTAFNWLINISTLAGLCAWLFISLAHIRFMQALKHRGISRDDLPFKAKLMPYGAYYAAFFVTVIIFIQGFQAFCPFKVSEFFTSYISLILLAVVFIGCQIYYKCRFIWKLEDIDIDSDRREIEAIIWEDDEPKNLWEKFWAAVA
>XP_018222604_Saccharomyces_eubayanus
MTKPKQETEIEEKHMYTEPASTFFHDVEASQTNHRRGSLSLKDEKSKEMYPLRSFPTRVNGQDTFSMEDDIQDEDEGEVQNAEVKRELKQRHIGMIALGGTIGTGLFIGLSTPLMNAGPVGSLISYLFMGSLAYSVTQSLGEMATFIPVTSSFTVFSQRFLSPAFGAANGYMYWFSWAITFALELSVVGQVIQFWTYAVPLAAWISIFWVVITAMNMFPVKYYGEFEFWVASIKVIAIIGFLIYCFCMVCGAGVTGPVGFRYWRHPGAWGPGIISKNKNEARFLGWVSSLINAAFTFQGTELVGITAGEAANPRKSVPRAIKKVVFRILTFYVGSLLFIGLLVPYNDPKLTSATSYVSTSPFIIAIENSGTKVLPHIFNAVILTTIISAANSNIYVGSRVLFGLAKNKLAPKFFSRTTKGGVPYIAVFATSIFGALAYMETSTGGGKVFEWLLNITGVAGFFAWLFISISHIRFMQALKYRGISRDELPFKAKLMPGLAYYATFFMIIIIIIQGFTAFTPTFNGINFLAAYISVFLFLAIWILFELIFRCRFFWRIEDVDIDSDRRDIEAIVWEDHEPKTLWDKFWNVVG
>XP_033768693_Saccharomyces_paradoxus
MGRLSNIITSNKWEEKQTNFGEQSIRELPEDQIEHEMEVIDTSNKTTPYSIDEKQYNIKKKHGLLEGDAIADVNSVTNSLTRSQIVSHQPDVDEEDEEEAHYEDKHVKRALKQRHIGMIALGGTIGTGLFVGISTPLSNAGPVGSLIAYIFMGTVVYFVTQSLGEMATFIPVTSSITVFSKRFLSPAFGVSNGYMYWFNWAITYAVEVSVIGQVIEYWTDKVPLGAWIAIFWVLITLMNFFPVKVYGEFEFWVASVKVLAIMGYLIYALVIVCGGSHQGPIGFRYWRNPGAWGPGIISSNKNEGRFLGWVSSLINAAFTYQGTELVGITAGEAANPRKTVPRAINKVVFRIVLFYIMSLFFIGLLVPYNEPRLSASSAVIASSPFVISIQNAGTYALPDIFNAVVLITVISAANSNVYVGSRVLYSLAQTGNAPKQFGYVTKQGVPYLGVLCTAALGLLAFLVVNNNANTAFNWLINISTLAGLCAWLFISLAHIRFMQALKQRGISRDDLPFKAKLMPYGAYYASFFVTVIIFIQGFQAFCPFKVAEFFTSYISLILLAVVFIGCQIYYKCRFIWKLEDIDIDSDRREIEAIIWEDDEPKNLWEKFWAAVA
>XP_003673012_Naumovozyma_castellii
MPNFRNLISSSSSSNKHDSEKHVTEIHTSTEDEQTSPDDHSIEIIKNEILEKDKKKIAHTNQFSSDIHSITDSLARSRLPHLGDDDDEEDAEEAQYHDTEVKRALKQRHIGMIALGGTIGTGLFVGISVPLTNSGPVGSLIAYLFMGSIIYSITQSLGEMATFIPVTSSITVFSKRFLSPAFGVANGYMYWFNWAITYAVEISVVGQVIEYWTKKVPLAAWIAIFWVFVTLMNFFPVKVYGEIEFWIAFMKVLAIAGYLLYALIIVCGGSSQGPIGFRYWRNPGPWGAGIISKDKNTSRFLGWVSSLINAAFTYQGTELVGITAGEAANPRKSVPRAINKVVFRIALFYIMSLFFIGLLVPYDDPRLSSDSAVVASSPFVISIQNAGTKILPDIFNAIVMITVISAANSNVYVGSRVLYALAQTGNAPKQFAYVTRHGVPYLGVLCTAALGLLAFLVVNNNANTAFNWLINISTLAGLCAWLFISISHIRFMQALKFRGISRDDLPFKAKFMPWAAYYATFFVTVIIFIQGFQAFSPHFDVTAFFTAYISLIILAVLFIGCQIYYRCRFFWKLEDIDIDTDRREIEEVIWEDDEPKTYWDKFWAAVA
>XP_003670980_Naumovozyma_dairenensis
MSRFRNLISSNSEEKDTSEIHSIEEGNNVYENGIETINDEKIVFDKKKLAHTNQFNADINSITHSLTRSRIATHHEDDQEEEAEEAQYHDTQVKRALKQRHLGMIALGGTIGTGLFIGIATPLTNSGPVGSLIAYLFMGSIIYFITQSLGEMATFIPVTSSITVFSKRFLSPAFGVANGYMYWFNWAITFAVEISVVGQVIEYWTDKVPLAAWIAIFWVLITLLNFFPVKVYGEIEFWIAFIKVLAIMGYLLYALIIVCGGSSQGPIGFRYWRNPGPWGPGIISKDVNTGRFLGWVSSLINAAFTYQGTELVGITAGEAANPRKTVPRAINKVVFRIALFYIMSLFFIGMLVPYNDERLASTSAVIASSPFVISIQNAGTKVLPDIFNAIVMITIISAANSNVYVGSRVLYALALSGNAPKQFAFVTRYGVPYLGVIVTSALGLLAFLVVNNNANTAFNWLINISTLAGLCAWLFISISHIRFMQALKFRGISRDDLPFKAKLMPFGAYYATFFVTVIIFIQGFQAFSPHWDTTAFFTSYISLIILAVLFIGCQIFYRCRFFWRVEDIDIDSDRREIEAVIWEDDEPKTLWDKFWAAVA
>XP_003957177_Kazachstania_africana
MPILRNIIRSKRNEDSTESNDDSTTSYDNFEIIEIQHNDSKDNSIKKKIPNSELASLTHAYSRSRVEPEHDEDAEEADYEDKQVKRELKQRHIGMIALGGTIGTGLFVGIATPLADAGPVGALIAYIFMGSIVYFVTQALGEMATFIPVTSSITVFSQRFLSPAFGVANGYMYWFNWAITFAVEISVVGQVIQYWTDAVPLAAWIAIFWVLVTLMNFFPVKVYGEVEFWVAFMKVIAIVGYLLYALIIVCGGSKKQGPIGFRYWRNPGAWGNGLTSDGEPIYSSKYEGRFLGWVASLINAAFTYQGTELVGITAGEAANPRKTVPRAINKVVFRIVLFYIMSLFFIGLLVPFTDSRLSDDTTVIASSPFVISIENAGTKILPDIFNAIVMVTVLSAANSNVYVGSRVLYSLAHTKVAPKIFARVTRQGVPFMGVICTSLLGLLAFLVVDNNANTAFNWLVDISTLAGLCAWLFISLAHVRFMQVLKQRGISRDDLPFKAKFMPWGSYYAAFWVFVIIFVQGFQAFSPHFDVTTFFTDYISLILLAVVFIGAQLYYRCRFLWKLEDVDIDSDRREIEDAIWEDDEPKTIWDKFWAAIA
>XP_022463936_Kazachstania_naganishii
MAFPKIFKPCPQKELKERNILREEAGSSDVLPNDTNITTATSVASFELKSTNASEAASQSTSPTGSELIPDCLQSATNTGTLCTEEHVKHRSVKRALKPRHIAMIALGGTIGTGLFMGIAKPLRNAGPVGALIAYIFVGTIIFSVTQSLGEMVTFIPVTSSFTVFSHRFLSPAFGAANGYMYWFSWAMTFAVELSVLGKVIQFWTTAVPLAAWIVIFWFLLTLSNMFPVKYYGEIEFWIAFLKVLSLVGFLIFCLCITSGAGPHGPFGFRYWRDPGAWGPGIIAEDQSEARFLGWVSSLINAAFTYQGTELVGITAGEAANPRKAVPKAIKKVILRILFFYVGSLFFIGMLVPFNDPKLTSATSFVSSSPFIIAIQNSGVSLLPSIFNGVILITIISAGNSNVYVGSRILFGLAHSNLAPQFFTRTTKTGVPFVAVLFTSLFGSLAFLELTTDGDKVFNWLLSIVAIAGFFAWLLISLSHIRFMKALEYRGISRNSLPFKAIFMPWLAYYATAFIILIILIQGFTAFAPRFNVSDFVASYISLLLFVIIWGVFQAMKKCRIFWKVEDIDLDSDRKDIEDIRWEDDSPKTFWTKVWQTLA
>XP_448064_Candida_glabrata
MEIGPSDLKEKSVIQDIDTIIDGNDSDSHNSNTGELGRRKRKTSVSSTQYEDLATEKDELLEHHDVKRSLKQRHIGMIALGGTIGTGLFIGIATPLANAGPVGALVAYLFMGTVVFSVTQSLGEMATFIPVTSSFSVFAQRFLSPALGAANGYMYFLSWCFTFALELSVVGQIIQFWTFKVPLAAWISIFWVLLTAFNMFPVKFYGEFEFWIASIKVLALMGFLIYSLCIVCGAGKTGPIGFRYWRNPGAMGPGIISSNTGEARFLGWVSSLINAAFTYQGTELVGITAGEAANPRKAVPRAIRKVLIRILLFYIGSLFFIGLTVPYNDPKLTSTDSYVSSSPFIITIQNAGTRVLPHIFNAVILTTIISAGNSNVYVGSRILFSMAKNGLAPKFLAKTTLQGVPYLSVLAISAFGSLSYMELSTGGAKAFNWLLNITGVAGFFAWLLISCSHVRFMQALKHRGISRDDLPYKALWMPWLAYYAIFFMVVIILIQGFTSFAPHFSGRDFVAAYISVGLFLVFWGFFQIYFRCRIIWKLEDVDIDTDRREIESVVWEDDAPKTLWDKFWDFVA
>XP_004177858_Tetrapisispora_blattae
MRTGPDNVSSAYQQHTSSHSNSNSEFEMQSIHSNAEKLRSTTYAYDDKKDMTVTYDNEILEKKDSKSDIFTSVNRYASHPSEARISSDEYDHQEAEFKDTKVKRALKPRHIGMIALGGTIGTGLFIGISDPLQKSGPVGSLIAYIFMGTVVYFVTQALGEMATFIPVTSSITVFSSRFLSPAFGVSNGYLYWFNWAITYAVEISVVGQVIEFWTTKVPLAAWISIFWVLVTALNFFPVSVYGEIEFWVASVKVLAIVGYLIYALVIVCGGSKQGPIGFRYWRHGYAMGGGMISKDKNEARFLGWVASLINAAFTYQGTELVGITAGEAANPRKSVPRAINKVVFRIVIFYILSLFFIGLLVPYNDPKLNSATSYIASSPFVISIENAGTRALPHIFNAIIMITIISAANSNVYVSSRVLYSLALSGHAPKIFARVTPQGVPFLGVIVTALMGLLAFLVVNNNANEAFNWLINISTLAGLCAWLFISMSHLRFMEALKYRGISRDDLPFKARFMPYGSYYACFFITVIIFIQGFTAFSPKFDVASFFTAYISLILLAVLFIGCQLYYRCRFFWKVEDIDIDTDRREIDEIVWEDDEPKTAWDKFWAAVA
>XP_003684550_Tetrapisispora_phaffii
MNSHYASQSEDIELIDNPEYTSNNLSTTASNTNKKYDSDTDMEPSQRKKAAMAGKLFSDQLSYNVSVADNSSAANGDLDLSDTEEAGHVQDTRVKRALKQRHIGMIALGGTIGTGLFVGISTPLGNAGPVGALIAYIFMGSIIYFITQSLGEMATFIPVTSSITVFSKRFLSPAFGVTNGYMYWFNWAITYAVEISVVGQVIQYWTDAVPLAAWIAIFWVFVTLLNFFPVKVYGEVEFWVASIKVLAIIGYLIYALVIVCGGSSQGPIGFRYWRNPGPWGPGIISKDVNEGRFLGWVSSLINAAFTYQGTELVGITAGEAANPRKSVPRAINKVVFRIALFYIMSLFFIGLLVPYNDHTLSSGDSYIASSPFVISIQNAGTYALPDIFNAVVMLTIISAANSNVYVGSRVLYALAQTGNAPKQFAYVTKHGVPWLGVIVTASLGLLAFLVVNNNANTAFNWLINISTLAGLCAWFFIALSHIRFMQALKYRGISRDDLPFKAKLMPWGAYYSAFFVFVIIFIQGFEAFTPWDTTTFFTSYISLILLVVVFIGCQLYYRCRFLLKVEDIDIDTDRREIEAIIWEDDEPKNLWEKFWAWVA
>XP_001646955_Vanderwaltozyma_polyspora
MSKLSSFINRKAMFHRDKDTGVSSNDDSIGNNSTMKENNEVIELINTNSFKDSSDKPPITLRKSKLSEIGSLHSGSNLHQHGTTSLHDDEESDTEEAQYQDTRVKRALKQRHIGMIALGGTIGTGLFVGIATPLSNAGPVGSLIAYIFMGSVVYFVTQSLGEMATFIPVTSSITVFSKRFLSPAFGVANGYMYWFNWAITYAVEISVIGQVIQYWTKAVPLAAWIGIFWVIVTLMNFFPVKVYGEFEFWIASIKVLAIMGYLIYALIIVCGGSHQGPIGFRYWRNPGPWGPGIISDKTGEARFLGWVSSLINAAFTYQGTELVGITAGEAANPRKSVPRAINKVVFRIALFYIMSLFFIGLLVPFNDDRLANDSAVIASSPFVISIQNAGTRALPDIFNAVVLLTIISAANSNVYVGSRVLYALALTGNAPKIFSYVTKYGVPYMGVICTAALGLLAFLVVNNNANTAFNWLINISTLAGLCAWLFISLSHIRFMQALKYRGISRDDLPFKAKLMPWGAYYASFFVTVIIFIQGFQAFTPKFDVSTFFTSYISLILLAVLFSGCQLYYRCRFIWKVEDIDIDSDRREIEAIIWEEDEPKNLWEKFWAWVA
>XP_003680717_Torulaspora_delbrueckii
MWKSKAHEKDDSPTISPVGKTEQDKYGYELHPLDPVTQQVTLRTVTNVCDGLEEEDAEEAGYHDTRVKRALKQRHIGMIALGGTIGTGLFVGIATPLSNAGPVGSLIAYLFMGSIVYFITQSLGEMATFIPVTSSITVFSKRFLSPAFGVANGYMYWFNWAITYAVEISVIGQVIQFWTSAVPLAAWIAIFWVFVSLLNFFPVKVYGEIEFWVASIKVIAIVGYLIYALVIVCGGSSQGPIGFRYWRNPGPWGPGIISDDKNEGRFLGWVSSLINAAFTYQGTELVGITAGEAANPRKSVPRAINKVVFRIVIFYIMSLFFVGMLVPFNDPRLASNVAVIASSPFVISIQNAGTRVLPHIFNAVVMLTIISAANSNVYVGSRVLYALSQTGNAPKQFGYVTRHGVPYLGVIATSLLGLLAFLVVNNNANTAFNWLINISTLAGLCAWLFISLSHIRFMQALKFRGISRDDLPFKAKLMPWGAYYAAFFVTVIIFIQGFEAFSPKFDVSGFFTAYISLIILVVLLIGCQLYYRCRFLWKLEDIDIDTDRREIECIIWEEEEPQNLWEKFWSIMA
>XP_037141890_Zygotorulaspora_mrakii
MSGTDKMGETVYELQDYNGAIEEGDLSSNNSSSQGKAYRRKHSFVTGKADSSSNGASKIDLYGSPEPENGSVSPLSELEGDDGNLEEGKVTNAEVKRELKQRHIGMIALGGTIGTGLFIGISAPLENAGPVGSLIAYMFMGTIAYSVVQSLGEMATFIPVTSSFTVFSYRFLSPAFGAANGYMYWFSWAITFALELSVVGQIIDFWTSAVPMAAWISIFWVLLTFMNMFPVKYYGEFEFWIAFIKVIAIVGFIIFGLCIVCGAGVTGPIGFRYWRNPGPWGPGIISSEKSEGRFLGWVSSLINAAFTYQGTELVGITAGEAANPRKSVPRAIKKVIFRILFFYILSLFFVGLLVPFNDPKLDSDQYASASPFIIAIQNSGTPVLPHIFNAVILSTIISAGNSNIYIGSRIMLGLAKNGLAPKIFNRVNRHGVPYVAVVFTALFGALAYMETTTGGENAFNWLLNITAIAGFFAWLFISFCHVRFMQALKFQGISRDDLPYKAHFMPYLAYYAIFFMVIIIIIQGFTSFAPVFSGVDFVAAYISVFLFIFVWVLFQIIYRCRFIRRIEDVDIDTDRRDIEAVIWDEPGPKTFWDKFWNVVA
>XP_002497924_Zygosaccharomyces_rouxii
MDPQKQAAMENTTSKDSSEKYLSKGPLDDQVSVSSWAQSRWSQRRSNRWDNRWSGRWNHHWSNDEDFRHGDEEDDILAYDDDDGECDESGLPAKGKFHDTQVKRALKPRHLGMIALGGTIGTGLFVGISEPLSRSGPVGSLIAYIFMGSVVYFVTQSLGEMATFIPVTSSITVFTKRFLSPALGVSNGYMYWFNWAITFATELSVTGQIIQYWTYKVPLAAWIPIFWVIVAVLNFFPVKIYGEIEFWVSSVKVLAIVGYLIYALVIVCGGSRQGPIGFRYWRHGYAFGDGYISKNKDEARFLGWVSSLINAAFTYQGTELVGISAGEAANPRKTVPRAINKVIFRIALFYILSLFFIGLLVPYNDKRLSDGSAIIASSPFVISMLNAGTSALPDIFNAVILITVLSAANSDVYIASRVLYALAGQGNAPKQFTYVNRYGVPYLGVFVTCLVGWLAFLVVSNNANTAFNWLINISTLAGLTAWFFICFAHIRFMQALKHKGISRDDLPFKARFMPWGAYYAAFFVGLIIFIQGYDAFTPWDTKSFFTSYISLILFGVLYLGCLIYYRGRLLIKIEDIDIDTDRKEVEAYVWEEDAPRNWWEKFWAAVA
>XP_003644162_Eremothecium_cymbalariae
MGVMATNETIVLETLTRERYSKKAKGNNGSEIALESITPDSGDEFPEEHEQEGDYHETEVKRALKARHISMIALGGTIGTGLFIVIASPLRTAGPVGSLIAYIFMGTVVYSITQSLGEMATFIPVTSSVTVFSKRFLSPAFGVANGYMYWFNWAITFAVELSVVGQIINYWTSVVPLGAWITIFWIIVTLLNFFPVRFYGEIEFWIASVKVITIVGYLIYAFIVVCGGSSQGPIGFRNWRNPGPWGTGVISSNQTEARFLGWVSSLIKAAFTYQGTELVGITAGESKNPRKTVPKAINKVFFRILFFYILSLFFVGLLVPYNDPRMDNTSDTDVNASPFVISIRNAGTKILPDIFNAVVLVTVVSAANSNVYIGSRVIYSLAQSGNAPKQFGYVNRHGVPVLGVMVTALMGLMAFLVVNNNAKAAFNWLVNISTLAGLCAWLFISLAHIRFMQCLKQRGISRDALPFKAKFMPWAAYYAASFVFVIIFIQGYTAFSPKFDVTQFFTAYISLMLMLVVFIGCQIYYKCRFLWKLEDIDIDTNRREIDAIVWEDDEPKNLWDKFWSTIA
>NP_986215_Eremothecium_gossypii
MAPKDTAVSETSTRSRYIKKGKTLENDIELQSVTPATGEFPEDHTEEGDYQETEVKRALKARHISMIALGGTIGTGLFIVIASPLRTAGPVGSLLAYIFIGTVVYSITQSLGEMATFIPVTSSVTVFSKRFLSPAFGVANGYMYWFNWAITFAVELSVVGQIIQYWTDRVPIAAWIVIFWVLVTLVNFFPVRFYGEIEFWIASVKVLTIVGYLIYAFIIVCGGSKQGPIGFRHWRDPGPWGKGVISHNQKEARFLGWVSSLIKAAFTYQGTELVGITAGESTNPRKNVPKAINKVFFRILFFYIGSLLFVGLLVPYDDPRLNSESSTDVNASPFVISIKNAGTKILPDIFNAVVLITVISAANSNVYIGSRVAYSLALAGNAPKQLAFVTKQGVPYFGVLITSLMGLMSFLVLNHNASTAFDWLVNISTLAGLCAWLFISLAHIRFMQCLKHRGISRDDLPFKAKFMPWAAYYATFFVTVIIFIQGYTAFTPKFDVTTFFTSYISLFLMLLVFIGCQIYYKCRFLWAVEDIDIDSDRREIDAIVWEEDEPKNIWDKFWSAVA
>XP_452301_Kluyveromyces_lactis
MTSIAQQIELEELEALHSNLSQSQSARSGMHVSNSKIDDPLRFSKDNNLTLEAIDDDSSRMFDPEGSIGQAEVKRALKPRHVSMIALGGTIGTGLFISISGPLWNAGPVGSLIAFMLIGTLAYSVTQSLGEMATFIPVTSSFTVFSQRFISPAVGAANGYMYWFSWAITFALELSIVGQIIQYWTDAVPLEAWIAIFWVLLVSFNMFPVKWYGEFEFWVASIKVIAIIGFLIYSLCMVCGAGPEGPIGFRYWRKPGPWGNGIIAKNVNKARFLGWVSSLISAAFTYQGTELVGITAGETKNPRKAVPRAINKVFFRILIFYIGSLFFIGLLVPYNDPKLEGSDNGSYIAQSPFLIAILNCRTPVLPHIFNAVILTTIISAGNSNVYVGSRILFGLSKNNLAPKFFSKTTKHGVPFIAVLITAVFGFLAYLNVSNDAQEVFDWLLNITAIAGFITWLLISISHIRFMQTLKHRGISRDDLPYKAKFMPYAAYYAAFFITVIIIIQGFTAFAPHFNVSDFFAAYISVFLFFIVWAIFQTIYRTKLFRTLDEVDIDSDRRDIDVIIWEEEEPKNLWEKFWAVAA
>XP_022673643_Kluyveromyces_marxianus
MTTVAQQIELEELEALHSSLSQANTRSHVNITHSKSADTIGYSKENNIALDTIDDDSSHILDPESAVGNAEVKRALKPRHISMIALGGTIGTGLFVSIAGPLWNAGPVGSLISFMFIGTLAYSVTQSLGEMATFIPVTSSFTVFSQRFLSPAIGAANGYMYWFSWAITFALELSIVGQIIQYWTHAVPLEAWIAIFWVILVTFNMFPVKWYGEFEFWVASIKVLAIIGFLIYSLCMVCGAGKGGAIGFRYWRNPGPWGNGMISKDLNEKRFLGWVSSLISAAFTYQGTELVGITAGESKNPRKAVPRAINKVFFRILIFYIGSLFFIGLLVPYNDPKLDSSSGGSYVAQSPFMIAILNCKTPVLPDIFNAVILTTIISAGNSNIYVGSRIMFGLSKNNLAPKFFSKTTKQGVPFVAVIFTAMFGFLAYLNVSNNAQTVFNWLLNITAIAGFFAWLLISISHIRFMQALKYRGISRDDLPFKAKFMPFGAYYGAFFIGLIIIIQGFTAFAPSFDVSSFFAAYISVFLFIAVWVVFQCIYRGKLYRSLDEVDIDTDRRDIDAIIWEDDEPKNLWEKFWAVAA
>XP_022630559_Lachancea_lanzarotensis
MVRKLSTHDYEDGAKTSGKTGGEGLEMSEMSGETNWQDNSDGISDPELRSYQDSELHGLVQEGQVKRALKSRHISMIALGGTIGTGLFVGIAAPLSYSGPVGALIAYIFVGSFVYFVTQSLGEMATFIPVTSSITVFSSRFLSPAFGFANGYMYWFNWAITYAVELSVIGQVIQYWTDSVPLAAWIAIFWVLITLANFFPVHFYGEVEFWVAALKVIAIVGYMLYALIIVCGGSKQGPIGFRYWRNPGPWGDGIISKNKAEGRFLGWVASLINASFTYQGTELVGITAGEAANPRKTVPRAINKVFFRILFFYILSLFFVGLLVPFNDKSLSQDSASSVIASSPFVISIKHAGTKVLPDIFNAVVLVTIISAANSNVYVGSRILYSLGHSGIAPKHFTYLTKQGVPYLGVIGTALLGLLAFLATNDNANEGFNWLINISTLAGLCAWFFISFSHIRFMQCLKHRGISRDDLPFKSKFMPWGAYYAAFWVAVVIFVQGFQAFSPKTTASGFFTSYISLILLVVVFIGAQIYYRCRFLTRVEDIDIDSDRREIDALIWEEEEPTTLWGKFWTAVA
>XP_002554316_Lachancea_thermotolerans
MARKKEACAPCASPGLYCKSSGEAKRPVSSSRQLQSTEQSIHQRCCSVPKHPGMTEKNSLHSRARRGSGATAGEPKLKAHSDDFEMYVYSQDEPSTDPLGSDTESGEGDMQEGKVKRALKPRHVSMIALGGTIGTGLFVGIASPLSYSGPVGALIAYIFMGTVVYFVTQSMGEMATFIPVTSSITVFSSRFLSPAFGVANGYMYWFNWAITFAVELSVTGQVIEYWTEAVPRAAWIAIFWVLVTLANFFPVQFYGEVEFWVASIKVLAIVGYLIYALVIVCGGSKQGPIGFRYWRNPGPWGAGIISKDKDEGRFLGWVASLINASFTYQGTELVGITAGEAANPRRTVPRAINKVFFRILFFYILSLFFVGLLVPYNHSSLDKTTTVIASSPFVISIQNAGTRALPDIFNAVVLVTIISAANSNVYVGSRVLFSLAHTGIAPKVFSSVTPQGVPFMGVIVTSLLGLLAFLVVNHNANEAFNWLINISTLAGLCAWLFISISHIRFMQCLKQRGISRDDLPFKSKLMPYGAYYAAFWVTVIIFVQGFQAFSPHFKVTEFFTSYISLMLLVVVFCGAQLFYRCRFFNRLEDIDIDSDRREADALIWEDDEPTTLWGKFWTAVA
>XP_020057560_Aspergillus_aculeatus
MGELDNIAPANKLGVESVVDDPNSSDSNSGLRSRRRFGSAQENGKDIESDHEDEGKLKRNLKNRHLQMIAIGGTIGTGLFISSGTALAEAGPAGALIAYAFVGSIVYSVMCSLGEMATYIPVPGAFTSYAARLVDPSLGFAMGWIYWFNWASTYAVELTATGMIVKYWDENLSVAIFIGVFWVVISAINFLPVGFYGELEFWFSLTKVLTVLGFMIFAICIDAGVGRQGYLGFKYWHSPGAFAPYLITSDLSVGKFVGFWAVLIQAGFSYQGTELVGVAAGETENPQKTVPSAIRKTFIRILIFFVLTIFFIGLLVPYDNPNLASDAGNASASPMVIAANLAGVKVLPSLINAVLLTVVLSAANSNVYSGSRVLLGLAQEGFAPSCFGWVTQRGVPYVSVAFTALFGLLGFMNVSSSGTTVFNWLVNISSVAGFICWTSINASHIAFMKAMAARDISRETLPYKSWGQPYLAWYGLFFNLLITFTQGFTAWIPHFNVSDFWVAYICPVLFVILYLAHKAWYRTSFVRPLEADLDTGRPQFTNWETSNPKDGWGRRLWDSIMG
>XP_001276104_Aspergillus_clavatus
MASDEPEVTAAPKAVEGKGRMINDESVHVYANNDPTASNDFDCEKHGASRESNPLPDLKRKLKSRHLQMIAIGGTIGTGLFISSGTAIAHAGPVGALIAYIFVGSIVYSVMTSLGEVATYMPIPGAFTAYATRLIDPSLGFAMGWIYWFSWAITFALELTATGLIIQFWNSDIHIAIFIGVFWVMITLFNFLPVSFYGELEFWFSSIKVLTVVGFMIFAICINAGAGDKGYIGFHYWVDPGPFAAYDGVHPDSTAKFVGFWAVLIQAGFSYQGTELVGIAAGETENPRKTVPSAIRKTFFRILFFFVLTIFFIGLLVPYTNNNLLTGGNDANSSPFVIAARLAGVKVLPDIINAVLLTVVLSAANSNVYSGSRILIGLAQEGFAPRWFKETTKKGVPYYSVAFTSAFGLLGFMNVSNAGSTVFNWFLNISSVAGFITWASLNACHIAFMRALEARNVSRDLLPYKALWQPFYAYYGLFFNILIIFTQGFTAWIPTFSVTSFFIAYLSLILFVVLYLGHKIIFRPAFVRPEDADLDTGRLALENEMWETVTPTKWYKKVGNAIFT
>XP_001266106_Aspergillus_fischeri
MAFNEFEVTAAPKVAEGKGKMLNDEPVQVYDNSPTRTSNDLDCEKHGASRQSNPLPDLKRKLKSRHLQMIAIGGTIGTGLFISSGTAIAHAGPVGALIAYIFVGSIVYSVMTSLGEVATYIPIPGAFTSYATRLIDPSLGFAMGWIYWFSWAITYALELTATGLIIQFWKSDIQIAIFIAVFWVMITLFNFLPVSFYGELEFWLSSVKVITVVGFMIFAICIDAGAGDRGYLGFRHWVDPGPFSPYEGVHPDSTAKFVGFWAVLIQAGFSYQGTELVGIAAGETENPRKTVPSAIRKTFFRILFFFVLTIFFIGLLVPYTNENLLTGGNDANSSPFVIAARLAGVKVLPDIINAVLLTVVLSAANSNVYSGSRILIGLAQEGFAPHWFKRTSKKGVPYYSVAFTSAFGLLGFMNVSNAGSTVFNWFLNISGVAGFITWASLNACHIAFMRALKARNISRDLLPYKALWQPWYAYYGLFFNILIILTQGFTAWIPTFSVTDFFVAYLSLILFVVLYLGHKIIFRPAFVRPIEADIDTGRVALENEMWETVTPTKWYKKLGSAILG
>XP_041151075_Aspergillus_flavus
MAIDEVTPAPQVTETAAGNDGDKITIKTGANPLKKFGKKKDGNGNEDVEKDGIGGDTPPQELQRRLKSRHLQMIAIGGTIGTGLFISSGTAIAHSGPAGALIAYIFVGTIVFSVMSSLGEVATYLPISGSFTSYTARLVDPSLGCAMGWIYWFNWASTYAVELTATGLIVQYWDDKLSVAIFIAIFWVVITLLNFLPVGFYGEIEFWFSMIKVLTVLGFMIFAICIDAGVGKQGYLGFHTWKEPGAFAPYLIDASNPVSKFVGFWAVLVQAGFSYQGTELVGVAAGETENPEKTVPSAIRKTFIRILIFFVLTIFFMGLLVPYDNPNLITDSSDASASPMVIAAKLAGVKVLPSLINAVLLTVVLSAANSNVYSGSRVLLGLAQEKFAPPIFGWVTHRGVPYISVAFTAAFGLLGFMNVSESGGKVFNWLVNISSVAGFICWTSISLSHLAFMRALKARDISRDTLPYKAALQPYLTWYGLFFSVLIILTQGFTAWIPTFNVSDFFVAYICVIIFVVLYLGHKILYRTHFVHPLEADLQSGRLQNYSWETARPKTWQERLRESL
>XP_747917_Aspergillus_fumigatus
MAFNEFEVTAAPKVAEGEGKMLTDELVQVNDNGSSPTSNDLDCEKHGASRQSNPLPDLKRKLKSRHLQMIAIGGTIGTGLFISSGTAIAHAGPVGALIAYIFVGSIVYSVMTSLGEVATYIPIPGAFTSYATRLIDPSLGFAMGWIYWFSWAMTYALELTATGLIIQFWKSDIQIAIFIAVFWVMITFFNFLPVSFYGELEFWFSSVKVITVVGFMVFAICIDAGAGGRGYLGFRHWVDPGPFSPYEGVHPDSTAKFVGFWAVLIQAGFSYQGTELVGIAAGETENPRKTVPSAIRKTFFRILFFFVLTIFFIGLLVPYTNENLLTGGNDANSSPFVIAARLAGVKVLPDIINAVLLTVVLSAANSNVYSGSRILIGLAQEGFAPRLFKRTSKKGVPYYSVAFTSAFGLLGFMNVSNAGSTVFNWFLNISGVAGFITWASLNACHIAFMRALKARNISRDLLPYKALWQPWYAYYGLFFNVLIILTQGFTAWIPTFSVTDFFVAYLSVILFVVLYLGHKIIFRPAFVRPIEADIDTGRVALENEMWETVTPTKWYKKLGSAILG
>XP_663282_Aspergillus_nidulans
MDKDFLKGNPERSTSSDSTPVYGESTSRRASLGQRVLGSFQRDPNAHVTAFASFSDGKTYDIENATEKAANSPLHRSLRGRHLQMIAIGGSIGTGLFVSSGRVLATGGPASLLIAYALIGCMLYCAVHALGEMAVIFPVAGSFAHYSTRFIDPAWGFAMGWNYALQWLAILPLEIVAAAITVDYWESNISSAVWVALFWAAIVSINLFGVKGYGEAEFVFSSIKVIAVIAFIILGVILNCAGGQNGSYIGVKYWHDPGAFHHGFKGLCDVFVNAGFAFAGTELVGLAAAETANPRKSLPTAIKQVFWRITLFYIVSLTLVGLLIPYTEPRLINGTSTVDTKASPFVIAIKNAGIEVLDSVMNVVIMIAVLSVGNSAVYGSSRTLAALAEQQQAPRFLGYIDRKGRPLWAICIASAMGLLGFLAATDKQEVAFEWMIAISGLSSIFTWGSICLAHIRFRRAWKVQGNSLHDLAFRSQPGIIGSWIGFAFNCLVLVAQFWVGFAPIDYETMSASMLARNFFSKYLAAPVVLLFYIPYKLRFKTKILRAKDMDLRTGRRELNIQWLMKEERAQQAAWPAWKKIYKFFC
>XP_001396500_Aspergillus_niger
MEDNKVASQGKLPIDSAVTEENGSQSPSDRSLTPSGLRERRRNGLTKDVESDNEEEETKLKRNLKNRHLQMIAIGGTIGTGLFISSGTALAEAGPAGSLIAYAFVGSIVYSVMCSLGEMATYIPIPGAFTSYAARLVDPSLGFAMGWIYWFNWASTYAVELTASGMIIQYWNDQLSIAIFIGVFWVVISAVNFLPVGFYGELEFWFSITKVLTVLGFMIFAICIDAGVGKQGYIGFKYWHDPGAFAPYLITSNESVGKFVGFWAVLIQAGFSYQGTELVGVAAGETENPQKTVPSAIRKTFIRILVFFVLTIFFIGLLVPYTNPDLASGAENASASPMVIAANLAGVKVLPSLINAVLLTVVLSAANSNVYSGSRVLLGLAQEGFAPSVFGWVTRRGVPYVSVAFTALFGLLGFMNVSESGTTVFNWLVNISSVAGFICWTSINASHIAFMKAMKARGLSRDTLPYKAIWQPWLAWYGLFFNILIIFTQGFTAWIPTFNVSDFWVAYICPVLFVILYVGHKAWYRTRFVRPIEADLDTGRPPYTTWESSNPKEGWVRRIWDSIMG
>XP_015408783_Aspergillus_nomiae
MAIDEVTPAPQVTETAAGNDGDKISIKQSTNPLKKFGKKKDGNGNEDVEKDGIGGDTPPHDLQRRLKSRHLQMIAIGGTIGTGLFISSGTAIAHSGPAGEVATYLPISGSFTSYTARLVDPSLGCAMGWIYWFNWASTYAVELTATGLIVQYWDDKLSVAIFIAIFWVVITLLNFLPVGFYGEIEFWFSMIKVLTVLGFMIFAICIDAGVGKQGYLGFHTWKEPGAFAPYLIDASNPVSKFVGFWAVLVQAGFSYQGTELVGVAAGETENPEKTVPSAIRKTFIRILVFFVLTIFFMGLLVPYDNPNLITDSSDASASPMVIAAKLAGVKVLPSLINAVLLTVVLSAANSNVYSGSRVLLGLAQEKFAPPIFGWVSHRGVPYISVAFTAAFGLLGFMNVSESGGKVFNWLVNISSVAGFICWTSISLSHLAFMRALKARDISRDTLPYKAALQPYLTWYGLFFSVLIIMTQGFTAWIPTFNVSDFFVAYICVIIFVVLYLGHKIFYRTHFVHPLEADLQSGRLQNYSWETARPKTWQERLRESL
>XP_001826690_Aspergillus_oryzae 
MAIDEVTPAPQVTETAAGNDGDKITIKTGANPLKKFGKKKDGNGNEDVEKDGIGGDTPPQELQRRLKSRHLQMIAIGGTIGTGLFISSGTAIAHSGPAGALIAYIFVGTIVFSVMSSLGEVATYLPISGSFTSYTARLVDPSLGCAMGWIYWFNWASTYAVELTATGLIVQYWDDKLSVAIFIAIFWVVITLLNFLPVGFYGEIEFWFSMIKVLTVLGFMIFAICIDAGVGKQGYLGFHTWKEPGAFAPYLIDASNPVSKFVGFWAVLVQAGFSYQGTELVGVAAGETENPEKTVPSAIRKTFIRILIFFVLTIFFMGLLVPYDNPNLITDSSDASASPMVIAAKLAGVKVLPSLINAVLLTVVLSAANSNVYSGSRVLLGLAQEKFAPPIFGWVTHRGVPYISVAFTAAFGLLGFMNVSESGGKVFNWLVNISSVAGFICWTSISLSHLAFMRALKARDISRDTLPYKAALQPYLTWYGLFFSVLIILTQGFTAWIPTFNVSDFFVAYICVIIFVVLYLGHKILYRTHFVHPLEADLQSGRLQNYSWETARPKTWQERLRESL
>XP_040639554_Aspergillus_ruber
MGAEQDHFSVTSKSAPEKGNMAGQDHIQVDAHGYKSQELSSVDVEKNGANGETEQAPELKRNLKNRHLQMIAIGGTVGTGLFISSGTAIGHAGPVGAVIAYLFVGTIVYSVMASLGELTTYIPVAGAFTSYATRLIDSSLGFSMGWIYWWSWASTFAVELTATGLIIQFWDKDINIAIFIAIFWVVILLLNLLPVSFYGEIEFWFSTIKVITVLGFMIFAICIDAGAGNRDYIGFRYWVHPGAFAPYLIEGNDSLAKFVGFWSVLIQAGFSYQGTELVGIAAAETENPRQTVPSAIRKTFYRILFFFVLTIFFIGLLVPYDNGDMTKDGNNADSSPLVIAAKLAGVQVLPHIINAVLLTVVLSAANSNVYSGSRILLGLANEGMAPRWFKYTTKRGVPCYSVVFTSLFGLLGFLNMSNSGSTVFTWLTNISGVAGFITWASLNACHIAFMRALKARDISRDLLPYKAAWQPWYSYYGLFFNVLIILTQGFTSFIHGFNVTDFFIAYISLILFVVLYVGHKIICRSSLVSPHEADIDTGREPLANEMWETSDPAAVPWYIKGYHWMRRF
>XP_040697792_Aspergillus_sydowii
MSSEHDFNFDRAASQGEKEKMTNDGDVLVTATQPSSGLDDADCEKHGASRESNPLPDLKRKLKSRHLQMIAIGGTIGTGLFISSGSAISSAGPVGALIAYMFIGTIVYSVMTALGEIATYLPIPGAFTSYATRLVDPSLGFAMGWIYWFSWAITFALELTATGLLIHFWNKDVNIAIFIGVFWVVITLFNLLPVSFFGELEFWFSSIKVLTVIGFMIFGIWMSSGGGKEGYLGFRYWVHPGPFVAYDGISPDSTAKFVGFWAVLIQAAFSYQGTELVGIAAGETENPRKTVPSAIRKAFFRILFFFVLTIFFIGILMPSNDDALLNSNIINAVLLTVVLSAANSNVYSASRIMIGLAQEGFAPRCFKKTSKQGVPYYSVAFTSAFGLLGFMNVSDSGSTVFNWFLNISSVAGLISWASILGCHLAFMRALKARNISRDLLPYKALWQPWFSWYGLFFNIIIILTQGFTAWIPEFDVTNFFIAYISLILFVVLYLGHKIIFRPAFVKPIEADIDTGRLALENEYWETTTSEKWYKRAYRAAFT
>XP_001217698_Aspergillus_terreus
MTHDEVTPVAQTAESAVSEKPNVKKDKTAPPESKKDGNPPCINEDAIEKDGGEEPPKELKRNLKSRHLQMIAIGGTIGTGLFIGSGTALAHAGPAGSLIAFAFVGSIVYSVMISMCEVGTYIPIAGSFASMSARLIDPSLGFAMGWIYWFNWASTYAVELTATGLIIQYWDSDLSIAIFIGVFWVVITLLNLLPVGFYGEMEFWLSMIKVLTVLGFMIFAICIDAGAGKQGYLGFDTWKHPGAFAPYLITSSESTAKFVGFYSTLLTAGFSYQGTELVGVAAGETENPEKTVPSAVRKTFIRILVFFVLTIFFIGLLVPYDDPRLATDASDASASPMVIAANLAGVKVLPSLINAVLLTVVISAANSNVYSGSRVLLGLAEQGFAPRFFGWVSKHGVPYVSVIFTALFGLLGFMNVSNSSGQVFNWLVNISGVAGFICWASINASHLAFMRALKARDKSRDTLPYKAIGQPYIAYYGLFFNILIIFTQGFTAFIPTFNVSDFFVAYICPIVFVVLYIGHKVFYRTSFVHPLEADLDTGRLQNYSWETSTPKTWSERIREQI
>XP_022492670_Penicillium_arizonense
MAQDSAPWTEKGKMDSEVPVQVAQNPVDTYDVDYEKHGAQREANPLPELKRKLKSRHLQMIAIGGTIGTGLFIGSGTAIAHAGPVGALIAYMFVGTIVYSVMTALGEIATYIPIPGAFTSYAARLIDPSLGFAMGWIYWFSWASTFALELTATGLIIQYWDSNIQIAIFIAVFWVVIIIFNMMPVGFYGEMEFWFASIKVITVIGFMIFAICVDAGVGEKGYIGFRYWVNPGPFVAYTIENNDSLAKFVGFWSVLIQAGFSYQGTELVGIAAGETENPRKTVPSAIRKTFFRIVFFFILTIFFIGIIVPSNDPSLLTASEGSGASAQNANASPFVIAANRAGVKALPGIINAVLLTVVLSAANSNVYSGSRILVGLAQEGFAPRWFKKTSKGGVPYWSVLFTAAFGLLGFLNVSDSGATVFNWLLQISGVAGFITWCSLNACHIAFQRALAARNISRDVLPYKAIWQPWFSWYGLFFNCLIILTQGFMSFIPKFQVQEFFINYLSLILFVVLYLGHKLIFRSAFVKPIEADLDTGRTTADNETWETVEPTTWYGKAWRWISG
>XP_014536622_Penicillium_digitatum
MAPYKSEGKLSAEMPVQIQAQSTNYDIDYEKHGAQREANPLPDLKRKLKSRHLQMIAIGGTIGTGLFIGSGTAIAHGGPVGALIAYIFVGTIVYSVMTALGEIATYIPIPGAFTSYAARLIDPSLGFAMGWIYWFSWASTFALELTATGLIIQFWDSSISISIFIAVFWVVIIILNMMPVAFYGEIEFWFASIKVITVVGFMIFSICMNAGVGKEGYIGFRYWVHPGPFFPYLIQGHDSVAKFVGFWSTLIQAGFSYQGTELVGIAAGETENPRKTVPSAIRKTFFRIVFFFILTIFFLGIVVPSDDPGLLASEGDGASAQNANASPFVIAARRAGVTALPSIINAVLLTVVLSAANSNVYSGSRILVGLAQEGFAPHWFKKTSKHGVPYYSVLFTAAFGLLGFLNVSDSGSTVFTWLLQISGVAGFITWCSLNACHLAFQRALKARNISRDILPYKALWQPWFSWYGLFFNCLIIITQGFTAFIPNFQVKEFFINYLSLILFVVLYAGHKIVYRPAFVKPIEADLDTGRTTADNETWETIEPTTWYGKAWKWICG
>XP_016594747_Penicillium_expansum
MAPHKSEGKLSAEMPVQVQAQSTDFDIDYEKHGAQREANPLPDLKRKLKSRHLQMIAIGGTIGTGLFIGSGTAIAHGGPVGALIAYIFVGTIVYSVMTALGEIATYIPIPGAFTSYAARLIDPSLGFAMGWIYWFSWASTFALELTATGLIIQFWDSSIPISIFIAVFWVVIIIFNMLPVAFYGELEFWFASIKVITVVGFMIFAICMNAGVGKEGYIGFRYWVHPGPFFPYLIEGNDSLAKFVGFWSTLIQAGFSYQGTELVGIAAGETENPRKTVPSAIRKTFFRIVFFFILTIFFLGIVVPSDDPGLLASQGSGASAQNANASPFVIAANRAGVTALPGIINAVLLTVVLSAANSNVYSGSRILVGLAQEGFAPHWFKKTSKRGVPYYSVLFTAAFGLLGFLNVSDAGSTVFTWLLQISGVAGFITWCSLNACHLAFQRALKARNISRDILPYKALWQPWLSWYGLFFNCLIILTQGFTAFIPNFQVKDFFINYLSLILFVVLYAGHKIIYRPAFVKPIEADLDTGRTTAENETWETIEPTTWYGKAWKWISG
>XP_040645297_Penicillium_griseofulvum
MDTERMHDHDIEKNPENPEKHNNVESHQLQPQPELQRRLKSRHLQMIAMGGAIGTGLFIGSGSSIATAGPVGALIAFTFIGSIVYSVMIALGEVATYLPIAGAFATYATRLVDPSLGFAMGWIYWFSWASTFALELTATGLIIQYWDDTIPMAIFIAVFWVVIIILNMFPVSCYGEVEFWLSSIKIITVVGFMIFAICINAGVGREGYLGFRYWVHPGPFRAYLLEDPGQDALAKFIGFWAILIKAGFSYQGTELVGIAAGETENPRKNIPSAIRKTFFRIVFFFVFTIFFVGIVVPSNDDRLISDDTNADASPFVIAAKRAGVNVLPSIINAVLLTVVLSAANSNVYSGSRILVGLAHEGFAPLFFMKTTKHGVPYGSVGFTALFGLLGFLNVSNAGATVFNWLMQIAGLAGFITWASLNICHLAFMKALAAQGISRDSLPYKATWQPFFSWYGLFFNILIIITQGFTAFIPKFSVTDFFINYLSLMLFAVLYLGHKIAYRPKFVRPAEADIDTGRCAE
>XP_038926581_Penicillium_roqueforti
MADKSEGKMSGELPVQVQAQSIAYDIDYEKFGAQREANPLPDLKRQLKSRHLQMIAIGGTIGTGLFIGSGTAIAHGGPVGALIAYIFVGSIVYSVMTALGEIATYIPIPGAFTSYAARLIDPSLGFAMGWIYWFSWASTFALELTATGLIIQFWDSNIPIAIFIGVFWVVIIVFNMMPVAFYGEIEFWFASIKVITVIGFMIFAICMNAGVGKEGYLGFRYWVHPGPFVPYLIEGNDSLAKFVGFWSTLIQAGFSYQGTELVGIAAGETENPRKTVPSAIRKTFFRIVFFFILTIFFLGILVPSSDPGLLASQGDGASAQNANASPFVIAANRAGVAALPSIINAVLLTVVLSAANSNVYSGSRILVGLAQEGFAPHWFKITSKHGVPYYSVLFTAAFGLLGFLNVSDAGSTVFTWLLQISGVAGFITWSSLNACHLAFQRALKARNISRDILPYKAIWQPWYSWYGLFFNCLIILTQGFTAFIPNFQVKDFFINYLSLILFVVLYAGHRIIYRPPFVKPIEADLDTGRTTADNETWETIEPTTWQGKAWKWICD
>XP_002557396_Penicillium_rubens
MAESKEKKSAEMPVQVQAQSPAYDIDYEKHGAQREANPLPDLKRKLKSRHLQMIAIGGTIGTGLFIGSGTAIAHAGPVGALIAYIFVGTIVYSVMTALGEIATYIPIPGAFTSYAARLIDPSLGFAMGWIYWFSWASTFALELTATGLIIQFWDSTIPISIFIAVFWVVIIIFNLMPVAFYGEIEFWFASIKVITVIGFMIFSICMNAGVGKEGYIGFRYWVDPGPFVPYLIEGNDSLAKFVGFWSTLIQAGFSYQGTELVGIAAGETENPRKTVPSAIRKTFFRIVFFFILTIFFLGIVVPSSDPGLLASEGDGAAAQNANASPFVIAANRAGVMALPGIINAVLLTVVLSAANSNVYSGSRILVGLAQEGFAPHWFKITSKRGVPYYSVLFTAAFGLLGFLNVSDAGSTVFTWLLQISGVAGFITWSSLNACHLAFQRALKARNISRDILPYKALWQPWFSWYGLFFNCLIILTQGFTSFIPHFQVKEFFISYLSLILFVVLYAGHKIIYRPAFIKPIEADLDTGRTTADNETWETIEPTTWYGKAWKWICG
>XP_040815848_Penicillium_solitum
MADDIERNKEKHSNGESPQLPELQRRLKSRHLQMIAMGGAIGTGLFIGSGSAIATAGPVGALIAFTFIGSIVYSVMIALGEVATYLPIPGAFATYATRLVDPSLGFAMGWIYWFSWASTFALELTATGLIIQYWDDTIPMAIFIAVFWVVIIILNMFPVSCYGEVEFWLSSIKIITVVGFMIFAICINAGVGREGYLGFRYWVHPGPFRPYLIEDSGQDALAKFVGFWAILIKAGFSYQGTELVGIAAGETENPRKNIPSAIRKTFFRIVFFFVFTIFFVGIVVPSNDERLTDNDSGANVDASPFVIAAKRAGVNVLPSIINAVLLTVVLSAANSNVYSGSRILVGLAHEGFAPRFFLKTTKHGVPYGSVGFTALFGLLGFLNVSNAGATVFNWLMQIAGLAGFITWASLNICHLAFMRALAAQGVPRDTLPYKAPWQPFFSWYGLFFNMLIIITQGFTAFIPEFSVTDFFINYLSLILFAVLYIGHKVAFRPKFVKPIEADIDTGRCEE
>XP_022577122_Penicilliopsis_zonata
MDEKHVEPAAPALQRRLKSRHLQMIAIGGTIGTGLFISSGTALAHAGPAGALIAYIFVGTIVYSVMTSLGEVATYIPIAGSFTSYCARLVDPSLGFAMGWIYWFNWASTFAVELTATGLIVQYWDDKLSIAIFIAIFWLLITLLNFLPVSFYGELEFWFSSVKVVTVLGFLIFGICIDAGAGQHGYLGFHTWSNPGAFAPYLISSSPATAKFVGFWAVLIQAGFSYQGTELVGVAAGETANPHQTVPAAIRKTFIRILVFFVLTIFFIGLLVPYDNPDLLTGTSNASSSPMVIAARLAGVRVLPSLINAVLLTVVLSAANSNVYSGSRILVGLAHEGFAPDFFRWTSKQGVPYISVAFTALFGLLAFMNVSTSGGTVFNWLVNISGVAGFITWASINGFHLAFMRALRARDISRDTLPYRAVWQPWLAWYGLFFNVLIIFTQGFTCFIPTFNVSDFWVAYICPLLFVILYLGHKLVYRTTFISPLQADLDMGRPEYVDGWETTAPTTWYGKLWKWFNGD
>XP_016621487_Cladophialophora_bantiana
MEKTADFRLGSGSESPENIPIDYSEANKTEARRGSKINEATDVFGDIATAEEYGYVSRGLKSRHIQFIALGGTIGTGLFLGIGRAFLQAGPLSVLLGYTFTGLAVFAMMMSLGEMATWLPLPGAIPQFCARYVDDAMGFAVGWNNWYSCAITLCAEISAASSVIQFWPGARDVNVAAWISIVVVLVLVLNIFAVAIYGEAEFIFASIKIVTIVGLLILALIIDVGGVPGQHRLGFQYWNNPGAMKAYIASGSTGRFLGLWSTLVNAAFSYGGVEMVAVAAGEAEDPRRNIPKAVRRVFWRILFFYILGSLAIGVLVPYNDPNLLNARETNAPGAAQSPWVIAINRAGIDTLPSIINAVILTSASSSANAFLYTGSRYLYGIAQIRQAPRFLLKCTKTGVPVWCVLVTWSISLLTYMSCSSGSNTVFTWFQNLTTISTLFTWISICIAYLRFYYACEAQGINRNELPFKSPFQPYLGYASAIFFGLIIFFNGFDSIAGSWDYQAFITDYIGVPIYFGLYLFWRIFKRTHFRKASEADLYTGKAALDAIVWPERKPRNILERIWFWIA
>XP_008731936_Cladophialophora_carrionii
MEKSPDYHISSGSESPEYAPVDLNDVNKIEARRGSKVNEAADVFGDIATAEQYGYVSRGLKSRHIQFIALGGSIGTGLFLGIGRAFLQAGPLSVLLGYTFTGLAVYGMMMCLGEMATWLPLPGAIPQFCARYVDDAMGFAVGWNNWYSCAITLCVEVSAAASVIQFWHGAQDINVAAWISIVIVLVLGLNIFAVAIYGEAEFIFASIKMVTIVGLLILALIIDVGGVPGQHRLGFQYWNNPGAMKAYIAGGDTGRFLGLWSTLVNAAFSYGGVEMVAVAAGEAEDPRRNIPKAVRRVFWRILFFYVLGSLAIGVLVPYNDEHLISAQANDAPGAAQSPWVIAISRAGIDALPSIINAVILTSASSSANAFLYTGSRYLYAIAQNRQAPRFLLKCSKTGVPIWCVLITWSISLLTYMSCSSGSNTVFTWFQNLTTISTLFTWVSITIAYIRFYHACKAQGIDRNTLPFKSPFQPYLGYAATIFFGLIIFLNGFDSIAGGFDYQAFITDYIGIPIYFGLYLFWRILKRTHFRKSSEADLYTGKAALDAIVWPERKPRNLVERIWFWIA
>XP_016246298_Cladophialophora_immunda
MEKTADFHLAPGSESPENLPFDYTDANKVEARRGSKLNEATDVFGDIATAEEYGYVSRGLKSRHIQFIALGGTIGTGLFLGIGRAFLQAGPLSVLLGYTFTGLAVFAMMMSLGEMATWLPLPGAIPQFCARYVDDAMGFAVGWNNWYSCAITLCAEISAASSVIQFWPGARDINVAAWISIVIVLVLALNIFAVAIYGEAEFIFASIKIITIIGLLILALIIDVGGVPGQHRLGFQYWNNPGAMKAYIASGSTGRFLGLWSTLVNAAFSYGGVEMVAVAAGEAEDPRRNIPKAVRRVFWRILFFYVLGSLAIGVLVPYNDPNLLNARENGAPGAAQSPWVIAINRAGIDSLPSIINAVILTSASSSANAFLYTGSRYLYGIAQIRQAPRFLLKCTKTGVPVWCVLITWSISLLTYMSCSSGSNTVFTWFQNLTTISTLFTWVSICIAYLRFYYACHAQGINRNELPFKSPLQPYLGYASAIFFGLIIFFNGFDSIAGTWDYQAFITDYIGVPIYFGLYLFWRIFKRTHFRKASEADLYTGKAALDAIVWPERKPRNMLERIWFWIA
>XP_007744725_Cladophialophora_psammophila
MEKTADFRLGSGSESPENIPIDYSEANKVEARRGSKINEATDVFGDIATAEEYGYVSRGLKSRHIQFIALGGTIGTGLFLGIGRAFLQAGPLSVLLGYTFTGLAVFAMMMSLGEMATWLPLPGAIPQFCARYVDDAMGFAVGWNNWYSCAITLCAEISAASSVIQFWPGARDVNVAAWISIVVVLVLGLNIFAVAIYGEAEFIFASIKIVTIVGLLILALIIDVGGVPGQHRLGFQYWNNPGAMKAYIASGSTGRFLGLWSTLVNAAFSYGGVEMVAVAAGEAEDPRRNIPKAVRRVFWRILFFYILGSLAIGVLVPYNDPNLLNAREEDAPGAAQSPWVIAINRAGIDTLPSIINAVILTSASSSANAFLYTGSRYLYGIAQIRQAPRFLLKCTKTGVPVWCVLVTWSISLLTYMSCSSGSNTVFTWFQNLTTISTLFTWVSICIAYLRFYYACGAQGINRNELPFKSPFQPYLSYASAVFFGLIIFFNGFDSIAGTWDYQAFITDYIGVPIYFGLYLFWRIFKRTHFRKASEADLYTGKAALDAIVWPERKPRNILERIWFWIA
>XP_018689341_Fonsecaea_erecta
MEKGPDFHLASGSESPEKFPNDYSEANKIEARRGSKVNEATDIFGDIATAEEYGYVSRGLKSRHIQFIALGGTIGTGLFLGIGRAFLQAGPLSVLLGYTFTGLAVFAMMMSLGEMATWLPLPGAIPQFCARYVDDAMGFAVGWNNWYSCAITLCAEISAASSVIQFWHGARDINVAAWISIIIVLVLALNIFAVSIYGEAEFVFASIKIITILGLLILALIIDCGGVPGQHRLGFQYWNNPGAMKEYIASGSTGRFLGLWSTLVNAAFSYGGVEMVAVAAGEAEDPRRNIPKAVRRVFWRILFFYVLGSLAIGVLVPYNDPNLLNARKNGAPGAAQSPWVIAINRAGIDALPSIINAVILTSASSSANAFLYTGSRYLYGIAQIRQAPRFLLKCTKTGVPVWCVLVTWSISFLTYMSCSSGSNTVFTWFQNLTTISTLFTWVSICIAYLRFYYACHAQGINRNELPFKSPLQPYLGYASAIFFGLIIFFNGFDSIAGTWDYQAFITDYIGVPIYFGLYLFWRIFKRTHFRKAAEADLYTGKAALDAIVWPERKPRNIIERIWFWIA
>XP_022517456_Fonsecaea_monophora
MEKTADFHLNSGSDSPDNVPIDYNEINKIEARRGSKVNEATDVFGDVATAEEYGYVSRGLKSRHIQFIALGGTIGTGLFLGIGRAFLQAGPLSVLLGYTFTGLAVFAMMMSLGEMATWLPLPGAIPQFCARYVDDAMGFAVGWNNWYSCAITLCAEISAASSVIQFWPGARDVNVAAWISIVIVLVLALNIFAVAIYGEAEFIFASIKIITIIGLLILALIIDVGGVPGQQRLGFQYWNNPGAMKAYIASGSTGRFLGLWSTLVNAAFSYGGVEMVAVAAGEAEDPRRNIPKAVRRVFWRILFFYVLGSLAIGVLVPYNDPNLLNARENGAPGAAQSPWVLAINRAGIDALPSIINAVILTSASSSANAFLYTGSRYLYGIAQIRQAPRFLLKCTKTGVPVWCVLITWSISLLTYMSCSSGSNTVFTWFQNLTTISTLFTWVSICIAYIRFYHACHAQGIDRDQLPFKSPWQPYLGYISAIFFGLIIFFNGFDSIAGTWDYQAFITDYIGVPIYFGLYLFWRIFKRTHFRNAAEADLHTGKAALDAIVWPERKPRNIVERIWFWIA
>XP_016631715_Fonsecaea_multimorphosa
MEKTAEFHFASGSESPEPIPFDYGEANKIEARRGSKVNEATDVFGDIATAEEYGYVSRGLKSRHIQFIALGGTIGTGLFLGIGRAFLQAGPLSVLLGYTFTGLAVFAMMMSLGEMATWLPLPGAIPQFCARYVDDAMGFAVGWNNWYSCAITLCAEISAASSVIQFWHGARDINVAAWISIVIVLVLALNIFAVAIYGEAEFIFASIKIITILGLLILALIIDVGGVPGQHRLGFQYWNNPGAMKEYIASGSTGRFLGLWSTLVNAAFSYGGVEMVAVAAGEAEDPRRNIPKAVRRVFWRILFFYVLGSLAIGVLVPYNDPNLLNAREEGAPGAAQSPWVIAINRAGIDALPSIINAVILTSASSSANAFLYTGSRYLYGIAQIRQAPRFLLKCTKTGVPVWCVLVTWSISLLTYMSCSSGSNTVFTWFQNLTTISTLFTWVSICIAYIRFYYACHAQGINRNQLPFKSPLQPWLGYISAVFFSLIIFFNGFDSIAGTWDYQAFITDYIGVPIYFGLYLFWKIFKRTHFRKAAEADLYTGKAALDAIVWPERKPRNILERIWFWIA
>XP_022495582_Fonsecaea_nubica
MEKTADFHLTSGSDSPDNLPIDYNEVNKIEARRGSKVNEATDVFGDIATAEEYGYVSRGLKSRHIQFIALGGTIGTGLFLGIGRAFLQAGPLSVLLGYTFTGLAVFAMMMSLGEMATWLPLPGAIPQFCARYVDDAMGFAVGWNNWYSCAITLCAEISAASSVIQFWPGARDVNVAAWISIVIVLVLALNIFAVAIYGEAEFIFASIKIVTIIGLLILALIIDVGGVPGQQRLGFQYWNNPGAMKAYIASGSTGRFLGLWSTLVNAAFSYGGVEMVAVAAGEAEDPRRNIPKAVRRVFWRILFFYVLGSLAIGVLVPYNDPNLLNARENGAPGAAQSPWVIAINRAGIDALPSIINAVILTSASSSANAFLYTGSRYLYGIAQIRQAPRFLLKCTKTGVPVWCVLITWSISLLTYMSCSSGSNTVFTWFQNLTTISTLFTWVSICIAYIRFYHACHAQGIDRNQLPFKSPWQPYLGYISAIFFGLIIFFNGFDSIAGTWDYQAFITDYIGVPIYFGLYLFWRIFKRTHFRNAAEADLYTGKAALDAIVWPERKPRNIVERIWFWIA
>XP_013286980_Fonsecaea_pedrosoi
MEKTADFHLTSGSDSPDNLPIDYNEINKIEARRGSKVNEATDVFGDIATAEEYGYVSRGLKSRHIQFIALGGTIGTGLFLGIGRAFLQAGPLSVLLGYTFTGLAVFAMMMSLGEMATWLPLPGAIPQFCARYVDDAMGFAVGWNNWYSCAITLCAEISAASSVIQFWPGARDVNVAAWISIVIVLVLALNIFAVAIYGEAEFIFASIKIITIIGLLILALIIDVGGVPGQQRLGFQYWNNPGAMKAYIASGSTGRFLGLWSTLVNAAFSYGGVEMVAVAAGEAEDPRRNIPKAVRRVFWRILFFYVLGSLAIGVLVPYNDPNLLNARENGAPGAAQSPWVIAINRAGIDALPSIINAVILTSASSSANAFLYTGSRYLYGIAQIRQAPRFLLKCTKTGVPVWCVLITWSISLLTYMSCSSGSNTVFTWFQNLTTISTLFTWVSICIAYIRFYHACHAQGIDRNQLPFKSPWQPYLGYISAIFFGLIIFFNGFDSIAGTWDYQAFITDYIGVPIYFGLYLFWRIFKGTHFRNAAEADLYTGKAALDAIVWPERKPRNIVERIWFWIA
>XP_007753457_Cladophialophora_yegresii
MAEKDYTDPEKGIEPVKNRISVDEHGHRHSITGRKSSVAESIIVADLLDDRYNITQRGLKSRHAQMIALGGTIGTGLFVGSGQTLALGGPAFILAAYLIMTFLVYCVVTAVTEVAAYLPVHGGTMSYYGYRYVSRSMGFALGYLYWYALGILVPYEITAAGLVINYWPNDVNIAVWMTIMIVVIVGLNFLPVRFYGETEFWFAGTKVVLMIGLLILSFILFWGGGPSRDRLGFRYWNDPGAAHPYLVGGDTGRFISFFQTLVLSVFPFTFAPELLVVTGGEMESPRRNLPIASRRYFYRLVIFYVLGVLAIGVTCPSNDERLTNGGAGAGSSPFVVAVANAGISTLPSIVNAVILISAWSSGNSFLYISSRALYSLAVQGSAPRIFKACNRWGVPYMAVACSSLFCGLAYLNVADDGSTVFNWFVNLTNTWGMTSWVCCMVIYLRFRKACAAQNIQPIYRNWVQPYGAYIAMVSFTILCLINGFTVFFPSKWSASSFLTAYIGIPIFVVMYVGHRIVFWRDKWAWDPMEVDMQTGLQEVIDAEVPLKKRRGLGRICLIIE
>XP_016234660_Exophiala_spinifera
MEKTPDFSFGSPSSESPEQPSLHGDKEDVNKTEARYGSRINEATDMYGDMATAEEYGYVSRGLKSRHIQFIALGGTIGTGLFLGIGKAFTHAGPLSVLLGYTFTGLAVYAMMMSLGEMATWLPLPGAIPQFCARYVDDAMGFAVGWNNWYNSAITLCAEISAASTVIQYWHGAQDINVAAWISIIIVVVLALNIFAVSIYGEAEFIFASIKIVTIIGLLILALIIDVGGVPGQHRLGFQYWHDPGAMKTYIAGGDTGRFLGLWSTFVNAAFSYGGVEMVAVAAGEAEDPRRNIPKAVRRVFWRILFFYVLGTLAIGVLVPYNDDRLLAAIKNGSAGAAASPWVIAIVRAHIKVLPSIINAVILTSASSSANAFLYTGSRYLYALAQNRQAPRFLLKCTKRGVPLWCVLVTCSVSLLTYMSCSSGSSTVFQWFQNLVTITTLFTWVSISVAYVRFHAALAAQGVDRSSLAFRAPLQPYLSWASLAFFSLIILFNGFDSIAGGWDYQAFITDYIGVPIFFGLFLFWKILKRTCPVKPAEADLYTGKAALDAVVWPRRRPRNWLERVWFWIA
>XP_016261725_Exophiala_oligosperma
MSAQVRQGSRINEATDMYGDIATAEEYGYVSRGLKSRHIQFIALGGTIGTGLFLGIGKAFTHAGPLSVLLGYTFTGLAVFAMMMSLGEMATWLPLPGAIPQFCARYVDDAMGFAVGWNNWYNCAITLCAEISAASTVIQYWHGAQDINVAAWISITIVLVLLLNIFAVSVYGEAEFIFASIKIVTIIGLLILALIIDVGGVPGQHRLGFQYWHNPGAMKPYIAGGNTGRFLGLWSTLVNAAFSYGGVEMVAVAAGEAEDPRRNIPKAVRRVFWRILFFYVLGTLAIGVLVPYNDDRLLAAIKNGSAGAAASPWVIAIVRAHIKALPSIINAVILTSASSSANAFLYTGSRYLYALAQNRQAPRFLLRCTKQGVPLWCVLVTCSFALLTYMSCSSGSATVFQWFQNLVTITTLFTWVSINVAYLRFHAALQAQGIDRDTLVFKAPYQPYLSWAALVFFGLIILFNGFDSIAGKWDYQTFITDYVGVPIYFGLYLFWKILKRSRFVDPAEADLRTGKAALDAVVWPERRPRNWLERVWFWIA
>XP_013319088_Exophiala_xenobiotica
MEKNHDFRIGSGSESPDHLPVNQSEVNKMEARRGSKINEATDMYGDIATAEEYGYVSRGLKSRHIQFIALGGTIGTGLFLGIGRAFTQAGPLSVLLGYTFTGLAVFAMMMSLGEMATWLPLPGAIPQFCARYVDDAMGFAVGWNNWYSCAITLCAEISAASSVIQYWSGARDINVAAWISIIIVLVLCLNIFAVSIYGEAEFIFASIKIVTIVGLLILALIIDCGGVPGQHRLGFQYWNNPGAMKEYIASGSTGRFLGLWSTLVNAAFSYGGVEMVAVAAGEAEDPRRNIPKAVKRVFWRILFFYVLGSLAIGVLVPYNDPHLLSAQESGAPGAASSPWVIAIARAGIKVLPSIINAVILTSASSSANAFLYTGSRYLYAIAQNRQAPRFLLKCSKTGVPIWCVLITCSIALLTYMSCSSGSNTVFTWFQNLTTISTLFTWVSINIAYIRFHKACQAQGISRSDLPFRAPFQPYLGWAALIFFSLIIFFNGFDSIAGSWDYQAFITDYIGVPIYFGLYLFWRIFKRTRFIPSSEADLHTGKAALDAIVWPERVPRNWVERVWFWIA
>XP_007720280_Capronia_coronata
MASHEAHDPEKGIEPVGHETGEEPRKHSFIVGRKSSIAESVIAAELLDERYRTTQRGLSSRHAQMIALGGTIGTGLFVGSGQTLSVGGPAFILVSYLLMTFLVYCVVTAMTEVATYMPVHGGTMSYYGYRYVSRSMGFALGYLYWYALGILVPYEITAAGLVINYWPNDINIAVWITIMLVVIIALNFLPVRFYGETEFWFAGTKVIMMIGLLILSFILFWGGGPSHDRLGFRYWNHPGAANTYMVGGDTGRFVAFWETFVLSVFPFTFAPELLVVTGGEMQSPRRNLPIAAKRYFYRLVIFYCLSVLAIGVICPSNDPRLTDGGAGAGSSPFVVAIANAGIPALPSIINAVIIISAWSSGNSFLYISSRALYSLAVQGSAPRIFKRCNKWGVPYMAVAVSSLFSALAYLNVASSGSVVFNWFVSLTNTWGMTSWVCCMIIFLRFRKACEAQDIQSPYRNWIQPYGAWIAMAMFSLLLLINGFTVFWPSEWSASGFLTAYIGIPIFLVMYFGHRIVFWRDKWAWDPSEIDMHTGMQEVMDAEQPIKIRKGILGKILMVFE
>XP_007734771_Capronia_epimyces
MEKSHDYHVSSGSESPETVLRSNSVEANKGEARRGSKANEATDIYGDVATAEEYGYVSRGLKSRHIQFIALGGTIGTGLFLGIGRAFTQAGPLSVLLGYTFTGIAVFAMMMSLGEMATWLPLPGAIPQFCARYVDDAMGFAVGWNNWYSCAITLCAEISAASTVIQFWPGARDINVAAWISLILVLIICLNIFAVSIYGEAEFIFASIKIVTILGLLLLALIIDCGGVSGQHRLGFQYWNNPGAMKPYIASGDTGRFLGLWSTLVNAAFSYGGVEMVAVAAGEAEDPRRNIPKAVRRVFWRILFFYVLGSLAIGVLVPYNDKNLLSAMASGAAGAAQSPWVIAITRAGIKVLPSIINAVILTSASSSANAFLYTGSRYLYAIAQNRQAPRFLLKCTKKGVPVYCVLITWSIGFLTYMSCSSGSNKVFTWFQNLTTISTLFTWVSINISYIRFYYACKAQGIDRNTLPFKSPFQPYLAYAAAIFFGLIIFFNGFDSIAGSWDYQAFITDYIGIPIYFGLYLFWRIFKRTHFRKSREADLYTGKAALDAVVWPPRRPRNWVERVWFWVA
>XP_009160772_Exophiala_dermatitidis
MEKNDYHLGSGSESPENVPRNHSLDVNKQEARRGSKVNEATDVYGDIATAEEYGYVSRGLKSRHIQFIALGGTIGTGLFLGIGRAFTQAGPLSVLLGYTFTGLAVFAMMMSLGEMATWLPLPGAIPQFCARYVDDAMGFAVGWNNWYSCSITLCAEISAASTVIQYWHGARDINVAAWISIIIVVVLCLNIFAVSIYGEAEFIFASIKIITIVGLLILALIIDCGGVPGQHRLGFQYWKNPGAMKPYIDTGDSGRFLGLWSTLVNAAFSYGGVEMVAVAAGEAEDPRRNIPKAVRRVFWRILFFYVLGTLAIGVLVPYNDPNLLSALESGAAGAAQSPWVIAIRRAGIDALPSIINAVILTSASSSANAFLYTGSRYLYAIAQNRQAPRFLLKCTKAGVPVWCVLITCSISLLTYMSCSSGSDKVFEWFQNLTTISTLFTWVSINIAYIKFYSACQAQGIDRNTLPFKSPFQPYLGYAAGIFFSLIIFFNGFDSIAGSWDYQAFITDYIGIPIYFGLYLFWRIFKRTHFRKASEVDLYTGKAALDAIVWPERKPRNIIERIWFWIA
>XP_013260411_Exophiala_aquamarina
MAEKHADFHQHSGSQSPDHQYPIQSNETSKSEARRGSKLNEATDMYGDVATAEEYGYVSRGLKSRHIQFIALGGTIGTGLFLGIGRAFLNAGPLSVLLGYTFTGLAVFAMMYSLGEMATWLPLPGAIPQFCARYVDDAMGFAVGWNNWYSCSITLCAEISAASTVIQFWNGARDINVAAWISLIIVLVLCLNIFAVSIYGEAEFIFSSIKIVTIIGLLILALIIDVGGVPGQHRLGFQYWRNPGAMKPYIASGSTGRFLGLWSTLVNAAFSFGGVEMVAVAAGEAEDPRRNIPKAVRRVFWRILFFYILGSLAIGVLVPSNDENLINARESGAAGAAQSPWVIAISRAGIDVLPSIINAVILTSASSSANAFLYTGSRYLYALAQNRQAPRFLLKCSKSGVPIWCVLITCSISLITYLSCSAGSAKVFAWFQNLTTISTLFTWVSICIAYCRFHAALQAQGIDRNSLVLKAPFQPYLGIASASFFSLIIFFNGFDSIAGSWDYQAFLTDYIGVPIYFGLYLFWRVFKRTHFISPAEADLHTGKAALDAIEWPERVAKNWIQRFWFWLA
>XP_016229753_Exophiala_mesophila
MAEKLDFHTTSGSESPDHLTPGNQEQLNKNEARRGSKLNEATDIYGDVATAEEYGYVSRGLKSRHIQFIALGGTIGTGLFLGIGRAFLQAGPLSVLLGYTFTGLAVFAMMFSLGEMATWLPLPGAIPQFCSRYVDDAMGFAVGWNNWYSCSITLCAEISAAATVIQFWEGARDINVAAWISIVIVLVLCLNIFAVSIYGEAEFIFASIKIITIIGLLILALIINLGGVPGQPRLGFHYWRDPGAMKPYIADGAAGRFLGLWSTLVNAAFSYGGVEMVAVAAGEAEDPRRNIPKAVKRVFWRILFFYVLGSLAIGVLVPSNDENLINARESGAAGAAQSPWVIAISRAGIDVLPSIINAVILTSASSSANAFLYTGSRYLYALAQNRQAPRFLLKCTRTGVPLWCVLITCAISLITYLSCSAGSSKVFAWFQNLTTISTLFTWVSICIAYVRFHHALKAQGIDRNTLPFKSPFQPYLAYVSGIFFALIIFFNGFDSIAGGWDWQAFITDYIGIPIYFALYLFWRVLKRTHFVKSSEADLFTGKAALDAVVWPERIPRNIIERFWFWLA
>XP_013271153_Rhinocladiella_mackenziei
MEKDPDFHLHSGSESPEKTPVDHRDVNKMEARRGSKVNEATDMYGDVATAEEYGYVSRGLKSRHIQFIALGGTIGTGLFLGIGRAFTQAGPLSVLLGYTFTGLSVFAMMMSLGEMATWLPLPGAIPQFCARYVDDAMGFAVGWNNWYSCSITLCAEISAASTVIQYWHGARDINVAAWISIIIVLVLCLNIFAVSIYGEAEFIFASIKIITIVGLLILALIIDVGGVPGQHRLGFQYWNNPGAMKEYIDTGDSGRFLGLWSTLVNAAFSYGGVEMVAVAAGEAEDPRRNIPKAVRRVFWRILFFYILGSLAIGVLVPYNDPNLLSAQENGEAGAAQSPWVIAIRRAGIDTLPSIINAVILTSASSSANAFLYTGSRYLYAIAQNRQAPKFLLKCTKKGVPLWCVLITCSISLLTYMSCSSGSNKVFTWFQNLTTISTLFTWVSINIAYLRFYYACKAQGISRGDLPFKSPFQPYLGYFSAIFFGLIIFFNGFDSIAGEWDYEAFITDYIGIPIYFGLYLFWRILKRTHFRKSSEADLYTGKAALDAVIWPDRVPRNWIERFWFWLA
>XP_017994949_Phialophora_attinorum
MGKDDSVLTKPTEASSANVSGRTSPSNDIEKQSSLEQGTSAPLQRRLQSRHLQMIAIGGTIGTGLFIGSGSALSKAGPAGALIGYSFVGTLVYSVMVALGEMATYLPVSGSFTVYASRFVDSSLGFAMGWIYWFSWAMTFALELVASGLIIQYWEQDLNIGIFIAVFWVFIIALNMLPVSFYGEVEFWFAFIKVVTVVGFIIFAICIDAGAGGRPYLGFHTWSNPGAFASYIVDGATGRFVGFWAVLIQAGFSYQGTELVGIAAGETANPRKTVPSAIRNTAFRIVLFFILTILMIGLLVPYDNESLLSDSTDATASPFVIAAQLAGVKALPGLINGVLLCVVLSAANSNVYSGSRILVGLASEGLAPKILGRTSQRGVPYVAVAFTAAFGLLGFLNESSSGAEVFDWLLNITGVAGFISWTCIGISHIAFMKALKAQGISRDSLPYKAMWQPWFSWYGVGFNVLIILTQGFTSFMPWNTSDFFIAYVSVMLFVVLFVGHKLVTRSKPVKSEEVDLVTGRTEVDELDALAEKEQEMEGPQRKTWLNRVSKFILG
>NP_588425_Schizosaccharomyces_pombe
MDASVSLLPEGESLHRSLSASQIQMLAFGGIIGTGLFLGIGSSLAESGPASLLISFSVLGVSVYCTMLALGEMSVYMPVAGSFCTYVGRYVDEALSFSLTWNYWLNDTIALASHVLATRLVVDFWLIPTEGDPVSASLSLPPWKEAVRIITPITSLSANIILNMLPVGGFGEIEYWLSSIKVFTVAAFIVNGILCNLGVNNEKKFIGFRYWKDPGAFNNGIIGVISSFVNAAFAYAGTESIALTAGEAKSPITTLPKAIRFTAHRVLLLYIISVLVVGINLPYNTPGLDGDSVRMSPFTFVFKKFGVPGAASIMNLVILSSALSAGNHSLYAGTRLLYSLAKSGHAPKVFSKCNKHGIPWLSVLATSATAILCLMSSQAGKTWGFLLNVIAVSNQISWIFIAVSSLRFRKALRVQGKTHRLYFPNWTYPVGPYIIILLNGVFLFLQGYKSLYPFRLSLFVSYYMEIPIVLGLYLIWKIYKKTKLVSSSEADLETDWKSLEDTDSA
