# Supplementary material for: Coding Sequence Insertions in Fungal Genomes are Intrinsically Disordered and can Impart Functionally-Important Properties on the Host Protein
Source: bioRxiv. 2023 Apr 7:2023.04.06.535715. Preprint. [Version 1] doi: 10.1101/2023.04.06.535715 (PMC10104129; doi:10.1101/2023.04.06.535715)
Supplement: Supplement 8 [file media-8.zip › XP_711295.1_blasthits_fa.txt]

>XP_711295_Candida_albicans
MELLNIIVVLFLSIYTNPIIAWSPTDSYAPGEIQCPSNSSLTRNADSLSPQEQEWLKGRSPIANENLISFLNSANMTDFDPESFINGLNRSIKIGLSFSGGGYRAMLNGAGQLAALDNRTRGGFESGLGGLLQASTYLVGLSGGNWMVGTIAYNNFTSVQHILDQDSIWDLSHSIMNPGGWNIKKTYNYYKNISDALDDKRNAGFDVSITDTWGRALSHQFFPGLDDGGDALTWSTLQDVDVFKNYEMPFPIVVADGRTPGTYVISGNSTVFEFNPFEMGSWDPAVYQFSQVKYLGTEVKDGKPSSNGKCIGGFDNAGFIMGTSSSLFNQFILQINTTSLSSTIKSLLTSILQDLSNDDNDIAVYKPNPFKDSDVAGSKSIASNDTLYLCDGGEDLQNIPLYPLLQEQRQVDVIFAYDNSADTNQYWPNGASMVASYQRQFGNQSNGTSFPYVPDVATFVNSNLTAKPTFFGCDAKNLTSLTTTQNKTSVYDIPLLVYTANRPFSYWSNTSTFQMKYETKERNAIIQNGFEVATRMNLTLDNEWKACVGCAIIRRQQERQGLEQSDQCKKCFEKYCWDGKLTTNADAININFTTEGTTNDTESMKVNSGVLTSVSWSLWAMMLAALSVFILG
>XP_002422435_Candida_dubliniensis
MELLNIIVVLFLSIYTNPIIAWSPTDSYAPGEINCPSNSSLTRNADSLSPQEQEWLKGRSSIVNKNLISFLNNANMTDFEPESFINGLNRSIKIGLSFSGGGYRAMLNGAGQLAALDNRTRGGSESGLGGLLQASTYLVGLSGGNWMVGTIAYNNFTSVQNILDQDSIWDLSHSIMNPGGWNVKKTYNYYKNISDALDDKRKAGFEVSITDTWGRALSHQFFPGLDDGGDALTWSTLQDVDVFKNYEMPFPIVVADGRTPGTYVISGNSTIFEFNPFEMGSWDPAVYQFSQVKYLGTEVKDGKSVNGKCIGGFDNAGFIMGTSSSLFNQFILQINTTSISSTIKSLITSILQDLSNDDNDIAVYKPNPFKDSDVAGSKSIASNDTLYLCDGGEDLQNIPLYPLLQEQREVDVIFAYDNSADTNQYWPNGASMVASFQRQFGNQSNGTNFPYVPDVATFVNSNLTAKPTFFGCDAKNLTSLTQNKTSVYDIPLLVYTANRPFSYWSNTSTFQMKYETKERNAIIQNGFEVASRMNLTLDNEWKACVGCAIIRRQQERQGIEQSDQCKKCFQKYCWDGSLSKDNSINVNFTTEGTTNNTESMKVNSGVLISVSWSLWAIMLAALSVFILG
>XP_002546411_Candida_tropicalis
MELTHLLCLLTSFVTVINAWSPTNSYAPGKIDCPANSSLTRDANEISPWEKDWLEGRDQVSKENLIEFLNHANMTDFDAESYLNGLDRSIKIGIAFSGGGYRAMLNGAGQMAALDNRTRGAWEHGLGGLLQASTYLVGLSGGNWLVGSIVMNNWTSVQDILDKNEIWDISHSIMNPGGWKVTKTYEYYKGISDSLDEKRDAGFDVSITDTWGRALSYQFFSTLNDTGNALTWSTLQDVDVFQNYEMPFPIVVADGRTPGTYIISANSTVFEFNPFEMGSWDPSVYQFSQVKYLGTEVTDGVPNDGCIGGFDNAGFIMGTSSSLFNQFILQINTTSLSSILKSLVTSILSEISDDDNDIAVYKPNPFEHNDVGWSQSISNNDTLYLCDGGEDLQNVPLYPLIQEQRDVDVIFAYDNSADTNQYWPNGASLVATFQRQFTNQSNGTHFPYVPDVNSFVNLNLTSKPTFFGCDASNLTSLTQNRTSVYDIPLIVYTANRPFSYWSNTSTFQMKYETDERNSIIQNGFEVASRLNGTLDDEWNACVGCAIIRRQQERDGVEQSDQCKQCFQRYCWDGSLSNEDSININFTTDGVTNDTETMSVNIGSISTTSWSVWGVLMATLATFLLG
>XP_003870945_Candida_orthopsilosis
MQTYQILIWIISVISLSHCWSPTDSYAPGRIECPSSDILRVADSISEEERDWLSGRDEVTNEKIVDFLKYANMSDINPEDYGNLNRSIHIGLAFSGGGYRAMLNGAGQLSALDERTKSPDGGKAKGLNGLLQASTYIAGLSGGSWLVGSIVFNNFTSVQDIVDHKTDIWNLKHSIVNYGGLNVYKTYKYYKGISDDLNKKEDAGYELSLTDTWGRALAHQFLTTLNDTGASLTMSSVQDWDVFKNYEMPFPIFVSDTRSPNSQIINLNSTLTEFNPFEMGSYDASLYQFTKIKYLGTDLEDGDSNGTCIGGFDNAGYIMGTSSTLFNQFVLQINTTSLSSAIKSIVSSILKKVDKEEDDVAVYEPNPFYKTDVGTSSHIANNETLTLVDGGEDGQNIPLSPLIQPVRNVDVIFAFDNSADTNEYWPNGTSLTQTFDRQFSETGNGTIFPYVPDVNTFVNLNLTARPTFFGCDARNLSSLLQHRNISSYSNQSSSYTVYDSPLIVYTANRPFSYWSNTSTFKLSYDDDERNSIIRNGFEVASRHNLTLDPEWPACVGCAIIRRSQERNGEEQTEQCKRCFERYCWDGSLDADDENRLNFTDEGTTSGNEGTKVSGANMISFSWTLWLGSLAIVSLLVFQQF
>XP_001523506_Lodderomyces_elongisporus
MFVQHFIYILLSVASIASAWSPTDSYAPGKVDCPSDVDLVRVADRISDEEESWLEGRDGVTQDLIVEFLQNANMSDFDAESYVKGLNQSLHIGLAFSGGGYRAMLNGAGQLSALDSRTKGNKSSDAQGLGGLLQASTYLAGLSGGSWLVGSIVMNNFTSVQDIIDKNEIWDLSHSIMNYGGINVIKTYEYYKGISDDLDAKKDAGFELTLTDAWGRGLSHQFFSTLNDSGASMTFSSLQDWDVFTEYKMPFPIFVSDTRAPNTQIISLNSSLNEFNPFEIGSWDSSIYQFSKIKYLGSEVEDGEANGTCYAGFDNAGFVMGTSSTLFNQFILQINTTSLSSTVKSIITSFLKDFSKDENDVAIYEPNPFYDTDVGTSEHIAQNETYTLVDGGEDGQNIPLWPLFQPTRDVDVVFAFDNSADTDESWPNGTSLVMSYERQFVDAGNSTIFPYVPDQQSFINLNLSAKPTFFGCDAKNLSSLVQNDQTSVYDTPLLVYIANRPFSYWTNTSTFKMKYDTSERNSIIQNGFEVASRYNLTLDPEWPACVGCAIIRRSQERNGEEQSEQCKQCFERYCWDGSLDTTTNEDRINFTSEGTTSDSESLKTSEGSSLVSKLSWSVWFSLLAALCMFLF
>XP_007373365_Spathaspora_passalidarum
MFHLVTLLLFNFCLISAWSPTDSYAPGEIACPKNYNGVRLADQLSNEESDWIQSRNEITDKNLIEFLNHANMDDFDAENFITGLNRSIKIGLAFSGGGYRAMLCGAGQFSALDNRTRGAWEHGLGGLVQASTYMVGLSGGNWMVGTIAMNNFTHVEKIIEQGTIWDLSSSIINPGGWKIWKTASTFKSIDDDLDDKKDAGFELSLTDFWGRSLSSQFFAGLDDFGAALTWSNLQNADVFTNHEMPFPIVVSLGREPGTLIVSINSTLFEFNPYEMGSWDPTLYQFTPVKYLGTEYNNGNPVNDTCIGGFDNAGFIMGTSSTLFNQFLLQINTTSIASTVKSIITTILKRVSHKEDDIAIYRPNPFYNTSAAIDKISKNDTLFLVDGGEDLQNIPLAPLLQPERDVDVIFAFDNSADTEYSWPNGTSMIATFERQYNRQGVNASMFPYVPDSQSFINLNLTSRPAFFGCDSKNLSTIQAQTHNPTSAFSSPLIVYTANRPFSYSSNTSTFKMSYENGERDAIIQNGFEVASRNNMTLDDEWRACVGCAIIRREQERQGQEQSEQCKQCFAKYCWDGSLDRTSQINANFTDNGSTEGHTKIAIRSLCKNYVIKRACSITMFGNKDTGED
>XP_043049004_Scheffersomyces_spartinae
MLLRSIAIAVTGFTIGARAFDITDLYFWQPDSSTALPTDSASLSAFLATYSVTATGVNLYAPYHTTCPESGVREAVEINDDEKEYVASRHEKTNESLKSFLERANMSNFDPKSFIDDNSKDHNISIGIAFSGGGYRAMLNGAGQMLGLDGRYEEANDKGLGGLLQSSTYLAGLSGGNWLVGSVVLNNFISINDILNGTIDIWDLTDSIFYPTTVNLYKAVKYYYLITSAIDAKKDAGFDTSITDIWGRALSYQFFDDGSSGLNLTWSKITGLSSFMDFEMPFPIVVADGRTPGEFIINQNSTVFEISPYELGSWDPSLKAFTPTKYLGSSYNNGSPNGSCYANFDNGGFIMGTSSSLFNQIILQINGYDVPSIIKSLVEKLLSIVSTAEDDIAAYEPNPFLHSEFGASERIVTNDTLYLVDGGEDGQNVPLYPLIQTSRKLDIIFAFDNSADTSENWANGTSLVKTYQRQYYPQGKGTPFPYVPSVDEFWNQGLNERPVFFGCDAKNLTTLVEYHNSTVNETDIPLLVWFSNHRISQNSNTSTFKMSYENDERDALIQNGFEVASRANLTEDSEWLTCVGCAIIRRQQERTGEAQTEECQKCFAKYCWQGDAKDAAASSVTLAAVTSAASSSALRLGSSSSSSSKKNSADFISSKSLLFYLVNAVLLLVI
>XP_001383860_Scheffersomyces_stipitis
MRPSYILTTLQIASLAWAWSPTDSYAPGKIDCPSDVSLVRAADGLSPQESDWIKGRNEVTDANLISFLQHANMTDFDAEDFIRNTVNESITIGLAFSGGGYRAMLCGAGQLAALDNRTNGAYENGLGGLLQASTYLVGLSGGNWMVGTIAMNNFTDVDTILREGVIWDLTHSILNVGGLKVWQTIEYYTDINDDLDDKRDAGFDVSLTDTWGRGLSHQFFAKLNDTGASLTWSTLRDADVFKNHEMPFPIVVADGRTPGSFIISGNSTIFEVNPFELGTWDPSLYQFTDVKYLGTKVKDGKPVNDTCIGGFDNAGFIMGTSSSLFNQFILQINTTDLSSAIKSIISSILSKVSKDEDDIAIYKPNPFEGTDDGTVSSISDNSTLYLCDGGEDLQNVPLAPLLQPDRNVDVIFAYDNSADTLEFWPDGASIIATYQRQFLPQGNGTLFPYVPDNKSMINLNLTARPTFFGCDVRNLTSLLNSSDIFDTPLVVYTANRPFSYWSNTSTFQMSYEEHEKIGMIKNGFEVASRYNNTIDTEWPACVGCAIIRRSQERLGIEQSEQCKQCFERYCWNGDIDTKEPGFNFTTNGTTSGAEEDDGRVINAGLSTILRGADKVAMMKSIGYAMLATIVFAVSV
>XP_020066196_Suhomyces_tanzawaensis
MKLLTLVLASLATTSAWSPTDSYAPGKVDCPSGTLTRKADSISPNEADWIKNRHQVSDASLEAFLNHCNMTDFDVADFLHNKANKSLTIGLAFSGGGYRAMLAGAGQLAALDNRTRGAYESGLGGLLQASTYLVGLSGGNWLVGTIALNNFTSVQQILDDGKIWDLDHSIVNYGGINIIKTFEYYNGIRKDIDAKRDAGFEVSLTDIWGRALSHQFFSTTSDSGAALTWSTVQDADSFTSHQMPFPIVVLNGRAPNTFILNGNSTVFETNAFELGSWDPSVYEFSQVKYLGSGVSDGRTNGTCVQGFDNAGYIMGTSSSLFNQFLLQINTTGLSSRITSVISGLLSDISKDENDIAVYKPNPFYHSSAGDVPTIAQNESLFLVDGGEDGQNVPLSPLIQPERQVDVIFAFDNSADTDANWPNGTSLVMTYDRQTLKQDNGTIFPHVPDAATFRNLNLTSRPAFFGCDAKNLSSLVSITSNGTGKSDIYDSPLVVYIANRPFSYFSNTSTFKMKYDEKEKRGMIENGFEVASRLNHTLDSEWSACVGCAIIRREQERLGIEQSDQCKQCFQRYCWDGKFDSSQDAGLNFTETGLTNGPESTGNKTSMASSLIGQSKDLYMMLGYAFLVTMVFGGFSI
>XP_020076260_Hyphopichia_burtonii
MKFQILILSFLVTCLLAWSPTDSYAPGKLTCPNNKDLIREADSLSQDEKDWINGRNKVTDKNLISFLEWAKMDDFNATDFINNKANRSIHVGLSFSGGGYRAMLAGAGALSALDNRTKGASKSGLGGLLQASTYLTGLSGGNWLTGTISMNNFTSVQKILDDGKIWDLEHSIMNVGGWNAYKTYKYYKALYDDIHDKEDAGYEVSITDTWGRALSHQFFAQTENYGSALCWSDLQNYDQFKNHEMPFPISVADGRVPGTSIISGNSTVFEMNPFEFGSWDPSLNQFTQTKYLGTTVKDGENNGTCIGGFDNAGFIMGTSSSLFNQFILQINTTSLSSTIKSLVHSILQDVSNDDDDIAVYKPNPFYKSDLGESVHTINNDTLYLCDGGEDLQNVPLYPLLQRDRQVDVIFAYDNSADTDESWPNGTSLVASYERQFLNEGNGTLFPYVPDQRTFRNLNLTAKPAFFGCEAKNLTSLLKRTNQSNSDTSIIYDTPLIVYNANRPFTYWSNTSTFKMSYDEKEKRGMIKNGFEVASRLNQSLDKDWPACVGCAIIRREQERQGIEQSDQCKKCFDKYCWDGTIDDSTPGINFTTSGTTNGNEDNGNRTVSAAMSLVLRGNNAYELMKLTGYAMLASIIFCVSF
>XP_015468896_Debaryomyces_fabryi
MKYLLFLFTFLSVISTALSWSPTGGYAPGKVDCPDKSLVRAASDISDEEKEWLEGRNKVTNENLISFLENCDMKDFDAEKFIKNTSKPITIGLAFSGGGYRAMLNGAGQLSALDNRTDGASDNALGGLLQSSTYLVGLSGGNWLVGTIALNNFTSVQKILKDGEIWDLEHSIVNYGGWNVLSTYNYYKGISDDINAKEAAGFEVSLTDTWARALSHQFFTKLDDDGASLTWSDMRDMNPFKKYEMPFPIVVADGRTPGTQIISGNSTVFEFNAFEMGSWDPSLYQFSDVKYIGTDADDGESTNGSCIAGFDNAGYVMGTSSSLFNQFVLQINTTSLSTTVQNIVKHFLEKVSNAEDDVAIYKPNPFYETDEASIKSIVKNDTLFLVDGGEDLQNVPLHPLLQPQRKVDVIFAYDNSADINESWPNGASLVATYERQFLEQGNGTIFPYVPDVNTFLNLNLTTRPSFFGCDAKNLTSLLDLDTTDKDSVFDSPLVVYTANRPFSYWSNTSTYQMSYDDKEKKGVIQNGYEAASRLNSTLDKEWAACVGCAIIRREQERNGIEQSDQCKKCFERYCWNGDLDPTDQPGVNFTNTGLTDGENQVSGSASLIFENRYQIMKSMGFALLVTVAFSFAV
>XP_459527_Debaryomyces_hansenii
MKYLLLLAFLSVISIACSWSPTGGYAPGQVDCPDKSLVRAASDISDEEKEWIEGRNKITNENLIKFLENCDMKDFDAEKFVKNTSKPITIGLSFSGGGYRAMLNGAGQLSALDNRTDGASDAALGGLLQASTYLTGLSGGSWLVGTIALNNFTSVQKILKDGDIWDLEHSIVNYGGWNVLSTYNYYKSISDDLNAKEDAGFEVSLTDTWARALSHQFFAELDDFGASLTWSGIRDMDPFKKYEMPFPIVVADGRTPGTQIISSNSSVFEFNAFEMGSWDPSLYQFSDVKYIGTDVDDGESTNGTCIGGFDNAGYVLGTSSSLFNQFVLQINTTSLSETVQNIISHFLDKVSDAEDDVAIYKPNPFYKTDEAAVKSIVKNDTLYLVDGGEDLQNVPLHPLIQPQRNVDVIFAYDNSADTNESWPNGASLVATYERQFLEQGNGTIFPHVPDVNTFLNLNLTARPTFFGCDAKNLTSLLSDTSDKDSVFDSPLVVYTANRPFSYWSNTSTYKLDYEDNEKKGIIQNGYEAASRLNRTLDDEWAACVGCAIIRREQERNGIEQSDQCKSCFNKYCWNGDLDSTDQPGVNFTTTGLTDGENRISSGVSLIFGNSHQIMMSIGYALLASVVFSIAV
>XP_006686900_Yamadazyma_tenuis
MEEVESNAHPGIMSKVIPVKRESEENPSKGGNPTKNTKVKRSNGPYFHSANLSDNSMRNLMMYTWNIANAPIKATAIIAAKEINTCLIRSPTGGYAPGSIECPDKDLLRTADGLSSEESEWLESRNPITKERITEFLSDANLTDFDVDSFMNEVNDTIKIGIAFSGGGYRAMLNGAGQLLALDDRYDPSNEYGLGGILQSATYLVGLSGGNWLVGTVVLNNFSSVADIMNDDKIWDLEDSIINPDGWNVIKAAEYYTQIYSALDDKEDAGYDRSITDIWGRALSYQFFPDYEEAGVALCFSDIRNLSDFKSHNMPFPIVVADGRTPGSTIISGNSTIFEFNAFEVGSWDPSLYQFMDTKYLGTELKNGKPVDGTCVAGYDNAGFVIGTSSSLFNQFILQLSSANLPSLINGVIEKLLKSVSSDEDDIAIYEPNPFYKRDIGTISSISENETLFLVDGGEDLQNVPLQPLIQPVREVDVIFAYDNSADTDESWPNGTSLIYTYKRQFLDQGNGTLFPYVPDAASFRNLNLTSRPAFFGCDASNFSSLASEVGSSEQYPPLVVYTANRPMSYWSNTSTFKLSYELDEKLGVIQNGFEVATRGNLTLDEDFKTCIACAIIKRAQDRLNQEQTEQCKRCFETYCWDGAFVVFGLCVGVRKA
>XP_001485617_Meyerozyma_guilliermondii
MLILGYLWYIYLLVFPVAAFDWPWEDDSSSASGSASATETDSDRNKYAPYETDCPSGELTRQSVNISDGERDYITHRWEKTNNKLIEFLSERANLSDFDAETYINDYSDEHNITIGVAFSGGGYRAMLCGAGELLGLDDRYDGEDSENGLGGLLQSSTYIAGLSGGNWLVGLMVLNDWISVADIYSGKKKIWDLEDSIFNPNGINVIKTVEYYKHIYDALNAKKDAGFETSITDIWGRALSNQFFEGDQGGENVTWSSIQDLSSFKDYEMPFPVVVADGRTPGTYIINSNSTVFEFNPFEMGSWDPSVHTFFDVKYLGSGVLGGDPKNDKCTANFDNAGFVLGTSSSLFNQVILRLPGTSIPSVLKSLLNKLLKLVSNDEDDIAVYEPNPFYDSEYGGLRSVLKNDTLYLCDGGEDNQNVPLYPLIQTVRKLDIILAYDNSADTNQNWPNGSSLVETYQRQYSVQGRGTPFPYVPSVDEFVDKELNKRPVFFGCDASNMTDLVQQLKNNNINETDIPLVVYMPNHRHSYNSNTSTYKMSYDNDEKWGVIRNGFEVTTQKNGTTDDGWATCMGCAIIRRSQERRGIKQSSECEKCFQKYCWNGGSKDAVASTDAASPTGSSSSSSSKSSSQSSSTSTGKKKGAATSVSAPWQAVVYVVLLISGAFII
>XP_018710005_Metschnikowia_bicuspidata
MRLSVLAWVATVLAGYAPFEIDCPEGNLLRLANSLSEEENDWVTERHKVTDSYLETFLNDAMLDDFDASSFLRNTTNNRSITIGLAFSGGGYRAMLAGAGQLSALDNRTEGAHAEGLGGLLQASTYLVGLSGGSWLVGSVANNNFTSIQDIVDNKIDIWDLEYSVVNMGGWNPIEAYQYYKDLYDDVSAKEDAGFDVSLTDTWGRALSHQFFTEQSDYGENILWSGIQDIPEFADHEMPFPIVVADGRTPGTFVISGNSTVFEFNPFEMGSWDPSLYAFTKTKYLGTDVSDGVPVNGSCIGGFDNSGFVMGTSSSLFNQFVLQINTTSLSSTIQSLISLFLEDISQDENDIALYKPNPFQNFSEAGVDSIVQNDTLYLVDGGEDLQNIPLYPLLQHPREVDVIFAYDNSADTDENWPDGASMVASYQRQFLEQGNGTIFPYVPDVNSFRNLNLTAKPAFFGCNARNLSSLLADDADEDDVYDSPLIVYTANRPFSFHSNTSTFQLSYEDPEKLSMIRNGFETASRLNMTLDDEWKTCVACAIIRREQERQGIEQSDQCKQCFEEYCWDGTIDDSAPGVNFTTEGTTDDAENTGNVSTSFGYSLIRSNKNYALLQALGYGLLAVVVCTYSAL
>XP_002618066_Clavispora_lusitaniae
MKFQKLLLFGAGVLAWSPTNNYAPAKVDCPSGSLVRAADKISDDESSWVKERNKVTDKNLESFLQKADLDDFDVSSFLSNTSDGRSIKIGIAFSGGGYRAMLAGAGELSALDNNTVGASSHGLGGLLQSATYLVGLSGGNWLVGSLVMNNWTSVQEIVDENKIWNLEHSIVNYGGWNPIKAYNYYDGIYDDVKDKEDAGFELSITDTWGRALSHQFFPESTNYGNSLLWSQIQDMDDFVNHDMPFPIVVADGRTPGTTIISGNSTVFEFNAFEMGSWDPSLYQFTDVRYLGTKVKDGKPLNNTCIGGFDNAGFVMGTSSSLFNQFVLQINTTSLSSTLKSIITSLLDHVSKDEDDIAIYEPNPFKGTDEASVESIVKNDTLYLVDGGEDLQNIPLHPLIQPKRGLDVIFAYDNSADTNESWPNGASMVATYERQFLKQANSTIFPHVPDINSFINLNLTAKPTFFGCDAKNLTSLLPDGADQSAVYDSPLIVYTANRPFTYYSNTSTFKLSYEDDEKFGMIKNGFEVASRLNGTLDKEWSTCVACAIIRREQERQGVEQSEQCKKCFDTYCWDGSIDTSEPGVNFTSTGSTSGPEENGNRTVSFGYSLVRSDDNYGLLKIVLLASLISVVSSFSF
>XP_025340618_Candida_haemuloni
MKWSLLLFALTAPALAKSPTGGYAPGKVDCPSGSLVRNAHNLSESEAEWVAERNKVTDENLKHFLSESNMDDFDVDEFLSNTTDGRSIKIGVAFSGGGYRAMLAGAGQMAALDNRTRGANDKGLGGLLQASTYLTGLSGGNWLVGTIAVNNYTSVQDILDQDDIWDLSRSIVNMGGWNPIKIYNYYKNLGDTVDDKREAGYEVSLTDTWARALSHQFFPEESGYGADLLWSDIQDIEAFSNHEMPFPIVVSNGRTPGTKLISANSTVFETSPYELGSWDPSLHSFFQTKYLGTEAKEGKNNGTCVGGFDNAGFVMGTSSSLFNQFVLQINTTSLSSTVKSIISSILNSVSQDENDIAVYAPNPFYDVDNASYTSIVQNDTLYLVDGGEDGQNVPLYPLIQPVRDVDVIFAYDNSADTDASWPDGASLVKTFERQFEPQGEGSIFPYVPDVNSFINRNLTARPAFFGCDAKNLSSLLDDDMSDDDVYKSPLIVYTANRPFTYYANRSTFKLSYEDPEKYGMIKNGFEVASRLNMTLDDEWRACVGCAIVRREQERQGIEQTEQCKECFSRYCWDGTLDDRSPFVNFTTYGTTNGTEDNGNRTVSAATSLFATTSGSYGWLRMVGYSLLVAFVCSANI
>XP_024715174_Candida_pseudohaemulonis
MKWLVIALACAVPALAKSPTDLYAPGKIDCPSGSLVRGSQNISEWEADWIEERNKITDNNLRYFLSELNMTDFDADQFLSNTTDGRSIKIGVAFSGGGYRAMLAGAGELAALDNRTRGANEKGLGGLLQASTYLTGLSGGNWLVGTIVMNNFTSVQNIIDENELWDLKHSIVNMGGWNPIKIFNYYKNLGDTVGDKQDAGFETSLTDTWARALSHQFFTEDSGYGATLLWSDIQEMNAFTNHEMPFPIVVANGRTPGTQLISANSTVFEVSPYELGSWDPSLQSFYQTKYLGTETKEGENNGTCVGGFDNAGFIMGTSSSLFNQFVLQINTTSLSSTIKSIVSSLLNKVSHAEDDIAVYKPNPFYDVSNATYTSIVKNDTLYLVDGGEDGQNVPLYPLIQPVRDVDVIFAYDNSADTDASWPAGLSLIKTYERQFDKQGNGSIFPYVPDSNSFINLNLTARPAFFGCDAKNLTSLLDDDMEDDDVYKSPLIVYTANRPFTYYSNRSTFKLSYEQAEKVGMIKNGFEVASRLNSSLDEEWRACVGCAIIRREQERQGIEQLDQCKECFQQYCWDGSLDSRLPYVNFTTEGTTNGTEDNGNRTVSGAVSLFAANGGRFEWLKPVGYAVLVALAFSINI
>XP_025334583_Candida_duobushaemulonis
MKWSVLALACAVPAFAKSPTDSYAPGEIDCPSGSLVRGSQNISEWEADWIEERNKITDNNLRYFLSESNMTDFDADEFLSNTTDGRSIKIGVAFSGGGYRAMLAGAGEMAALDNRTRGANEKGLGGLLQASTYLTGLSGGNWLVGTIVVNNFTSVQDIIDENELWNLKHSIVNMGGWNPIKIYNYYKDLGDTVGDKQDAGYETSLTDTWARALSHQFFTEDSGYGASLLWSDIQDMNAFSNHEMPFPIVVANGRTPGTEVISANSTVFEVSPYEIGSWDPSLQSFYQTKYLGTKAKEGENNGTCVGGYDNAGFIMGTSSSLFNQFVLQINTTSLSSAIKSLVSSLLKKVSHEEDDIAVYQPNPFYDVSNATYRSIVKNDTLYLVDGGEDGQNVPLYPLIQPVRDVDVIFAYDNSADTDASWPAGLSLIKTYERQFEKQGNGSIFPYVPDSNSFINLNLTARPAFFGCDAKNLTSLLDDDMEEDDIYKSPLIVYTANRPFTYYSNRSTFKLSYEQAEKVGMIKNGFEVASRLNSSLDDEWRACVGCAIIRREQERQGIEQSDQCKECFQQYCWDGSLDDRQPYVNFTTEGTTNGTEDNGNRTVSGAVSLFAANGGSFEWLKPVGYAVLVALAFSINI
>XP_028890785_Candida_auris
MKWSVVLVALAAPVWAKSPSGGYAPAKVDCPSGPLLRNAHNLSEAEAKWVKERNKVTDENLKTFIKDANLEDFDVDSFLDNTTNGRSIKIGLAFSGGGYRAMLSGAGQMAALDNRTKGADTKGLGGLLQASTYLAGLSGGNWLVGTIAVNNFTSVQALIDQDNLWNLKHSIVNMGGWNPIKIYNYYKNLGDTVDNKDDAGFDISLTDTWARALSHQFFPENSGYGADLLWSDIQDIDPFTNHEMPFPVVVANGRTPGVQVISSNSTVFEVSPYELGSWDPSLHSFFQTKYLGSETKDGSTNGSCVGGFDNAGFIMGTSSSLFNQFILQINTTSLSSVVKSIVKGILNKVSHDEDDIAVYKPNPFYDYTNASYHSIVKNDTLYLCDGGEDGQNVPLYPLIQPVRELDVIFAYDNSADRQSWPDGTSLVKTYERQFTSQGNGSIFPYVPDPNTFINLNMTARPAFFGCDAKNLTSLLDEGQDENDVYKSPLIVYTANRPFTYWANQSTFKLSWEEPEKLGMIKNGFEVASRLNLTLDKEWKACVSCAIIRREQERQGIEQSEQCKKCFQQYCWDGSLDTGPVNVNFTTTGTTNGTNNVGNRTISGAVSILAYASGSYAWVRAVGYALLVVLVCSINL
>NP_013721_Saccharomyces_cerevisiae
MKLQSLLVSAAVLTSLTENVNAWSPNNSYVPANVTCDDDINLVREASGLSDNETEWLKKRDAYTKEALHSFLNRATSNFSDTSLLSTLFGSNSSNMPKIAVACSGGGYRAMLSGAGMLAAMDNRTDGANEHGLGGLLQGATYLAGLSGGNWLTSTLAWNNWTSVQAIVDNTTESNSIWDISHSILTPDGINIFKTGSRWDDISDDVQDKKDAGFNISLADVWGRALAYNFWPSLHRGGVGYTWSTLREADVFKNGEMPFPITVADGRYPGTTVINLNATLFEFNPFEMGSWDPTLNAFTDVKYLGTNVTNGKPVNKGQCIAGFDNTGFITATSSTLFNQFLLRLNSTDLPSFIANLATDFLEDLSDNSDDIAIYAPNPFKEANFLQKNATSSIIESEYLFLVDGGEDNQNIPLVPLLQKERELDVIFALDNSADTDDYWPDGASLVNTYQRQFGSQGLNLSFPYVPDVNTFVNLGLNKKPTFFGCDARNLTDLEYIPPLIVYIPNSRHSFNGNQSTFKMSYSDSERLGMIKNGFEAATMGNFTDDSDFLGCVGCAIIRRKQQNLNATLPSECSQCFTNYCWNGTIDSRSVSGVGNDDYSSSASLSASAAAASASASASASASASASGSSTHKKNAGNALVNYSNLNTNTFIGVLSVISAVFGLI
>XP_018221774_Saccharomyces_eubayanus
MVRPLCSRVVIACILVISRFLVVPINAWSPTDSYVPGTVSCPDDINLVREATSISQNETAWLEKRNKVTSGALKDFLTRATVNFSDSSEILSKLFADDNSENLPKVAVAVSGGGYRSMLTGAGILAAMDNRTEGANEHGLGGLLQSTTYLSGASGGNWLVGTLALNNWTSVQDILNNMHNDDSIWDLSDSIVTPGGINIFKTAKRWDHISNAVESKQKAGYNTSLADIWGKALAYNFFPSLNRGGIGLTWSSLRDFPVFQNAEMPFPISVADGRYPGTKVINLNATVFEFNPFEMGSWDPSLNSFTNIKYLGTNVSNGIPLERGKCTAGFDNAGFIMGTSSTLFNQFLLRINSTHLPGFITRLARHFLKDLSQDFNDIAVYSPNPFKDTKFLDGDYTTSIVDSDSLFLVDGGEDDENVPVLPLIQKERDVDIIFAVDNSADMRMAWPDGSSLVHTYERQFVKQGQGMSFPYVPDTNTFVNLGLNKKPTFFGCDANNLTDLQYIPPLVVYLPNAEYSFDSNQSAFKLSYSESQRRSMIQNGFEIATRNNFTDDPEFMGCVGCAIMRRKQQALNITLPPECETCFTNYCWNGTLDTTPLPDIEKDVHHSFINVGHYSNSTMEQQEDHLIGPEASKSSSSSLSSPISSATATLEKKATANSGSHSSGISAKFAVLMILAVSIFTGGV
>XP_033768319_Saccharomyces_paradoxus
MKLQSLLVSATVLTALAENVEAWSPNNSYVPANVTCDDDINLVREASGLSDNETEWLKKRDAYTKQALHSFLDRATSNFSDTSLLSTLFGSNSSNMPKIAVACSGGGYRAMLSGAGMIAAMDNRTDGANEHGLGGLLQGATYLAGLSGGNWLTSTLAWNNWTSVQAIVDNTTESNSIWDISHSILTPGGINIFKTGSRWDDISDDVQAKQDAGFNISLADVWGRALAYNFWPNLYRGGVGYTWSTLREADVFKNAEMPFPITVADGRYPGTTVINLNATLFEFNPFEMGSWDPTLNAFTDVKYLGTNVTNGKPVNKGQCIAGFDNTGFITATSSTLFNQFLLQLNSTGLPSFIANLATDFLEDLSDNSDDIAIYAPNPFKEADFLQKNATSSIIESDYLFLVDGGEDNQNIPLVPLLQKERELDVIFALDNSADTNDYWPDGASLVNTYQRQFGGQGLNLSFPYVPDVNTFVNLGLNKKPTFFGCDARNLTDLEYIPPLIVYVPNSRHSFNGNQSTFKMSYSDSERLGMIKNGFEAATMGNFTDDSDFLGCVGCAIIRRKQQSLNATLPSECSQCFTNYCWNGTIDSRSVSGIGNDDYSSSASLSASAAAASASASASASGSSTHKKNAGNALANYSNLNTNTFIGVLSVISAVFGLI
>XP_003677750_Naumovozyma_castellii
MQLQLQDLILLATLSLQVGAWSPSNSYVPANVTCDDNINLIREANSLSDDEKSWLTKRDAITSEALESFLKRSTSNFSDTSLISQLFSGNSSSAPRIGVACSGGGYRAMLSGAGMVAAMDNRTDGANEHGLGGLLQGATYLAGLSGGNWLTSTLGWNNWTSVQAILNNMTNDDSIWDISHSIINPGGWNILETGERWDHISDAVQAKQDAGFNISLADVWGRALSYNFFPSLYRGGQGYTWSTLRDADVFKNAEMPFPISVADGRYPGTTVINLNATVFEFNPFEMGSWDPTLNTFTDVKYLGTNVSNGKPITEGKCIAGFDNTGFITGTSSTLFNQFLLHINSTSLPSFITKLASHFLNDLSADYNDIAIYSPNPFRDADFIASNYSKSIVQSKDLFLVDGGEDNQNIPLVPLLQKERELDVIFALDNSADTNQSWPDGASLVNTYERQFGMQGNGMAFPYVPDKNTFVNLGLNKRPTFFGCDARNLTDLEYIPPLVVYIPNARHSFNGNQSTFKMSYSTSERFSMIQNGFESATRGNFTDDSDFLGCIGCAIMRRKQQSMNATLPTECNQCFTNYCWNGTIDNTPAKDSTNATTSATGSASIASASSTSSSSTNKKNAGVALNVNDSNIFMFMFSIISVVFSLI
>XP_003669649_Naumovozyma_dairenensis
MKLQLQDLLVLSVISLNQVEAWSPSNSYVPANVTCDDNINLIREANELSQSEIDWLEKRDSYTRNALRSFLQRSTSNFSDNSLLDRLFQGSNSSNIPKIGVACSGGGYRAMLSGAGMLSAMDNRTEGANEHGLGGLLQSTTYLAGLSGGNWLTGTLAWNNWTSVQDIINNMTVDDSIWDISDSIINSGGWNILSSAERWDHISDAVQAKQDAGFNISMADVWGRALSYNFFPSLYRGGVGYTWSTIRDADVFKNGEMPFPISVADGRYPGTTVINLNATVFEFNPFEMGSWDPTLNSFTDVKYLGTNVSNGKPINEGTCVAGFDNTGFIMGTSSTLFNQFLLQINNTSLPSFIRNLATHFLKDLSEDYNDIAIYSPNPFKDAEFIGSNHSKSIVESKDLFLVDGGEDNQNIPLVPLLQEERNLDVIFALDNSADTNESWPDGASLVNTYQRQFGIQGESMTFPYVPDVETFINLGLNKKPTFFGCDARNLTDLSYVPPLIVYIPNTRYSFNSNQSTFKMSYSTSERLNMIKNGFEATTRGNFTDDEDFLGCVGCAIMRRKQQSLNETLPSECERCFTNYCWNGTRDSRPVSGINNSDFSSSASIALAAEATSAASASGSSSTTQSSATKRNGAINMESSKSFMFIFTIFNIVLNML
>XP_003959785_Kazachstania_africana
MQLCNLLLLSVTVQNVVLAWSPTNGYAPGNVTCDNDINIIRNASGTLSSNETNWLEKREVVVEEALQSFLKRAFTNFSDSSILDHLFKNSSSTSNLPKIAIAASGGGYRAMLSGAGMISAMDNRTRGANEHGLGGLLQSSTYLAGLSGGNWLTSTLSWNNWTSVQDILDGFDNDTAIWDLEHSLLTPGGINIVTTYERWNHISDAVESKSDSGFNTSLADIWGRSLSYYFWPSLYRGGVGYTWSTLREAEVFQNAEMPFPITLADGRYPGTTVINLNATNFEFNPFEMGSWDPTLNAFADVKYIGTNVSNGKPVNQGHCIAGFDNTGFITATSSTLFNQFLLQINSTSLPSFLTNFITHYLEELSRDSDDIAIYAPNPFKATEFVDSNYSTSIVDSDYLYLVDGGEDNQNIPLTPLIQKVRDVDVIFALDNSADTDQYWPDGASLVNTYQRQFVKQGSNLAFPYVPDVDTFVDLGLNTKPTFFGCDANNLTDLDYIPPLVVYIPNAEYSYASNQSTFKLSYSEKERISMIRNGFEAASMNNLTDDSSFLSCVGCAIIRRQQQGNNFTLPSECETCFTNYCWNGTISNKNISGLNNSDFASTAAASAVSSISASVSDVSVTGSTTSTRNKDSGANVLEINNSIVAELFSIFSIIFSLI
>XP_022464604_Kazachstania_naganishii
MLAARELALLVAVASGASAWSPTDSYVPGNVTCDDDINLIRNASHTLSQDEREWLSVRNNVTRPALLEFLQRSTANFSDDSLLGQLFNSSSGRNVPKIGIACSGGGYRAMLSGAGMLAAMDNRTRGANENGLGGLLQSATYLAGLSGGNWLTGTLAWNNWTSVQTIVDNFTVDDSIWDIDHSIINPGGINIFKSGSRWDHISDAVNAKQDAGFNISLADVWGRALSYNFFPSLYRGGEAYTWSTLRDAEVFKNAEMPFPISIADGRYPGSHVIDLNATLFEFNPFEMGSWDPTVNSFTDVKYLGTNVSEGKPVNKGQCVAGFDNTGFIMGTSSTLFNQFLLRINGTGLPKFITQLATHFLTDLSEDYNDIAIYAPNPFKDAKFQMGNASTSISDSEYLFLVDGGEDDENIPLYPLIQEQRDLDVVFALDNSADTNLSWPDGNSLVHTYQRQFGAQGKDTAFPYVPDVNTFVNLGLNEKPTFFGCDARNLTDLEYVPPLVVYIPNARHSFNGNQSTFKMSYSARERYGMIQNGFESATRGNFTDDQDFLGCIGCAIMRRKQQSLNYTLPSECETCFTNYCWNGTISNEPALGVSDAAEVQSSQLASALSTASADASSVVASSTGSVSSKSKVRKNAANAVNVDSVSGRLITLVAMLGSVIGFI
>XP_448225_Candida_glabrata
MQLQDLVVTVSLLAAFNGGVEAWSPTNSYVPANVTCPNDINLLRNATGLSQSEIDWLKKRDVNTREALESFLKRVTSNFTSNSSASNLIDQLFSTNSSNIPKIGIAASGGGYRAMLSGAGMVSAMDNRTDGANEHGLGGLLQAATYLAGLSGGNWLTTTLSWNNWTSVQDIVDSQDNDSAIWDISHSIVSPGGINIFKTGSRWDHISDAVEDKQKAGFNVSLADVWGRALSYQFFPTLYRGGVAYLWSDLRESDVFKNAEMPMPISVADGRYPGTAVIDLNSTVFEYSPFELGSWDPSLSAFTDVQYLGTKVSDGKPAEEGKCIAGFDNVGFLMGTSSTLFNQFLLRINDTSIPKFIRNLATHFLKDLSEDYDDIAVYAPNPFRDADYVNNNRSKSLSESEYLFLVDGGEDGQNVPLVPLIQQERDLDIVFALDNSADTEENWPDGASLMHTYRRQFGFQGQGVTFPSVPGTDTFVNLGLNKKPTFFGCDARNMTDLEYIPPLIVYIPNSRHSYNGNTSTFKLSYSEKERLGVIRNGFEAATMNNLTADSNFAGCIGCAIMRRKQQALNLTLPKECETCFTNYCWNGTIDNTPAKGVTASNDFDNASGSAAADMAEQDASGAASASSSSRKKNAAVSVDVNAKTLFAIITAMTAVFQLI
>XP_004178418_Tetrapisispora_blattae
MQIYYSITYLLLILSATLAWSPSNGYVPEMVPCASNISLVRNASSLSPNETAWLRKRNEIVRPNLYTFLKNSTSNFTNSSIFSDLFTLLTSNSSSGLRNSTLKQPRIAIAASGGGYRAMFVGAGMIAAMDNRTNGSIEHGLGGLLQSSTYLAGLSGGSWLVGTLAWNNWTSVQDIVNNFTKDDSIWDLSNSIVNPGGVNIFKTSKTWDDISDAVHDKQDAGFNISLTDVWGRALSYNFFPSLYHGGEGYTWSTIRDAQVFQDAQMPFPVVVSDGRYPGTFIINSNATVFEFNPFEMGSWDPTLNAFTDVKYLGTNVTDGKPNVTGKCVAGFDNTGFILGTSSSLFNQFLLQLNTTGLPDFIQDIARHFLIDLSDNSNDIALYAPNPFKDTKFVNRTYSKSLVDSDILYLVDGGEDLENIPLVPLLQKERDVDVIFALDNSADTNQSWPNGTSLVYTYERQFVEQGIDISFPYVPDQNTFVNLGLNKRPTFFGCDSHNMTNLSSIPPLIVYIPNSYHSFESNTSTFKMSYSTKERRSVVQNGFEAATMNNLTDDSQFKACIACAVIRRQQEKNGYNLPLECEGCFSRYCWNGTIANQTVNIPINTTAMSSFSTKSVTKTSSTSTSTKTGSFWDDWF
>XP_003687307_Tetrapisispora_phaffii
MQLQHLALAFAVATSVHGWSPSNGYAPGNVTCDSDVNFLRSGDELSTDEQDWLKKRNDVTKESLQSFLKRATANFTDTSIFDDLFRSNSSASVPKIGIAASGGGYRAMLSGAGMIAAMDNRTEGANDVGLGGLLQSSTYLAGLSGGNWLVGTLAWNNWTSVQTIVNNFTEDDAIWDISHSIVTPGGINIFKSLGRWDDISDAVHDKQDVGFNISLTDVWGRALSYNFFPSLHHGGDAYTWSTLRDVDVFKNAEMPFPISVADGRYPGTTIINSNATIFEFNPFEMGSWDPTLNAFTDVKYLGTNVTNGTPVVEGQCIEGFDNTGFIMGTSSSLFNQFLLQINSTSIPSFLKSLFTDYLNDLAEDSNDISIYAPNPFKDSSFIKSNYSNSLSTADDLYLVDGGEDLQNVPLLPLIQQKRNVDVIFALDNSADTENSWPNGTSLVATYERQFVKQGNGTAFPYVPDVDTFVNLGLNKKPTFFGCDASNMTDLAYIPPLIVYIPNSQYSFNSNQSTFKLSYSTSERLSMIENGFEAATRGNLTESSDFLGCVACAIVRRQQESTNATLPAECETCFSNYCWDGTISSNHTAAVAEDDDLSDTAFSSTSSRKSSKTSSSSSSSRSSSSLSSTVKHSGGVQALSTVDLKSLITVGLFSAIAWLF
>XP_001645274_Vanderwaltozyma_polyspora
MQLQNLLLLSAVAGLPAAVDAWSPSNSYAPGNVSCPANANFVRAGGKLSDEEIDWLAKREVYTTESLKDFMTRAMANFTDSSILDQLFGSSNSSNVPKIAVAASGGGYRAMLSGAGMISAMDNRTVGANEHGLGGLLQSTTYLAGLSGGNWLVGTLAWNNWTSVQDIVNNFTKDDSIWDISNSIFTPGGLDIAKTVLRWNHISDAVKDKQEAGFNVSLTDIWGRALSYGFFPSLKRGGEAYTWSTLREAQVFQDGAMPFPISVADGRYPGSYIINLNATLFEFNPFEMGSWDPTLNAFSDVKYLGTNVTNGTPVNTDVCVEGYDNTGFIMGTSSSLFNQFLLRLNTTGLNSFIQDIVRHYLVDLSNESDDIAIYAPNPFKNTNHIKSNYSQVLSETDYLFLVDGGEDQQNIPLVPLLQKERDIDVIFALDNSADTNNSWPNGASLVNTYQRQFESQGVNIAFPYVPDTNSFVNLGLNRKPTFFGCEASNMTSLRQTPPLVVYIPNSKYSYASNQSTFKMSYSKKERIGMIQNGFEAATRGNFTYDPEFIGCVACAILKRKQESLNATLPAECEACLTTYCWNGTISNDPNSADEIDNGEPDTILSTTSSKKSGKTSTSKSSKSSKTTSTDNSKSGSSDSTKSGSVHVVSPYDFTTILTFILGVSVISFYI
>XP_003683005_Torulaspora_delbrueckii
MNLKEWLLFSIAVFFAQGTLAWSPSNSYTPANVSCDEDINLIRQASGPSDDETEWLKKRDVYTREALRSFLDRATSNFSDSSLVSQLFSNASDIPRIAVACSGGGYRAMLSGAGMLAAMDNRTDGANEHGLGGLLQSTTYLAGLSGGNWLVGTLAWNNWTSVQDIVNNMTADDSIWDISNSIINPGGFMIVTTIKRWDHISDAVEGKQDAGFNVSLTDIWGRALSYNFFPSLYSGDVAYTWSTLRDVEVFQNGEMPFPISVADGRYPGTQIIDLNATVFEFNPFEMGSWDPTLNAFTDVKYLGTKVSNGEPVNKGQCVAGYDNTGFIMGTSSSLFNQFLLQINSTSLPSFIKNLVTGFLDDLSEDEDDIAIYAPNPFKDTSYIHDNFSKSISESDYLYLVDGGEDNQNIPLVPLVQDERNIDVIFALDNSADTDYYWPDGASLVSTYERQFSSQGMNMSFPYVPDKRTFVNLGLADKPSFFGCDAQNLTDLNYIPPLVVYIPNARHSYNSNTSTFKLSYTDDERLKMIKNGFEAATRGNLTDDSSFMGCVACAVMRRKQQSLNATLPEECNTCFTNYCWNGTIDDTPVSGLDNSDFDPTAASSAYSAYNTESYSSSSATGSKKNGAGLPASPTSFTSVLTLLTAIAGFL
>XP_037146114_Zygotorulaspora_mrakii
MNQLSLTFIVLLQILVKSSIAWSPTNGYVPGNVTCDDDINLIREANELSPNETDWLRRRSSYTNEALQNFLTRATRNFSDDSIVSQLFRNNSNVPKIGIACSGGGYRAMLSGAGMIAAMDNRTDGALDHGLGGLLQSATYLAGLSGGNWLTTTLAWNNWTSVQTILNNMTEDDSIWDISNSIINPGGINIVSSGQRWNHISDAVQAKQDAGFNISLTDVWGRALSYNFFPTLYRGGVGYTWSTLREADEFRNAEMPFPISVADGRYPGSTIIDLNATVFEFNPFEMGSWDPTINSFTDVRYLGTNVSNGTPTNQGQCIAGFDNVGFIAGTSSSLFNQFILQINGTALPSFLRNIANRFLQNLASEDDDIAIYAPNPFKDSEFVESNFSRSIVESDYLYLVDGGEDDQNVPLLPLIQQQRDLDVVFALDNSADTSQSWPDGSSLVHTYQRQFGAQGKDMAFPYVPDENTFINLGLNQRPAFFGCDARNLSDLNYVPPLIVYIPNSRHSFNGNQSTFKLSYDTDERFGMIQNGFEAATMGNLTQDSNFLGCVACAVLRRKQQSLNATLPSECNDCFRTYCWNGTVDSSTPDDQNSGDTSSRSQSASSTSAGSSSKHNGGELSVQPRTFLSILTLLTTIAGLM
>XP_002495964_Zygosaccharomyces_rouxii
MNFIESLLVLVVAGLAAAWSPKNSYVPSTVNCPDDIVLVREANGLSDNETEWLKRRRPIAKEALHDFVKRATKNFSDNSLVDKVFSGNDSHAPVVAIGASGGGYRAMLSGAGMISAFDNRTRGADEHGLGGVLQGATYLAGLSGGNWLTGTLAWNNWTSVQTIVDNTTADDSIWDISHSLVNPDGVNVFGTADHWEHIFKTVRQKHKTYNASLTDLWGRALSYDFFPSLYRGGEAYTWSTLRDAEVFENGSMPFPISVADGRYPGTSVISLNATVFEFNPFEMGSWDPSLRAFTDVKYLGTKAVDGKPEKKGECVAGYDNVGFIMGTSSTLFNQFLLRLNTTGMPRVVKSIISHFLKDISKNEDDIAVYSPNPFLNTSYVSNDYTSSLVDSKDLYLVDGGEDNENIPLLPFLQKERGVDVIFALDNSADTTEYWPDGSSLVATYERQFGKMGKDIAFPYVPDVETFVAEGLNTKPTFFGCDAQNMSDLAFTPPLVVYVPNSRMSYNGNQSTFKLSYSDNERLNMIKNGFEATTRNNLTDDSNFAGCVACAIMRRSQESMNATLPKECKQCFQDYCWNGHISHNGTKIQHNDDYTKSASPSATSSSKGGASNSYSPRSGLSLFAFMVTVAGLF
>XP_003644366_Eremothecium_cymbalariae
MLTSSGFLLGMNNHGLFSCASYIASISGGSWTVMRLLLADFDVDKLRNWDIKNSLLEGVPNFEFKNRDIVQQLDGTAEAHEFFMDDGFYNELKEHVSKWKREFAEPVDSVDPTFNEFHDSLESNWMRLNHNAIQKRSLDTFLKLKETIEELFKGNNDSSPTNQIKKLEEMMDTFSNFRKVLGFYIMLHSEVRPKKIMGFPVSFTDYWGRALWKKISYQETKTNSMSELFVQSPSASNYEAPLPIIIANCKNEDLVNVVFEFTPFEFGSWNKLLRLFVKLRYLGSTVSRGIARSCIQGFDDVGFITATSSSLFNNVLIYAWQLAADSSQKTMKAVRALFSTFGVNLKNKNSEGKIFGTRSDFALFQPNPFYQYPGIETPLTKTDKLYLVDGGEDGENIPLRPFLQPERKVDLIFALDSSSGKINYPTGSILRNLYDNMRQSEDSISILSPNGTPVNVDPMPYIPLPEEFERSKLLNHPIAFGCYQSSYRKRTSSVLLPPGKLPPIILYHANRNHTYQSNTSTFKLNYSPKEVDGMLNNGWNIFTDNNNTSYLQCIGCLMIKRTYDNTASTELLPPTCHSCFKKYCYN
>NP_982515_Eremothecium_gossypii
MRLTIVITAFALLGNALSNFYTPHGVMCPREDLIRNSNTGLSEQEHSYIKNHHYLTQNHLIKFLQNASIPDFDINDFLHKTSQRPINLAIAVSGGGYRSMLTSSGFLLGMHSRGLFNCASYIASISGGSWTLMRLLLTNFNIEELKEWNINSSLLEGVPNFEIKNRDIIQQFEATANSPESITHTSQEVFMDEDFYSELQDQASIWKRSLALGPAGELPTFSEFYDRLERSWAQLDHSPHHKRSIDTLLKLKETFEDVFKADSEDGEVNQIRKLEEMMDSFSSFRKVLSFYIDLHSEVRPKKIMGFPVSFTDYWGRALWKKIYVNESMISSMSELFARSEITNNYEAPLPIIIANCKNEDLVNAVFEFTPFEFGSWNRLLGLFVNLKYLGSNFTEGVAQSCVQGFDDIGFITATSSSLFNNVLIYAWKLASESSLKTMKAIRALFSTFGVNLKNKPNSFFGTRSDFALFQPNPFYRYPGVDSPLTNSDKLYLVDGGEDGENIPLRPFLQPERQVDLIFALDSSSGRINYPTGGILRNLYDNLHATDGAAAVVQTGDVQSVTDLLPYIPSAEEFEAKGLLKRPVAFGCYPESYHIRNASATAAPGKLPPIVFYHANRNSTYNSNTSTFKLRYNHSEVQGMLENGASLFTHDNNTAYFQCVGCLVVKRAYDNVNASAKLPPTCQQCFRRYCYN
>XP_452462_Kluyveromyces_lactis
MWFLNSVNLLFLVCSVALHLDAVNAWSPTNGYAPGVVDCDENINLVRKADAVSDDEADWLKVRHESTVPALKDFLQRGFKGFTNDTSIIDKLLATQDTAPKVAIACSGGGYRAMLSGAGMISAMDNRTDGANDHGLGGLLQSSTYLAGLSGGNWLVGTLAYNNWTSVQAIINNMTDDNSIWDISNSIVNPGGINIFSSISRWDDISDAVEEKKKAGFNTSITDVWGRALSYNFFPSLDEGGVGYTWNTLRDVDVFKNGEMPFPISVAVGRYPGTQVVNLNATVFEFNPFEMGSWDYTLHTFTDVRYAGTNVTNGTPNVTGKCVAGFDNTGFVMGTSSSLFNQFLLQLNTTDLPSFLYNLLHGFLTDASDDYDDISIWAPNPFYEITNIPSNYSQSISEDDTLYLVDGGEDGQNIPLTPLLQTEREIDVIFALDNSADTDQSWPDGFSLTQTYARQFGLQGKGIAFPYVPDVNTFTNLGLNTRPTFFGCDARNLTDLESIPPLVVYMPNTRESFNSNTSTFKMSYSTSERFKMIQNGFEAVTMKNLTKDENFMGCISCAILRRKQESLNYTLPSECDACFEKYCWNGTVDATTPISSTTSSSASSTSTSDSGNKENSARILAPRSTLSLLIGGLASVFISF
>XP_022673789_Kluyveromyces_marxianus
MRAIRSSNLLIIAWLFALKLSIAQAWSPSNGYKPSKVDCDDNINLVRDASSVSDNESDWLKKRNQVTLPALKDFLKRGFKNFTSDTSLIDNLLSDESKAPKIAVACSGGGYRAMLSGAGMLSAMDNRTDGANEHGLGGLLQSATYLAGLSGGNWLVGTLAYNNWTSVQAIVNNMTQDDSIWDISHSIVTPGGFNIFESISRWDDISDAVEDKKDAGYNTSITDIWGRALSYGFFPSLKDGGVGYTIDSLRDSDVFKNAEMPFPISLAVGRYPGTSVINLNATNFEFNPFEMGSWDYTLHSFTDIKYVGTNVSNGRPKEKGQCVAGYDNTGFVLGTSSSLFNQFLLQLNTTKLPKFLFNMIQDFLTDLSEDSDDISIWAPNPFRDVKNIPANYSQSISEGDTLYLVDGGEDGQNIPLSPLLQTERDVDVIFALDNSADTEEFWPNGFSLTQTYERQFGMQGKGIAFPYVPDNNTFVNLGLNKRPTFFGCDAKNLTNLEFIPPLIVYMPNTRESYNSNTSTFKMSYSTSERLHMIKNGFEAVTRNNFTQDSNFMGCVSCAILRRKQESSNQTLPDGCNACFKQYCWDGTVNSTTPEKSSTAGSSSQSASASASAASSQSTSTSSSTKKNDGPINDPKSALSLLIGGIATALMTI
>XP_022629621_Lachancea_lanzarotensis
MHWQIAFVTAVVLDTAFAWSPSNSYAPANVSCANDISLVREASGLSNNETEWLKKRDAYTKDALRSFLDRATQNFTNSSLVESLWNSDKVPKLGVGCSGGGYRAMLSGAGMLSAMDNRTVGANKHGLGGLLQSATYLAGLSGGNWLVGSLAWNNWTSVQDVIDSRGQSDELWDISNSILNPGGINILSSASQWDHISDAVEAKQDAGFNTSLTDVWGRALSYNFFPTLYRGGEAYTWSTLRDSDVFKNAEMPFPISVADGRYPGTEIVDLNSTLFEFNPFEMGSWDPSLNAFSDVMYLGTNVSNGTPVTQGKCVAGFDNAGFIMGTSSTLFNQFLLQLNTTSLSSFIKGIVGDFLKDLSGDYDDIAIYNPNPFKDIPYVASNYSQSIVESENLFLVDGGEDGENIPLVPMLQQDRDLDVIFALDNSADTNEYWPAGLSLISTYERQFGPQGRGLAFPYVPDFDTFVNSGLNSRPTFFGCDASNLTDLSHTPPLIVYMPNNRQSYNSNTSTFKMSYSSSQRMSMFQNGFEAVTRNNLTDDSGFAGCVACAIMRRKQESLNATLPQECTKCFQDYCWNGKLSNADSNVTSQGAYTGSISFQTDSATSAGSSSTSASSKKKNAAPSMAESYNSGWIIAFSTLLGTILGLL
>XP_002552683_Lachancea_thermotolerans
MLWLVPLFLLALRAVQAWSPTDSYAPGNVSCADDISLVREASGLSPNETAWLEKRDAYTKQALREFLDGATANFSNSSLVDSLWSADKIPRVAMAFSGGGYRAMLSGAGMISAFDNRTNGSTEHGLGGLLQGATYLAGLSGGNWLVGSLAWNNWTSVQHVIDTRGKDDELWDISNSIVNPGGINILSSASRWDQISDAVEAKQDAGFNTSLADVWGRALAYNFFPTLSKGGDGYTWSTLRDADVFKNGEMPFPISVADGRYPGTQIVDLNSTLFEFNPFEMGSWDPSLNAFTDVKYLGTNARNGTPVTKGQCVAGFDNTGFVIGTSSTLFNQFLLQLNTTSVSSFLKGIIGDFLKDLSEDYDDIAIYNPNPFRETEFVESNYTKGIVNSENLFLVDGGEDGENIPFVPLIQKERDVDVIFALDNSADTDEYWPAGLSLISTYERQFGAQGKDIAFPYVPDFDTFINEGLNQKPVFFGCDASNTTGLSYTPPLIVYMPNNRQSYNSNTSTFKMSYSSSQRMKMFQNGFEAVTRNNLTDDSSFRGCVACAVLRRKQESQNMTLPQECAKCFQDYCWNGKISNKTAKVSTIENYSGSISFITDSASADAASSTAAASSSGTSTSKKNAAASLPSSNSLKWYVAFASLLGMAIGLM
>XP_020060272_Aspergillus_aculeatus
MMLQRALPNAPDGYTPDNVSCSATRPTVRSASTLSSNETSWLKTRRGKTESALKSFFGHVTIADFNATEYIDRVSGNTSNLPNIGIAVSGGGYRALMNGAGAIKAFDSRTNNSTSDGQLGGLLQSATYLAGLSGGGWLVGSIYMNNFSTISHLQTYDDGDIWQFQNSIFVGPEGNGIQLFDSASYYRDIYDAVQGKSRAGFNTSITDYWGRALSYQLINASNGGIDYTWSSIALTDSFKKAEMPIPILVADGRYPDELLVSSNATVYEFNPWEFGTFDPTIYGFAPIEYLGSRFVAGSLPKNESCVRGFDNAGFVMGTSSSLFNQFLLQVNSTALPDFLKSAFTSILEDIGQENYDIALYTPNPFYHWANNSSPAANETMLDLVDGGEDLQNIPLHPLIQPERHVDVIIAVDSSADTDNKWPNGTAMVATYERSLNSTGIGNGTAFPAVPDQNTFVNLGLNTRPTFFGCNSSNLTGPAPLIVYLPNYPYVSYSNVSTFQPEYEESQRDQIIQNGYDVATMGNNSRDADWSTCLGCAILSRSLERTNTSVPDICNRCFDRYCWNGTTNSTTPGEYKPAVVFSSESAIVSRAVFLGALAATVTAGALL
>XP_001271763_Aspergillus_clavatus
MKPTTIVCALAGLLPGVAAAPGPVRSEDLILQRALPNAPDGYTPSKVDCPPSRPTIRSAARLSPDEVSWLKTRREKTTSALKDFFNHVKIKDFDPVGYINQVAGNMSNVPNIGIAVSGGGYRALMNGAGAIKAFDSRTPNSTSSGQLGGLLQSATYLAGLSGGSWLLGSIYINNFTTISDLQTYEKGAVWQFQNSIFEGPDGDKIQILDSASYYKAISDAVSGKSDAGYPTSITDYWGRAISYQMVDAPHGGPSYTWSSIAKTDTFKQAEMPMPVVVADGRYPGELLISSNATIYEFNPWEFGTFDPTVFGFAPLEYLGTKFDGGSVPKNESCVRGYDNAGFVMGTSSTLFNQFLLQVNSTALPDFLKTAFTSILEKVGEHDEDIALYAPNPFYHYSNNTSPNADQLELDLVDGGEDLQNIPLHPLIQPERHVDVIFAVDSSADTTWSWPNGTALVATYERGLNTTGIGNGTVFPAVPDQITFVNNGLNTRPTFFGCNSSNMTGPSPLIVYLPNYPYMSYSNFSTFQPDYTEKERDDTIRNGYDVVTMGNSTRDSEWSTCVGCAILSRSFERTNTKVPEICGQCFQRYCWDGTTNNTTPAEYEPVTLLKSAASGIAPSVLASLMATCFALWALL
>XP_001267149_Aspergillus_fischeri
MKTITVACAVAGLLFSGVTGAPEPSHAEILQRALPNAPDGYKPSTVGCPASRPTIRSAAKLSPNETSWLETRRGKTTSAMKDFFNHVKIQDFDAAGYIDRHSSNSSDLPNIGIAVSGGGYRALMNGAGAIKAFDSRTPNSTSAGQLGGLLQSATYLSGLSGGSWLVGSIYINNFTTISALQTHQKGTVWQFQNSIFEGPDGGSIQILDSASYYRDISNAVSGKSDAGYPTSITDYWGRALSYQLINATNGGPSYTWSSIALTDTFQQAEMPMPLVVADGRYPGELLISSNATVYEFNPWEFGTFDPTIFGFAPLEYLGTKFSGGSVPSNESCVRGFDNAGFVMGTSSTLFNQFLLQINSTALPDWLKSVFTDILKDIGESDEDIAQYAPNPFYQFSNATNPNAAELELDLVDGGEDLQNIPLHPLIQPERHVDVIFAVDSSADTTYSWPNGTALVATYERSLNSSGIANGTSFPAIPDQNTFVNKGLNTRPTFFGCNSSNTTGPSPLIVYLPNYPYTAYSNFSTFQPDYTEQERDSTILNGYDVVTMGNSTRDGNWSTCVGCAILSRSFERTNTNVPEICKQCFQRYCWDGSLNSTTPAGYEPVTILDSAASGIIPSISTVAMAAIVAVWTIV
>XP_041144452_Aspergillus_flavus
MKPTTAAIALAGLLSGVTAAPGPHGERIERIDRTVLERALPNAPDGYVPSNVSCPANRPTVRSASSGLSSNETSWLKTRREKTQSAMKDFFNHVTIKDFDAVQYLDNHSSNTSNLPNIGIAVSGGGYRALMNGAGAIKAFDSRTENSTATGQLGGLLQSATYLAGLSGGGWLVGSIYINNFTTISALQTHEDGAVWQFQNSIFEGPDGDSIQILDSATYYKHVYDAVQDKKDAGYETSITDYWGRALSYQLINATDGGPSYTWSSIALTDTFKQADMPMPLLVADGRYPDELVVSSNATVYEFNPWEFGTFDPTVYGFVPLEYVGSKFDGGSIPDNETCVRGFDNAGFVMGTSSSLFNQFFLQVNSTSLPDFLKTAFSDILAKIGEEDEDIAVYAPNPFYNWAPESSPAAHQQELDMVDGGEDLQNIPLHPLIQPERHVDVIFAVDSSADTTYSWPNGTALVATYERSLNSTGIANGTSFPAIPDQNTFVNNGLNTRPTFFGCNSTNTTGPTPLVVYLPNYPYVSYSNWSTFQPSYEISERDDTIRNGYDVVTMGNSTRDGNWTTCVGCAILSRSFERTNTQVPDACTQCFQKYCWDGTTNSTNPADYEPVTLLEDSAGSALSPAVITTIVATSAALFTLL
>XP_751952_Aspergillus_fumigatus
MKTTTVACAVAGLLFSCVSGAPDPVHVEIQQRALPNAPDGYTPSTVGCPASRPTIRSAASLSPNETSWLETRRGKTTSAMKDFFNHVKIQDFDAAGYIDRHSSNSSDLPNIGIAVSGGGYRALMNGAGAIKAFDSRTPNSTSAGQLGGLLQSATYLSGLSGGSWLVGSIYINNFTTISALQTHQKGTVWQFQNSIFEGPDGGSIQILDSATYYRDISNAVSGKSDAGYPTSITDYWGRALSYQMINATNGGPSYTWSSIALTDAFQKAEMPMPLVVADGRYPGELLISSNATVYEFNPWEFGTFDPTVFGFAPLEYLGTKFNGGSVPSNESCVRGFDNVGFVMGTSSTLFNQFLLQINSTALPDWLKSVFTDILKDIGENDEDIAQYAPNPFYHFSNTTNPSAAELELDLVDGGEDLQNIPLHPLIQPERHVDVIFAVDSSADTTYSWPNGTALVATYERSLNSSGIANGTSFPAIPDQNTFVNKGLNTRPTFFGCNSSNTTGPSPLIVYLPNYPYTAYSNFSTFQPDYTEQERDSTILNGYDVVTMGNSTRDGNWSTCVGCAILSRSLERTNTNVPEICKQCFQRYCWDGSLNSTTPAGYEPVTILDSAASGIIPSISTVAMAVVFAAWTIF
>XP_659279_Aspergillus_nidulans
MRTSTTVLALAGLLSGAASSEVSPVQRSFPNAPDGYTPANVSCPSNRPEIRLATGLSPNETSWLERRRNVTRSALSDFFGHVSVGNFDAVGYLDRIGSNSSNLPNIGIAVSGGGWRALMNGAGALKAFDSRTDNSTSEGQLGGLLQSATYLSGLSGGGWLVGSIYINNFTTISSLQSNDDVWQFQNSILEGPDKGGIQILDTAGYYRDLYDAVNGKRDAGYDTSLTDYWGRALSYQLIDAVRGGSSYTWSSIALGQNFRDAEMPLPILVADGRFPGELLISGNTTVYEFNPWEFGSFDPTVYGFAPLEYLGSRFINGSIPRNESCVRGFDNAGFVMGTSSSLFNQFFLQLNGTSLPDFLKDVIGDVLADIGEDDNDIAVYSPNPFYGWLPQNSPYAGEENLDVVDGGEDLQNLPLHPLIQPSRHVDVIFAIDSSADVNDWPNGTALVATYERSLNSTGIGNGTEFPAIPDQNTIVNLGLNTRPTFFGCDSTNTSAPLVVYIANRPFVYQSEETISNFSTFQLSTSLEQRDNSIQNGYAVATMGNSTEDSNWSACVGCAILSRSFDRTNEQVPDICTQCFDRYCWNGTLNSTTPAPYYPAAVLGSGSSKLFPTVLSSVVAASIAIATMV
>XP_001393442_Aspergillus_niger
MKLPLFAAAAAGLANAASLPVERAEAEVASVAADLIVRALPNAPDGYTPSNVTCPSTRPSIRDASGISTNETEWLKVRRNATLTPMKNLLSRLNLTGFDTTSYINEHSSNISNIPNIAIAASGGGYRALTNGAGALKAFDSRSDNATNSGQLGGLLQAATYVSGLSGGSWLVGSMFVNNFSSIGELQASEKVWRFDKSLLEGPNFDHIQIVSTVEYWKDITEEVDGKANAGFNTSFTDYWGRALSYQLVNASDDKGGPDYTWSSIALMDDFKNGQYPMPIVVADGRNPGEIIVETNATVYEVNPWEFGSFDPSVYAFAPLQYLGSRFENGSIPDNGTCVSGFDNAGFIMGSSSTLFNQFLLQINSTSIPTILKDAFTDILEDLGERNDDIAVYSPNPFSGYRDSSEDYATAKDLDVVDGGEDGENIPLHPLIQPERAVDVIFAIDSSADTDYYWPNGTSLVATYERSLEPSIANGTAFPAVPDQNTFVNLGLNSRPTFFGCDPKNISGTAPLVIYLPNSPYTYDSNFSTFKLTYSDEERDSVITNGWNVVTRGNGTVDDNFPSCVACAILQRSTYRTNTSLPDICTTCFNDYCWNGTTNSTTPGAYEPSVLIATSGAIKSVLDYSVLALAMGVAAFML
>XP_015405247_Aspergillus_nomiae
MKLNVLLLGAALASAAPGIHLRALPNAPDEYAPANVSCPAVKPTVRSASKLSQNETDWLESRRKEVVSPLKNFLGRLNLTNFDASAYIDRVSTNMSNLPNIGIAVSGGGYRAMLNGAGALKAFDSRTTNSTASGQLGGLLQSATYLSALSGGGWLVGSVFINNFTTISDLQTSDNTWDLTNNILEGPNVKHFQFLNTVDYWSELVDTVKTKKEAGFNTSLTDYWGRALSYQFINASSGGPDYTWSSIALMENFQRGQTPLPILVADGRNPGELVIGSNSTVYEFNPWEFGTFDPAIYSFAPLEYLGSDFKGGQISSNGSCVRGFDNAGYVMGTSSSLFNQGLLRLNGTKIPKIFKSAIASILEDLGQDNNDIANYPNPFYEYTGATPAIANRSHLSVVDGGEDGQNVPLHPLIQPERHIDVIFAVDSTANIHSWPSGKSLVRTYERSLSSIVSNGTVFPAVPDPNTFINLGLNKRPTFFGCDSKNLTGPAPLIVYLPNAPYTFLSNTSTFDLSYSYEDRDAMITNGYNVATRGNGTEDASWPSCVGCAILSRSAERTGTTLPEVCSQCFKNYCWDGTINSTGPENYEPQLMIKTSLAPRELPGYTAAIFPFALALAMMF
>XP_001823316_Aspergillus_oryzae 
MKVALLTLAAGLANAASIAVTPRAFPNAPDKYAPANVSCPSTRPSIRSAAALSTSEKDWLQVRRNETLEPMKDLLGRLNLSSFDASGYIDRHKNNASNIPNVAIAVSGGGYRALTNGAGAIKAFDSRTSNSTARGQLGGLLQSSTYLSGLSGGGWLVGSVYINNFTTIGDLQASDKVWDFKNSILEGPDVKHFQLINTAAYWKDLYDAVKDKRNAGFNTSLTDYWGRALSYQFINATTDDGGPSYTWSSIALGDDFKKGKMPMPILVADGRNPGEILIGSNSTVYEFNPWEFGSFDPSVYGFAPLEYLGSNFENGELPKGESCVRGFDNAGFVMGTSSSLFNQFILRLNGTDIPNFLKEAIADVLEHLGENDEDIAVYAPNPFYKYRNSTAAYSSTPELDVVDGGEDGQNVPLHPLIQPTRNVDVIFAVDSSADTDHSWPNGSSLIYTYERSLNTTGIANGTSFPAVPDVNTFLNLGLNKRPTFFGCNSSNTSTPTPLIVYLPNAPYTAESNTSTFQLAYKDQQRDDIILNGYNVVTQGNASADANWPSCVGCAILQRSTERTNTKLPDICNTCFKNYCWDGKTNSTTPAPYEPELLMEASTSGASKDQLNRTAAVIAFAVMFFMTI
>XP_040634496_Aspergillus_ruber
MKFSAVSWACSFAGLAVATPTPSDVNLAIALSRRALPNAPDGYTPANVTCPANRPSIRGAGSLSSNETEWLRTRRDETIEPMKDFFDRISIPSFDAVSYIKDHASNVSELPNIAIAVSGGGYRALTNGAGALKAFDSRTENSTSSGHLGGLLQSSTYVSGLSGGSWLLGSVYLNNFTTISALQTHDKGDVWQFSRSILKGPDDGGIKILDSAQYWRDLVHMVDGKKDAGFNTSLTDYWGRALSYQFINDTDGGADYTWSSIAQTDDFKAGKMPMPLVVADGRAPGELVVGSNSTVYEFNPWEFGSFDPTIFGFAPLEYLGSPFENGELPQDASCVRGFDNAGFVMGTSSTLFNQGLLRLNKADLPDVIKSVATHILEDIGEANDDIAIYSPNPFYRYRNSTAAYSSANDLDVVDGGEDQQNLPLHPLIQPQREVDVIFAVDSSADTSYNWPDGHSLVATYERSLNSTGIANGTVFPAVPDRHTFINQGLNERPTFFGCDAANLTGPAPLVVYLPNSPYSAYSNTSTFQLKYSDEERDSIITNGYEVVTMGNATEDKDWPTCVGCAILSRSLNRTGTTVPQACQTCFQRYCWNGTVDSRDPGDYEPSLLLSTSTSGSSRKSLNRTAAVIALAAVFLATI
>XP_040698532_Aspergillus_sydowii
MKLALVALVGGLAHATPFMTSRALPNAPDQYAPANVTCPATKPSIRSAAHISPNETEWLESRRKEVTSPLREFLGRLDIAGFDASAYMDLASMNSTNIPNIGIAVSGGGYRAMLNGAGVLKAFDSRTDNSTAKGQLGGLLQSATYLSALSGGGWLVGSVFVNNFTTITDLQASDRTWDLRNNILEGPDVKHFQLLSTAGYWSDLVDTVHSKKHAGYDTSITDYWGRALSYQFINASDGGPSYTWSSIALMDNFQKGKTPLPILVADGRNPGEKVVGANSTVYEFNPWEFGTFDPAIYGFAPLEYLGSDFEDGQIGSNGSCVRGFDNAGFVMGTSSSLFNQFLLRLNGTSIPKTLKSALGSILEDIGDANNDIANYPNPFYGFQDSTTAISTRRNLSVVDGGEDGQNIPLHPLIQPTRNVDVIFAIDSTANVHNWPSGKSLIRTYERSLNSTGVGNGTVFPSIPDENTFINLGLNQRPTFFGCDTKNLSAPAPLVVYIPNAPYSYMSNTSTFDLSYSDDDRDAMIENGYNVVTRGNGTEDEQWPTCVGCAILSRSAQRTGTVLPEACRQCFRSYCWNGTLDSAEPEDYQPSVVVKTSVAGRVVPWGVGALIGLVLVVSI
>XP_001214505_Aspergillus_terreus
MKPTTIAVVLAGLLSGATAGSDLTVERAVVQRALPNAPDGYTPTSVSCAASRPTVRSAARLSSNESSWLETRRDKTLNGMKDFFNHVTIPDFNAVQYIDRISSNTSDLPNIGIAVSGGGYRALMNGAGAIKAFDSRTNNSTSSGQLGGLLQSATYLAGLSGGGWLVGSIYINNFTTIADLQTHEAGSVWQFQNSIFEGPDGDSIQILDSASYYKDISDAVSAKSDAGYQTSITDYWGRALSYQLINATNGGPSYTWSSIALTDSFQSADMPMPILVADGRYPDELVVSSNATVYEFNPWEFGTFDPTVYGFVPLEYLGSRFDGGTLPQNETCVRGFDNAGFVMGTSSSLFNQFLLNVNSTALPSFLKTAFTDILERIGEDDDDIAVYAPNPFYHWRNESSPAASQRELDMVDGGEDLQNIPLHPLLQPERHVDVIFAVDSSADTDYSWPNGTALVATYERSLNATGIANGTAFPAVPDQNTFVNSGLNTRPTFFGCNSTNITGTAPLVVYLPNYPYVAYSNMTTFTPSYEESVRDDTIANGYAVVTMANSTRDADWSSCVACAILSRSFERTNTQVPDRCTQCFEKYCWDGTINSTTPAAYEPVTLLDSAGATVLPTLLVSMLTTGVAVLLTL
>XP_022493150_Penicillium_arizonense
MKTSALISSVTLGFLPNAIAAPGDFNPNDITFAVAQRALPDAPDGYTPSNVSCPASRPTVRSAANLSTNETSWLEGRRNKTLSAMKDFFGHVTVGDYDVVGYLNNHANNVSALPNVGIAVSGGGYRALMNGAGAVKAFDSRSENASTSGHLGGLLQSSTYIAGLSGGSWLLGSIYINNFSTIANLQTHKSGAVWQFGNSILEGPDTGGIQLLDSATYYKDLAEAVNGKRGAGYDASITDIWGRALSYQMFNASNGGIDYTWSSIADTTDFQDGNYPMPLVVADGRNPGERVVGSNSTVYEFNPWEFGTFDPTVFGFIPLKYLGSRFEGGSLPSNETCISGYDSAGFIIGTSSTLFNQFILQINTTSLPSFLKNVFTDILTKLDKSDDDIASYDPNPFYQYNNDTSPYAQQEILDLVDGGEDLQNIPLHPLIQPERHVDVIFAVDSSADTTYYWPNGTALVATYERSLNSTGIGNGTAFPSIPDQNTFVNLGLNTRPTFFGCDSSNLTGTAPLVVYIPNSPYSTQSNISTFQLSTDDNQRDGIILNGYEVATMANSTRDGNWTSCVGCAILSRSFERTGTTLPDICNQCFDRYCWNGTVNSTEPNVYEPVNYLAESAASAILPTIVSTAVAAGVAMFTML
>XP_014531456_Penicillium_digitatum
MKTFTLISIALSLPGATAVSGLNPDDLTFAGVQRALPDAPDGYVPTAVSCPASRPTIRSAAQLSSNEISWLEVRRGKSLSAMKDFFGHVKVGDYDVVGYLDKHSDVSSNLPNIGIAFSGGGWRALMNGAGAVKAFDNRTYNSSAIGHLGGLLQSATYIAGLSGGSWLLGSIYINNFTTIEKLQTHSEGAVWQFGNSIFEGPDTGGVQLFDTVGYYKDLAEAVEAKKNAGFELSLTDMWGRALSHQMFNATNGGISYTWSSIADTPDFQEGNYPLPFVVADGRSPNELVIGSNSTIYEFNPWEFGTFDPTIFGFVPLKYLGSKFEGGSLPSNESCISGFDSAGFVIGTSSTLFNQFLLQINTTSLPNFVKNVFTDLLSDFDRAQDDIASYDPNPFYKYNEHSSPYATQEVLDVVDGGEDGQNVPLYPLIQPDRHVDVIFAVDSSADTDYYWPNGTSLVATYERSLNISGIGNGTAFPAVPDQNTFVNLGLNTRPSFFGCDSKNQTGPTPIVVYIPNAPYSFQSNISTFQFSTNDAERDKIILNGYEVATMANSTVDGNWASCVGCAILSRSFERTGTALPDICNQCFDRYCWNGTVNSTRPNSYDPPYYLAESTASVSLPTVLSTVVAASLAMLILV
>XP_016601935_Penicillium_expansum
MKTFALISIALSLPGAIAMPGPNPDDITFAGVQRALPNAPDGAAKLSSNETSWLEVRRSKSLSAMKDFFGHVQVGDYDVVGYLDKHSRNSSNLPNIGIAVSGGGWRALMNGAGAVKAFDSRTYNASTSGHLGGLLQSATYIAGLSGGSWLLGSIFINNFTTIDKLQTHTEGSVWQFGNSIIEGPDTGGIQLLDTASYYKDLAEAVEGKKDAGFDTSLTDMWGRALAHQMFNATNGGISYTWSSIAETPDFQDGNYPMPLVVADGRNPGELVVGSNSTVYEFNPWEFGTFDPTIFGFIPLKYLGSKFESGSLPSNESCIGGFDSAGFIIGTSSTLFNQFLLQINTTSLPSVVKNVFTDLLKKFDKAQDDIASYDPNPFYKYNEDSSPYAAQQVLDVVDGGEDGQNVPLHPLIQPERHVDVIFAVDSSADTDYYWPNGTSLVATYERSLNSSGIGNGTAFPAVPDQNTFVNLGLSTRPSFFGCDSKNQTGPTPLVVYIPNAPYSYHSNISTFQLSTDDTERDNIILNGYEVATMGNSTLDGNWTACVGCAILSRSFERTGTTLPDICTQCFDRYCWNGTVNSTTPNSYNPAYYLSESKNMASVSLPTMLSTVVTASLAMLILV
>XP_040645603_Penicillium_griseofulvum
MKTFALISIALGLPGAIAVPGGLNSDDITFAGVQRALPNAPDGAEKLSSNETSWLKVRRGKTLAAMKDFFGHVKVGDYDVAGYLDKHSGNSSNLPNIGIAVSGGGWRALMNGAGAVKAFDSRTYNSSATGHLGGLLQSATYISGLSGGSWLLGSIYINNFTTIDQLQTHKDGSIWQFGNSILEGPDTGGIQLLDSANYYKELVDATEAKKKAGFETSLTDIWGRALSYQMFNSTNGGVSYTWSSIADTPAFQDGDYPMPFVVADGRNPNELVVGGNATVYEFNPWEFGTFDPTIFGFAPLKYLGSKFEGGLLPKNESCISGFDNAGFVIGTSSTLFNQFLLRINTTSLPSFIKDVFTDILHGLDKDQNDIAAYDPNPFYKYNEHSSPYAAQKMLDVVDGGEDGQNVPLHPLIQPERHVDVIFAVDSSADTDYFWPNGTSLVATYARSLNSSGIGNGTAFPAVPDQNTFVNLGLNTRPSFFGCDSANQTGPTPLIVYIPNAPYSFHSNISTFQLSTDNTERDNIILNGYEVATMGNSTLDKDWSTCVGCAILSRSFERTGTKLPDICNQCFNRYCWNGTVNSTTPTSYNPAYYLSESMASVNLPTLLSTVVAAGLAMFVLV
>XP_038928919_Penicillium_roqueforti
MKTFALISIALGLSSAIAVPGGFNDDSTFAGVQRALPNAPDGYVPTSVSCPASRPTVRSAADLSSNETSWLKVRRSKSLSAMKDFFDHVKVGDYDVGAYLDKHSSNSSNLPNIGIAVSGGGWRALMNGAGAIKAFDSRTSNATTTGHLGGLLQSATYIAGLSGGSWLLGSIYINNFTTIDKLQTHEDGSIWQFGNSILEGPDTGGIQLLDSASYYKELGEAVEGKKKAGFDTSITDIWGRALSYQMFNASNGGLSYTWSSIADTSEFKDGDYPMPFVVADGRNPGELLVGSNSTVYEFNPWEFGTFDPTIFGFIPLEYLGSKFEGGSLPSNESCIRGFDSAGFVIGSSSTLFNQFLLQINTTSLPSLVKDVFTSVLYGVDKAQNDIASYDPNPFYKYNPDSSPYAAQKILDVVDGGEDGQNVPLHPLIQPERHVDVIFAVDSSADTDYYWPNGTSLVATYERSLNSSGIGNGTAFPAVPDQNTFVNLGLSTRPSFFGCNSSNQTGPSPLVVYIPNAPYSYQSNISTFQLSTDNTERDNIILNGYEVATMANSTLDGNWTSCVGCAILSRSFERTGTTLPDICNQCFDRYCWNGTVNSTTPNNYDPTYYLTASSMGTMNLPTMLSAVVVSALAMLTLV
>XP_002562131_Penicillium_rubens
MKTFALISIALGLPGAIAVPGALDTDDITFAGVQRALPNAPDGYVPTSVSCPASRPTVRSAAKLSTNETSWLEVRRGKTLSALKDFFGHVKVGDYDVGAYLDKHSGNSSSLPNIGIAVSGGGWRALMNGAGAVKAFDSRTDNATATGHLGGLLQSATYISGLSGGSWLLGSIYINNFTTVDKLQTHEAGSVWQFGNSIIEGPDAGGIQLLDSAGYYKDLADAVDGKKKAGFDTTLTDIWGRALSYQMFNASNGGLSYTWSSIADTPEFQDGDYPMPFVVADGRNPGELVIGSNSTVYEFNPWEFGTFDPTIFGFVPLEYLGSKFEGGSLPSNESCIRGFDSAGFVIGTSSSLFNQFLLQINTTSLPSFIKDVFNGILFDLDKSQNDIASYDPNPFYKYNEHSSPYAAQKLLDVVDGGEDGQNVPLHPLIQPERHVDVIFAVDSSADTDYFWPNGTSLVATYERSLNSSGIANGTAFPAVPDQNTFINLGLSTRPSFFGCDSSNQTGPSPLVVYIPNAPYSYHSNISTFQLSTDDAERDNIILNGYEVATMANSTLDDNWTACVGCAILSRSFERTGTTLPDICSQCFDRYCWNGTVNSTRPESYDPAFYLADNSMASVSLPTMLSTVVAAGLAMLILV
>XP_040816174_Penicillium_solitum
MKTSTLISIALGLPGAIAVPSGINSDDITFAGVQRALPNAPDGYVPTSVSCPASRPTVRSAAKLSSNETSWLEVRRGKTLSAMKDFFGHVKVGDYDVVGYLDKHSGNSSSLPNIGIAVSGGGWRALMNGAGAVKAFDSRTNNASTTGHLGGLLQSATYIAGLSGGSWLLGSIYINNFTTIDKLQTHTDGSVWQFGNSIIEGPDTGGIQLLDSASYYKDLAEAVEGKKNAGFDTSLTDIWGRALSYQMFNASNGGLSYTWSSIADTSEFQDGNYPMPFVVADGRNPGELLVGSNSTVYEFNPWEFGTFDPTIFGFVPLKYLGSKFESGSLPSNESCISGFDSAGFVIGTSSTLFNQFLLQINTTSLPTFVKNVFTGILEKFDRNQDDIASYDPNPFYKYNEHSSPYAAQKLLDVVDGGEDGQNVPLHPLIQPERHVDVIFAVDSSADTDYYWPNGTSLVATYERSLNSSGIANGTAFPAVPDQNTFINLGLSTRPSFFGCDSSNQTGPTPIVVYIPNAPYSYHSNISTFQLSTDDTQRDNIILNGYEVATMGNSTLDGNWTSCVGCAILSRSFERTGTTLPDICTQCFDRYCWNGTVNSTAPSSYDPAYYLSANENMASVSLPTMLFTVVAAGLAMLILV
>XP_022579060_Penicilliopsis_zonata
MKPTLLLVVSALAAALPAEQAYSLAHLALRALPNAPDGYTPANVSCPAVRPSVRSASTLSTNETEWLRLRRNKTFDALKDFFGHVDVGSFNVSAYLDTLAHSNASELPTVGIAISGGGYRALLNGAGAIKAFDNRTENATASGRLGGLLQSATYVSGLSGGSWLVGSIFINNFSSITSLQTYKEAEVWQFGNSIFEGPYTGGVQAVDTVEYYKNIEDAVSGKSDAGFPTTITDYWGRALSYQLVNGSNGGLDYTWSSIALTTEFQQADMPMPLVVADGRNPGELVIGGNATVYEYNPWEFGTFDPTIYGFIPLEYLGSRFVAGTLPSNETCVRGYDNAGFIMGTSSSLFNQFLLNVNSTALPSALKAIFTDILQDIGEDDEDIALYGPNPFYLYSNETSPYANSTELDLVDGGEDGQNVPLHPLIQPERHVDVVFAVDSSADTTYYWPNGTSLVATYERSLNASGIGNGTAFPAIPDTNTFVNLGLNTRPTFFGCNSSNLTGPAPLIVYLPNYPYVTYSNVSTFEDSYNDSHRDAMILNGYDAVTLANASRDGNWTACVGCAVLARSFDRSNTSVPSICTDCFDRYCWNGTLNSSTPAPYEPTLLFPEATIKINSTKSSAATAAAAREVTFTASLVAASVVYFLTCTLL
>XP_016621042_Cladophialophora_bantiana
MKYLILSSIIWLAGGLFSQSLSWDCPRGLTTLGLIDAFVRRALPDAPNGYAPEGGDCPSPEPFVRSANALSPNETSWLLKRRPKAKEALVELLSRINISDFNAPEYLRNQAANISAWPNIAIAASGGGYRAMLNGAGAIAAFDSRTGEAPTDAGYLGGLLQSATYLSGLSGGSWLVGSLYMNNFTTIPALLSGDMASVWNLENSIFEGPPSVSHYYKTLVDAVSDKENASFNTSITDYWGRALSYQLINAVDGGISYTWSSLAVMPDFMDGEMPMPIVIADERAPGELLISSNTTIFEFNPWELGTFDPTGNGFVPLRYIGSNFSSGKLQQNATCVRGFDNAGFVMGTSSSLFNQAFLILNGTNDTSILANAITKVLAEINEDNNDVSLYSPNPFYQYNIDTNPNADSRTLFLVDGGEDLQNIPLHPLIQPARKVDVIFAIDSSADTKTNWPNGTSLVATYRRSVNSMFANGTTFPSIPDQNTFVNLGLNSRPTFFGCNLTNMTGDAPLIVYLPNFPYSYSSNVSTFDLQYNNSERNAIVQNGFDVATMANGTIDSEWPVCVGCAILSRSLETTGVAVPVVCQDCFVKYCWNGTINDTSPPLYEPQMIQTQEGVKSEGSRLASEKATLLILSFFCWIFFSEVFAVGFDHPMTAV
>XP_008724322_Cladophialophora_carrionii
MKIPLVAAIASVLAAEATANAIPAENVYVDTLIAVENLRRSLPNSPQGYTPSFQNCPATRPVVRSAASLSPNETQWLQQRRNKTVTPLRNLLNRLDIEGFDAGQYIDTHSNNASALPNIGIAVSGGGWRALMNGAGAIKAFDSRTVNNTGEGKLGGLLQSATYLSGLSGGSWLVGSIYINNFTTIGALQAQSSGSVYEFGNSVFEGPEESGLQIFNTAEYYADLVSDVNGKADAGFDTSLTDLWGRALSYQLINATGGGPAYTWSSIGISQPFTSADTPYPIIIADSRAPGERLISANTTIFEFNPFEMGTWDPTAFGFVPLNHLGTNFTAGRVPSDDRCVVGFDNAGYLMGTSSTLFNQFILQLNNTDIPESLRNLLGGFLEGLDDNNNDIADYTPNPFFRYNPETNPGADSTRLTLVDGGEDLQNIPLHPLIQPTRNVDIIFAVDSSADTTYFWPNGTSLVATYERSISNIANGTAFPTVPDVNTFVNLGLNTRPTFFGCDASNFTGGNTIPPLVVYLPNSPYVSFSNISTFQFSTNNTQRDAIISNGFNVANMGNGTRDETWPTCVACAILSRSLDRTNTEVPQACTQCFDRFCWDGTVNATRPREYDPTPIFQAVSLESKGTRSLPRWAAVAAAAALGYHAL
>XP_016246453_Cladophialophora_immunda
MKFALLAIIASTVAAGVDAHAIPLENDYVDTLVAVENLRRALPNSPKGYTPTFQNCPANAPVVRSAASLSPNETQWLQKRRNNTIAPMRNLLSRLNIQGFNATRYIDQVAHNVSALPNIGIAVSGGGWRALMNGAGAIKAFDSRTADNNAKGKLGGLLQSATYLSGLSGGSWLVGSLFMNNFTTVGALQAQTSGSVWEFGNSVIEGPEKSGLQIFNTAEYYANLVSDVEGKSDVGFNTSLTDLWGRALSYQLINATEGGPAYTWSSIGISAPFLKADTPYPIIIADSRAPGETLIPSNTTIYEFNPYEMGSWDPTSFGFVPMNHLGTNWTAGRVPANKKCVVGFDNAGFLMGTSSSLFNQFILNLNATGIPDALQNLVADILTDLGDDSNDIADYTPNPFYRYNPLTNPSANSSRLTLVDGGEDLENVPLHPLIQPNRHVDVIFAVDSSADTSFNWPNGTSMVATYERSLSAIANGTVFPSVPDVNTFVNLGLNSRPTFFGCDTSNFTGGTNIPPLVVYIPNSPYVTFSNISTFQLSTNNTQRDAIILNGMDVATMANGTRDATWPTCVACAILSRSMERTNTEVPEACTSCFNRFCWDGSLNSTQPANYEPEPVLQAVSLQSGGSKLLPRWVIALAAAAMGYHSL
>XP_007744889_Cladophialophora_psammophila
MKFALLAVIASTVAAGVNAHAIPLENAYVDTSVTVENLRRSLPNSPKGYTPTYQNCPQNAPVVRSAASLSPNETRWLQKRRNSTIAPMRNLLSRLNIQNFNATQYIDRVASNASALPNIGIAVSGGGWRALMNGAGALKAFDSRTANSTAKGKLGGLLQSATYLSGLSGGSWLVGSLYINNFTTVGALQAETSGSVWEFGNSVIEGPEKSGIQIFNTAEYYANLVSDVDGKANAGFNTSLTDLWGRALSYQLINASEGGPAYTWSSIGISAPFLNADAPYPIIIADSRAPGEKLISSNTTIYEFNPYEMGSWDPTSFGFVPMNHLGTNWTAGRVPANEKCVVGFDNAGFLMGTSSTLFNQLILQLNDTGIPDALRNLVADLLTGLGDDNNDIADYTPNPFYRYNPQTNPSANSTRLTLVDGGEDLENIPLHPLIQPNRHVDVIFAVDSSADTAFHWPNGTSIVATYERSLSAIANGTDFPSIPDVNTIVNLGLNTRPTFFGCDTSNFTGGTTIPPLVVYIPNSPYTTFSNVSTFQLETNNTQRDAIILNGLNVATMANGTRDTTWPTCVACAILSRSLERTNTEVPQACTSCFNRFCWDGTLNSTKPANYNPMPVLQTVNLQSGGSKLLPRWAVAAAAAALGYHAM
>XP_018688314_Fonsecaea_erecta
MKFALLAVIASTVAAGVDANAIPLEDAYVDALVTVENLRRSLPNSPKGYTPTFQDCPQNAPVVRSAASLSPNETQWLEKRRNNTVAPMRDLLSRLNIQGFDAAQYIDRVANNVSALPNIGIAVSGGGWRALMNGAGVLKAFDSRTVGNTDKGKLGGLLQSATYLSGLSGGSWLVGSLFMNNFTTVGALQAETSGSVWEFGNSVIEGPEKSGLQIFNTAEYYANLVSDVEGKSDAGFDTSLTDLWGRGLSYQLINATEGGSAFTWSSIGISAPFLNADSPYPIIIADSRAPGEILIPGNTTIYEFNPYEMGSWDPTSFGFVPMNHLGTNWTAGRVPAHEKCVVGFDNAGFLMGTSSTLFNQLILNLNSSGVPDSLRNLVATILTDLGDDDNDIADYTPNPFFKYNPQTNPGANSPQLTLVDGGEDLQNIPLHPLIQPARHVDVIFAVDSSADTDFNWPNGTSMVATYERSLSAIANGTIFPSVPDVNTFVNLGLNSRPTFFGCDTSNFTGGTTIPPLVVYIPNSPYVTFSNISTFQLSTNDTQRDAIILNGLNAATMANGTRDATWPTCVACAILSRSLERTNTDVPAACTSCFSHFCWDGSLNSTQPVDYAPEPVLQEVNLQSGGSKLLPRWAIAIAAAALGYHSL
>XP_022517344_Fonsecaea_monophora
MKFALLAVIASTVAAGVDAHAISLENDLVDTLVAVENLRRSLPNSPQGYTPTFQNCPPNAPVVRSAASLSPNETEWLQKRRNNTVAPMRDLLSRLNIQGFDASQYIDRVANNVSALPNIGISVSGGGWRALLNGAGALKAFDSRTANNTNQGKLGGLLQSATYISGLSGGSWLVGSLFINNFSSVEALQAETSGSVWEFGNNVIEGPEKSGIQIFNTAEYYANLVSDIGGKSDAGFDTSLTDLWGRGLSYQLINATDGGPAYTWSSIGISAPFLNADTPYPIIIADSRAPGETLISSNATIYEFNPYEMGTWDPTSFGFVPMNHLGTNWTAGRVPANEKCVVGFDNAGFLMGTSSSLFNQFILNLNGTGVPDSLRSLVADILTGLGEDNNDIADYTPNPFYQYNPLTNPAANSSRLTLVDGGEDLQNIPLHPLIQPNRQVDVIFAVDSSADTTFSWPNGTSLVATYERSLSAMANGTIFPSVPDVNTFVNLGLNTRPTFFGCDTSNFTSGSNIPPLVVYIPNSPYVTFSNISTFQLSTNNTQRDAIILNGQNIATMANGTRDATWPTCVACAILSRSMERTNTEVPQACTSCFNNFCWDGSLNSTEPVNYAPEPLLQAENLESGSPRILPRWAFAAAAIALGYHSL
>XP_016631846_Fonsecaea_multimorphosa
MKFALLAVVASTVAAGVNGELPWMPEFCFRDLTFGAAHAIPLENDYVDTIVAVENLRRSLPNSPKGYTPTSQSCPHNAPVVRSAASLSPNETQWLQKRRNNTVAPMRNLLGRLSIQGFNATEYIDRVANNVSALPNIGIAVSGGGWRALMNGAGALKAFDSRTVDNTAKGKLGGLLQSATYLAGLSGGSWLVGSLFMNNFTTVGALQAETSGSVWEFGNSVIEGPKKSGLQIFNTAEYYANLVSDVEGKSGAGFDTSLTDLWGRALSYQLINATDGGPAYTWSSIGISAPFISADSPYPIIIADSRAPGETLIPGNTTIYEFNPYEMGSWDPTSFGFVPMNRLGTNWTAGRVPANEKCVVGFDNAGYLMGTSSTLFNQFILYLNGTGIPDSLRNLVADLLTDLGDDNNDIADYTPNPFFHYNPQTNPSANSSRLTLVDGGEDLQNIPLHPLIQPNRHVDVIFAVDSSADTDFNWPNGTSMVATYERSLSAMANGTNFPSVPDVNTFVNLGLNTRPTFFGCNTSNFTGGTSIPPLVVYIPNSPYVTFSNISTFQLSTNDSQRDAIILNGLNVATMGNGTRDATWPTCVACAILSRSLERTNTEVPQACTSCFNDFCWDGSLNSTQPVNYEPEPVLKAVSLQSGGPKLLPRWAIAMAAAALGYHSL
>XP_022498853_Fonsecaea_nubica
MKFALLAVIASTVAAGVDAHAISLKNDLVDTLVAVENLRRSLPNSPQGYTPTFQNCPPNAPVVRSAASLSPNETEWLQKRRNNTVAPMRDLLSRLNIQGFDASQYIDHVANNVSALPNIGISVSGGGWRALLNGAGALKAFDSRTANNTNQGKLGGLLQSATYISGLSGGSWLVGSLFINNFSSVEALQAETSGSVWEFGNNVIEGPEKSGIQIFNTAEYYANLVSDIGGKSDAGFDTSLTDLWGRGLSYQLINATEGGPAYTWSSIGISAPFLNADTPYPIIIADSRAPGETLISSNATIYEFNPYEMGTWDPTSFGFVPMNHLGTNWTAGRVPANEKCVVGFDNAGFLMGTSSSLFNQFILNLNGTGVPDSLRSLVADILTGLGEDNNDIADYTPNPFFQYNPLTNPSANSSRLTLVDGGEDLQNIPLHPLIQPNRQVDVIFAVDSSADTTFSWPNGTSLVATYERSLSPMANGTIFPSVPDVNTFVNLGLNTRPTFFGCDTSNFTSGSNIPPLVVYIPNSPYVTFSNISTFQLSTNNTQRDAIILNGQNVATMANGTRDATWPTCVACAILSRSMERTNTEVPQACTSCFNNFCWDGSLNSTEPVNYAPEPLLQAENLESGSPRLLPRWAFAAAAIALGYHSL
>XP_013286860_Fonsecaea_pedrosoi
MKFALLAVIASTVAAGVDAHAISLENDLVDTLVAVENLRRSLPNSPQGYTPTFQNCPPNAPVVRSAASLSPNETEWLQKRRNNTVAPMRDLLSRLNIQGFDASQYIDRVANNVSALPNIGISVSGGGWRALLNGAGALKAFDSRTANNTNQGKLGGLLQSATYISGLSGGSWLVGSLFINNFSSVEALQAETSGSVWEFGNNVIEGPEKSGIQIFNTAEYYANLVSDIGGKSDAGFDTSLTDLWGRGLSYQLINATDGGPAYTWSSIGISAPFLNADTPYPIIIADSRAPGETLISSNATIYEFNPYEMGTWDPTSFGFVPMNHLGTNWTAGRVPANEKCVVGFDNAGFLMGTSSSLFNQFILNLNGTGVPDSLRSLVADILTGLGEDNNDIADYTPNPFYQYNPLTNPAANSSRLTLVDGGEDLQNIPLHPLIQPNRQVDVIFAVDSSADTTFSWPNGTSLVATYERSLSAMANGTIFPSVPDVNTFVNLGLNTRPTFFGCDTSNFTSGSNIPPLVVYIPNSPYVTFSNISTFQLSTNNTQRDAIILNGQNVATMANGTRDATWPTCVACAILSRSMERTNTEVPQACTSCFNNFCWDGSLNSTEPVNYAPEPLLQAENLESGSPRLLPRWAFAAAAIALGYHSL
>XP_007753939_Cladophialophora_yegresii
MKIPLLAVIASVLTAEATANTTPAENVYVDTLIAVESLRRSLPNSRKGYTPSFQNCPANRPVVRSAAALSPNETQWLQQRRNKTVTPLRNLLNRLDIEGFNAGQYIDTHSDNASALPNIGIAVSGGGWRALMNGAGAIKAFDSRTVNNTGEGKLGGLLQSATYLSGLSGGSWLVGSIYINNFTTIGALQADSSGSVYEFGNSVFQGPEEGGIQIFNTAEYYADLVSDVNGKADAGFDTSLTDLWGRALSYQLINATGGGAAYTWSSIGISQPFISADTPYPIIIADSRAPDERLISANTTIFEFNPFEMGTWDPTAFGFVPLNHLGTNFTGGRVPSGDQCVVGFDNAGYLMGTSSTLFNQFILQLNNTDIPDSLRNLLGGLLEDLDQSNNDIADYTPNPFYRYNPETNPGADSTRLTLVDGGEDLQNIPLHPLIQPTRNVDIIFAVDSSADTTYFWPNGTSLVATYERSISDMANGTAFPTVPDVNTFVNLGLNTRPTFFGCDTSNFTGGTTPPLVVYLPNSPYVSFSNISTFQFSTNNTQRDAIIANGFNVANMGNGTRDETWPTCVACAILSRSLERTDTEVPQACTQCFDRFCWDGTVNATQPREYDPTPIFHAVSLESKGTRSLPGWAALGAAVVLGYHAL
>XP_016241014_Exophiala_spinifera
MKSTLLAAALSSFLALSNGYALDVDEAAIEIFQNARRALPNSPRGYTPSKVDCPRDAPSVRSASSLSPNETAWLEKRRNNTITPMRTLLSRLNITDFDAGQYIDNHAQNASALPNIGIAVSGGGWRALMNGAGALKAFDSRTPNNTGDGKLGGLLQSATYLSGLSGGGWLVGSLFMNNYSTVGALQADDSGSVWEFGNSVFEGPESGSIQLFSTAEYYGHLVSDVGGKEDAGFDLSLTDIWGRALSFQLINATDGGPAYTFSSIAISQPFIDADSPFPILVADARAPGETLIGGNATVYEFNPFEMGSWDPTSYGFVPTQYLGTNFTAGRVPDDDRCVVGFDNGGYIMGTSSSLFNQFLLQLNSTDIPDSLRSLFADILGGLDQDNDDIADYTPNPFFHYNPETNPSANSTRLTLVDGGEDLQNIPLHPLIQPNRNVDVIFAVDSSADTNDNWPNATALVATYERSLTDLANNTVFPSIPDQNTIVNLGLNTHPTFFGCDVSNFTEGAHIPPLIVYIPNSPYITYSNQPTFTFSTNNTYRDAIILNGQDVATMGNGTVDETWPTCVGCAILSRSLDRTGTEVPEVCQQCFNHFCWNGTIDSSEPAPYEPTPILAQVDLSSKGISSKLFNRWTAGVAIVMAIAPSL
>XP_016262232_Exophiala_oligosperma
MKITLLTAVLSGIFATTNGYVLDVEEAAIETFQNARRALPNSPKGYTPSRVDCPRDAPSVRAASSLSPNETAWLEKRRNNTVTPMRALLSRLNITNFDAGQYIDNHAKNASALPNIGIAVSGGGWRALMNGAGALKAFDSRTPNNTGDGKLGGLLQSATYLAGLSGGGWLVGSLFMNNYSTVGDLQTDTSGSVWEFGNSVFKGPDTGGIQLFDTAEYYGHLASDVDGKKDAGFDLSLTDVWGRALSFQLINATDGGPSYTFSSIAISQPFIDADSPFPILVSDARAPGEKLISGNATIYEFNPFEMGSWDPTSYGFVPTQYLGTNFTAGRVPDNDQCVIGFDNGGYIMGTSSSLFNQFILNLNQTDIPASLKGLLADVLGDIGQDNNDIADYTPNPFFHYNPETNPSANSTRLTLVDGGEDLQNVPLHPLIQPNRHVDVIFAVDSSADTSNSWPNATALVATYERSLSDIANNTVFPSVPDQNTIVNLGLNTHPTFFGCNVSNFTEGSNIPPLIVYIPNSPYITFSNESTFTFTTNNTYRDAIILNGQDVATMGNGTVDETWPTCVGCAILSRSLHRTGTDVPDVCQQCFNHFCWNGTIDSSDPRPYEPTPILAKLDISSKGVSSKLFNRWTAAVAAVMAVAPSL
>XP_013319696_Exophiala_xenobiotica
MAAKNSLPSIHRYITTHSASGISRFDKTIPSKALWRHVPEASFFLAYTTKSFPVTIGDDADLDDYTNAFASPPKVTVSGGTVLRVMDIGPGVSSPMHRTVSLDYSIVLEGSRSYGFAESVSIEVSNAVARRALPNAPNGYAPEGSACPSPEPVIRSGSTLSPDETSWLAKRRNQTQAAMIDLFSRINVKDFDAPGFLNNQAKNVSALPNIGIAVSGGGYRAMMNGAGAVAAYDSRTANSTGVGHLGGLLQATTYISGLSGGSWLLGSLYMNNFTTVPALLSDNTGTLWDLDYSVLEGPATISNYWRTLVNDITDKEDAGFNTSITDYWGRSLSYQFINTTDGGLSYTWSSIALQPEFIEGQMPLPLVIAVERTPDQLAIASNTPIYEFNPWELGTFDPRSYGFVPLMYLGSNFSAGKLQQNTLCVRGFDNAGFVMGTSSSLFNQGFLVLNGSNQSSILTEAITQILEEIGEDNNDISLYSPNPFHQYNVETNPSAESTTLVLVDGGEDLQNIPFHPLLQSSREVDVIFAIDSSADVETRWPNGTSIVATYRRSLISTDNGTAAFPSIPDQSTFVNLGLNSKPTFFGCDSKNMTGVGPLIVYLPNSPYSYFSNVSTFDLEYNDTERDGIVQNGYNVATMANGTVDEEWQTCVGCAILSRSLERTGVAIPATCQHCFSTYCWNGTINDTFPGLYDPQLVETPQNATSSGGSNATTSGGIKSYGAANFLAVSFIFGVCAVQIWI
>XP_007720319_Capronia_coronata
MKIALLAGTAGALATGANAYTISAQDAYPDVTTDVGHLRRALPNAPDGYTPVHVQCPSNRPSVRSASSLSANETAWLEVRRNNTIDPMRTFLNRLNITGFDAGGYIDQVSNNASALPNIGIAVSGGGWRALMNGAGALKAFDNRTDNNTGSGHLGGLLQSATYLAGLSGGSWLVGSLMMNNWTTVEALQADDTGSVWEFGNSILEGPDTGGVQIFDTAEYYAHLLSDIDGKEDAGFDLSLTDIWGRALSFQLINATDGGPDFTWSSIAQSQGFQNGDYPFPIIVADGRAPGELAIPTNTTVFEFNAFEMGTWDATIYGFVPTQYLGTNFTAGEVPDSDRCVVGFDNAGFIMGTSSTLFNQFILQLNSTDISSTLKDLIGDVLDKLGRDNDDIADYTPNPFFQYRPETDPGYNSTRLTLVDGGEDLENIPLHPLIQPIRNVDVIFAVDSSADTDYNWPNATALVASYERSLSLKSNNTLFPSVPDQNTIVNLGLNTRPTFFGCNSSNFTEGAHIPPLVVYIPNSPYSAFSNESTFTLSTNDSYRDAIILNGLNVASMGNGTVDDSWPTCVGCAILSRSLERTGTDIPEVCTSCFNRFCWNGTVDSSTPQSYEPTPIIQSADTKSGATTIVVGRWAALAAAAVAVASIL
>XP_007737083_Capronia_epimyces
MKLPYLAAAASALAVSTTASAISAEEVYLDAVKDVGHLRRALPNAPDDYTPTHVQCPASRPSVRSAASLSPNETAWLEIRRNNTVEPMRTLLSRLNITGFDAGAYIDRVSNNASALPNIGIAVSGGGWRALMNGAGAIKAFDSRTDNNTGTGHLGGLLQSATYLSGLSGGGWLVGSLMMNNWTTVGALQADDAGSVWEFGNSVFKGPDTGGVQLFDTAEYYSHLVSDVDGKDDAGFDISLTDVWGRALSFQLINATDGGSSYLWSSIAQSKGFQNGDYPFPILVADGRAPDEVLISGNTTVFEFNAFEMGTWDPTSYGFAPVRYLGSNFTAGEVPDNDTCVVGFDNAGFIMGTSSSLFNQFLLNLNGTDISDTLKKLLGHLLSDLGEANDDIADYTPNPFFQYSPETDPGANSTRLTLVDGGEDGQNIPLHPLIQPNRHVDVIFAVDSSADTNYSWPNATALVATYERSLSDIANNTAFPSIPDQNTIVNLGLNTRPTFFGCNSSNFTEGSTIPPLVVYIPNSPYVTLSNESTFTFSTNNSYRDAIILNGLHVASMANGTVDETWPTCVGCAILSRSLERTGTDIPDVCTSCFNRFCWNGTLDSSTPKTYEPTPILETADAKGHASSKSVGLWTAIAAAAVTVTLVL
>XP_009152428_Exophiala_dermatitidis
MRDVGHLRRALPNSPHDYTPTHISCPESRPSVRSAASLSPNETAWLQTRRNNTIDPMRTLLTRLNISGFDASAYIEKVSNNVSALPNIGIAASGGGWRALMNGAGALKAFDSRTHNNTGTGQLGGLLQSATYLAGLSGGGWLVGSLMVNNWTSVGALQAETNGSVWEFGNSVLEGPDTGGLQIFDTAEYYTHLASDVTGKEDAGFDISLTDVWGRALSFQLINATDGGPAYTWSSIALTDAFKKGEHPFPILVADGRAPGQTLISGNTTVFEFNAFEMGTWDADVYGFVPTQYLGTNFTAGEVVDNDKCVVGFDNAGFVMGTSSSLFNQFLLNINSTDISKTLKSFLQTILDGLGKDNNDIADYTPNPFYKYRPETDPGANSTRLTLVDGGEDLQNIPLHPLIQPNRNVDVIFAVDSSADTDYNWPNGTALVATYERSLSDVANNTAFPSIPDQNTIVNLGLNTRPTFFGCNTSNFTSGTHIPPLVVYIPNSPYVTLSNESTFTFETNNSYRDAIILNGLNVASMGNGTVEETWPACVGCAIISRSLERTGTDVPDVCTSCFNKFCWNGTVDSSTPKPYEPTPILQTVDIDSRAATTMLISRWATVVAAAMAVSSIL
>XP_013265341_Exophiala_aquamarina
MKAALAVSLVAALSAGANGGASNIKSHVSPVLLTSSSGNPIAAGDAYLEGLTTFGRLRRALPNSPNGYTPSFLDCPSDAPSVRSAAQLSPAETSWLEKRRNNTVQPMRDLLTRLNIEGFDAGSYIDRVANNASELPNIGLAMSGGGWRALMNGAGAIKAFDSRTENNTGNGQLGGLLQSATYLAGLSGGGWLVGSIFINNYTTVGALQADDSGSVWEFENSVLEGPDEGGLQILDTAQYYASLSDSVTGKRDAGFDISLTDVWGRALSFQLINATDGGPAYTWSSISLAQDFQDANTPFPVLVADARAPGETLIPGNTTVYEFNAFEMGTWDPTAYGFIPMQYLGTNFTSGRVPNNDQCVVGFDNAGFIMGTSSSLFNQFLLNLNGTDIPESLRGIIDSILSTLSSENNDIADYTPNPFFHYQPDTNPSANSSRLTLVDGGEDLQNIPLHPLIQPNRHVDVIFAVDSSADTNYFWPNATALVATYQRSLADVANGTAFPSIPDQNTIVNLGLNTHPTFFGCETANMTDGINVPLIVYIPNSPYITFSNFSTFSLETNNTYRDAVILNGQNVATMGNGTVDETWPVCVGCAILSRSLERTGTDVPDACSQCFQRFCWDGTVNSTQPPPYEPTPVLGQINIQSSAATRSINWLTVGIAGAVAIASL
>XP_016225758_Exophiala_mesophila
MVESPSFPFPLFLFLRLTLFPPPAYAISPEEAYLEALIAARNVPRALPNSPNGYTPTFLDCPADLPSVRSAAELSPNETSWLATRRNNTIQPMRTFLDRLNIPDFDAASYIDSVANNASALPNIGIAVSGGGWRALLNGAGVLKAFDSRTENTTGSGQLGGLLQSATYLSGLSGGGWLVGSIFVNNFTTVEALQADDTGSVWEFGNSVLSGPSTRGIQVLNTAQYYSSLASDVRGKDRAGFDTSLTDIWGRALSFQLINATDGGPAYTWSSIALTEAFQNGDTPFPIIIADARAPGETLIPGNTTVYEFNAFEMGSWDPTSYGFIPTQYLGTNFTAGDIVDDDRCVVGFDNAGYIMGTSSSLFNQFLLNLNGTDIPESLRNILAEFLTSLSADNNDIADYTPNPFYRYNPATNPSANSTRLTLVDGGEDLQNIPLHPLIQPNRNVDVIFAIDSSADTIYNWPNATALVATYQRSLADVANGTAFPSIPDQNTIVNLGLNTHPTFFGCNTSNITNGALVPLVVYIPNSPYVTFSNMSTFSLETNNTYRDAIILNGMNVATMANGTVDDTWATCVGCAILSRSLERTDTQVPEACTQCFNRFCWNGTLDSSEPPPYEPVPVSGEINIENRATTLSVGWAAAAVAAAVAISSI
>XP_013274100_Rhinocladiella_mackenziei
MPRLISATAYSVSVEDDSLHAVPAVRNRPRALPNSPNEYTPSYLDCPPDVPVVRSATELSPDETAWLERRRNNTIGPMRDLLGRLNVSGLNTSQYIDRVSNNASALPNIGIAVSGGGWRANNNGAGAIKAFDSRTPDTTQEGGLGGLLQATTYLSGLSGGGWLVGSLFMNNFTTVGALQADDTGSVWEFGNSILEGPEESGVQLLNTAEYYSTLYSDVDGKDDAGFEISLTDIWGRALSFQLINATDGGPAYTWSSINLAQEFQNGNQPLPMLVTLARAPDEKLIPGNSTVYEFNAFEMGSWDPTSYGFVPMKYLGTNWTAGEVPNNEQCVVGFDNAGFVMGTSSSLFNQFILQLNGTDIPQGLQDLLYSLLELIDEDNNDIADFTPNPFYHYNRQTNPSANSTRLTLVDGGEDLQNIPFHPLIQPNRHVDVIFAIDSSADTEYLWPNGASIIATYERSLSDISNGTAFPSIPDKNTFLNLGLNSHPVFFGCDTSNFTEGTNIPPLVVYLPNAPYVTYSNHSTFALETNNTYRDAIILNGLNVVTMGNGTVDETWPTCVGCAILSRSLERTGTDVPDVCTQCFDRFCWNGTTDYSTPAPYAPETILEPLDITGKATTNTISRWAVAVAAVVAVASAW
>XP_018005403_Phialophora_attinorum
MQILSSIALAAILATSATGRYTLQPNEEAALRLLARALPNSPEGYTPTDVSCPSNRPSVRSAATLSPNETSWLELRRNNTVDPMRELLGRVNIEGFDVNGFMDRVSSNASELPNIGLAFSGGGWRAMLNGAGAVKAWDDRTENATAPGRLGGLLQASTYVAGLSGGSWLVGSIYVNNFTTVTDLQADTSGSVWEFSQSVVEGPSSDGIQLFSTVDYYSQINSAIQGKRDAGYDASITDIWGRALSYQLINATDGGPAYTWSSIALNQEFQRANQPFPIVIADARAPGERIISLNASVYEFNPFEMGTWDPTAFGFVPTQYLGTNMTNGSVTDDAACVVGFDNAGFVMGTSSSLFNQILLNLNSTGIDLPESILSLIQGALQGLDEDDNDIADYSPNPFFGYRSGENPDAEQQRLTLVDGGEDLQNIPFHPLIQPERHLDVIFAIDSSADTPTTWPNGTSMVATYERTAGDIANGTGFPSVPSQNTFVNLGLNTRPTFFGCDPNNMTDGLNVPLVVYIPNAPYVAYSNVTTFTLSYNNTYRDAIIANGYDVATMGNASVDSTWPTCVGCAIISRSLDRQGGDVPDVCRTCFQNFCWDGTVNDTTPNEYQPSLRLEDQALDVQSSGGVEMGRSAVGVAAPTKYLPGTTDNFATNELITSPKDNLSAKRIWSYLSDISTWHTYYQNCSSITPPSSGPKLEKGDTFKFSTFGFPVLTCPVHESVPPSDDKAGRIAWSAQLGKEGEEGYVDVYHAWLVEDLERGRVRILTQESQIGEPAKEFGLSIPNKVCTSLNE
>NP_593194_Schizosaccharomyces_pombe
MLFNCFGILALLQILPALAYPPCREQMSDPYEFGESDLMRPGMHDTPLSLMQKREALAISLSKRDSVGSYAPYNVTCPSDYMLRPASDGISSGEQSFIDKRIPKINTQMRSFISNTGLDVDVNSVINDSDGPRLGLAFSGGGLRAMVHGGGVLNAFDSRNGNGSSLAGILQSAMYIAGLSGGSWLVGSVAVNNFANITYLRDNVWNLEHSVFAPHGDNVVENLAYYDDLDDEIDQKKDAGFDTSLTDLWGRALSRKLVDATQGGPNITFSSIRNQTWFQNADYPYPIIISDSRLEEEKAIPANTSIFEFTPYEFGTWDNGIKAFLPMEYVGTHLKNGVPPDHKCIRNYDNAGFVMGTSATLFNTFLLEWSQEVTSNSTLYDIIHKVFEKLSEDQNDIAPYPNPYQNFTTTNTTVKNPFERFDTIDLVDGGEDDENIPIWPLLHPQRFVDVIFAVDATYDDSNGWPDGSSIVTTYERIITYNANKSVDVRGFPYIPDEDTIISLGLNTHPTFFGCDGRNTTAGNHTVDNNTPPLLVYFPNYPWVYYSNISTFTMSMNDTLSSGILENAALSATQNNSDSFAVCLACAMIQRSLERKNMSTPSQCSSCFEQYCWNGTTVNNPSAVSNYAPTVLSASTTSGTSSTTKASPTHTPWYESLFDLKELKSID
