# Supplementary material for: Coding Sequence Insertions in Fungal Genomes are Intrinsically Disordered and can Impart Functionally-Important Properties on the Host Protein
Source: bioRxiv. 2023 Apr 7:2023.04.06.535715. Preprint. [Version 1] doi: 10.1101/2023.04.06.535715 (PMC10104129; doi:10.1101/2023.04.06.535715)
Supplement: Supplement 8 [file media-8.zip › XP_711423.1_blasthits_fa.txt]

>XP_711423_Candida_albicans
MNPAYNPNPKETFVSITRDSDDSLISTTPDISETEFEDGENLSTPDISIIDDEYTDNEPIDEFENENQIPADSMFQFQLPDMSTTIPRLPSNQDVPSAKDDTFDNYYESYSEKYIEFMNNNPTTYHTISHFKSLLENNGFIFLPDNKPISDLSPGFYFTSKDDQCLVAFIIGGNWKPEKGSCFVGSHCDALSVKINPRGSLRDNVNGYELLGVAPYSGSLNKLWLSRDLGLAGSVLVKDNDTGKISRKLIKSHPDPIAFIPQLPEVFPESPKEYNTQTQMVPICGYTTETLVPTDEEKRSKFYKRHSLSLLRYVSKLAEVPLASIVDLDLDLVDIQTSCRGGLDNEFIYSGSLDDRLCAFDSVYGLIEYSQRFYLDKDIKTFDGLNGIYLANHEEIGSGSRTGAKGGFLIDVLKSIVSDKYKTHTPEAVANLTTNTIFLSSDVTHALNPNFKNVYLENNFPVPNTGPSIKFDSNFHVLSDSKGNEFLTRIIDDLPGIKLQHFHIRNDSRSGGTIGPIMSDSRRGINGAKLIIDVGLPILSMHSIRSIAGYKDVGIGIRFFKEVFSKWQSTINTIENGK
>XP_002420629_Candida_dubliniensis
MDSIFRFQLPDMSATIPRLPSKQEAAPTKNDIFDNYYESYSEKYIEFMNNNPTTYHTIGHFKSLLENNGFTFLPDNKPITDLSPGFYFTSKDDQCLVAFIIGGNWEPEKGSCFVGSHCDALSVKINPRGSLRDSVNGYELLGVAPYSGSLNKLWLNRDLGLAGSILVRDYKTGKIFRKLIKSHPDPIAFIPQLPEVFPGSPKEYNTQTEMVPIYGYTTENLVPTDEEKQSKFFNRHSLALLRYVSKLAEVPLASIVDLDLDLVDIQPSCRGGLGNEFIYSGSLDDRLCAFASVYGLIEYSQRFYLDKDIETFDGLNGIYLANHEEIGSESRTGAKGGFLIDILKSSVSDKHQTHTPEAIANLTTNTIFLSSDVTHALNPNFKNVYLENNFPVPNTGPSIKFDSNYHVLSDSKGNEFLTRIIDDLSGIKLQHFHIRNDSRSGGTIGPIMSDSRRGINGAKLIIDVGLPILSMHSIRSIAGYKDVGIGIRFFKEVFSKWKSTIDIMENRE
>XP_002551235_Candida_tropicalis
MPDQSTIKMNTEPNSIDQQDGFTLLTRSRGGSIMSTTPDTSDYEEADNLSTPDISTVDETEFEEETSDEENNETNQYNLLESNYNLQFPDMSGTISRLSPPPAEPQPESSFDDYYETYSSEYIKFMNGQPTTNHTITHFKSVLSNNGFSYLPDNKPIRDLGPGLYFTSKDDQCLIAFAIGGNWKPQNGSCFIGSHCDAITLKLNPRGSNREKVNGYELLGVAPYSGPFNNQWLNRDLGISGSVLIRDEKTGKISRKLINSTDPIAFIPQLAPHFGLGDKKYNPQTQMVPICGFSTSEEEEEEELSATEEEKNSKFYKRHSLSLLRYITNLAKVPLSSILDFDLELMDVQPSHRGGLSNEFIYSSRLDDRLCAFSSVYGLIEFTQRFYLDKDIESYDGLTGIYLANNEEIGSGTRTGAKGGFLIDVLKSIVSDKVRYNTMESIANLTTNTVFLSTDVTHALNPNFKNIYLDKNFPLPNTGPSIKFDSNCHVLSDSLGNEFLTRIIDNLSGIKLQHFHIRNDSRSGGTIGPIMSDSLRGINGAKLIIDVGLPILSMHSIRGIAGYKDPGIGVRFFKEVFETWQKTINEMENGK
>XP_003870359_Candida_orthopsilosis
MNENFTILDDVESISSITPNEESPVFTEDEILEGANLTPDISTINSASSESSKDSWTFPNDYATTDATRFFEFSGSSEKGASTSGAHKDPYADYYETYAGEFIEFMKTNPTTYHTIIHFKSVLEKNNFQYLPQNKPIEDLSPGLYCTSRSDQCMIAFVIGGKWRPENGSCFVGSHCDALSVKLNPRGSLKKKVEGYELLGVAPYSGSLNKNWLNRDLGLAGAILVRDSNTGKISRKLVNSYPTPVAFIPESEYVSDDTQYNKQTKMVPVFSYTNEVLEPTEEEKRSKFYNLHSLSLLRYITQLSQTPINSIVDIDLDLVDVQPSSRGGLENEFIYSASLDDRLCAFDSIYGLIEFSQRFFAGANIEEYDGISGVYLVNNEEIGSMTSTGAYGGFLVDNLKSLVCNKRDRCHVEEATHRLLKNTVLLSSDVTHAMNPNFKEVYLQGNYPLPNVGPSIKFDSNGHVLSDSLGKEFLDRVVNNLQGVKLQEFHIRNDSRSGGTIGPIMSDARRGLNGAKFIIDVGLPILSMHSIRSVMGYKDVGIGVRFFKEVFSKWKDVIKEMDV
>XP_001524656_Lodderomyces_elongisporus
MGQFGYIESDGSIVSITTDEDYLSDDSVETYSAASDDNNNDLSDSIGNSIGNSSSASFNEGETSNFMMPQIRASQYIHVENGLTKEEPCSIDIGHGVTKRSPTISPSSSPASASAPTTAPTTTPTTASSNNEKPGDPFQAYYDAYADQFLKFISSNPTTYHVIKHFGSLLEHNNFKYYSQAKPLKHLTPGFYYTTRADQTLVAFVIGGQWQPQHGSCFVGSHCDALSVKLNPRGLLHTNANGYELLGVAPYSGSLNDNWLNRDLGLAGSVLVRNSETGKVERKLINSAPSPIAVIPQFAPHFGLQGGHYNKQTQTVPIVSYNTQELTPTKEEKQSKFYKKHSLRLLRFISKQTGAPLDSIVDFDLDLVDVQQSCRGGLSNEFIFLPSLDDRLCAFDSIYGLIEFSQSFFLDNDISDYNGLAGVYLANNEEIGSLTSTGAHGGFLVDNLRSIVQAKANDITIEEAVARLITNTVFLSSDVTHAMNPNFKEVYLEHNFPLPNTGPSIKFDSNAHVLSDSFGKEFLDRIVANLQGIQLQQFHIRNDSRSGGTIGPIMASSKRGLNGAKLIIDVGLPILSMHSIRSVAGYKDVGMGVRFFKEVFGRWHEVIKGME
>XP_007375394_Spathaspora_passalidarum
MHSRKHSTTSISSIETPSESEFASSPLLPPPAPPAPHDRYQDYYDAYASHFMEFLNESPTTYHVITHFKSLLENNGFTFIPQTETVDDLPPGYYFTSRDDQCLVAFIVGGKWKPENGSCFVGCHVDALTVKLNPRGSLSGTTEGYETLGVAPYSGSLNKLWLNRDLGLAGSILVRQSDGKIVRKLISSFPHPIGTIPSLAPHFGEVDQYNKQTKMVPVMGYLSEEEEKEPASEEEKNSKFYGRHSLSLLRYICKLADVPISSVVDIDLQLDDVQPAQRGGLSNEFIFSPSLDDRLCSYSAIYGLIEFSQKFYQKLDISTYEGLAGVYLANNEEIGSATRTGAGGGLLIDTFKSIVSSRSHTVTESLAQLTTNTVIISSDVTHALNPNFQSVYLKNHAPFPNTGPCIKLDSNFHVLSDSPSYVFLQQIMTHLPGIKLQQFHIRNDSRSGGTIGPIMSNGCRGINGARIIVDVGLPILSMHSIRGMCGYKDVGMGCRFFKAVFEFWQDY
>XP_043048885_Scheffersomyces_spartinae
MISDTSDVLDFSDTELSTLDESEAEFESSSTPDYAQDYIDFTYSNPTTFHVIEYFKKKLIANGFTYIKEGEPLTEGTSGLFFSIRSNLSLVAFVKGKKWTYQKGVGVVAGHVDSLAIKLKPVSLHKSIDGYEMLGVAPYSGSMNKLWLDRDFGIGGAVYYKSGEDIKMKTIDSTPHPIAKIPKLAEHFGLDDKLANYNEETQMAPIIGYSNGHSMEKPTPEEGKSPLVDKHPIKLLRYLAKLANKPLADIVGLDLELYDVQKGHIGGLNNEFIFAPRIDDRLCSYLAILGLIRFAKSFSDEDLESYDGFNIAYLVNNEEIGSLTRTGAHGKFLNSVIAKVTQANESELNLIFANSIILSADVTHAFNPNFKECYLDKNFPIPNVGLTLKVDSNQHVMTDTVGIVVMEQVAAKNDLVLQRFHIRNDSRSGGTIGPIMATNTGARVVDVGLPQLSMHSIRAMCGSKEVALGIATFSAFYKDWRQAYNSVEDL
>XP_001384779_Scheffersomyces_stipitis
LDSYYEAYAQQYIDFMSQNPTTYHVVTHFKSLLTNNGFKYIRENEPFTADEPGFYFTSKDDSTLVAFVVGGKWEPIRGSCFIGSHCDALSVKINPGGSIRKGAEDYSLLGVAPYSGSLNELWLNRDLGLAGSLLVKDPASGKLARKLINSAPHPIGFIPQLAPHFGIEKKYNKQTEMVPIVAYSSDKDLVPTDEEKSSHLYSKYPLSLLRYITTLSGYSLSSIVQMDLDLVDVQPAARGGLGREFIYSSSLDDRLCSFDSVYGLIEFSQSFYGSEDINEYNGLSGIYLANHEEIGSATRTGAAGGFLLDSLKSIVGSRYRTNNAERLLELTNNSVLLSTDVTHALNPNFKDVYLDKNFPLPNTGPSIKFDSNGHVLSDSFAYQFLSSIIQKHVPEIKLQHFHIRNDSRSGGTIGPIMSNASRGLNGAKLIIDVGLPILSMHSIRSIMGYKDAGIGVRFFKQVLSNWQDEVAHLDI
>XP_020065335_Suhomyces_tanzawaensis
MSVSQSPQAQGTSTSTKGTNQSQDDFLRYYEGYADQYIDCMDNSPTTYHFVDHFRSVLDNNGFKGYKDKEHHDFSKPGLYYTIKDDLTVVAFIVGGKWAPEKGSIVVGTHVDSVTLKVNPRGLLRASKDGYELLGVAPYSGGLPQSILDRELGLAGAVLVKGPDGKVQRKLISTGSKPIGIIPSIAEHFGISLTPNPQTQAVPIIGFGSNDLKPTQEEQASPLYSQHPLSLIRLVSSLSNTPVSQILDLELELVNVQKGARGGLSHEFVYASNLDDRLCSFGAMYALLEFSKRFYTDKNIEDYDGLVGVYFTNNEEIGSNTRTGAGGGFLRDTLALVVASRYPAKSKEYLAQLMTHTIVLSSDVTHALNPNYKDAYLEGHVALPNTGPTVKIDVSQHVLTDAESVVFLENIVGKLPGIKLQTFHIRNDGRLGGTIGPIMSSSRRGINGAALIIDVGLPILAMHNARSIVGYKDIGMGVRFYKAAFEYWQEFRPVDHDAA
>XP_020075687_Hyphopichia_burtonii
MDKEGNILSTDEDELLTEEEVEEETPEEEEQAGQWAKSCFEYSIPKLEIPLPHNPNAYYDGYCEQYLRFTDSNPTTYHTIEFFKSLLENNGFTYWPEYKSFDEQGISNGGLFFTIRGGTSLIAFVLGGKWSADKGVGVVGSHVDALTVNLKPNSIKSNIDGYQLLGVANYSGTLNKAWLDRDLGIAGSIIIRDEDGQTKRKLVNSSPHPVAKIPSLAEHFGDIASKPYNKETQMVPIIGHGEEIAATEDERNAPLYGKHSIALLRYISKISQVPIGRILKVDLQLFDVQKSTRGGLDNEFIFAPRIDDRLCSFSAIYALIEWLNQFYSNPNSDDKYPFKDFDGFNIVLLADNEEIGSATRTGAKGKLLNNIVDRVISFKDESNSSLLVFANLLILSADVTHALNPNFSTEYLENHKPKPNIGLTVKLDPQGHVMTDLIGWRILQEIANKNHQTLQQFHIKNDARSGSTIGPMLATDTGARVVDVGLAQLSMHSIRAMAGYKEIGLGVKIFKSFFKDWREVCADFKDLV
>XP_015470053_Debaryomyces_fabryi
MNKDQLCSTDDELTTDDEFEYIETEQLGDTSQISQLQNGLGDNTKESNYQLDESAEFFEKYADKYLEFTDNNPTTFHVIDYFRTILEEHGFRYIAEDTPIGDEISKQVNEGGLFYTVRSNLSIVGFVIGGEWDATRGIGVIGSHVDSLSIKLKPISKHKRINGYNMLGVAGYSSTLTDLCLDRDFGIGGTILVRKADGTITRKLVKSSPHPIAKIPKLAEHFGEVADKKYNQETQMVPIVGFGENKEEPSETEKASPLYEKHPLELLRYISKISETPLDQIVELELELFDVQNATRGGLSREFIFAPRIDDRLCSFSAIYSLIEFGKTFNENFKEYDGFNAVLLVDNEEIGSGTRTGAKGKFLNAVLDRVISIRGKKSSDANLVFANSVILSADVTHALNPNFKQAYLKDHFPVPNKGLTIKIDPNGHVMTDTIGLALLGDVARKENQQLQTFHIRNDGRSGSTIGPALACDTGARVIDVGLPQLSMHSIRAMCGFKEVGLGVNIFKSFFKHWRNSYNEIDY
>XP_461175_Debaryomyces_hansenii
MMNNDKICSTDDELSTDDEFEYVETEQLDDIIQTSQRQYRPGDNAKSTKNQLDESKEFFDKYADKYLEFTDNNPTTFHVIDYFKRLLEEHGFKYIPEGAAISEEISKRIREGGLFFSVRSDLSIVGFVVGGKWDAGSGIGVIGSHVDSLSIKLKPVSKHKAINGFNMLGVAGYSSTLTELCLDRDFGIGGTILVKNGDGKMTRKLVNSTPHPIAKIPKLAEHFGEIADKKYNQETQMVPIIGYGQNEDEPSEVEKKSPLYGKHSLELLRYISKISETPVDRIIGLDLELFDVQSATRGGLCKEFIFAPRIDDRLCSFAAVYSLIEYSKTFNEDFGEYDDFNAVLLVDNEEIGSGTRTGAKGKFLNAVLDRVIAIRGEKSPAANLAFANSVILSADVTHALNPNFKEAYLKDHYPLPNKGLTIKVDPNGHVMTDTIGQVLLGDIARKENQQLQTFHIRNDGRSGSTIGPALACDTGARVIDVGLPQLSMHSIRAMCGFKEVGLGVNIFKSFFKHWRKSYDEIDY
>XP_006687195_Yamadazyma_tenuis
MWITLFLVLYLPNALWSCGFLQLRAGLSRKTTYPFNSYLMPETYAFIDAEDILSWDELSTDDEHPVIAPVQSSSQNSPSTSTCHKYLEFTDMNPTTFHVVRHFAKLLDDNGFVFIDEQEPITPELEAQINAGGKFYTLRSDLTILPFVIGGKWTATQGVGLAGCHIDALTAKLKPSSLKPKVDGYELLGVTGYSGGLDHLRLDRDLGLGGAVLIRRKDGTYARKLVTSPWPIARVPSLAEHFGVDAKYNPETEMVPVIGFDTEPEVPIDHPLADRHSAKLLRYVSSISDVPVDDIVELELELYDTQKAVIGGLKGEFVFAPRLDDRLCSWAAIYGLIEYANLYDSDSLAAHDGLSMVLLVDSEEIGSGTRTGVKGKFLNATIDKILVIKKQPPVQSVVFANSILLSADVTHLMNPNFKSAYLDKHYPLPNTGMTIKIDANGHVASEYVGYNLLKTLTSQNQLKLQQFHIRNDASSGGTIGPYLATATGARVIDIGLPILSMHSVRAMCGSEDVQNGVDFFKAFFEGWRQEYNKYRGL
>XP_001486869_Meyerozyma_guilliermondii
MWIRSATHAGVKRRTAPDNQHKYISKMVTLQDRWERVDSWIGSAECSIQDMDDFDTETQDSSEAVFPLDEDDYYDAFCSEYMSFTNNNPTTCHAVQYMSEMLEARGFVYIPETRPIDEKTARAIIKGGCFYTSRGGLSLVAFIIGGQWQPENGIGAIGSHVDALTAKLKPCSIKPNVDGYQMLGVANYSGSLQKNWLDRDLGIGGGVIIKKNDKVSRKIVSSGSFPIARIPSLAEHFGAVADGPYNKETQMVPIIGYGEAKEASETEKSAPLYGKHPLPLLRYVATRAGCKLEEIVGVDLELYDIQSACRGGLDNEFMFAPRIDDRLCSFAAINALLLSASEIKNSTTLKQWNGLNMVLLADNEEIGSGSRTGAKGKFLSTTLKRILSARNLQLQHLSVTFANSLILSADVTHALNPNFKLAYLDNHYPVPNKGLTIKMDANGRVMTDSIGTAMMQKIAEKNNLQFQTFHVRNDMPSGSTIGPILAVETGARVVDVGLPQLSMHSIRAMCGYKEAGLGIKAFEAFFRDRTTVARAVCI
>XP_018714426_Metschnikowia_bicuspidata
MAPRGYANEDITSIIDTFSIINQNGILSTDSEDNLETEQDSEPEAVINDIELSSSINNGVKCTAMNIDSTIEKKGNETNTNTGDLSGFFEKLCFNYLDFTDKNPTTYHVISYFTQLLTSSRFKYIPESSFFEHTKKGGLFFTKRDDQSMIAFVVGGKWVPENGIAGIGCHVDALTLKLKPCSLKTQVSDYELLGVAPYSGALNHLWLDRDLGIAGSILVRDSVSGKIQRRIITSGKHAVCRIPSLAPHFGIGASPPYNKETQMIPVLGYGTVEPLATDDEKTSALYGKHSLGLLRYIAKLADVKVSQMVEADLDLYDVQPATRGGLSDEFIFAPRIDDRLCAFSAIHGLLKHSMVGSLEEFDGFLIVLLANNEEIGSATRTGAKGKLLNSVVERVLVSRKYKSSDLALVFANSVILSADVTHALNPNFTEAYLERHSPVPNKGLVLKLDASGHVVTDLTGQLLMNLIAQKNNLKLQEFHIRNDRPSGGTIGPMLAVDTGSRVIDVGLAQLSMHSIRASTGFKEPGIGVKTFEAFFRCWRAALSEIEYD
>XP_002616061_Clavispora_lusitaniae
MDLKNNRELHEMMRTFVILDKDNVLSSDSEPTDSESDTQEYFSSKSGKHAFKQKDRETGSSETEGRTAERQLAETETAERHDRHERQERQEGQERQERQEGQEGQERQERQERHERHERHERQSTTAESTAKSASAATKTEASTEHSAKLHSTNPSSFYEDYCTRYMHFTDTNPTTYHAIDFFARLLEEKQFCAVAERDTFDISGGSRFFVTRGGQAMVAVVVGQNWSPEKGIGAVAAHVDALTAKLKPSSLKESVDGFHLLGVAAYSGALNHLWLDRDLGIAGSVLVRDAESGKVSSRLVTSGRHAICRIPSLAPHFGSAAAPLPYNQETKMVPVMGFGGDDAPPSASEKRSPLYGRHSLSLLRYLAQLANCKVEHLCAADLELFDVQPAARGGLQREFMFAPRIDDRLCAFSAVHALVSLSDIDLAQSDSCHVVFLANNEEIGSATRTGAKGKLLNSVVERLVSARNAAASGSASGIPETCGNSNSAYARSSPHTENSVARVFANSVLLSADVTHSLNPNFKEAYLAGHYPLPNTGLTLKKDANGHVMTDSLGVLLMESIASKCGLRIQQFHIRNDMPSGGTIGPMLATDTGARVIDVGLPQLSMHSIRAAAGYKEPGLGIEAFGAFFAHWRSTMDSIDYS
>XP_025341166_Candida_haemuloni
MNNELLEKLQKLLAEGKDEDVSLLRRALLEKPHLVGSSNDKYYDKHTDDYIDFTYANPTVWHATDFFGKRLEKAGFTYLPEKESWSNIKPGKYYTTRSGSSLVAFVVGPDWTPEKGVGAIGAHIDALATAVKPNSTKDKVDGYELLGVAPYSGALSSVWWDRDLGVGGRVLVKEKGKVKYDLVDSTPHPVARIPTLAPHFGAPAQGPFNKETQTVPIVGFGGDVEPTDAEKRAPLYGKHPLKLLRYISKLSGHAVEDIVQWDLQLFDVQKGVRGGLENEFVFAPRVDDRVCSYAAISGLIESDAEGKLSKDAFSIVGLFDNEEVGSGTRQGARGHLFSSTVERVASSSYYNPGEAESTDSVKVTFANSIILSADVTHLFNPNFANVYLEHHKPLPNKGISIALDPNGNMATDSTGLALVEELARKNGDELQYFHIRNDSRSGGTIGPYLSIQTGARTIDLGIPQLSMHSIRATIGSKDVGLGVKFFAGFFKNWRSTYDTFEQN
>XP_024715914_Candida_pseudohaemulonis
MNNELIEKLQKLLAEGKGEEVALLREALIEKNQTKASGDKSYLDHAEDYIDFTYTNPTVWHATDFFSKKLEKAGFKYLPEKELWSQVGPGLYYTTRSGSSLVAFVVGPDWTPEKGVGAIGSHIDALATVVKPNSTKSDVDGYNLLGVANYAGALSSVWWDRDLGVGGRLLVKEKGKVKHKLVDSTPHPVARIPTLAPHFGAAAAGPFDKETQTVPIVGFGGEVEPTKAEKLAPLYGKHPLKLLRYISKISGHAVEDIVQWDLQLYDVQKGVVGGLDNEFVFAPRVDDRVCSYSAITGLIEAQDKLPKDGFSVVGLFDNEEVGSGTRQGARGHLFLSTVERVASSSYYNPGEAELTDLIKVTFANSIILSADVTHLFNPNFPNAYLENHKPVPNKGISIALDPNGNMATDSTGLALVEELAKKNGDELQYFHIRNGSPSGGTIGPYLSIQTGARTIDLGIPQLSMHSIRATLGSKDVGLAIKFFSGFFKNWRSTYDNYEQN
>XP_025338506_Candida_duobushaemulonis
MNNELIEKLQKLLAEGKGEEFALLREALIQKSSAKASGDKSYLDHAEDYIDFTYTNPTVWHATDFFSKKLEKAGFKYLPEKESWSQVGPGSYYTTRSGSSLVAFVVGPDWTPEKGVGAIGSHIDALATVVKPNSTKSDVDGYNLLGVANYAGALSSVWWDRDLGVGGRLLVKEKGKVKHKLVDSTPHPVARIPTLAPHFGAAAAGPFDKETQTVPIVGFGGEVEPTKAEKSAPLYGKHPLKLLRYISKISGHAVEDIVQWDLQLYDVQKGVVGGLDNEFVFAPRVDDRVCSYSAITGLIEAKDNLPKDGFSVVGLFDNEEVGSGTRQGARGHLFSSTVERVASSSYYNPGEAESTDSIKVTFANSIILSADVTHLLNPNFPNAYLENHKPVPNKGISIALDPNGNMATDSTGLALVEELAKKNGDELQYFHIRNGSPSGGTIGPYLSIQTGARTIDLGIPQLSMHSIRATLGSKDVGLAIKFFSGFFKNWRSTYDNYEQN
>XP_028889948_Candida_auris
MYARNYVDFTYLNPTVWHVTRHFGEALKKAGFQYLPEKESWAGIEPGKYYTTRSGSSLVAFAIGEDWVPEIGIGAIGSHIDALATSVKPISLKDNKDGYNLLGVAPYAGALSSQWWDRDLGIGGRVLVKIDGKVKYVYVDSTPQPVARISTLAPHFGTPANGPFNKETQTVPIIGYGGSEEEPTEDEKKSPLYGKHSLKLLRYVAHRIGYRVEDMLQWDLQLYDVQRGAVGGLDNEFLFAPRIDDRVCSYAAIHALIEAAAAKKISNDSFAIVGLFDNEEVGSGTRQGAQGRLFSSVVERVIASSYYNPGDLDATDQVKVAFANSIILSADVTHLFNPNFPDVYLEHHKPVPNKGMTVALDPNGHMATDSKGLALIEQIAKKNGDELQYFQIRNDSRSGGTIGPYLSVQTGSRTIDLGIPQLSMHSIRAAIGSKDIGLAVNFFKGFFKHWRSTYDAFVQD
>NP_012819_Saccharomyces_cerevisiae
MEEQREILEQLKKTLQMLTVEPSKNNQIANEEKEKKENENSWCILEHNYEDIAQEFIDFIYKNPTTYHVVSFFAELLDKHNFKYLSEKSNWQDSIGEDGGKFYTIRNGTNLSAFILGKNWRAEKGVGVIGSHVDALTVKLKPVSFKDTAEGYGRIAVAPYGGTLNELWLDRDLGIGGRLLYKKKGTNEIKSALVDSTPLPVCRIPSLAPHFGKPAEGPFDKEDQTIPVIGFPTPDEEGNEPPTDDEKKSPLFGKHCIHLLRYVAKLAGVEVSELIQMDLDLFDVQKGTIGGIGKHFLFAPRLDDRLCSFAAMIALICYAKDVNTEESDLFSTVTLYDNEEIGSLTRQGAKGGLLESVVERSSSAFTKKPVDLHTVWANSIILSADVNHLYNPNFPEVYLKNHFPVPNVGITLSLDPNGHMATDVVGTALVEELARRNGDKVQYFQIKNNSRSGGTIGPSLASQTGARTIDLGIAQLSMHSIRAATGSKDVGLGVKFFNGFFKHWRSVYDEFGEL
>XP_018220941_Saccharomyces_eubayanus
MHSWPFNREVTVVVPNKEKKLQKQSKEKMAEQREILEQLKKTLQQLSVEPSKNGQIADETQERRHEEFTARDLEHSYEVASQEFIDFMYENPTTYHVISFFSKMLDKNGFKYLSEKSNWNDSIGENGGKFYTLRNGTNLSAFVLGKNWKAEKGIGAIGSHVDALTVKLKPASFEDLSQGYGRIAVAPYGGTLNELWLDRDLGIGGRLLYKKKGTNEIKSTLIDSTPYPICRIPSLAPHFGKPAEGPFDKEDQTVPVIGFPTPSEDETPTDDEKNSPLAGKHNTHLLRYVANLAGLEVSELIQMDLDLFDVQKGTIGGIRKHFIFAPRLDDRLCSFAAMIALVSYAKNVNTDDSDAFSTVTLYDNEEIGSLTRQGAKGRLLESVVERATTAFSKKPVDLHTVWANSIILSADVNHLLNPNFPEVYMKNHSPVPNVGITLSLDPNGHMATDVVGTALVEELARLNGDKVQYFQIKNNSRSGGTIGPSLASQTGARTIDLGIAQMSMHSIRAATGSMDVKLGTKFFNGFFRNWRSVYDEFGEL
>XP_033767525_Saccharomyces_paradoxus
MEEQREILEQLKKTLQMLTVEPSKNTKTANEKKEERESENSWCILENNYEDIAQEFIDFIYKNPTTYHVVSFFAKLLDKHDFKYLSEKSNWNDSISEDGGKFYTIRNGTNLSAFILGKNWKAEKGVGIIGSHVDALTVKLKPVSFKDTAEGYGRIAVAPYGGTLNELWLDRDLGIGGRLLYKKKATNEIKSALVDSTPLPVCRIPSLAPHFGKPAEGPFDKEDQTIPVIGFPSPDDKGNEPPTDDEKKSPLFGKHCIHLLRYVAQLAGVEVSELVQMDLDLFDVQKGTIGGIGKHFLFAPRLDDRLCSFAAMIALICYAKNVNTEESDLFSTVTLYDNEEIGSLTRQGAKGGLLESVVERSSSAFTKRPVDLHTVWANSIILSADVNHLYNPNFPEVYLKNHFPVPNVGITLSLDPNGHMATDVVGTALVEELARRNGDKVQYFQIKNNSRSGGTIGPSLASQTGARTIDLGIAQLSMHSIRAATGSKDVGLGVKFFNGFFKNWRSVYDEFGEL
>XP_003673515_Naumovozyma_castellii
MEDQRQIIEQLKKTLQLLTVEAETSKSTESKESSSKKADVFTPLMTATTANDEVNIMHTYEDCANEFINFQYANPTTYHVVEHFAKLLESKGFKYLCEKGNWDHCANGSKGGLFYTIRNGTNLVAWAIGDKWKYKRGVGAVASHIDSLTVKLKPASIKDSVEGYELLGVAPYGGTLNQAWFDRDLGIAGRVLIRTPGESEIKSVLIDSTPHPIGRIPSLAPHFGKPAEGPFDKEDQAVPVIGFGWDEDSEPANENEKTSPLYGKHPIQLLRYIAKLANVKVCQLLQLDLDLFDVQKGTLGGLNKEFIFAPRVDDRLCSFAALICLAHYAENFDLANLDTFNMVALFDNEEVGSLTRQGARGGLLESVVTRVATARNKKESPPDMRTLFANSIILSADVNHLFNPNFKDVYMKNHSPKPNVGITLSLDPNGHMATDAVGVTFVEELGRKNDDKIQYFQIKNNSRSGGTIGPFLASQTGARTIDLGIAQLSMHSIRAATGTRDVGLGIKFFRNFFDNWRSTYDNFADL
>XP_003672705_Naumovozyma_dairenensis
MEEQREILDQLKKTLEMLTMDATEKSTTNTSSSASSTTSSNNATISNDDYVSIKHTYEDCAQEFINFQYKNPTTYHVVDHISNLLLSKGFKYLCEKGNWDACANGSKGGKFFTVRNGSNLVAWIVGDKWQYKRGVGAVASHIDSLTVKLKPVSTKENVGGYEMLGVAPYGGTLNEAWLDRDLGIAGRVYIRTPGEDEIKAVLIDSTPHPIAKIPSLAPHFGKPSEGPFDKEDQMVPVIGFTAADDDDEPPANEKEKTSPLYGKHPIKLLRYVAKLANVKVCQLIQLDLDLFDVQKGTLGGLNNEFIFAPRVDDRLCSFAAAICLAHFAENLDIANMETFNAVALFDNEEIGSLSRQGAKGGLLESVVGRVATARNKRDVPPDMRTLFANSIILSADVNHLFNPNFKDVYLKDHAPKPNYGITLSLDPNGHMATDSVGVTFIEELARGNNDKVQYFQIKNNSRSGGTIGPSLACQTGARTIDLGIAQLSMHSIRAATGTRDVGLGIKFFRNFFDNWRTVYDKFADL
>XP_003957102_Kazachstania_africana
MEEQLQIIEQLKKTLQLLTLEQSKLKVDTNSSQSINSNMYEEEIVTKDFLYQDCAELFIDFTYKHPTTYHVVKFASEMLKKNGFHYLPENENWNDRISKGGKFYTTRNGTSFAAFVIGKNWKPENGTGVIASHIDSLTVKLKPSSIKDHVEGFELLGVAPYGGTLNSAWFDRDLGIAGKIIYKKDDGKIESTLIDSTPYPIAKIPSLAPHFGAPAEGPFDKEDQAVPIIGYVTTEGSSEPTEDEKKCPLVGKHSIHLLRYIAKMANIKVSQIIQTDLDLFDVQKGTLGGLNQDFIFAPRLDDRLCSFAATWGFDMFAQKINTDNFDGFSVLALFDNEEVGSLSRQGAKGGLLESVVQHASYAVCNTEIVDLYTVFANSVILSADVNHMFNPNFSNVYLKNHSPKPNVGVTISLDPNAHMSTDVVALAFVEELARNNGDDLQYFHIKNNSRSGGTIGPSIQSQTGALTVDLGIAQLSMHSIRAATGSRDVGLGIKFFLGFYQKWKEVFEKFNNV
>XP_022462555_Kazachstania_naganishii
MESQLEIVDQLKKTLELLSMQKSEDISTESWVNTTLSNDPDQYYKDFAHKYIDFIYENPTTYHTIEYAAKLLKDSGFTYVNEKDNWNDHVEKYGKYFTVRNGTNLVAFVMGKNWKHVNGVGAIGTHIDSLAAKLKPASIKESVEGFQTLGVAPYGGSLNELWFDRDLGLGGRVLYKKENSSKIEQKLVDSTPAPIARIPSLAPHFGKPAEGPFDKEDKAVPVMGYCPIENCQQWQATDEEKKCPLYGKHSMQVLRYVAKMANIKVSQIVQLDLDLFDVQKGVIGGINNDFLIAPRMDDKLCSFAALWSLVEFAKDVNPEDLDTFSVLGLFDNEEVGSLTRQGARGGFMEKTIERAVFYHSDELTPNCLSAMYSNSIILSADVNHMFNPNFAEVYMKNHSPKPNVGVTLSLDPNAHMATDTVGLAFVEELARKNGDKVQYFQIKNNSRSGGTVGPFLAAQTGARTIDLGIAQLAMHSIRATTGCKDVGLGIKFFQGFYKEWRSVYDNFGEL
>XP_448592_Candida_glabrata
MEEQRQIIEQLKQTLNALTVSQNTTSNKTPADEPFYHINEHTYEDCAQEFIDFTYENPTTYHVIEFFSKLLEGKGFKYLPEKKTWNDELEPGKPGRYYTIRNGTNMTAWVIGKKWKPESGVGVVASHVDSLTAKLKPASLMEKVEGYKLFGVAPYGGTLNELWFDRDLGIAGRVLYKKKNSSKVESTLVNSAPHPIGRIPSLAPHFGQPSEGPFNKETQAVPFFGWCCDIDDEGTITDEEKKCPLVGKHSILLLRYIAELAGIKVSEILQLDLDLFDVQKGTFGGIKKDFIFSPRMDDRLCSFTAMIAMAYYGATVDLDELSSFNMVALFDNEEVGSLTRQGAESTLLKTSICRTAKRFTNMEGLEPPTLFANSIVLSADVNHLFNPNFKEVYLKKHSPKPNWGMTISLDPNAHMATDVVGLAFVEELARKNKDTVQYFQIRNDSRSGGTVGPIVAAQLGARTIDVGISQLSMHSIRAATGTKDIAMAIKFFRGFFDNWREVYDNFGEL
>XP_004182295_Tetrapisispora_blattae
MSTQQELINHLKETLSKIELSQNIEKVNSSPKNGHTAFAPKDFKHSPCKMPLDELLECGTELIDFQYANPTTYHAIKGLSDMLVESGFKYIDEKDDWSSLADNPGYYYTTRNGTSLSAFIIGPDWKPEFGVGVVASHIDSLTAKLKPSSLKEKVEGFDLLGVAPYGGTLNELWFDRDLGIGGRVLVTESGSDKVKSVLIDSTPHPIARIPSLAPHFGSPAVGPFDKEDQAVPIVGYVSPEEAANAPEVTDEEKKSPLYGKHCINLLRWVAKQAGVKVSELVQMDLELFDVQKGTFGGIKNDFLFIPRLDDRLCSFAAIGALHKFATLQKPNPEDFTMVCLFDNEEVGSLTRQGAQGGLLSAVVSRVAKAMAGSDAIDLHRIFANSIILSADVNHMFNPNFKNVYMSNHSPKPNVGITLSLDPNAHMATDVVGTAFVERLAAVNDDKVQYFQIKNNSRSGGTVGPFLASQTGARTVDLGIAQLSMHSIRATTGSQDVGLGAHFFCGFYMNWRRIYNEFNGL
>XP_003686593_Tetrapisispora_phaffii
MEKSKPSVVSPAENSDAIDQEQLIKHLQETLSLLTEKNKSSTESGYPSQTLKKKIIDEQEVSLEALINYSNIYIDFTYENPTIYHVVQYFSKLLENAGFEYISETDEWSHIIRESKNNCFYTTRNKTSLCAFKVDPSWKAADGVSSITCHIDSLNAKLKPASVKDDVEGYVLLGVAPYGGTLDSVWFDRDLGIGGKIVYKDGDNVKSTLINSTPHPIARIPTLAPHFGAPAVGPFDKEDQAVPIIGFGFGDDEGREQITEDEKKSPLYGKHSIHLLRYIANLANINVSQIQQVDLDLFDVQKGSIGGLKDDFLFAPRLDDRLCSFAAITSFIESHKRGFSEGFNMVTLYDNEEVGSLTRQGAKGGLMETVVQRVSDSKYKGKSNFPASDDTSASSDIYHQIFANSLILSADVNHLFNPNFKEVYMKNHSPKPNVGVTLSLDPNAHMATDLIGVSVIEEIARMNNDKIQYFQIKNNSRSGGTIGPSISSQTGARTVDLGIAQLSMHSIRATTGSHDIGLAVKFFNGFYRYWRKVYSQYNSV
>XP_001642941_Vanderwaltozyma_polyspora
MLSNEVKSQQELIKSLQETISLLSLNKDETFIQKRNTTDYDELETYHLSLQNEVNLKRYSKAFIEFQYKNPTTYHVVEHFRNLLIRAGFTQLDEKKNWSTTIKNSIGGDYFTIRNGTSICAFRVGKNWIQSNGVGAINCHIDALTAKLKPASIKDDIEGFQLLGVAPYGGTLNDVWFDRDLGIAGRILVRDPQSNKIISKLINSAPHPIAKIPTLAPHFGQPAVGPFDKEDEAVPVIGFSDCHPKDNEISEDESKCPLVGKHSIHLLRYISKLANVKVSQLVQLDLDLFDVQKGTFGGLKDEFLFAPRLDDRLCSFAAMNALIRRKLKCEENSIPPNTTLGGQGDDHFEIVTLYDNEEVGSLTRQGAKGGLMESVINRVVSAQRNIDIINSFDDSFNECNFNTADIHQLYANSVILSADVNHMLNPNFKNVYMKNHSPKPNVGVTLSLDPNAHMATDVVGVTICEELARINNDKIQYFQIKNNSRSGGTIGPSIASQTGARTIDLGIPQMAMHSIRATTGSLDVGLGVKFFFGFFRNWREVNASFGDL
>XP_003678797_Torulaspora_delbrueckii
MTDQREIIEHLKKTLQLLDLEKSKKPDAPVLVKAPAPVEKKLEQYSHDYIEFTYENPTTYHIVNYFSKLLEKAGFEYLSEKENWNDKIKESSDRKFYTVRNGTNLSAFVVGKKWEWSKGVGAIGAHADALTAKLKPSSLKDKVEGFDLLGVAPYGGTLNELWFDRDLGVGGRVLYRDDDHGIQSKLVNSTPHPIAKIPTLAPHFGEPAVGPFDKEDQAVPVVGYVSEEDTPPSEDEKKSPLFGKHCINLLRYIASLAGVKVSQLVQLDLDLFDVQKGVIGGIKNDFLFAPRLDDRLCSYASIIALIEGSHDLDVDSMETFINVTLFDNEEVGSLSRQGAKGGLLESVVSRVSTALYQHDPVDLRTLFANSIILSADVNHMFNPNFANVYMKHHSPKPNVGVTLSLDSNVHMATDVVGTAFIEELARLNGDQVQYFQIKNNSRSGGTIGPSISAQTGARTVDLGIPQLAMHSIRATTGSRDIGLGVKLFKNFLQNWRPVYDKFGDL
>XP_037144359_Zygotorulaspora_mrakii
MSEERQIIEQLTKTLELLRVERNEKAHESSSVRGGFSSSGHELNGVEPSRSFEDYSNAYIDFTFENPTTYHVIDYASKMFEKSGFEYLSEKENWDAKLSKGSKFYTIRNGTNLSAFVVGKKWTLEKGVGVIGSHADALTAKLKPSSKKDQVEGFGLLGVAPYGGTLNDMWFDRDLGIGGRVLYKDSDNHIKSKLINSAPHPIAKIPTLAPHFGAPAVGPFDKEDQAVPIISYASAEPDKGITEDEKNSPLSDKHDISVLRYIAKLAGVEVKQLVQLDLDLFDVQKGVIGGISSDFLFAPRLDDRLCTFAAVNSLVEYSQSINVEEMDTFVDVTLFDNEEIGSLSRQGAKGGLLESVVNRVSSAYFKDQDKDVDLRTLYANSIILSADVNHMFNPNFASVYMKNHSPKPNVGVTLSLDPNVHMSTDVVGTAFVEELARLNDDKVQYFQIKNNSRSGGTIGPSISSQTGARAIDLGIAQLSMHSIRAATGSKDIGLGIKFFRNFLKNWRPVYDQFEDL
>XP_002498147_Zygosaccharomyces_rouxii
MSDQRAIIDHLTKTLELLSVEKSQPQQQKSVPEPRRVDTQDLVEYSHSYIDFTYDNPTIYHLTASLSQKLEKAGFTYLSEKENWQDKLTKGQGGKFYTVRNGTNLSAFVVGDKWDQYKGVGAIGAHADSLTAKLKPLSKKKSVEGYELLGVAPYGGTLNDLWFDRDLGIGGRVLYKDGDQFKSKLISSAPHPIARIPSLAPHFGAPALPPFDKETQAVPVVGFSQGEEEEAATEQEKGSVLFGKHSLQLLRYVAQLAGLDVAQLVQLDLDLFDVQKGTIGGIKNDFLFAPRIDDRICSYASLIALLEYAANVDLANSDTFALVALFDNEEIGSLSRQGAIGGLLKTTVERSARAFHEGPVDFHSLWANSIILSADVNHLFNPNFAEVYLENHRPKPNVGVTLSIDTNQHMVTDVIGTTFAEELGRINGDRVQYFHIKNNSRSGGTIGPYIASQTGARTIDLGIPQLSMHSIRATTGSKDVGLGVKFFRGFFKNWRPVLDRFGDL
>XP_003648036_Eremothecium_cymbalariae
MSDINEQVLATQEALKMIQKSLVQMHMGQANAGVQTSYDEDQKKIFEKHQMTSYSNNRHYVSLAEEYLDFTYKSPTVYHIVDYFSKELDRAGFTYLNEKAVWPKLRSGKYYTIRNGGTLAAFILGEHWDVSKGVGIIASHVDSLTAKLKPASKKSTVNGYELLGVAPYGGALGNVWFDRDLGIGGRVLVKDLNTGKVEARLVDSTPHPIARIPTLAPHFGEPSVGPFDLENQAVPVIGFVAGGEYGGCESANSYDVLDEQKSPLYGKHSIHLLRYIAELADVKVSQLIQLELELFDVQHGTFGGLKKEFIFAPRVDDVICSFSAIHSLIGFASEANLHDDFFNAVVLFDNEEIGSLSRQGAKGGLLSSVVERVISNLHQQPSLSRTAFANSLILSSDVTHLFNPNFPEVYLEHHSPLPNVGPTIHLDPNGHMATGPVGTCILEELAAINDDKLQYFQCKNNSRSGSTIGPSIAAQTGARTIDIGIPQLSMHSTRAVVGSRDIGLAVKFFRGFFRNWRRTYDQFGDL
>NP_982912_Eremothecium_gossypii
MSELKEQVMATQEALRAIQESLKQLQIAPGADDASGADEEDGLEKWARRFVDFTYKNPTTHHVVAHYAGRLEAAGFRRLDERDEWELPAEGRFFTVRNGTSLAAFVVGRDWKATDGVGVIATHCDALAAKVRPVSARPAVDGYELLGVAPYAGALSPVWLDRDLGIGGRVLVREADSDRVRSRLVDSTPHPVARISTLAPHFGAVATGPLDPETQMVPVIGYGGADAEASAAERAAPLFGKHPLPLLRYVARLAGVEVAQLVQLDLDLFDVQRGSLGGLRNDFLFAPRLDDRLCSFAAMEALLAAPAPAPAAFDAVVFFDNEEIGSRTRQGAAGGLLGAIAARVLRARGADPAALPTLFANSVVLSADVTHLLNPSFCDQYLDGHKPVPNAGLALALDENGHMATDSVGTAFAHDLAAAAGAPLQYFHIRNGARSGGTVGPILSAATGARTIDLGIPQLSMHSIRAAAGSRDLGLAIRFFAGFLADWRAVYDRFRGL
>XP_455691_Kluyveromyces_lactis
MTEHIEISKETINALSDVLKQLAVIEPRSRDVNNQNDKVTKKSTSKQSQFSNKATFREYSQEYIDFTYENPTIYHVVKYFAKKLEENGFGYLSEKSSWSNVEPGHYYTTRNGTNLCAFAVGPEWKPELGVGIIGAHIDALTAKLKPSSKKPDVEGFELLGVAPYGGTLNELWLDRDLGIGGRVLIKDPDTGKISSHLCNSAPHPIARIPSLAPHFGAPSVGPFDKEDQTVPVIGYVGNGDYDDDDEDHDVEDEKKSPLYGKHSIHLLRYIAKLLSVKVSAITQFDLDLFDVQKGTFGGLKDEFIFVPRIDDRICSFSAINGLIEHKKTGHKKDGFNVAVLYDDEEVGSLTRQGAKGGLLESVVERIVASRGNDVSETRTAFANSIIISADVTHMLNPNFNSVYLENHKPKPNVGITLALDSNAHMATDVVGTALVEELGRLNGDKIQYFQIKNNSRSGGTIGPSLASQTGARTIDMGIAQWSMHSIRATTGSKDIGLAVKFFNGFYNDWNQVYQSFGDL
>XP_022674492_Kluyveromyces_marxianus
MSQDYKITKETLNNLTSVLQKLAVQSEQLEIREEKASQRNLVVGSSSTKHELKKSFKEYSQDYIDFTYECPTIYHVVRYFGKLLEENGFKYISEKSDWDDVHQGKYYTTRNGTNLCAFTLGSSWTPQKGVGAIGGHIDALTAKLKPASKKPEVEGFELLGVAPYGGTLNEIWLDRDLGIGGRVLVKDSKTGAVKSVLCDSTPHPIAKIPSLAPHFGAPAVGPFDKEDQTVPVIGYVGNGDYDDDDADYDLEDEKKSPLYGKHSIHLLRYIAQLLSVKVSEISQFDLDLFDVQKGTFGGLKDEFIFAPRIDDRICSFSAITALIEYCNSTPAHVLENGSQFNLAALYDNEEVGSLSRQGAKGGLLESCVERVIANLFSDVAKTRTAFANSIIISADVNHMVNPNFNNVYLENHKPKPNVGITLALDANQHMATDVVGTALVEELARLNDDKIQYFQIKNNSRSGGTIGPSIASQTGARTIDMGIAQLAMHSIRATTGSKDVGLAVKFFSGFYKNWREVYDNFGDL
>XP_022627159_Lachancea_lanzarotensis
MSDATQEALAQLKQTLEFLTLQQQVNSTSGNALKVQSTSSRQSTISKNDKDNYFKKTSQDYIDFTYESPTIYHVVDFFSKKLDDAGFTYLSEKSAWGEVKPGKYYTIRNGTNLAAFILGENWKYESGVGAIGAHIDALTVKLKPASQKDDVEGFQLLGVAPYGGTLSTLWFDRDLGIGGRVLVKDESSGKIEARLINSSPQPIAKIPSLAPHFGEPANGPFDKEDQAVPVIGYTSSDDSDEDEDHEDESKSPLYGKHPIGLLRYIADLANVKVSQLVQLDLDLFDVQKGTLGGLKNELLFAPRIDDRICSFAALQSLIDFSKEGSIPSETLNVVTLYDNEEVGSLSRQGAKGGLLESVVQRVAASLHGNDPSILRTTFANSIILSADVNHMFNPNFKSVYLEHHRPKPNVGVTLSLDSNVHMSTDVVGVAFTEELAKLNGDRVQYFQIKNNSRSGGTIGPSIASQTGARTIDLGIAQLSMHSIRAATGSKDIGLAIKFFKGFFTNWRTVYDTFGDL
>XP_002552963_Lachancea_thermotolerans
MSDATQEALAQIKKTLELLALQKPTTGEASQPAAVAHNSSQKYRGKDYFEESSKSYINFTYESPTIYHVVEYFSRKLDEAGFSYVSEKSTWSEVKSGKYYTIRNGTNLVAFILGSDWKYETGVGAIGSHIDALCAKLKPVSTKKDVEGFQLLGVAPYGGTLNTYWFDRDLGIGGRVLVRDPDSGKIESRLINSAPHPIAKIPSLAVHFGEPANGPFDKEDQAVPVIGYSGTGDDDEEGDSEDEKRSPLFGKHPIGLLRYIASLAKVKVSQLVQVDLDLFDVQKGTLGGLKNDFLFAPRLDDRLCSFSAVNSLIDFANDGPVPRDAFSIVALFDDEEVGSLSRQGARGGLLESVVQRVVANLHGDSPELLRTTFANSLIISADVNHMFNPNFSSVYLEHHRPKPNVGVTLSLDSNLHMSTDVVGLAVAEELARLNGDKLQYFHIKNNSRSGGTIGPFISSQTGARTIDLGIAQLSMHSIRAATGSKDIGLAIKFFKGFFANWRSVYDKFGDL
>XP_020051853_Aspergillus_aculeatus
MAKKSFIELREAALAHRPASQTDPLPDHVYPTRATTVSPSSTTSFDPSAYSQPYCDFMTANPTIFHAVDAFTAQLESEGYKRLHERESWTNKLVRGGKYYCTRNSSAFIAFSVGKEYRSGNGVAIVAGHIDALTAKLKPVSKLPTKAGFVQLGVAPYAGALNETWWDRDLSIGGRVLVRDPSSGKIESKLVKLDWPIARVPTLAPHFGAPSQGPFNKETQMVPIIGVDNSDLFSTSANTPSAFQPGSFAATQPEKLVRVISRELQIHDPNTIVSWELELYDSQPAQLGGLEKDLIFAGRIDDKLCCYAAQEALLASPDSTSSASIKMVGMFDDEEIGSLLRQGARSNFMSSIIERITEAFADPAAAYGPNLLSQTVANSFLVSSDVIHAVNPNFLNVYLENHAPRLNVGVAVSADSNGHMTTDSVSHGFMKRVADKCGATLQVFQIRNDSRSGGTIGPMTSARIGMRAIDMGIPQLSMHSIRATTGSLDPGLGVKLFKGFFDHFEEVDAEFAAF
>XP_001276134_Aspergillus_clavatus
MAYRLSGQFPEPTPSYPSSTASRPAEQSKPAAFSPEDYAQPYCNFMTAYPTIFHAVDGFTKELESKGYKHLPEREAWTSKLQRGGKYYVTRNGSAFIAFSIGKEYESGNGLAIVAGHIDALTAKLKPVSKLPNKAGFVQLGVAPYAGALNETWWDRDLSIGGRVLVKDRDSGKVESKLVKLDWPIARIPTLAPHFGAPSQGPFNKETQMVPIVGIDNSDLFQHQVSASASSDNGIKPGSFAATQPERLVKIIAKELGITDYDTILNWELELYDSQPARLGGLEKDLIFAGRVDDKLCCYAAQQALLASPDSTSPASIKMVGMFDDEEIGSLLRQGARSNFMSSVIERITEAFASSNYGPNLLSQTVANSFFVSSDVIHAVNPNFLNVYLENHAPRLNVGVAVSADSNGHMTTDSVSYGFIKRVADRCDAKLQVFQIRNDSRSGGTIGPMTSARIGMRAIDVGIPQLSMHSIRATTGSLDPGLGVKLFKGFFDYFEEVDKEFADF
>XP_001266136_Aspergillus_fischeri
MTKKSVFDLRDSNMAYRLSGQLPDPTPVYAPSTAPSQTTTTTTSFSPADYAQPYCDFMTAHPTIFHAVDGFTKELESKGYKRLPEREVWTSKLQRGGKYYCTRNGSAFIAFSVGKDYRSGNGLAIVAGHIDALTTRLKPVSKLPTKAGFVQLGVAPYAGGLNETWWDRDLSIGGRVLVRDPTSGKVESKLVKLDWPIARIPTLAPHFGAPSQGPFNKETQMVPIVGIDNSDLFQQQVSPTAHSSSGIKPGSFAATQPERLVKIISKELGITDYDTILSWELELYDSQPARLGGLEKDLIFAGRIDDKLCCYAAQQALLASSDDTSTGSIKMVGMFDDEEIGSLLRQGARSNFMSSVIERITEAFASSNYGPNLLSQTVANSFFVSSDVIHAVNPNFLNVYLENHAPRLNVGVAVSADSNGHMTTDSVSYGFIKRVADRCGSTLQVFQIRNDSRSGGTIGPMTSARIGMRAIDVGIPQLSMHSIRATTGSLDPGLGVKLFKGFFDHFEEVDKEFADF
>XP_041146443_Aspergillus_flavus
MTKRSVLDLRDSAMAYRLSAQLPEPSPATIATPVARSGPFAPEDYTKPYCEFMTANPTIFHAVDGFTRQLESQGYKRLPERETWNSKLEKGGKYYVTRNGSAFISFSIGRDYKSGNGMAIVAGHIDALTAKLKPVSKLPNKAGFSQLGVAPYAGALSDTWWDRDLSIGGRVLVQDSNTGKVESKLVKLDWPIARIPTLAPHFGAPSQGPFNKETQMVPIIGVDNSDLFQQQAPSKIDQDNGIKPGTFAATQPEKLVKVISKELGITDYSSIISWELELYDSQPAQVGGLDKDLIFAGRIDDKLCCYAAQEALLASSDSTSTSSIKMVGMFDDEEIGSLLRQGARSNFMSSVIERITEAFSPNYGPNVLSQTVANSFFVSSDVIHAVNPNFLGVYLENHAPRLNVGVAVSADSNGHMTTDSVSYGFIKRVADRCGSTLQVFQIRNDSRSGGTIGPMTSSRIGMRAIDVGIPQLSMHSIRATTGSLDPGLGVKLFKGFFDYFEEVDKEFADF
>XP_747945_Aspergillus_fumigatus
MTKKSVFDLHDSNMAYRLSGQLRGPTTPVCAPSTAPSQTTTTTSFSPADYAQPFCDFMTAHPTIFHAVDGFTKELESKGYKRLPEREAWTSKLQRGGKYYCTRNGSAFIAFSVGKNYQSGNGLAIVAGHIDALTARLKPVSKLPTKAGFVQLGVAPYAGGLNETWWDRDLSIGGRVLVRDPTSGKVESKLVKLDWPIARIPTLAPHFGAPSQGPFNKETQMVPIVGIDNSDLFQQQVSPTAHSSSGIKPGSFAATQPERLVKIISKELGITDYDTILSWELELYDSQPARLGGLEKDLIFAGRIDDKLCCYAAQQALLASSDDTSTGSIKMVGMFDDEEIGSLLRQGARSNFMSSVIERITEAFASSNYGPNLLSQTVANSFFVSSDVIHAVNPNFLNVYLENHAPRLNVGVAVSADPNGHMTTDSVSYSFIKRVADRCGSTLQVFQIRNDSRSGGTIGPMTSARIGMRAIDVGIPQLSMHSIRATTGSLDPGLGVKLFKGFFDHFEEVDKEFADF
>XP_681521_Aspergillus_nidulans
MKRLNRLLRHVHARAKPQQPSSSNDSQVLPLVHSQPPIAFAQDVPQTPIASSEPLSVFAHFLVGVAGSMSPAEWEHNIIAAQEAHIDGFALNIAPQDDYTDQVLQTAYEAAERIGDFSLFISFDYESGGAWPVDRVISTINRYKGRPAQYLYKGKPLVSTFEGSKSSDDWPAIKQATGCVFVPSWTSLSPSRLYTVHGTIDGAFSWDAWPVGAQEKDTSSDKAWMNALSGKPYMMAVSPWFYTNLPQWNKNWLWRGDDLWHYRWQQVIDLQPAMVQILSWNDYGEAHYIGPIYEPGIPEGASWFVKGCPHDAWREFLPHYIDAYRRRSAMFRERASNPATVTSFAPRRPLSYTDKIVYWYRLNPSHSGSADGTTGNNPNMGQPGLDPGEVSQDRVFVSVLVTEPSQVHIQIGPAASRVLIAKESGVNHYSVPFDGHSGPVRIAIVRHGREVKTATGPAITEECTDGKKILSDIHHHESNLAYRQYAQLPETLHLNYQPPTATATPAAHTSPIPEAINPDDYSQAYCDFMTEHPTIFHAVDGFSKQLESKGYKYLSERELWTPQLKRGGKYYTTRNGSSLIAFSVGPEYKSGNGLAIIAGHIDALTAKLKPVSKLPNKAGYIQMGVAPYAGGLGKTWWDRDLSIGGKVLVRNASTGKVESKLVKLNWPIARIPTLAEHFGAPSQGPFNKETQMVPIIGVDNSDLFQSTTPAADEGIEPGTFASTQPPKLIKVISKELGITNYSSILSWELELYDSQPARIGGIDKDFIFAGRIDDKLCCYAAQEALMATSDHTSPSSIKMVGYFDDEEIGSLLRQGARSNFMSSVIERIAQSFATSYGPDLLAQTVAKSFLISSDVIHAVNPNFLNVYLENHAPRLNVGVSVSADSNGHMTTDSVSYGFIKRVAEKCGSQLQVFQIRNDSRSGGTIGPMTSSRIGMRAIDVGIPQLSMHSIRATTGSRDPGLGVKLFKGFFDYFEEVDHNI
>XP_001393937_Aspergillus_niger
MAKKNIMGLREAAMAYRPSSSGHLPDPVQDYSPVSPAPTAQPTAEPGSVNPDDYAKPYCEFMTANPTIFHAVDGFTKQLESKGYKRLPEREAWTSKLERGGKYYCTRNSSAFIAFSIGKDYQSGNGMAIVAGHIDALTAKLKPVSKLPTKAGFLQLGVAPYAGALNETWWDRDLSIGGRVLVRDPSSGKVESKLVKLDWPIARIPTLAPHFGAPSQGPFNKETQMVPVIGVDNSDLFQQQTSSTTSPFAAGSFASTQPEKLVKVISKELGITDYNTILNWELELYDSQPAQLGGLEKDLIFAGRIDDKLCCYAAQEALIASPDSTSPGSVKMVGMFDDEEIGSLLRQGARSNFMSSVMERIAEAFAPSYGPNVLAQTVANSFFVSSDVIHAVNPNFLNVYLENHAPRLNVGVSVSADSNGHMTTDSVSHAFMKRVAERCGSTLQVFQIRNDSRSGGTIGPMTSSRIGMRAIDVGIPQLSMHSIRATTGSRDPGLGVQLFKGFFDYFEEIDKEFADF
>XP_015409642_Aspergillus_nomiae
MKHHLDRIIDHVHTPEKLRPHNHNHHHHQQYQQPPMAQAVPPVVAQPPPQTVPTPPDSHNVFAHFIIGNAYYMTSDQWESDIVEAQKAHIDGFALNVAPQDHHTDRALQAAYDAAEKIGNFSLFISFDYLSGGPWPADRVITIINSYKNRKAQFYYKGKPLVSTFEGVGNAGDWPNIKSATGCLFIPCWTSMGPAGIRNVLNDIDGAFSWDAWPVGTEDMKVTNDLEWMKALSGKPYMMPVAPWFYTNLPQWGKNWLWRGDDLWHYRWKQVIELQPPLVQVLSWNDYGETHYIGPIYEAGVPEGASRYIADHPHDAWRTFLPHYIDGYRRNIANCHSNPVRTSPHQKYPISYADKIVYWYRLNPGQSGSADGTTGNNPGIGQPEMKPHELSQDKVFVSVFVTEPSEVHVQIGSGPHSVLDAVPGVNHGSFPFKGQTGPVRISIMRGNREVVTTTGPAITEQCAGGVVDWNAYVAFDMTKRSVLDLRDSAMAYRLSAQLPEPTPATIASPVARTGSLAPEDYTKPYCEFMTANPTIFHAVDGFTRQLESQGYKRLPERETWNSKLEKGGKYYVTRNGSAFISFSIGRDYKSGNGIAIVAGHIDALTAKLKPVSKLPNKAGFLQLGVAPYAGALSETWWDRDLSIGGRVLVQDSNTGKVESKLVKLDWPIARIPTLAPHFGAPSQGPFNKETQMVPIIGVDNSDLFQQQAPSKTDRDSGIKPGTFAATQPEKLVKVISKELGITDYSSIISWELELYDSQPAQVGGLDRDLIFAGRIDDKLCCYAAQEALLASPDSTSTSSIKMVGMFDDEEIGSLLRQGARSNFMSSVIERITEAFSPNYGPNVLSQTVANSFFVSSDVIHAVNPNFLNVYLENHAPRLNVGVAVSADSNGHMTTDSVSYGFIKRVADRCGSTLQVFQIRNDSRSGGTIGPMTSSRIGMRAIDVGIPQLSMHSIRATTGSLDPGLGVKLFKGFFDYFEEVDKEFADF
>XP_023091881_Aspergillus_oryzae 
MKPHELSQDKVFVSAFVTEPSEVHVQIGPAFDMTKRSVLDLRDSAMAYRLSAQLPEPSPATIATPVARSGPFAPEDYTKPYCEFMTANPTIFHAVDGFTRQLESQGYKRLPERETWNSKLEKGGKYYVTRNGSAFISFSIGRDYKSGNGMAIVAGHIDALTAKLKPVSKLPNKAGFSQLGVAPYAGALSDTWWDRDLSIGGRVLVQDSNTGKVESKLVKLDWPIARIPTLAPHFGAPSQGPFNKETQMVPIIGVDNSDLFQQQAPSKIDQDNGIKPGTFAATQPEKLVKVISKELGITDYSSIISWELELYDSQPAQVGGLDKDLIFAGRIDDKLCCYAAQEALLASSDSTSTSSIKMVGMFDDEEIGSLLRQGARSNFMSSVIERITEAFSPNYGPNVLSQTVANSFFVSSDVIHAVNPNFLGVYLENHAPRLNVGVAVSADSNGHMTTDSVSYGFIKRVADRCGSTLQVFQIRNDSRSGGTIGPMTSSRIGMRAIDVGIPQLSMHSIRATTGSLDPGLGVKLFKGFFDYFEEVDKEFADF
>XP_040639526_Aspergillus_ruber
MRHTPYQIHHNHLSALLNTVPIMRPLKRLLRCVHAKEKHQESTAASVAMTQSEPRSVFAHFIVGNAVAMTPEQWEFDIIEAQKAHIDGFALNIGPQDSYMDDVVYKAFATAEKLGNFSLFLSFDYGTAGPWPVDRVINMINRYKHSPAHYYYKGKPLVSTFEGTESVDDWPRIKNATGCTFVPTWTSLGPSGIINAFHVVDGAFSWDAWPVGADDKNTTSDEAWVKALAGKPYMMPVSPWFYTNLPQWQKNWLWRGDDLWHYRWQQIMEMQPAFVQIISWNDYGETHYIGPIYEPGIPEGAAHYVSNHSHDAWRELLPHYIDAYKTRNGTNTTTTHRMAGTNVHGHKYPVSYAEKISYWYRKNPSTSGSSSGTTGNNPAMGQMELNPGQVSQDRVFVTVLVTTPCTVEVQIGDHTPTVLRACTVGINHFSVPFDGQTGPVKMAIMRDGHEIVATTGPAITEQCVDGKINWNAVVGSTAPSTADTGSIKPEDFSQPYCDFMADNPTIFHAVNAFAKQLEQHGYEQLPERDVWTGKLKRGGKYYVTRNSSSLIAFAIGSEYQSGNGHAIVAGHVDALTAKLKPVSKLPNKAGYQQLAVAPYAGGLGKTWWDRDLSIGGRVLVRDEKTGKVESKLVKLGWPIARIPTLAEHFGAPSQGPFNKETQMVPIIGIDNSDLFEEQKDAPASGIKAGTFAASQSPKLATVISKELAVDPNHILNWELELYDSQRAQLGGLDKDLIFAGRIDDKLCCYAAQEALLASPDSASPGVVKIVGMFDDEEIGSLLRQGARSNLLSSVMERITEAFATNYGPNVLAQTVANSFLVSSDVCHAVNPNFLGVYLENHAPRLNVGVAVSTDSNGHMTTDSVSHALLSRVAQRSGSTLQLFQIRNDSRSGGTIGPMTSARIGMRSIDAGIPQLSMHSIRATTGSLDPGLGVKLFKGFFDYYEEVDKEFANF
>XP_040697763_Aspergillus_sydowii
MKHLDRFLRHVQGKDKPDRPPPSEPTGPGVYSQPPPNTFAQNAPLAPIAPSEPLSVFAHFLVGVAGAMSPAEWERDIIEAQKAHIDGFALNVAPQDDYTDRVLQAAYDAAERIGNFSLFVSFDYLSGGPWPQDQVITIINKYKSRRAQYLYKGKPLVSTFEGVGNSGDWPNIKSATGCMFIPSWTSLAPSGLHTVHNVIDGAFSWDAWPVGAEDKDSSSDKAWIDALAGKPYMMAVSPWFYTNLPQWNKNWLWRGDSLWHYRWRHVMDLQPALVQILSWNDYGETHYIGPIYEPGVPDGAMRFVKGCPHDAWRELLPHYIDAYRRQNAMIREGVSNPGAVTSYNPKQPLPYKDKIVYWYRLNPSTSGNANGTTGNNPNMGQPELKPGEVSQDKVFVSVLVTEPSDVHIRIGDAAPTILSAEECGVNHVSVPFNGQSGPVHFAIVRNGREIESTRGPAITENCADGMVNWNAVFNHQPSLAYRQYGQLPETLHFDYRPPTAAPAAHPDVNSATINPEDYSQSYCDFMTENPTVFHAVDRFAKQLEGKGYRFLSERELWTPKLERGGKYYTTRNGSSLIAFSVGSQYKSGNGLAIVAGHIDALTAKLKPVSRLPTKAGYTQLGVAPYAGGLGKTWWDRDLSIGGKVLVRNSSTGKIESKLVKLDWPIARIPSLAEHFGAPSQGPFNKETQMVPIIGVDNSDLYESAEKPATAVAFEGIEPGTFAASQPPKLVKVISKELGITNYSSILSWELELYDSQPARLGGLEKDLIFAGRIDDKLCCYAAQEALIASSDDTSPAAIKMVGFFDNEEIGSLLRQGARSNLMSSVIERITQSFAASYGPDLLAQTIANSFLISSDVTHAVNPNFLNVYLENHSPRLNVGVSVSADSNGHMATDSVSYGFIKRVAERTGSELQVFQIRNDSRSGGTIGPMTSARIGMRAIDVGIPQLSMHSIRATTGSLDPGLGVKLFKGFFDHFEEVDKEFADF
>XP_001216634_Aspergillus_terreus
MRHLDRFLNHIHTKGKHEHPQEEQQQYPPPPLAPQPQPQYTASTVAPQSQNSFPAPDHLHNVFAHFIIGNAYYMTPEQWEYDIIEAQKAHIDGFALNIAPQDHHTDRALQTAFDVAEKLGNFSLFISFDYGSGGPWPADRVISIINTYKTRTAQFHYNGKPLVSTFEGAGNAGDWPNIKNATGCMFIPCWTSMGPEGIHSVMDTIDGAFSWDAWPVGAENKSTASDVAWMDALAGKPYMMPVAPWFYTNLPQWNKNWLWRGDDLWHYRWKQVIELQPPLVQILSWNDYGESHYIGPIYGSGMPDGASRYVSDHPHDAWRELLPHYIDGYRQNIARVHGNGVNAVSMNPQVSSRDKIVYWYRLNPGNSGSSDGTTGNNPAMGQKQMDPCELSQDRVFVSVDCRLECLVVIVESRMVVVWSEGIGVIGLPYQERLRIPLLQLSRLFLFLLPSIHCPPPVFLCLSISLHNFTSLVTGPEMAKKYGIMGLSGVPVAYRPADQPRPESTPSLPATIESSPASSTTAFAPEAYSQPYCDFMTANPTIFHAVDSFAKRLESKGYKRLPERESWSSKLQRGGKYYCTRNGSAIISFSIGKDYESGNGMAIVAGHIDALTAKLKPVSKVPTKAGFAQLGVAPYAGAMSQTWWDRDLSIGGRVLVRDPASGKVESKLVKLGWPIARIPTLAPHFGAPSQGPFNQETQMVPIIGIDNSDLFQQQGLSAAADNGIEPGTFAATQPEKLVKVISKELGVTDYSTILNWELELYDSQPAQLGGLEKDFIFAGRIDDKLCCYAAQEALLASPDSTSTSSIKMVGMFDDEEIGSLLRQGARSNFMSSVMERITEAFASNYGPNILSQTVANSFFVSSDVIHAVNPNFLNVYLENHAPRLNVGVAVSADSNGHMTTDSVSYGFIKRVADLCGATLQVFQIRNDSRSGGTIGPMTSARIGMRAIDVGIPQLSMHSIRATTGSLDPGLGVKLFKGFFDHFEEVDKEFADF
>XP_022492733_Penicillium_arizonense
MTRKYASSQGLDMSWASQMSAQLPNPFLYQVPAAQPVRAQEPPAQRTDEPVRPEDYSKPYCEFMSSNPTIFHAVKSFSNQLEQHGYKYLSERAVWTSELKRGGKFYTSRNGSSLIAFNIGSEYESGNGVAIVAGHVDALTAKLKPVSKLPNKAGFEQLGVAPYAGGLGATWWDRDLGIGGRVLVRDPESGKVETKLVKLDWPIARVPTLAPHFGSVANGPFNPETQMVPVIGIDNSDLFEHSKAETSDIKFGKFTSTQPEKLVKIISKELGITDHSTIVNWELELFDTQPAQLGGLEKEMIFAGRIDDKLCCYAAQEALIASSDSTSTGTVKMVGMFDDEEIGSLLRQGARSSFMSSVIERITEAFAKDNYGPNLLSQTVANSFLVSSDVIHAVNPNFLNVYLENHAPRLNVGVAVSADSNGHMTTDSVSDAIMKRVAEKCGSTLQVFQIRNDSRSGGTIGPMTSAQIGMRAIDCGIPQLSMHSIRATTGSLDPGLGVKLFKGFFDHYEEVDKEFSDF
>XP_014534361_Penicillium_digitatum
MTRKHNITQGLDMPWASQFSAQLPSAFMPVPAAQPVRAQAPIANEPIKPEDYSKPYCEFMTSNPTIFHAVKSFSKQLEEHGYKQLSERAVWTSELKRGGKFYISRNGSSLIAFNIGSNYESGNGVAIVAGHVDALTAKLKPVSKLPNKAGFQQLGVAPYAGGLGTTWWDRDLGIGGRVLVRNPETGKVETKLVKLDWPIARIPTLAPHFGTPANGPFNLETQMVPVIGVDNSDLFEHSKTESSNVKFGTFTSTQPEKLVKIIAKELGVTDYSTIVNWELELFDTQPAQLGGLEKDMIFAGRIDDKLCCYAAQEALIASSDSTSPGIVKMVGMFDDEEIGSLLRQGARSNFMSSVIERITEAFAKDNYGPNLLSQTVANSFLVSSDVIHAVNPNFLNVYLENHAPRLNVGVTVSADSNGHMTTDSVSEGFIRRVAERCGSTLQVFQIRNDSRSGGTIGPMTSAQIGMRAIDCGIPQLSMHSIRATTGSLDPGLGVKLFKGFFDHYEEVDKEFADF
>XP_016603399_Penicillium_expansum
MTRKYNTTQGLDMPWASQISAQLPSAFMPVPAAQPVRAQAPIANEPIKPEDYSKPYCEFMTSNPTIFHAVKSFSKQLEEHGYKQLSERAVWTSELKRGGKFYISRNGSSLIAFNIGSKYESGNGVAIVAGHVDALTAKLKPVSKVPNKAGFQQLGVAPYAGGLGTTWWDRDLGIGGRVLVRDPETGKVETKLVKLDWPIARIPTLAPHFGTPANGPFNQETQMVPVIGIDNSDLFEHSKVESSNIKFGTFTSTQPEKLVKIISKELGVTDYSTIVNWELELFDTQPAQLGGLEKDMIFAGRIDDKLCCYAAQEALIASSDSTSPGTVKMVGMFDDEEIGSLLRQGARSNFMSSVIERITEAFAKDNYGPNLLSQTVANSFLVSSDVIHAVNPNFLNVYLENHAPRLNVGVTVSADSNGHMTTDSVSEGFIRRVAERCGSTLQVFQIRNDSRSGGTIGPMTSAQIGMRAIDCGIPQLSMHSIRATTGSLDPGLGVKLFKGFFDYYEEVDKEFADF
>XP_040648665_Penicillium_griseofulvum
MTRKYNSIQDLDMPWASKISAQLPNPLMPVPAALPVRAQQSIADESVRSFRPEDYSKPYCEFMTSNPTIFHAVKSFSEQLEEHGYKYLSERAIWTSELKQGGKFYTTRNGSSLIAFHVGSKYESGNGIAIVAGHVDALTAKLKPVSKLPNKAGFQQLGVAPYAGGLGTTWWDRDLGIGGRVLVRDPETGKVETKLVKLDWPIARVPTLAPHFGSPANGPFNPETQMVPVIGIDNSDLFEHSKAESSNIKFGTFTSTQPEKLVKIIAQELGITDHSTIVNWELELFDTQPAQLGGLEKDMIFAGRIDDKLCCYAAQEALIASSDDKSTGTVKMVGMFDDEEIGSLLRQGARSNFMSSVIERIAEAFAEGNYGPSLLSQTVANSFLVSSDVIHAVNPNFLNVYLENHAPRLNVGVAVSADSNGHMTTDSVSEGIMRRVAERCGSTLQVFQIRNDSRSGGTIGPMTSAQIGMRAIDCGIPQLSMHSIRATTGSLDPGLGVKLFKGFFDHYEEVDKEFSDF
>XP_038930779_Penicillium_roqueforti
MTRKYSSTQGLDMPWASQMSAQLPSPVISVPAAQPVRAQEPIADEPVRPEDYSKPYCEFMTSNPTIFHAVKSFSNQLEEHGYKHLSERAVWTSELKRGGKFYTSRNGSSLIAFNIGSKYESGNGVAIVAGHVDALTAKLKPVSKLPNKAGFQQLGVAPYAGGLGNTWWDRDLGIGGRVLVRDPKTGKVENKLVKLDWPIARVPTLAPHFGTPANGPFNQETQMVPVIGIDNSDLFEDSKIESSDIKFGTFTSTQPEKLVKIISKELGITDYSTIVNWELELFDTQPAQLGGLEKDMIFAGRIDDKLCCYAAQEALIASSDSTSTGTVKMVGMFDDEEIGSLLRQGARSNFMSSVIERITEAFAKDNYGPNLLSQTVANSFLVSSDVIHAVNPNFLNVYLENHAPRLNVGVTVSADSNGHMTTDSVSEGLIRRVAERCGSTLQVFQIRNDSRSGGTIGPMTSAQIGMRAIDCGIPQLSMHSIRATTGSLDPGLGVKLFKGFFDYYEEVDKEFADF
>XP_002565319_Penicillium_rubens
MTRKYNSAQGLETPWTSQISAQLPSSFMPVPAAQPVRAQAPIADEPVRPEDYSKPYCEFMTSNPTIFHAVKSFSKQLEEHGYKPLSERAVWTSELKRGGKFYTTRNGSSLIAFNIGSKYESGNGVAIVAGHVDALTAKLKPVSKLPNKAGFQQLGVAPYAGGLGNTWWDRDLGIGGRVLVRDPETGKVETKLVKLDWPIARVPTLAPHFGSPANGPFNQETQMVPVIGIDNSDLFENSKVESSNTKFGTFTSTQPEKLVKIISKELGITDYSTIVNWELELFDTQPAQLGGLEKDMIFAGRIDDKLCCYAAQEALIASSDSTSTGTVKMVGMFDDEEIGSLLRQGARSNFMSSVIERITEAFAKDNYGPNLLSQTVANSFLVSSDVIHAVNPNFLNVYLENHAPRLNVGVAVSADSNGHMTTDSVSEGVMRRIAERCGSTLQVFQIRNDSRSGGTIGPMTSAQIGMRAIDCGIPQLSMHSIRATTGSLDPGLGVKLFKGFFDHYEEVDKEFTDF
>XP_040814752_Penicillium_solitum
MTRKYNTTQGLDMPWASQISAQLPSTFMPVPAAQPVRAQAPIADEAIRPEDYSKPYCEFMTSNPTIFHAVKSFSKQLEEHGYKQLSERAVWTSELKRGGKFYTSRNGSSLIAFNIGSKYESGNGVAIVAGHVDALTAKLKPVSKLPNKAGFQQLGVAPYAGGLGTTWWDRDLGIGGRVLVRDPETGKVETKLVKLDWPIARIPTLAPHFGSPANGPFNQETQMVPVIGVDNSDLFGDAKTESSDVKFGTFTSTQPEKLVKIISKELGVTDYSTIVNWELELFDTQPAQLGGLEKDMIFAGRIDDKLCCYAAQEALIASSDSTSPGTVKMVGMFDDEEIGSLLRQGARSNFMSSVIERIAEAFAKDNYGPNLLSQTVANSFLVSSDVIHAVNPNFLNVYLENHTPRLNVGVTVSTDSNGHMTTDSVSEGILRRVAERCGSTLQVFQIRNDSRSGGTIGPMTSAQIGMRAIDCGIPQLSMHSIRATTGSLDPGLGVKLFKGFFDNYEEVDKEFADF
>XP_022582975_Penicilliopsis_zonata
MASSGEKSVFAHFIVGNAAAMTAEQWEADIREAQRAHIDGFALNIATQDSYTDTVLQTAYAAAETVGNFSLFLSFDYESGGAWPEDRVVSTVNTYKDSSAQFYYQGKPLVSTFEGTSNAGDWTSIKAATGCSFIPSWTSLGQSGIQTYIDEMDGMLSWDAWPEGAQDMTTTSDEAWIEALGNKSYMMPVSPWFYTNLPDYSKNWLWRGDDLWHDRWQQVIELQPPLVEILTWNDYGETHYIGPIYEAGIPTGAATYVTGNPHDDWRALLPYYIDAYKSNNQTTISTTAEKITYWYRINPSGSGSANGTTGNDPSQGQPVVNPALVSLDKVFTTVLVAAPSTVTIQIGDADATTLRAVTAGINHFSVPFNGQTGAVTISVQRNGEEVVSITGPAITDQKIALGLQESQQLAFHLGGQLPEAQYVPVPSPTPSQERGRETLASASKSTVCPEAYTKPYCEFMTENPTIFHAVDTFTKQLEQHGYRHLSERAVWTPELRRGGKYYTTRNGSALIAFVVGKEYQSGNGMGIVAGHVDALTARLKPVSKLPNKTGFAQLAVAPYAGGLNETWWDRDLSIGGRVLVRDPITGKVETRLVKLGWPIARIPTLAPHFGAPSQGPFNKETQMVPIVGIDNSDLFQGGEAAQVEGSGIKPGTFAATQPPKLVKVISGELGITDYSTIVSWELELFDSQPAQVGGLDKDLIFAGRIDDKLCCFAAQEALLASPDEMSPGIVKMVGMFDDEEIGSLLRQGARSNFMSSVMERITEAFAASAATYGPNLLAQTVANSFLVSSDVIHAVNPNFANVYLENHAPRLNVGVAISADPNGHMTTDSVSTAILQRIAHRCGATLQVFQIRNDSRSGGTIGPMTSARIGMRAIDAGIPQLSMHSIRATTGSLDPGLGVKLFKGFFDYFEEVDKEFLDF
>XP_016614253_Cladophialophora_bantiana
MVRKTSSGFFSSIHEDMPLHVSRGYDRMVQHSAYPSSSTPPSPQKEKFSPERYTQPYLDFMTQNPTVFHAVDHFTAKLAKAGYVYLSERKQWKIEPGGKYYTKRNGSAFIAFAVGKEYKPGNGVGIVAGHIDALTAKVKPVPKLQTKVGYVQLGVAPYGGAMNMTWWDRDLGIGGKVLVKNKDGLIEEKLVKLDWPIARIPTLAPHFGAAAQGPFNLETNMVPIIGLDNSDLSGKELPSLKLPAGSFVARQPERLVRAIAGELGVTEYTSIVNWELELFDIQPAQLGGLDKEFIFAGRIDDKLCCFAAIEGLLSSSDDASPGIIKMVGCFDDEEVGSFLRQGARSNFMPSVISRICEAVNGSSGPNLINQTLANSFLVSSDVSHAVNPNFLYAYLENHSPRLNTGVVVHADANAHMTTDSVSTALMSRIAEKCGSTLQVFQIRNDSRSGGTIGPMTSSRLGCRAIDCGIPQLSMHSIRATTGSLDPGLGVQLYKGFFDYYEEVDAEFAQ
>XP_008726458_Cladophialophora_carrionii
MVRKTSSGFFTSIHEDMPLHVSRGYDRMVQHSAYPPTSIPSSPQKEKFAPEKYTQPYLDFMTNNPTVFHAVDHFTSKLAKAGYVYLSEREQWKIKAGGKYYTKRNGSAFIAFAVGKDYKPGNGVAIVAGHIDALTAKVKPIPKLQTKAGYVQLGVAPYAGGMNSTWWDRDLGIGGRVLVKANDGRIVEKLVKLDWPIARIPTLAPHFGAAAQGPFNKETNMTPIIGLDNSDITGKEQSSLKLPAGTFVATQPERLVRAIAGQLGVSDYTDIVNWELELFDIQPAQVGGLDKEFIFAGRIDDKLCCFAAIEGLLSSSDEDSPGIIKMVGCFDDEEVGSFLRQGALSNFMPSVISRTVEALNDYSGPNLINQTLANSFLVSSDVIHAVNPNFLYAYLENHSPRLNVGVAVSADPNGHMTTDSVSTALLSRVAEKCGSKLQVFQIRNDSRSGGTIGPMTSSRLGCRAVDCGIPQLSMHSIRATTGALDPGLGVQLYKGFFDHYQEVDAEFAN
>XP_016249676_Cladophialophora_immunda
MVRKTSSGFFSSIHEDMPLHVSRGYDRIVQHTAYPSSSIPPSPQIEKFFPERYTQPYLDFMTQNPTIFHAVDHFTKKLDRAGYVYLSEREQWKIQPGGKYYTKRNGSAFIAFAVGKDYKPGNGVGIVAGHIDALTAKVKPVPKLLTKAGYVQLGVAPYAGGLNMTWWDRDLGIGGKVLVKNDDGIIEEKLVKLDWPIARIPTLAPHFGAAAMGPFNLETNMVPIIGLDNSDISGKELPSLKLPAGTFVAKQPERLVRAIAGRLGVKEYTSIVNWELELFDIQPAQLGGLDKEFIFAGRIDDKLCCFAAIEGLLASPDDASPGIIKMVGCFDDEEVGSYLRQGARSNFMPSVISRICEALNDYCGPNLINQTLANSFLVSSDVIHAVNPNFLYAYLENHSPRLNIGVAVSADPNGHMTTDSASSALLSRIAEKCGSTLQVFQIRNDSRSGGTIGPMTSSKLGCRAIDCGIPQLSMHSIRATTGSLDPGLGVQLYKGFFDYYEEVDAEFAN
>XP_007740168_Cladophialophora_psammophila
MVRKTSSGFFSSIHEDMPLHVSRGYDRMVQHSAYPPSSTPPSPQKEKFSPEKYTQPYLDFMTQNPTVFHAVDHFTAKLAKAGYVYLSERKQWKIEPGGKYYTKRNGSAFIAFAVGKGYKPGNGVGIVAGHIDALTAKVKPVPKLQTKAGYVQLGVAPYGGAMNMTWWDRDLGIGGKVLVKNKDGLIEEKVVKLDWPIARIPTLAPHFGAAAQGPFNLETNMVPIIGLDNSDLSGKELPSLELPAGSFVARQPERLVRAIAGELGVGEYTSIVNWELELFDIQPAQLGGLDKEFIFAGRIDDKLCCFAAIEGLLSSSDDASPGIIKMVGCFDDEEVGSFLRQGARSNFMPSVISRICESLNGSSGPNLITQTLANSFLVSSDVSHAVNPNFLYAYLENHSPRLNTGVVVHADANAHMTTDSASTALMSRIAEKCGSTLQVFQIRNDIRSGGTIGPMTSSKLGCRAIDCGIPQLSMHSIRATTGSLDPGLGVQLYKGFFDYYEEVDAEFAQ
>XP_018694864_Fonsecaea_erecta
MVRKTSSGFFSSIHEDMPLHVSRGYDRIVQHTAYPPSSAPPSPEKKNFYPERYTQPYLDFMTQNPTIFHAVEYFTAELDKAGYVYLSEREQWKIKPGGKYYTKRNGSAFIAFAVGKDYKAGNGVGIVAGHIDALTAKVKPVPKLQTKAGYVQLGVAPYAQGMNMTWWDRDLGIGGKVLVKNDNGKIEEKLVKLDWPIARIPTLAPHFGAAAQGPFNLETNMVPIIGLDNSDISGKELPSLKLPAGTFVAKQPERLVRAIAGQLGIKEYTSIVNWELELFDIQPAQLGGLDKEFIFAGRIDDKLCCFAAIHGLLSSPDDASPGIVKMIGCFDDEEVGSFLRQGARSNFMPSVISRICEALNDYCGPNLINQTLANSFLVSSDVIHAVNPNFLYAYLENHAPRLNVGVAVSADPNGHMTTDSVSTALLSRIAEKCGSTLQLFQIRNDSRSGGTIGPMTSSRLGCRAIDCGIPQLSMHSIRATTGSLDPGLGVQLYKGFFDHYEEVDAEFAE
>XP_022514725_Fonsecaea_monophora
MVRKTSSGFFSSIQEDMPFRISRGYDQILQHTAYPPCTLPLNPQKEKFSPERYTQPYIDFMTENPTIFHAVDYFVEKLNQAGYVYLSEREQWKIKPGGKYYTKRNNSAFIAFAVGKDYKPGNGVGIVAGHIDALTAKVKPIPKLQTKAGYVQLGVAPYAGGMNMTWWDRDLGIGGKVLVKTDGGTIEERLVKLDWPIARIPTLAPHFGAASQGPFNPETNMVPIIGLDNSDLSGKELPSLKLPAGTFVARQPERLVRAIAGKMGITDYTSIVNWELELFDVQPAQLGGLDKEFIFAGRIDDKLCCFAAIEGLLASPDDASPGIIKMVGCFDDEEVGSFLRQGARSNFMPSTISRICEALNDYDCGPNLINQTLANSFLVSSDVIHAVNPNFLYAYLENHSPRLNVGVAVSADPNGHMTTDSASTALLSRIAEKCGSTLQVFQIRNDSRSGGTIGPMTRATTGSLDPGLGVQLYKGFFDYYEEVDAEFAD
>XP_016628289_Fonsecaea_multimorphosa
MVRKTSSGFFSSIHEDMPLHVSRGYDRIVQHTAYPPSSIPTSPQKEKFSPERYTQPYMDFMTQNPTIFHAVDYFTTKLDKAGYVYLSEREQWKMKPGGKYYTKRNGSAFIAFAVGKDYKPGNGVGIVAGHIDALTAKVKPVPKLQTKAGYVQLGVAPYAGGMNMTWWDRDLGIGGKVLVKKDDGTIEEKLVKLDWPIARIPTLAPHFGAAAQGPFNPETNMVPIIGLDNSDISGKELPSLKLPAGTFVAKQPERLVRAIAGQLGVKEYTSIVNWELELFDIQPAQLGGLDKEFIFAGRIDDKLCCFAAIEGLLASPDDASPGIIKMVGCFDDEEVGSFLRQGARSNFMPSVISRICEALSDYCGPNLINQTLANSFLVSSDVIHAVNPNFLYAYLENHAPRLNVGVAVSADPNGHMTTDSVSSALLSRIAEKCGSTLQVFQIRNDSRSGGTIGPMTSSRLGCRAIDCGIPQLSMHSIRATTGSLDPGLGVQLYKGFFDYYEEVDAEFAN
>XP_022495864_Fonsecaea_nubica
MVRKTSSGFFSSIQEDMPLRVSRGYDRILQHTAYPPCTLPLNPQKEKFSPERYTQRYIDFMTENPTIFHAVDYFAEKLNQAGYVYLSEREQWKIKPGGKYYTKRNNSAFIAFAVGKDYKPGNGVGIVAGHIDALTAKVKPIPKLQTKAGYVQLGVAPYAGGMNMTWWDRDLGIGGKVLVKTDDGTIEERLVKLDWPIARIPTLAPHFGAASQGPFNPETNMVPIIGLDNSDLSGKELPSLKLPAGTFVARQPERLVRAIAGKMGITDYTSIVNWELELFDVQPAQLGGLDKEFIFAGRIDDKLCCFAAIEGLLASPDDASPGIIKMVGCFDDEEVGSFLRQGARSNFMPSTISRICEALNDYNCGPNLINQTLANSFLVSSDVIHAVNPNFLYAYLENHSPRLNVGVAVSADPNGHMTTDSASTALLSRIAEKCGSTLQVFQIRNDSRSGGTIGPMTRATTGSLDPGLGVQLYKGFFDYYEEVDAEFAD
>XP_013283571_Fonsecaea_pedrosoi
MVRKTSSGFFSSIQEDMPFRISRGYDQILQHTAYPPCTLPLNPQKEKFSPERYTQPYIDFMTENPTIFHAVDYFVEKLNQDGYVYLSEREQWKIKPGGKYYTKRNNSAFIAFAVGKDYKPGNGVGIVAGHIDALTAKVKPIPKLQTKAGYVQLGVAPYAGGMNMTWWDRDLGIGGKVLVKTDNGTIEERLVKLDWPIARIPTLAPHFGAASQGPFNPETNMVPIIGLDNSDLSGKELPSLKLPAGTFVARQPERLVRAIAGKMGITDYTSIVNWELELFDVQPAQLGGLDKEFIFAGRIDDKLCCFAAIEGLLASPDDASPGIIKMVGCFDDEEVGSFLRQGARSNFMPSTISRICEALNDYDCGPNLINQTLANSFLVSSDVIHAVNPNFLYAYLENHSPRLNVGVAVSADPNGHMTTDSASTALLSRIAEKCGSTLQVFQIRNDSRSGGTIGPMTSSRLGCRAIDCGIPQLSMHSIRATTGSLDPGLGVQLYKGFFDYYEEVDAEFTD
>XP_007756982_Cladophialophora_yegresii
MVRKTSSGFFTSIHEDMPLHVSRGYDRMVQHSAYPPTSTPPSLQKEKFAPEKYTQPYLHFMTNNPTVFHAVDHFTSKLAKAGYVYLSEREQWKIKAGGKYYTKRNGSAFIAFAVGKDYKPGNGVAIVAGHIDALTAKVKPIPKLQTKAGYVQLGVAPYAGGMNSTWWDRDLGIGGRVLVKAHDGRIVEKLVKLDWPIARIPTLAPHFGAAAQGPFNKETNMTPIIGLDNSDATGKEQPSLQLPAGTFVASQPERLVKAIAGQLGVSDYTDIVNWELELFDIQPAQLGGLDKEFIFAGRIDDKLCCFAAIEGLGSSDEDSPGIIKMVGCFDDEEVGSFLRQGALSNFMPSVISRTVEALNNYSGPNLINQTLANSFLVSSDVIHAVNPNFLYAYLENHSPRLNVGVAVSADPNGHMTTDSVSTALLSRVAEKCGSKLQVFQIRNDSRSGGTIGPMTSSRLGCRAVDCGIPQLSMHSIRATTGALDPGLGVQLYKGFFDHYQEVDAEFAT
>XP_016238259_Exophiala_spinifera
MVRKTSSGFFTSIHEDIPLHVSRGYDRMVQHSAYSLPPKPPSSQKQFSPEKYTQPYIDFMTNNPTVFHAVEAFTKRLEEAGFVYLSERTTWDVKPGGKYYAKRNGSAFIAFAVGKEYKAGNGIGIVAGHVDALTAKVKPVPKLPTKAGYVQLGVAPYAGGMNMTWWDRDLGIGGRVLVRGKDGKIKEELVKLDWPIARIPTLAPHFGAAASGPFNLETNMVPIVGIDNSDLSGKQESGVGLPAGTFVASQPERLVRAIAGQLGIEDYTSIVNWELELFDIQPAQLGGLDKEFIFAGRIDDKLCCFAAVEALLASTDDASPGIVKMVGCFDDEEIGSYLRQGARSNFMSSVIERIAENFSPSSCGPNLINQTLANSFLVSSDVIHAVNPNFLGAYLENHSPRLNVGITVSADPNGHMTTDSVSTALLSRIATKCGSTLQVFQIRNDSRSGGTIGPMTSSKLGCRAIDCGIPQLSMHSIRATTGSLDPGLGVKLYKGFFDYYEEVDKEFD
>XP_016266068_Exophiala_oligosperma
MVRKTSSGFFTSIHEDVPLHVSRGYNRMGQHGEYSPPSSQRYFSPEKYTQPYLDFMTNNPTVFHAVEALTKRLEEAGYRYLSERDHWNLAPGGKYYTKRNGSAFIAFAIGKDYLDGEGMAIVAGHIDALTAKVKPVPKLPTKAGYVQLGVAPYAGGMNMTWWDRDLGIGGRVLVRGKDGKIREELVKLDWPIARIPTLAPHFGAAASGPFNLETNMVPIVGLDNSDLSGEQKPSLELPAGTFVASQPERLVRAIAGQMGIEDYTSIVNWELELFDVQPAQLGGLDKEFIFAGRIDDKLCCFAAVEALLASSDKTSQGIVRMVACFDDEEIGSYLRQGARGNFMSNVIERIGQNFSMTTCCGPNLLGRCMANSFLVSSDVIHAVNPNFLGSYLENHSPRLNVGVSVSADPNGHMTTDAVSTALLSRIAEKCGSTLQVFQIRNDSRSGGTIGPMTSSKLGCRAIDCGIPQLSMHSIRATTGSLDPGLGVKLYKGFFDHYEEVDKEFA
>XP_013314331_Exophiala_xenobiotica
MVRKTSSGFFTSIHEDLPLHVSRGYDRMVQHTASTLASRPPSPQKRFSPEKYTQPYLDFMTNNPTIFHAVDAFTTQLEEAGYVYLSERTTWEIKPGGKYYTKRNGSAFIAFAVGKEYKAGNGMGIVAGHIDALTAKVKPVPKLPTKAGYVQLGVAPYAGGMNMTWWDRDLGIGGRVLVKGKDGKIKEELVKLDWPIARIPTLAPHFGAAASGPFNLETNMVPIVGIDNSDLSGKQESSLNLPAGTFVASQPERLVRAIAGKLGVEEYTSIVNWELELFDVQPAQLGGLDKEFIFAGRIDDKLCCFAAIEALLASSDDASPGIVKMVGCFDDEEIGSYLRQGARSNFMSSVIERIAENFSSSCGPNLVSQTLANSFLVSSDVIHAVNPNFLGAYLENHSPRLNVGVSVSADSNGHMTTDSASTALLSRIAEKCGSTLQVFQIRNDSRSGGTIGPMTSSKLGCRAIDCGIPQLSMHSIRATTGSLDPGLGVKLYKGFFDYYEEVDKEFQ
>XP_007721332_Capronia_coronata
MVRKTSSGFFTSIHEDLPLHVSRGYDRMVQHTAYAPTPRDPIPQKTFSPEKYTQPYLDFMTNNPTIFHAVAAFTAQLEKAGYEYLSERTQWKIQPGGKYYTKRNGSAFIAFAVGKDYKPGNGVGIVAGHIDALTAKLKPVPKLATKAGYIQLGVAPYAGGLNSTWWDRDLGIGGRVLVKTKDGKIEERLVKLDWPIARIPTLAPHFGAAAQGPFNLETNMVPIIGLDNSDITGQKQSTLNLPAGTFVSTQPERLVRAIAGQLGVEDYTSIVNWELELFDIQPAQVGGLDKEFIFAGRIDDKLCCFAAIEALLASSDDASPGIIKMVGCFDDEEIGSYLRQGARSNFMSSVIERICEASSDHCGPNLISQTLANSFLVSSDVIHAVNPNFLGAYLENHSPRLNVGVTVSADSNGHMTTDSVSTALLSRVAEKCGSTLQVFQIRNDSRSGGTIGPMTSSKLGCRAIDCGIPQLSMHSIRATTGSLDPGLGVKLYKGFFDYFEQVDTEFQ
>XP_007728880_Capronia_epimyces
MVRKTSSGFFTSIHEDLPLHVSRGYDRIVQHTAYPPTSPAVGPAKTFSPEKYTQPYLDFMTNNPTIFHAVTAFTTQLEKAGYVYLSERTQWKIQPGGKYYTKRNGSAFIAFAVGKDYKPGNGVAIVAGHIDALTAKLKPVPKLATKAGYVQLGVAPYAGGLNSTWWDRDLGIGGKVLVKTRAGKIEEQLVKLDWPIARIPTLAPHFGAAAQGPFNLETNMVPIIGLDNSDITGKQQRTLNLPAGTFVSTQPERLVRAIAGELGIEDYSSIVNWELELFDIQPAQLGGLDKEFIFAGRIDDKLCCFAAVEGLLASSDDASPSIIKMVGCFDDEEIGSYLRQGARSNFISSVIERISEASSDHFGPNLLSQTLANSFLVSSDVIHAVNPNFLGAYLENHSPRLNVGVSVSADSNGHMTSDSVSTALLSRIAEKCGSTLQVFQIRNDSRSGGTIGPMTSSKLGCRAIDCGIPQLSMHSIRATTGSLDPGLGVKLYKGFFDYYEEVDAEFE
>XP_009155449_Exophiala_dermatitidis
MVRKTSSGFFTSIHEDLPLHVSRGYDRMVQHSAYPSSYQSPSPQRSVAFSPENYTKPYLEFMTNNPTVFHAVSAFTTQLEKAGYEHLSERTQWKIKPGGKYYTKRNGSAFIAFAVGKDYKPGNGVAIVAGHIDALTAKVKPVPKLETKAGYVQLGVAPYAGGMNMTWWDRDLGIGGKVLVKTKDGHIEEKLVKLDWPIARIPTLAPHFGAAAQGPFNLETNMVPIIGLDNSDLTGKKPVSLNLPAGTFVSTQPEGLVRAIAGELGIEDYTSIVNWELELFDVQPAQLGGLNKEFIFAGRIDDKLCCFAAIEALLASSDEASSGIIKMVGCFDDEEIGSYLRQGARSNFMSSVIERICEASADYCGPNLINQTLANSFLVSSDVIHAVNPNFLGAYLENHSPRLNVGVSVSADPNGHMTTTAVSTALLSRIAEKCGSTLQIFQIRNDSRSGGTIGPMTSSKLGCRAIDCGIPQLSMHSIRATTGSLDPGLGVKLYKGFFDYFEEVDKEFA
>XP_013254041_Exophiala_aquamarina
MVRKTSSGFFTSIHEDIPLHVSRGYDRMVQHTVYPLESRQSSPPAAVRASFSPETYIKPYLDFMTNNPTVYHAVDAFTSQLAAAGYEYLSERTLWKIKPGGKYYTKRNSSAFIAFAVGKDYKPGNGLGIVAGHIDALTARIKPVPTLSTKAGYVQLGVAPYAGGMNFTWWDRDLGIGGKVLVKGKDGKIVEKLVKLDWPIARIPTLAPHFGAAAQGPFNLETNMVPIIGLDNSDLTGKKEPSLNLPAGTFVAKQPERLVKAIAGELGVQEYTSIINWELELFDIQPAQLGGLDRELIFAGRIDDKLCCFAAIEALLASSDDASPGIVKMVGCFDNEEIGSYLRQGARSNFMSSVIERIVESVSDRNGPNLVSQTMANSFLVSSDVIHAVNPNFLNAYLENHAPRLNVGIAVSADPNGHMTTDSASTALLSRIAEKSGSTLQVFQIRNDSRSGGTIGPMTSSQLGCRAIDCGIPQLSMHSIRATTGSLDPGLGVKLYQGFFDHYEEVDKEFE
>XP_016223808_Exophiala_mesophila
MVRKTSSGFFTSIHEDLPLHVARGYDRVYHQHSAYPQQVSRTRDEHPPVAPFSAEKYTQPYLDFMTNNPTIYHAVDAFTSDLAKAGYECLSERNLWKIKPGGKYYIKRNGSAFIAFAVGKDYKPGNGVGIVAGHIDALTAKLKPVPKLATKAGFVQLGVAPYAGGLNFTWWDRDLGIGGRVLVKGKDGKITEQLVKLNWPIARVPTLAPHFGAAAQGPFNPETNMVPIIGLDNSDITGKAHAPLNLPAGTFVAKQPERLVRAIAGELGIQEYTDIVNWELELFDIQPAQLGGLDKEFIFAGRIDDKLCCFAAIQGLLASSDDDSPGIVKMVGCFDDEEIGSYLRQGARSNFMSSVIERIVESSSDNYGPNLLSQTLANSFLVSSDVIHAVNPNFLGAYLENHAPRLNIGVAVSADPNGHMTTDSVSTALLSRIAEKSGSTLQVFQIRNDSRSGGTIGPMTSSKLGVRAIDCGIPQLSMHSIRATTGSLDPGLGVQLYKGFFDHFQEVDQEFE
>XP_013276845_Rhinocladiella_mackenziei
MVRKTPSGFFSSIHEDLPLHVSRGYDRVVQHTACPPSSQLPVPQKTFSPEKYTQPYLNFMTNNPTVFHAVDAFATQLADAGYTFLPERAQWTIQPGGKYYTKRNGSAFIAFSVGKDYRPGNGVAIVAGHIDALTAKVKPVSKSSTKAGYVQLGVAPYAGGMNMTWWDRDLGIGGKVLVREKDGKIKEQLVKLDWPIARIPTLAPHFGAAAQGPFNLETNMVPIIGLDNSDVTGKEQDSLKLPAGIFVATQPERLVRAIAGKMGIEDYTSIINWELELFDVQPAQLGGIDKEFIFAGRIDDKLCCFAAIEALLASSDDSSTGIVKMVGCFDDEEIGSYLRQGARSNFMSSVIERICEASSNYCGPNLINQTLANSFLVSSDVIHAVNPNFLGAYLENHAPRLNVGVAVSADPNGHMTTDSVSTALLSRVAEKCGSTLQVFQIRNDSRSGGTIGPMTSSRLGCRAIDCGIPQLSMHSIRATTGSLDPGLGVKLYKGFFDYYEEVDKEFEQ
>XP_017997808_Phialophora_attinorum
MVRKTPSGFFAINEEAPSYVSPNPRYGSPQNASPAPTRWDESSPSQRGVTRKSSSGFLATSNKLPYRIARGYDDKEWKEAEWTDMLAKREAKPEPEKSSFDPSKYTLPYVKYMTENPTIFHAVSSFASQLKDAGFKHLSERQTWTIHPGGKYFVTRNSSSIIAFSVGGEFKPGNGFGIVAGHVDALCAKLKPVSKLPTKEGFVQLGVAPYAAPSALHGNKIEERLVKLDWPIARIPTLAPHFGAAASGPFNPETQAVPIIGIDNSDINGKASPEIHIEPGTFAATQPPRLVRAICGSAGVTNYSELVNWELELFDTQPAAVGGLDHEFIFAGRIDDKLCCYAAIEALLSSAQTSTSPGIVKMVGCFDDEEIGSQLRQGAQSSFMSGTIERILSSFQTSSSSSTSYFSPAVHAQSMANSFLVSSDVIHAVNPNFLGAYLPQHMPRLNVGVAVSCDPNGHMTTDSVSTAFLYEVAKKCGATLQTFQIRNDSRSGGTIGPMTSSRLGCRAIDCGIPQLSMHSIRATTGALDPGEGVRLYKGFFDYFEEVDAQFE
>NP_594745_Schizosaccharomyces_pombe
MTATAKSCALDFLDFVNASPTPYHAVQNLAEHYMSHGFQYLSEKSDWQSKIEPGNSYFVTRNKSSIIAFSIGKKWKPGNGFSIIATHTDSPTLRLKPKSQKSAYGYLQVGVEKYGGGIWHTWFDRDLSLAGRVMVEEEDGRVIQYNVHIDRPLLRIPTLAIHLDPSANSSFSFNMETEFVPLIGLENELAKEETSDNGDKYHHPVLLSLLANEISKSLETTIDPSKIVDFELILGDAEKARLGGIHEEFVFSPRLDNLGMTFCASQALTKSLENNSLDNESCVRVVPSFDHEEIGSVSAQGAESTFLPAVLQRICELGKESSLFSISMVKSFLVSADMAHAMHPNYSSRYENSNTPFLNKGTVIKVNANQRYTTNSAGIVLLKKVAQLADVPIQSFVVRNDSPCGSTIGPKLAAMTGMRTLDLGNPMLSMHSCREMCGSKDFEYAVVLFSSFFQNFANLEEKIIIDE
