# Supplementary material for: Coding Sequence Insertions in Fungal Genomes are Intrinsically Disordered and can Impart Functionally-Important Properties on the Host Protein
Source: bioRxiv. 2023 Apr 7:2023.04.06.535715. Preprint. [Version 1] doi: 10.1101/2023.04.06.535715 (PMC10104129; doi:10.1101/2023.04.06.535715)
Supplement: Supplement 8 [file media-8.zip › XP_711447.2_blasthits_fa.txt]

>XP_711447_Candida_albicans
MSKKYSEENTSSIPLTDLTSPSTGETSSQQQRQRASQQQPPQQPESNTATGSRWSNFVDSFKPAIENEKLAMRYRDANADVEEDAGGYYNSTDQLTEIQRININSSKSNLKRKLKNRHLQMIAIASSIGSGLLIGTGGALATGGPGGILIAWILSGISILCTIQAMAELAVTFPVSGGFNVLFSRFIDPSVGFSVAWNYVLQYLVLLPLELVAASMTIQYWNTDINPDVWVIIFYVTVTSINFFGVRLYGEVEFILSSLKVIAVVGFIILSIVLAAGGAPNGVHHGTKYWHDPGAFANGFKGVSSTFITAAFSFAGTELTGLTSAEAENPRKALPKACKQVFWRILLFYVVSIILITFLVPYDNPRLLGASDVSASPFVIAIQDGGISGLASVMNSVILISVISVGSSSVYATSRTLVSLAEQNLAPKICGYVDRAGRPLVAILITNVFGLLSFIAASGKEDEVFTWLLSISGLSSIFTWLCICISHIRFRRALHVQGRNTDELTFVSQTGVIGSWFGILLNVLVLVAEFWLAIFPLGEKSNAKSFFETYLGFVILIIFYFGHKLWRNNWILFIRSRDIDIDSGRRETDLEALKRELQEEREVLRNKPFWYRAYHFWC
>XP_002420155_Candida_dubliniensis
MSKKYCEENTSSIALTDLLSPSTGETSSQQQQQRQRTSPPQQQQPESNTGTSSSSGSKWSNFVDSFKPAIENEKLAMRYRDDDEEEDAGGYYNSTEELTEIQRININSSKSNLKRKLKNRHLQMIAIASSIGSGLLIGTGGALATGGPGGILIAWILSGISILCTVQAMAELAVTFPVSGGFNVLFSRFIDPSVGFSVAWNYVLQYLVLLPLELVAASMTIQYWNTEINPDVWVIIFYVTVTSINFFGVRLYGEVEFILSSLKVIAVVGFIILSIVLAAGGAPNGVHHGTKFWHDPGAFANGFKGVSSTFITAAFSFAGTELTGLTSAEAENPRKALPKACKQVFWRILLFYVVSITLITFLVPYDNPRLLGASDVSASPFVIAIQEGGISGLASVMNSVILISVISVGSSSVYATSRTLVSLAEQNLAPKICGYVDRAGRPLVAILITNVFGLLSFIAASGKEDEVFTWLLSISGLSSIFTWLCICISHIRFRRALHVQGRNTDELTFVSQTGVIGSWFGIILNVLVLIAEFWLAIFPLGEKPNAKSFFETYLGFVILVLFYFGHKLWRNNWIVFIRSRDIDIDSGRKETDLEALKRELQEEKEVLRNKPFWYRAYHFWC
>XP_002549570_Candida_tropicalis
MSKKAFDDVTTTIPITGSSTLTNTKSATATGSVSKHQTETDSSVPVYTSGSKWRNFVDSFKPATETEQFTSIIRDDSEANWDDQDDEKLTEMQKINLNSSKSKLQRKLKNRHLQMIAIASSIGSGLLIGTGGALATGGPGGVLIAWILSGISILCTIQAMAELSVTFPVVGGFNQHFSRFIDPSVSFAVAWNYVLQYLVLLPLELVAASMTIQYWNTTVNPDVWVIIFYVAVISVNMFGVRMYGEVEFVLSSLKVIAVIGFIILSLVLAAGGAPNGVHHGTKFWHDPGAFANGFKGTASTFITAAFSFAGTELTGLTAAEAENPRKSLPKACKQVFWRILLFYIVSIILITFLVPYDNPRLLGSSDISASPFVIAIQEGGISGLPSVMNAVILISVISVGSSSVYATSRTLVSLAEQNLAPKIFAFVDRGGRPMVAILLTNVFGLLSFIAASGKQEEVFTWLLSISGLSSIFTWLAICVSHLRFRRAMTVQGRSISELAFVSQTGIIGSWFGVILNILVLIAEFWLSLFPLGDKPNAKGFFESYLGFVILIVWYIGHKIWRRNWILFHRAKDIDIDSGRKESDIEALKRELEEERFIMSTKPWWYRTYNTWC
>XP_003870427_Candida_orthopsilosis
MNTEKKIDESELQFRDSSSSSTDEKQGFWSSFVDSFKPPIDEKAIQKIDNDVDEKATLTDVQKININSTNQDLRRELKTRHLQMISIGSSIGTGLFVGTGSALNTGGPGAIIIAWFITATAVFSTMQGLGELATTFPVSGSFNVFASRFVEPAVGFAVGWNYFLQYFTLLPLELVAAAITIQYWDSGVNSDVFVIIFWLAITFITLFGVKAFGEVEFVLSTLKILAVIGFVILGIVLIAGGGPTHEFVGGKYWHNPGPFAAGFKGVASCIVTAAFSYGGTEMVGLTASETSNVRQSLPRAIKQVFWRIVLFYFGSLIMISCLVPYNDKRLLGSSSVDASASAFTIAIINGGINGLPSVINAVILVSVLSVGNTAVYATSRTLKSLAEQGMAPKLVGYVDRSGRPIVAIGITNAFGLFALIAANNGAQESAFDWLLAISGLSSIFTWICINLSHIRFRAALKSQGRTTDELPFVAQSGIWGSYYGLVLNILFLVAQFWIALFPLGESPSAYNFFLNYLGFLVLVVSWVGYKIWKRNLKLYLPIEEIDVDTGRADVDTDLLKQEVELEREALAEKPFYIRCYRFWC
>XP_001527418_Lodderomyces_elongisporus
MPEKELDYIRSREAASGSSNEKSGGVYIDAFDQQDSRPPLKGWAKFKDSFKRADTDELGIDPNLTEAEKIAVMTANSPLSRSLKPRHLQMIAIGGSIGTGLFVGSGTSLHTGGPAGLLIAYLLIGTMIYCTVHSLGELAVAFPVSGAFVTYNTRFIDPSWGFAMAWNYAMQWLVVLPLELVAAAVTIKYWNSEINSAAFVVIFYVLIIAINFFGVKGYGEAEFIFSIIKVLACLGFIILGIILCAGGTGKGYIGGKHWRDPGAFNNGVKGTISVFVNAAFAFAGTELCCLAAAESANPRRDLPKAVKQVFWRILLFYVVCLTLVGLLVPYNDPRLLSDESYASASPFVIAIKNAKIHVLDHIMNVVILVAVLSVGNASVFGSSRTLAALAASKQAPKIFGYIDKQGRPLVGIIIQLIFGALCFLAASDKQSLVFSWLLALSGLSSIFTWGSINLCHLRFRRALSVQGRDTLELTYTSQPGIYGAIWGLLLNVVVLCLQFWIAVWPLGEAPNASAFFQNFLTVPVVLVLYVGHKIYSRNWKIFYRAHEIDIDTGRAELDLDLVRQEVAEEKAALRASPFYKRFAHFFC
>XP_007373124_Spathaspora_passalidarum
MSDISIPKTKSSSVIETTNTTPYPQQQEAHPTRWQSFKDSFKPAIVTEKFTSAYDEGEDIENMTDIQRINMNTSKSNLQRKLKNRHLQMIAIASSIGSGLLIGSGGALAAGGPGGILIAWFISGISILCTIQAMAELAVTFPISGSFNVYASRFIDPSVGFAVAWNYFCQYLVLLPLELVAAAMTIQYWNSSINPDVWVLIFYVVVVSINFFGVKGYGEAEFVMSIVKVIAIIGFIIVCIVLAAGGGPTGHYMGATYWHHPGPFANGFKGVVSVFITAAFSFAGTELVGLTAAEAQDPRKSLPKATKQVFWRILMFYMVSLTLITFLVPYSEPRLLGQSDVSASPFVIAIQNGGIKVLPSIMNAVILISIISVGSSTVYATSRTLTALAEQGLAPKICGYVDRAGRPLVAIIITNVFGLLSFIAASGKEDEVFTWLLAISALSSIFTWLSICLAHIRFRRALYVKGRNTDELVFTSSTGVIGSWFGVLLNSLVLIAEFWIALFPLGEAPSAEGFFSVYLGFLIMIGCYVGHKLWRKNWILFIRAKDIDIDSGRRETDLEALKRELAEERRVLQSKPWWFRLYNYWC
>XP_043050732_Scheffersomyces_spartinae
MGEKLNSNSSTLSASNSVISPYGETESKHRWQNFKDSFKQAKKPEYEQLDEDSLTEIQRINIKTATSLLQRELKPRHLQMIAIASSIGTGLFIGSGSALSTGGPGGILIAWVLTGSAILCTMQALIELSVTFPISGSFNVYASRFIDPSVGFSVAWNYVFQYLTLLPLELVAASITIQYWNTSINPDVWVAIFYLVVIAINFFGVRAYGEAEFIFSSIKVLAVVGFIIVSIVLAAGGGPTGNYVGAKYWHDPGAFSNGFKGVASVFVTAAFSFAGTELVGLTAAEAKNPRHALPKATKQVFWRILMFYVVSLTLIAFLVPYNDPRLMNGSSSVDISASPFVIAINNGGIKVLPSIMNVVILISVISVGSSCVYATTRTVTSLAEQGLAPLFLGYIDRKGRPIIAIVITNIFGLLAFIAASHKQNAVFTWLLSISGLSAIFTWLSINIAHLRFRRALKVQGRSTEELIYSSQTGVIGSIYAACLNILVLIVTFWEAVWPLGSKPNAEAFFEVYLGFVILIIFYVGHKIYRRNWVLFIRAKDIDIDSGRRELDLEALKEELAEERAILAAKPLLSNRDIRLLWASVFFRMLSYGLTNQVLVLFLELIKVKPSQIGGFMTWTLIGDALISFFLTLYADKIGRRVVLIVGSIMMLGAGLIFSRSTSFPILLLAAIVGVISPSGDETGPFKSVEEACIAHLTPTNHLPEIFALHGLISTAGAAVGALSSGLIVDYFHKVRGWEILEVYRSIFVIYAGMAVVKLFIFLLLSEKCELGDDNVKESTTELPNETTPLEVSSEEGSLIECEPEISKNALSTSTRRNLYSLLAIFMLDSLGYGFMPSAWTIFYFKKFFKVSATHLGILFFITNSVDSISSIPSAYLTKFLGPVKSILFTQAPSAVFFLLIGFISQFWVAAFLLILYYLTMTMDVVPRQVLLVSIIPKKELSKFLGLVNIGKTYARCVGPIFTGGLAEKGKLYYGFFINGACVLLADLILGTNFLHLDEDISKDLHKFEQLK
>XP_001387730_Scheffersomyces_stipitis
MDGSSYEDKQSQTGENSHLASTAVSSSPYEQSQEQTTTQARWHSFVDSFKPAIETEVLSKNKRYNDNEDEEADISDIQRININTSKSHLKRKLKNRHLQMIAIASAIGSGLLIGTGSALSTGGPAGILIAWALTGASILCTIQAMAELAVTFPISGSFNVYASRFIDPSVGFSVAWNYFFQFLVLLPLELVAGSITMNYWNTSINPDVWVLIFYIVVSSINFFGVRAYGEAEFVFSTLKVLAVIGFIIVSIVLAAGGGPNGQYHGSLYWHNPGPFANGFKGVVSVFITAAFSFGGTELVGLTAAEADQPRKSLPKATKQVFWRILMFYMVSLTLITFLVPYTSDRLLGASSVDVTASPFVIAIQNGGIKGLPSVMNAVILISVISVGSSSVYATSRTLTALAEQGLAPKICGYVDRAGRPLVAIIITNIFGLLSFIAASGKQAEVFTWLLSISAMSSIFTWLSICLAHIRFRRALASQGRTTDELSFTSQTGVIGSWFGVVLNTLVIIAEFWLSLFPLGESPNAEGFFQTYLGFVILIVFYVGHKIWRKNWILFIRAKDIDVDSGRREADIEALKEELAEERAILRSKPFYYRVYHFWC
>XP_020062102_Suhomyces_tanzawaensis
MDLKEYSADTHTSSEIPSSASSPDGASGPATSSGKWQNFKDSFKPAIESEKLSSKLDTSHLGDPEAQITEIQKINLNSSSSNLHRKLENRHLQMIAIASSIGLGLLIGTGSALSTGGPGAILIAWALTGLAILCTIQAMAELAVTFPISGSFNVYASRFIDPSVGFAVAWNYFFQFLVLLPLELVAGSITVQYWTTSINPDVWVLIFYIIVASINFFGVRAYGEAEFIFSIMKVLAVIGFIIVSIVLVAGGGPNGQHRGSEYWHNPGAFANGFKGVVSVFVTAAFSFGGTELVGLTAAEANQPRKSLPKATKQVFWRILMFYMVSLTLITFLVPHTSQQLMGTSSVDVKASPFVIAITSGGIKGLPSVMNAVILISAISVGSSSVYATSRTLTSLAEQGLAPKICGYIDRAGRPLVAIIITNVFGLISFIAASGKQSEIFSWLMSISALSSIFTWLSICVAHIRFRRGLAVQGRGTDELAFTSQTGVIGSYFGALLNTLVIIAQFWIALFPLGESPNASSFFNSYLGFVVLIVFYVGHKLWRRNWILFIRADQIDVDSGRRETDIEALKEELAEERAILRAKPLYYRVYQYWC
>XP_020074817_Hyphopichia_burtonii
MSSHQKKCSPIPSSAQPYDTKEKTGKWRSFKDSFKRYEAFDEEDDEKLKNLTDIERANIRTANSPLQRKLNSRTITMIAIGSSIGNGLFVASGSALNAGSAGGLLVAYGITGSAIYCTMQALGELACEFPVSGGFNLYASRFWEPSVGFAVAYNYFIQFLVLSPLELVSCGIVMKYWNKSINADIWILIFYIIVASINLFGVRFYGETEFVFSSIKVIAVIGFIILSVILAAGGGPDGQSVGTKYWHDPPPFATGFKGVASVFVTAAFSYGGTELVGLAAAEAQNIRTTIPRAIKQVFWRILMFYMVSLTLICFLVPSNSDKLLGASSVDVTASPFVIAIENSGVKGLPHVMNAVVLISCISVASTSVYATSRTLNSLSEQGLCWKFCSYVDRAGRPIVGIIITNVFSCIAFIAASGKEGVVFDWLLSISALSSIASWLTINYCHIRFRRALKVQGRSLKDLAFTSRSGVLGSWYALLVNVLVLIAQFWIALFPTGGKPSANNFFLSYLGGVVLLLFYFGHKIWKKNWIFQIKAKDIDIDTGRRETDMEALRQELEEEKMILQSKPLYYRAYRFWC
>XP_015466035_Debaryomyces_fabryi
MQPKEVESENSESIPLSNGMSSGSSIFDDKKEHNKWQSFKDSFKRYEGYEEEEEADLEKLDDVQKGNIRTARSPLKRKLKSRHLQMIAIGSSIGTGLFIGSGSALNTGGPLGILIAWALTGSAIFCTIQAMGELAVTFPISGSFNVYASRFIDPSVGFAVAWNYFFQFLVLLPLELVAGSITMTYWTTSINPDIWVLIFYLVVISINFFGVKAYGEAEFVFSSIKVLAVVGFIIVSIVIAAGGAPNGHYVGAKYWHDPGLFANGFKGVSSVFVTSAFSFGGTELVGLTAAETDNPRVTIPRATKQVFWRILMFYMISLTLICFLVPYNSERLLGASSVDVTASPFVIAINNGGIGGLPSVMNAVILISVISVGSSSVYATSRTLTALAEQGLAPKICGYIDRAGRPLVAIIITNIFGLLSFIAASGKQEDVFNWLLLISGLSSIFTWWSICVAHIRFRRALYVKGRSSDELSFKSQTGVIGSIYGATLNTLVLIAEFWVSLFPLGESPSAEGFFQNYLGFVVLVTFYLGHKVWKNNWILCIRAKNIDVDIGRRETDLEALKEELEEERAILRTKPLYYRVYRFWC
>XP_457995_Debaryomyces_hansenii
MEPKEVESTNSESIPLSNGVSSRSSTFDDKKEHTKWQSFKDSFKRYEGYEEEEEVDLEKLDDIQKGNIRTAKSPLKRKLKSRHLQMIAIGSSIGTGLFIGSGSALNTGGPLGILIAWALTGSAIFCTIQAMGELAVTFPISGSFNVYASRFIDPSVGFAVAWNYFFQFLVLLPLELVAGSITMTYWITSVNPDVWVLIFYLVVISINFFGVKAYGEAEFVFSSIKVLAVVGFIIVSIVIAAGGAPNGHYVGDRYWHDPGLFANGFKGVSSVFVTSAFSFGGTELVGLTAAETDNPRVTLPRATKQVFWRILMFYMISLTLICFLVPYNSDSLLGASSVDVTASPFVIAINNGGIGGLPSVMNAVILISVISVGSSSVYATSRTLTALAEQGLAPKICGYIDRAGRPLVAIIITNIFGLLSFIAASGKQEEVFNWLLSISGLSSIFTWWSICVAHIRFRRALYVKGRSSDELSFKSQTGVIGSIYGATLNTLVLIAEFWVSLFPLGESPSAEGFFQNYLGFVVLLVFYVGHKIWKNNWILCIRAKNIDVDVGRRETDLEALKQELEEERAILRTKPLYYRVYRFWC
>XP_006685538_Yamadazyma_tenuis
MDITSSKKDELSTLTFDESRTSSSPYQRNPTKWERFKDSFKRYEEQSAPACEGYEELTDLEKANLKTANSPLKRELKPRHLQMIAIGSAIGSGLLVASGSALETGGPLAVLICWSLTGLSVFCTIHALGELTVTFPISGSFNVYASRFIDPSVGFAVAWNYFLQYLVLLPLELVAGSMTIQYWNTTINPDVWVLIFYVVVISINFFGVRAYGEAEFIFSSIKVVTVTMFIIVCIVIAAGGAPNGQAVGGKYWRDPGLFAHGFKGVSSVFVTSAFAYAGTELVGLTAAESQNPRVSLPKATKQVFWRILFFYMVSLTLICFLVPSNDPRLLGGTSSVDVTASPFVIAVVNGGINVLPSFMNAVILVSVISVGSSSVYATSRTLTALAEQGFAPKICGYIDNSGRPLVAIIITNVFGLLSFIAASNKQSEIFTWLMSISGLSSIFTWMSICLAHLRFRRALRYQNRTTDELAFSSQPGVIGSLYGVVLFTLVLIAEFWVSLFPLGQSPNAKTFFSNYLGFVVLVVFYMGHKVWSGNWTLFIRAKDMDIDTGRGENDLEALKAELAQERAVLQSKPLLYRIYHLLC
>XP_001482354_Meyerozyma_guilliermondii
MDPKDSVTGNDITIGSTRDRASSQSSNQSSSQTFHSPYHSEKVNKWKSFKDSFKRYDGHEVDVTYEGLTDMEKANIRTSSPRLQRKLKSRHLQMIAISSSIGTGLFIGSGEALYTGGPAGVLIAWILTGSAIFCTIQAMGELASAYPISGSFNVFASRFIDPSFGFAVAWNYFFQFLVLLPLELVAASITMKYWTNSVNPDIWVLIFYVVVCSINLFGVRAYGEAEFVFLLVKVIAVIGFILVSIVLAAGGGPHGKSVGTKYWHNPGAFANGFKGVLSVFVTAAFSFGGTELVGLTAAESENPRKALPRATKQVFWRILMFYMISLTLICFLVSSTDDRLLGSSSVDITASPFVIAINNGGIGGLPSVMNAVILISVISVGSSSVYATSRTITALAEQGMAPKILGYVDRAGRPLVAILITNIFALLSFIAASGKQGEVFDWLLSISGLSSIFTWLSLCLAHIRFRRALKVRGRGTDELAFKSQAGVLGSIYGAVLNTLVLIAQFWVSLFPLGELPSAEGFFMNYLGFVILLLFYIGHKLWKKNWILFIRAADIDVDTGRRETDLEALKEELKEERAILATKPWYYRTYRFWC
>XP_018713896_Metschnikowia_bicuspidata
MSLSDKKTNDIEERYCQTSEFLRWQNFKDSFKRVNVEEDNDSFEDMNDIEKANLLTANSPLKRKLKSRNISMIAIGSSIGSALFVGSGSALATGGPAGILITWTITGFAIFTTMQSLGELSVTFPVSGGFNLYASRFIDPSVGFAVAWNYFIQFLVLLPLELVSSSITMQFWNSSINADVWVLIFYVVVCSINLFGVRAYGETEFVFSFIKVIAVIGFIIVSIVLAAGGGPSGHSHGAEYWHDPGAFANGFKGVISVFVTAAFAYAGVELVGLAAAEAENPRKSLPRAIKQVFWRILMFYLVSLTLICFLVPYNSEKLLGASSVDVTASPFVIAIEEGGIKGLPHVMNAVILISIISVASTSVYASSRTLTSLAEQGSAPKICAYVDREGRPLVAIIICNIFALLAFIAASGKESEVFTWLLSISALSSIALWISINWAHIRFRHALKAQGRGTNELPFVAQTGTIGSYVGGLVFVLVLIAQFWIALFPLGDSPNASDFFESYLGGVILILFYVGHKIWKKNWIFQIPAKDIDIDTGRRETDLELLKEQIRQEKELLARKPWYFRIYHLWC
>XP_002615617_Clavispora_lusitaniae
MDNTKTESYVEGYSESYETEAHSRWQNFKDSFKRVSMEEEDEDMFRSMTDIEKANLLTSKSPLQRKLKSRNITMIAIGSSIGSALFVGSGAALNTGGPAGILIAWTITGLAIFTTMQSLGELSVAFPVSGGFNLYATRFIDSSVGFAVAWNYFIQFLVLLPLELVSSSITMQFWNNSVNPDVWVLIFYIFVCSINMFGVRAYGETEFLFSAIKVVAVVMFIIVSIVLAAGGGPNNKYVGSEYWHNPGAFANGFKGCASVFVTAAFAYAGVELVGLAAAESENPRRALPRAIKQVFWRILMFYLVSLTLICFLVPYNDDRLLGASSVDVNASPFVIAIESGGIKGLPHVMNAVILVSVISVASTCVYATSRTLTSLAEQGLAPKICAYVDRAGRPLVAIGISNLFALLAFIAASGKQAEVFSWLMSISALSSIASWISINWAYIRFRRGLKAQGRGTDELTFVAQTGTLGSYFGCIVFALVLVAQFWIALFPIGGSPNAEDFFMTYLGAVILIVFYVAHKVWKRNWILQIPAKDLDIDTGRREPDLELLREQIRQEKAILRSKPWYSRFYHLWC
>XP_025340366_Candida_haemuloni
MAESSSYLEKFSESDIHQRSYTPKPEGSSPGKWQSFKDSFKRANIDEEIDPDLSDIEKANLLTSKSPLKRKLKSRNITMIAIGSSIGSALFVGSGSALSTGGPGGILIGWTVTGLAIFTTMQSLGELSVAFPVSGGFNLYASRFIDPSVGFAVAWNYFIQFLVLLPLELVSSSITMKFWNTSVNPDIWVLIFYIVVCSINMIGVRAYGEAEFIFSLIKVTAVIGFIIVSIVLAAGGAPNGVHHGAEFWHNPGAFANGFKGVASVFVTAAFAYAGVELVGLAAAESENPRRALPRAIKQVFWRILMFYLVSLTLICFLVPYDSDRLLGASSVDVTASPFVIAIESGGISGLPHVMNAVILISVISVASTSVYASSRTLTSLAEQGLAPSFCGYVDRAGRPLAAIIICNIFALLAFIAASNKEGEVFDWLMSISALSSIASWISINWAHIRFRRGLKTQGRSTDELTFVAQTGVIGSYLGGTIFVLVLIAQFWIALFPVGADPSAYNFFLSYLGGVILVVFYVGHKIWKRNWILQLPSKKLDLDTGRREPDLELLREQLRQERAFLRASGNVPVVINAKVVGGGADMQKLLSQLQYGTINSRAQVACQITEALEKYSLSSIPEVWYLARDLCDPQNPSAVRRSALKLLVQCIKKDEDAVSSKLMFYSDIVSFCTVSENKIDEEFDLFLQALQALTKDGRDIHDLYIYDQDRSFAEFLYGCFKVLAGKAGKYKDGQDPTLVKDRTFHNIVNLTEYTSNCVQYNYALTEDRALCSILAVIVESGFETTNSTIISQYLELIKYGIVMISASEEVFQPVIKLLCYIYTSFPRFKEVCSDLIKQSCADSPTSVISTLGSVIYNTNVLNYRDIDPDASSHSEKDKLQEGFQHISACLGSISILESVFIQLSSDRKIPDIYVAVDQAYDDIVDALSLRIAFINSAFLSMFGRLFDSDEHQRTFSKQSMFSKLFPFYSWYSTSRSIFNLLRYMDINSSQDHENWLTICDSLLKRYLQEDLAAPKEALADLFLIHPSAVSSRVASFVIDFYKDERLCTVIDSHWKGNCQKLLSAFFYNTQERSAANKVRALQTIKDANETSLALFDDSSIGRTIILELIERSLLEEDNEIVEYLFGDFLFEFLSSSPTGLLKQTLEVFSSTLDSKPISLERQKSVLSASSRGSGRYFQSSSRQYSVVSEKSASSQLTPNEEVFTRLAETASRYFITSASTNPSASVLFYEFVIKFLHFCIDQVLVSPSIALLRSLVRLRVTNRGVIYFAEVTDMGGLASAFKRGSSDPNFDGSKTILWEYPESKQYIPETNLDKPTKVILRSKAQADVKAGEGDAVLDIGPWLSVVQQIITGYYHWEIFSFVWAHYCSQLSNMALFENQEAHILELQKTVCDQLVLHLPTSEAFPTEHTSVTKSDLQVALVRILSSLLGYHAIFSKADEDQVVSSIIFAMGSYERTAIPCIHILNVCCYEIPLSIKKFLTAILTRLQTGVTSSFASPPTLEFMMSVISSRTLTSSFTIDDYKRFFAIAFKYIQYASMLKAQMAQNRELKNQDDVLQQHGVDAEVEKKASTQITPITPIMNEYLSLISYKLIARLFLTINLSERRKLSPFILRNLVVANQIDDKEIKHEPTVALADFLVRFSCGDIPLKVVTPPKPTNDKVNEITSSWLLGRVVLTISTNSLNGDSTITVRRPASVAVFRLQLDPSMLQTTTHADGSRKMVLNSYFLLQVINFLDVKEDLKPIPLLDDAATSRAIGTLDRTPVVSFHKAGVIYIGPGQSDEKDILGNTVGSPSYHRFLDQLGKLIRLKDADSVYAGGLDKENGSDGEYAYIWNDTISQTVFHVTTLMPNVASDKYHSFKKRHIGNNHVNVYFDESGHAFNFNIIKSQFNFLNIVITPHTALQRTVGNAEAKVFKVKTFRRHGVPGIFSTTHFKLISAEQLPILIRNAILISDKFAQVWHNCNNGEYVSNWQLRVRQIDSLRVRTMQLHRSNQEEQEKQGREKTKALDGPAGGANMSATDVISSDMTNSFLEQLQGGAKEGGGDDTIQASNFRYEYVTQDDHGAYQRLEFGSYT
>XP_024715416_Candida_pseudohaemulonis
MLIATWLLMAISSASTLPKWIAEDSYILNQIDEEKIEIDNILKSPTHFKDLPPILKLPKSHEKTLKEGEIPQYVIDYAPFVHLYSEERYLPYDIKEYVTHFHATHKNGTTIPGTDNGRLNITSLSKLPKRPAVYLTADEDFDTDPDWITGVKNKPNLVNGEIKDAPATLIIVDKGNGWVDAFWFYFYSFNLGPFVMGLGPYGNHVGDWEHSLVRFYKGKPVIVWMSAHGGGGAYYYKHLEKYELDPKHPIIFSARGTHANYVSVGTHPHDLPYEILCDFTDRGPLWNPTKNYLAYSYDGKFVYPAENNTNTKHRGREATYGDWLTFTGHWGDKKLANDDPRQSHSLIGGFKYIDGPKGPLKKNLLRIIPCERHKWWNFWNGCNVRENIKWGIGVESEGYNCGNMFVNMRPRWLKKILQQMAESSSYLEKFSDNEIHQRSYNANSEKPGRWQNFKDSFKRVNVEDDIDPDLSDIERANLLTSKLPLQRKLKSRNITMIAIGSSIGSALFVGSGSALSTGGPGGILIGWTITGLAIFTTMQSLGELSVAFPVSGGFNLYASRFIDPSVGFAVAWNYFIQFLVLLPLELVSSSITMKFWNTSVNPDIWVLIFYIVVCSINMIGVRAYGEAEFIFSLIKVTAVIGFIIVSIVLAAGGAPNGVHHGAEFWHNPGAFANGFKGVASVFVTAAFAYAGVELVGLAAAESENPRRALPRAIKQVFWRILMFYLVSLTLICFLVPYNSDRLLGASSVDVTASPFVIAIESGGISGLPHVMNAVILISVISVASTSVYASSRTLTSLAEQGLAPSFCAYIDRAGRPLAAIIICNIFALLAFIAASNKEAEVFDWLMSISALSSIASWISINWAHIRFRRGLKTQGRSTDELTFVAQTGVIGSYLGGTIFVLVLIAQFWIALFPVGDKSSAYNFFLSYLGGVILIVFYIGHKIWKRNWILQIPSRKLDLDTGRREPDLELLREQLRQERAFLRGKPWSLKPALGNVPVVINAKVVGGGADMQKLLLQLQTGSASTRAQVATQITEALEKYYLSSIPEVWYLARDLCDSQHPGGVRRSALKLLVKCIQQDEDAVSNRLKFYSDIVEFCKVSETKVDNEFDLFLSALKALTNDGRDIHDLYIYDQNGSFSEFLFRCFKALAGHAKKYSDGPDPSKDDRTFHNLIDLTSYITNCVQFNYALTEDQSFSSIVNVLVRLSLETKNLTIVSVYLDLVKYSIVLISAAEDVFRDVVKLLCYVYATFIDLRLTCSDLIKQCCIESPTPVISTLGSVIFNNDVIKYSNDTDPSQDMTRTKTFDGMLHISSCLGAISILESVFIQICSDRKMSDITFVIDQAYDDIVDALSLRIPFINSAFLSMFSRLFDLDEHGSTFANDSLFTKLFPFYLWYSTSRSVFNILRFMDVNTEQDAENWLTICDALNARYAQEDLTAPKDALADLFMTHPSAVSDNAATFAIEYFKDERLCLVFNSLWKGNCQRLLNAHFYASGASSESKKNVLITIKEAHESSLTLFDDASIARIILDVLERSFQEQDPVTIEYLYGDFLHDFMSLSNHSMVKQIFEVFHSAFKPDPPKPERQKSMRSLSSRGSGRYFQTSLRQLSVVSDRSTQLQRTLNPKVFDRLAQTISKFFITSSISNPDDAIETYNFMTRFLRFCIDQAHISALIALLRSLVRIRVSSRGRVYFTEVTDMGGLASAFKRASSDPNFDGSKSILWEYPESLAYIPEGYLDRPTKIILLQLISLPETKGSENQSTLDIGHWVDTVRLIITNYYHWEVYSFVWAHYCSQLSNMSLFKTQEAHILDLQKIVCDQLMLNLPTSEAFPTEHTSVTKSDLQVALVRILSSLLGYHGLFTKADEDQVVSSIIFAMGSYERTAIPCIHILNVCCYEIPLSIKKFLTAILTKLQTGVTSSFASPPTLEFMMSLINLQAITSSFTIDDYKRFFAIAFKYIQYASMLRAQISQGKASKEQEDVLQKHGVDAIVEQKASTQLTPITPIMNEYLYLISYRLIARLFLTINLNDRRKLSPFLLRNLVLANQIDETDIKHEPTIALADFLIRFACSDIPLKVVIPPKPSLEKTNDVTNSWLLGSVIMTITTNTINGDSLITVRRPTSVSVFRIQFDPSMLQTTTNSDGNQRLVLNSYFLLQVTNFLEVKEQLKPVPLLEDAATERALGSLDRTPVVSFHKAGIVYIGSGQTDETAILGNTVGSASYHRFLDLLGRLIRLKDADSVYVGGLDKENGSDGEYAYIWGDTISQTVFHVTTLMPNVASDKYHSFKKRHIGNNHVNVYFDESGHSFNFNTIKSQFNFLNIVITPHTPLQRAGGNVEAEVFKVKTFRRHGVPGIFSTTHFKLISAEQLPTFIRNSILISDKFAQVWHNCSNGEYVSNWQLRVRQIESIRKRTLELHKTNQEQQKKQGKENPHSSDGAVGGPNMSAPDVIATDMTNSFLEQLQGGVTNGSGEEFNQATNSRYDYATGEDHGAYQRIEFGSYT
>XP_025339015_Candida_duobushaemulonis
MAESSSYLEKFSGNEIHQRSYNTNPEKPGRWQNFKDSFKRVNVEDDIDPDLSDIERANLLTSKSPLKRKLKSRNITMIAIGSSIGSALFVGSGSALSTGGPGGILIGWTITGLAIFTTMQSLGELSVAFPVSGGFNLYASRFIDPSVGFAVAWNYFIQFLVLLPLELVSSSITMRFWNTSVNPDIWVLIFYIVVCSINMIGVRAYGEAEFIFSLIKVTAVIGFIIVSIVLAAGGAPNGVHHGAEFWHNPGAFANGFKGVASVFVTAAFAYAGVELVGLAAAESENPRRALPRAIKQVFWRILMFYLVSLTLICFLVPYNSDRLLGASSVDVTASPFVIAIESGGISGLPHVMNAVILISVISVASTSVYASSRTLTSLAEQGLAPSFCAYIDRAGRPLAAIIICNIFALLAFIAASNKEAEVFDWLMSISALSSIASWISINWAHIRFRRGLKTQGRSTDELTFVAQTGVIGSYLGGTIFVLVLIAQFWIALFPVGEKSSAYNFFLSYLGGVILIVFYIGHKIWKKNWILQIPSRKLDLDTGRREPDLELLREQLRQEKAFLRGKPWYYRFYRFWC
>XP_028890522_Candida_auris
MTESTSYMEKFSDSDIHQRSYSTKQEGRTGTWQNFKDSFKRVTVDDDIDPDLSDIERANLLTSRSPLQRKLKSRNITMIAIGSSIGSALFVGSGSALSTGGPGGILIGWTITGLAIFTTMQSLGELSVAFPVSGGFNLYASRFIDPSIGFAVGWNYFIQFLVLLPLELVSGSITMKFWNTTVNPDIWVLIFYVVVCSINMIGVRAYGEAEFLFSIIKVTAVIGFIIVSIVLAAGGAPNGVHHGSKFWHNPGAFANGFKGVASVFVTAAFAYAGVELVGLAAAEAENPRRALPRAIKQVFWRILMFYLVSLTLICFLVPYDSDRLLGASSVDVTASPFVIAIEQGGIHGLPHVMNAVILISVISVASTSVYASSRTLTSLAEQGLAPSFCSYVDRAGRPLAAIIICNIFALLAFIAASNKEGEVFDWLMSISALSSIASWISINWAHIRFRRALKTQGRSTDELTFVAQTGLIGSYVGGLIFLLVLIAQFWIALFPVGEKSSAYNFFLSYLGGVILVVFYVGHKLWKRNWILQIPSRKIDLDTGRREPDLELLREQLRQEKAFLKGKPWYYRLYRFWC
>NP_012965_Saccharomyces_cerevisiae
MSNTSSYEKNNPDNLKHNGITIDSEFLTQEPITIPSNGSAVSIDETGSGSKWQDFKDSFKRVKPIEVDPNLSEAEKVAIITAQTPLKHHLKNRHLQMIAIGGAIGTGLLVGSGTALRTGGPASLLIGWGSTGTMIYAMVMALGELAVIFPISGGFTTYATRFIDESFGYANNFNYMLQWLVVLPLEIVSASITVNFWGTDPKYRDGFVALFWLAIVIINMFGVKGYGEAEFVFSFIKVITVVGFIILGIILNCGGGPTGGYIGGKYWHDPGAFAGDTPGAKFKGVCSVFVTAAFSFAGSELVGLAASESVEPRKSVPKAAKQVFWRITLFYILSLLMIGLLVPYNDKSLIGASSVDAAASPFVIAIKTHGIKGLPSVVNVVILIAVLSVGNSAIYACSRTMVALAEQRFLPEIFSYVDRKGRPLVGIAVTSAFGLIAFVAASKKEGEVFNWLLALSGLSSLFTWGGICICHIRFRKALAAQGRGLDELSFKSPTGVWGSYWGLFMVIIMFIAQFYVAVFPVGDSPSAEGFFEAYLSFPLVMVMYIGHKIYKRNWKLFIPAEKMDIDTGRREVDLDLLKQEIAEEKAIMATKPRWYRIWNFWC
>XP_018221072_Saccharomyces_eubayanus
MSNTSSYEKNNPENLKHNGITIDSEYLTQEPITIPSNGSVASTEKGSGSKWKDFKDSFKRVEPIEADPNLTEAERVAFITAQTPLKHQLKNRHLQMIAIGGAIGTGLLVGSGKALRTGGPASLLIGWGSMGTMIYAMVMALGELAVVFPISGGFTTYATRFIDESFGFAANFNYMLQWLVTLPLEIVSASITVNYWGTDPKYRDGFVALFWLVIVCINMFGVKGYGEAEFVFSIIKVITIIGFIILGIILNCGGGPEKGYIGGKYFHDPGAFAGDTPGAKFKGVCSVFVTAAFSFAGSELVGLAASESVDPRKSVPKAAKQVFWRITLFYILSLLMIGLLVPYNDSRLIGASSVDAAASPFVIAIVTHGIKGLPSVVNVVILIAVLSVGNSAIFACSRTFVALAEQGFLPQVFAYVDRKGRPLVGIIITSAVGLIAFVAASKKEGEVFDWLLALSGLSSLFTWGGICICHIRFRKALTAQGRSVEELSFKSPTGVWGSYWGLFMIVIMFIAQFYVALFPVGGSPSAEGFFEAYLSFPLVFAMYIGHKIYKRNWKLLIPAEEMDIDSGRREVDLELLKQEIAEEKAILATKPAWFRVWSFWC
>XP_033767660_Saccharomyces_paradoxus
MSNTSSYEKNNPENLKHNGITIDSEFLTQEPITIPSNGSAVSIDETGSGSKWQDFKDSFRRVKPIEVDPNLTEAEKVAVITAQTPLKHHLKNRHLQMIAIGGAIGTGLLVGSGTALRTGGPASLLIGWGSTGTMIYTMVMALGELAVIFPISGGFTTYATRFIDESFGYANNFNYMLQWLVVLPLEIVSASITVNFWGTDPKYRDGFVALFWVVIVIINMFGVKGYGEAEFVFSFIKVITVVGFIILGIILNCGGGPEGGYIGGKYWHDPGAFAGDTPGAKFKGVCSVFVTAAFSFAGSELVGLASSESVEPRKSVPKAAKQVFWRITLFYILSLLMIGLLVPYNDPSLIGASSVDAAASPFVIAIKTHGIKGLPSVVNVVILIAVLSVGNSAIYACSRTMVALAEQRFLPEIFAYVDRKGRPLVGIAVTSAFGLIAFVAASKKEGEVFNWLLALSGLSSLFTWGGICICHIRFRKALAAQGRNLDELSFKSPTGVWGSYWGLFMVIIMFIAQFYVALFPVGDSPSAEGFFEAYLSFPLVMAMYIGHKIYKRNWKIFIPAEEMDIDTGRREVDLELLKQEIAEEKAILATKPRWYRIWNFWC
>XP_003675245_Naumovozyma_castellii
MYFYTGANHHNITKLTMSSFNNMQEKTDQKETYIVGSSDLTQENIQSSITHTISNPSFTSTTQPSTTRWQKFKDSFKKAEDVELDPNLTEAERIAQATAKAPLQHTLKGRQQTMIAIGGAIGSGLFVGSSTALRTGGPAGLIIGWGLTSTMIYSMVMALGELAVVFPVAGGFTTYATRFVDESFGYANNFNYALQWLVVLPLEIVSASITVNYWGTPTRYRDGFVALFWLVIVIINMFGVKGFGEAEFVFSIIKVTTVIGFIILGIVLVCGGGPKGGFVGAKYWHDPGAFVGHGSGAQFKGVCSVFVTAAFSFAGSELIGITAAEAANPRKSIPGAAKQVVWRIVLFYMGTLTMIGLLVPYNDKRLIGASSVDAAASPFVIAIVTHGIKGLPSVINVVILIAVLSVGNSAIFACSRTIAALSDQGFLPKVFGYIDRSGRPLVGIAITSTFGLLAFVAASKKEGEVFNWLLALSGLSSLFTWGGICLCHIRFRMALKAQGRDTNELTFVSPAGVAGSYWGLFMIVLMFIAQFYVALFPPGGKPDAEVFFQSYLSFPIVVATYFGHKIYKRNWKLFIPLEDMDIDTGRRETDMELLKQEIMEEKAILASKPWYIRAYAFWC
>XP_003668798_Naumovozyma_dairenensis
MSVSIANEKDDPPYNNGKKETYFINSETLHEPVQSSLTPTTTASIDSNDATIDHSKSVSRWTRIKDSFKRAEKEEVDPNLTEAERIAINTAKAPLKHTLKGRHMQMVAIGGAIGSGLFVGSSTALRTAGPAGIVIGWGLTSTMIYCMVMALGELAVVFPVSGGFTTYATRFIDESFGFASNFNYALQWLATLPLEIVSASITVNYWQTPERYRDGFVALFWLVIVIINLFGVRGFGEAEFVFSTIKVLTVIGFIILGIVLVAGGGPEGGFVGGRYWHNPGAFVGDNAGTQFKGVCSVFVTAAFSFAGSELVGITAAEAANPRKSVPRAAKQVVWRIVLFYMGSLIMIGLLVPYTDPRLIGASSVDASASPFVIAIVTHGIRGLPSVINVVILIAVLSVGNSAIFAGSRTIAALSEQGFLPEIFGYIDRKGRPLVGIIVISTFGLIAFIAASKKQGEVFAWLMALSGLSSLFTWGGICLCHIRFRMALKAQGRSTNELPFVSPAGIIGSSWGLFMLLLMFIAQFYVALFPPGSKPSAEVFFESYLSFPIVLAFYFGHKIYKKNWKLFIKAEDMDIDTGRRETDLELLKQEIEEEKAILATKGWWYRQYQFWC
>XP_003957474_Kazachstania_africana
MVEETTSSDFKNEKWTLKEESQDIPSITETRQEEEETLNNTNLSKNLSVRHLVTLAVGGSIGTGLFVNSGTALSDGGPASLVVGWVIISTCLFTVINSLGELAAAFPIVGGFNVYITRFVDPSVGFAVNLNYLAQWLVLLPLELVAASLTIKYWNDKINSDAWVAIFYVTIVLANMLEVKSFGETEFVLSMVKILAIIGFTILGIVLASGGGPSGGYLGFKYWNNPGAFVGGTNASKFKGLCSVFVTAAFSFSGIEMIAVSAAESKNPRKVIPKAAKRTFWLVTSSYVVILTLVGCLVPYNDSRLLNAATSVDAAASPLVIAIENGGIKGLPSLMNAIILIAIVSVANSAVYACSRCMVSMAHIGNLPKVLSKVDKKGRPMNALIVTLIFGLLSFIAASDKQNEVFTWLSALSGLSTIFCWMAINYSLIRFRRAMQVQNRSLDELPYLSQTGIWGAWYGVLVLFLVIVASFWTSMFPLGSAHADAESFFESFLSLPILLVCYFGHKLYFARNWRLQIGAEEMDIDSGRKIIDEEGLKQEREEEEKAMNSSFLIKFWHVWC
>XP_022463571_Kazachstania_naganishii
MSSSYEKDISDGKDAHLRVESEFISQEPLSHDLSSTGSEEHKKGKVWTRFVDSFRERERLEVDPNMSELDQIAFRTANSPLQHHLKNRHLQMIAIGGAIGTGLFVGSGTALRTAGPAGILIGWGLTGTMIYSMVMALGELAVLFPVSGGFTTYATRFIDESYGFANNINYMLQWLVVLPLEIVAASITVNYWGTNPRYRDGFVALFWLAIFIINLFGVKGYGEAEFIFSIIKVITVVGFIILGIILNCGGGPVKGYIGGRYWHHPYGAFVGDSAGARFKGVCSVFVTAAFSFAGSELVGLASAETANPRKSVPKAAKQVFWRITLFYLLALGMVGLLVPYTEKRLIGASSVDAAASPFVIAITTHGIRGLPSVVNVVILIAVLSVGNSAIYACSRTLCALAEQNFLPKFFGYIDRSGRPLYSILVTSGFGLVAFVAQSKKEGEVFNWLLALSGLSSLFTWGGICLCHIRFRKALSAQGRGTDELSFVSPAGVYGSYWGLFMIILMFIAQFYVALFPPGAKPNAKAFFEAYLSFPIVIACYLGHKIYKKNWKIFIKAEDMDIDTGRKDDDLDLLRQEVAEERAVLATKPWWYRWWVFWC
>XP_448914_Candida_glabrata
MSSLEKTDLPKNELQIDSEFLREEPLEISNFEESSSSQGPQPSGSRWRKFKDSFKPLDEAVVTDDMSDIEKIAHRTAHAPLKHHLKNRHLQMIAIGGAIGTGLFVGSGTALRTAGPAGILIGWGLTGTMIYCMVMAMGELSVVFPISGGFTTYATRFIDESFGFANNFNYMLQWLCVLPLEIVAASITVNYWGTDPKYRDGFVALFWVVIVIINLFGVKGYGEAEFVFSIIKVLTVIGFIIMGIVLNCGGGPEGGYIGGKYFHDPGAFVGDTAGARFQGVCSVFVTAAFSFAGSELIGIAAAESAEPRKSVPKAAKQVFWRITLFYMLSLLMVGLLVPYTDERLIGASSVDAAASPFVIAITSHGIRGLPSVVNVVILIAVLSVGNSAVYGCSRTLCALAQQNFLPKIFGYIDRSGRPLFGIAFTSAFGLVAFVAQSKKEGEVFAWLLALSGLSSLFTWGGICFCHIRFRAALTAQGRSTDELPFKAPAGIYGSMWGLFMIVLMFMAQFYVALFPPGGKPSAEVFFQSYLSFPVVLAFYFGHKLYARNWKLLIPLSKLDIDTGRREMDLDVLRQEIAEEKQMMSTRPWWYRWYSFWC
>XP_004179455_Tetrapisispora_blattae
MDDKHSIDEFSVTHEYILPSSSKSMEGIGRSSSYKNDKTFIDVYSRRSSTEGPPVAKGTKPPRNIFQRAIDSFKPPEDGSFDTSNLKKTLKARHLIMIAIGGSIGTGLFIGSGQALATGGPLAVIIGWAIAGSQIIGTIHGLGEITVRFPVVGAFANYSTRFLDPSISFVVSTIYVIQWFFVLPLEIISSAMTVQYWNESIDPVVWVAIFYVTIVSINLFGVRGFGEAEFIFSTIKVITISGFILLCIILIAGGGPDHVYVGSRYWHNPGCLANGFPGVLSVMVVASYSLGGTEMTCLASGETDPKELPSAIKQVFWRILFFFLVSLTLVGFLVPYTNENLLGGSSVDNSPFVIAIKIHHIKVLPSIVNAVILISILSVGNSCIFASSRTLCSMAHQHLLPWWFGYIDRAGRPLVGIITNSLFGLLAFLVKSGSMSEVFDWLMAIAGLATCIVWLSINVSHIRFRLAMKAQGRSLNELEFVSAVGIWGSVYSAIINCLILVAQFYISLWPIGGWKNSEDRAKKFFQSYLCALIMVCIWIGHKIYYWRQTGKIWAFTPLAEIDLDEGRKNIDLDVLKQEIHERKMYLKSRPWYIRFYHYWC
>XP_003684215_Tetrapisispora_phaffii
MSSSEGFQMSNQDYKDAKTNINTEFIDPDLESESIDIKKETFNYNQTGEEKGSKWRQFIDSFKRVEVPELDPNLTEQERIAIITAHTPLKHHLKSRHLQMIAIGGAIGTGLFVGSGTALRTAGPASLIIGWSITGSMIYSMVMAVAEMAVLYPISGGFTTYATRFIDESFGFANNFNYMLQWLVVLPLEIVSASITVNYWGTPTKYRDGFVALFWLVIVIINLFGVKGYGEAEFIFSTIKVITVVGFIILGLVLVCGGGPTGGYVGAKYWHDPGAFVGATAGAQFQGFCSVFVTAAFSFSGSELIGIAGSEAENPRKAVPPAAKQVFWRILLFYILSLLFIGLLVPSNDSRLIGSSNVDAAASPFVIAITVHGIRGLPSVINVVILIAVLSVGNSAIYTCSRTLVALAEQGFLPKVVSYIDRSGRPLVGIAISSFFGLVAFVAQSDKEGDVFNWLLAISGLSSFFTWGAICLCHIRFRAALKAQNRSTDELPFVSPLGVFGSYWGLFLIVLMLAAQFYVAIFPVGDTPSATNFFSAYLSLPVVLVMYIAHKLWTKNWKIFIPLGQLDLDTGRKQLDLDLLRQEVAEERATLAARPRWFRIYTFWCA
>XP_001646108_Vanderwaltozyma_polyspora
MSSPEEYNLEDRSKEKNITIIRDDFSGQDIVSESLESFDNQIDSSNYASHRSAWGNFLDSFKRVEVEEVDPNLTDLEKIAIKTARSPLQHKLKSRHLQMIAIGGAIGTGLFVGSGRALRTAGPAGILIGWSITGTMIFTMVMALGELAVMFPVSGGFTTYATRFIDESFGFACNFNYMLQWLVVLPLEIVAASITVAYWETPVRYTDGFVALFWLVVVIINMFGVRGYGEAEFVFSIIKVTAVIGFIILGIVLVCGGGPVGGYVGARYWHNPGAFVGSTSGQKFHGFCSVFVTAAFSFAGSELIGLAGSEAKNPRKAVPSAAKQVFWRILLFYIICLLLIGFLVPYNDPRLISSSSVDASASPFVIAIVTHGISGLPSVINVVILISVLSVGNSAIYSCSRTLVALSEQGFLPKIVSYIDRKGRPLVGIAISSTFGLIAFVAASNKQNEMFNWLLAISGLSSFFTWSAICICHIRFRGALKAQGRGTDELPFVSPAGVIGSYWGLFLNILMLIAQFYIALFPIGGSPSAYEFFSAYLAAPVILAFYIAHKLWKKNWKFLIPLEDVDIDTGRRDTDVNLLKQEIAEEKAALAMRPWWYRVYVFWCA
>XP_003680193_Torulaspora_delbrueckii
MSIIEEKTRLPASKGGDNVVVENISQEPVSYDQSQGSSTEAHSRWGRFKESFKRAEEMELDPNLTEAERIAIKTAQSPLKHHLKNRHLQMIAIGGAIGTGLFVGSGTALRTAGPAGILIGWGLTGTMIYSMVMAVGELAVVFPVAGGFTTYATRFVDESFGFAANFIYMLQWLVVLPLEIVAASITVNYWGTDPKYRDGFVALFYVVIVIINMFGVKGYGEAEFIFSFIKVITVIGFIIMAIVLICGGGKDHKYIGAQYWYNPGAFVGDTAGQQFQGFCTVFVTAAFSFAGSELVGLAGSEAEEPRKSVPGAAKQVFWRITLFYILCLLLIGMLVPSDSPRLIGASSVDAAASPFVIAIVNHGIKGLPSVVNVVILIAVLSVGNSAIYSCSRTLAALADQGFLPSICGYIDRGGRPLVGIAISAFFGLIAFVAQSKKEGDVFNWLMALSGLSSLFTWAGICLCHIRYRGALAAQGRSTDELPFQAPAGVWGSYWGFFMCILMFIAQFYVGLFPPGTKPNAYDFFLAYLSFCIFIALYAFHKIWKRNWKLFIPLKDLDIDTGRREVDLDVLREELAEERAALAARPFWYRSWKFWC
>XP_037146478_Zygotorulaspora_mrakii
MNSSVGDEKGQSPTYQKGDKNVEVEYLAQEPVTSSSGSHQPDSSGDGRTTFGRFVDSFRRVELPELDPNLTEAERIAIATARSPLQHHLKNRHLQMIAIGGAIGTGLFVGSGTALRTAGPAGILIGWGLTGTMIYCMVMAVGELAIVFPVSGGFTTYATRFIDESFGFANNFNYMLQWLVVLPLEIVSASITVNYWGTDPKYRDGFVALFWVVIVVINLFGVKGYGEAEFVFSIIKVITIIGFIILAIVLICGGGPGNEGYIGARYWYHPGAFVGPNHGVQFKGLCTVFVTAAFSFAGSELVGLASSEAENPRKSVPGAAKQVFWRITLFYIICLLLIGMLVPYDDPRLIGASSVDAAASPFVIAIVTHGIRGLPSVVNVVILIAVLSVGNSAIYSCSRTLVALSEQGFLPKIVSYIDRSGRPMVGIIISSAFGLIAFVAQSPKEGDVFNWLLALSGLSSLFTWTAICLCHIRFRRALAAQGRSTDELPFVSPAGVVGSYWGMFMCILMLIAQFYIAIFPLGDTPNAEAFFEAYLSFPIVIAFYIGHKIWRRNWKLYIKAEDMDIDTGRREVDLDLLRQEIAEEKAAIAARQWWYRYWKFWC
>XP_002496596_Zygosaccharomyces_rouxii
MSDKEYTTKDVEAGNVQVKETLPDVETGASYEHYDNYIDEEEQGPPDSRWKKIKDSFKRAEVPELDPNLTEAEKIAIATARSPLQHQLKNRHLQMISIGGAIGTGLFVGSGTALRTAGPAGILIGWIIAGSMIYCMVMSVAELAIAFPVAGGFTTYATRFIDESYGFANNFNYMLQWIVTLPLEIVAASITVNYWHTDKKYRDGFVALFWVVIVIINMFGVRGYGEAEFIFSICKILMIVGFIILAIILICGGGPGTGYIGARYWYHPGAFAGDTSGRKFKGFCSVFVTAAFSFAGSELVGLAAAEASNPRKDVPGAAKQVFWRITMFYVLCLLLIGMLVPYTDPRLIGGSSVDAAASPFVIAIKNQGISGLPTLVNVVILIAVLSVGNSAVYACSRTLSALADQGFLPKCFSYIDRMGRPMVGIAVTSAFGLIAFVAQSDKEGEVFDWLMALSGLSSLFTWATICLCHIRFRRALAAQGRSTNELAFASPAGVWGAAWGLFLCIIMLAAQFYVALFPLGAPPSANDFFQGYLSLPIVLAMWLGHKIWKKNWKLFIKAEDMDIDTGRRELDLDLLRQQVEEERAALAAKPMWYRIYKFFC
>XP_003647244_Eremothecium_cymbalariae
MQQDISKEGGPSVIDEKNKNYISNQENVVESGASQEDYSNSSYPKSGSKWKDFKDSFKRMDSVDLDPNLTDAQKIAILTSQSPLQRKLKNRHLQMIAIGGAIGTGLFIGSSKALRTAGPAGILIGWGLMATMILCMCLSLGEMAVTFPVSGGYTTYATRFIDESYGFANNINYMMQALVVLPLEIVAASITVDYWGPKSQYRAAFVALFWLCIVSINMFGVKGYGEAEFVFSLIKVVTVIGFIILGVILVCGGGPTHEYIGSKFWSNPGAFVGDTAGQKFKGICSVFVTAAFSFANTELVGLAAAETEDPRKSVPKAAKQVFWRITLFYILSLLMVGLLVPYTDPRLLGSSIVDAAASPFVLALKNHGIKGLPSVINVVILTAVLSVGNSSVFSCSRCLTALSEQGFLPNVFGYIDRKGRPLVSIIFSSAFGLLCFLAVSHQVQEIFDWMLSLSGLSSLFIWLTISLCHIRFRKALSAQNRSIDELAFASPIGIWGSYYSVFLIIVVLILQFWIALFPGHQKPSASNFFKAYLSMPIAVAMYLGHKIYTKNWKLLIDPKYMDIDTGRRELDIELFKQELLEQNAIMAKKPFIYRVYNFWC
>NP_985777_Eremothecium_gossypii
MAKQAGTPDDDVEDIEKSFYVSGKEQARVSTDLAVDEPISVQPEPRKGWNGFVDTFRRAEMPVIDPNLSEAEKLAIRTAAAPLSRRLKNRHLQMIAIGGAIGVGLFVGSGKALATAGPAGVLIGWGLTATMILIMCLSLGELAVTFPVSGGYITYAARFIDESWGFANNFNYMMQAMVVMPLEIVAASVTVGYWDTDPKYKLAFVALFWVVIVSINLFGVRGFGEAESIFSLIKVITIIGFIIMGVVLISGGGPDHEVIGGKYWNDPGPFVGNAPSDKFKGVCSVFVTAAFSFAGSELIGLAAAETREPRKSIPKAAKQVFWRITLFYILSLLIVGLLVPSNNEHLLAPQQIDAAHSPFVIAMDMHRIRVLPSIINVVILTAVISVGNSSVYSSSRTMCALAEHGFLPKIFGYIDRKGRPLFAICFTSLFGLLCFVAGAKEEGEIFDWLLAISGLSSFFTWLTINLAHMRFRMALKAQGRTTNELSFTSPTGFIGSCYAVGLICVVLVAQFWVALYPPSPDGTSAKPSPILFFKQYLSFAVAIVMYLAHKIWSRNWKFFIKAKEMDIDTGRRELDLELFKEELAQERALLAQKPFIIRVFNFWC
>XP_451306_Kluyveromyces_lactis
MSQEKKLDYSIDQETQLESGEFHEQNSYVSQSDASPVEGTRWERFRDSFKRADTQDLDPNLTDAEKMAILTANAPLKRTLKSRHLQMIAIGGAIGTGLFVGSGKALATAGPAGILIGWALTGTMIYCMVMAMGELAVTFPIAGGFTTYASRFVDESFGFAFNTIYMLQWLVVLPLEIVAASITVNYWGTPDKYRDGFVALFYVVIVAINFFGVKGYGEAEFIFSFIKVITVIGYIILGVILVCGGGPQGGYIGGRLWHNPGAFANGFKGVCSVFVTAAFSFAGSELVGLAAAETANPRKSLPSAAKQVFWRITLFYILALLMVGLLVPYTSDRLIGQSSVDAAASPFVISIQNAGIKGLPSVINVVILIAVLSVGNSAVFACSRSMAALANQGSLPKIFGYIDRTGRPLVGIIVTCVFGLLSFIAASPKEGEVFDWLLALSGLSSLFTWGGIMLCHIRVRRALAAQNRTTAELSFTAPTGVWGSVYGFVLIILILMAQFWIALFPIGDKPSASAFFEAYLSFPILIAFYIGHKIWKKNWKLFIRAKNIDIDTGRRETDIEALKQEIAEEKAFIASKPFYYRMYKFWC
>XP_022673914_Kluyveromyces_marxianus
MSQEKKFNYSIDQDTQLESGEFQEQNSFDNVSAARSPPSSGSKWQDFKDSFKQAEVAELDPNLTDAEKMAILTANAPLKRSLKSRHLQMIAIGGAIGTGLFVGSGKALATAGPAGILIGWGLTGTMIYCMVMAMGEMAVAYPIAGGFTTYASRFIDESFGFALNTNYMLQWLVVLPLEIVAASITVEFWDTPDRYKSGFVALFYVVIVIINFFGVKGYGEAEFLFSFIKVITVVGYIILGVILTCGGGPKGGYIGGRYWHNPGAFANGFKGVCSVFVTAAFSFAGSELVGLAAAETANPRKSLPGAAKQVFWRITLFYILSLLMVGLLVPYDSKRLIGASSVDASASPFVISIKNAGISGLPSVINVVILIAVLSVGNSAVFACSRTIAALAAQGSLPKICGYIDRTGRPLVGIFITCFFGLLCFLAASKKEGDIFNWMLAISGLSSLFTWAGIMLCHIRVRRALAAQGRSTNELPFVAPSGVWGSVYGFVLIILILIAQFWLALYPIGASKPNASDFFQAYLSFVVAIVAYIGHKLWKRNWRLFIRAKDIDLDTGRRETDIEALKVEIAEEKAWLASKPFYYRTFKFWC
>XP_022626288_Lachancea_lanzarotensis
MSEDKKNFVYAQEEGYQGDGTHSYDTSAESNKAGAQNGTSSKSGSAWQDFKDSFKQVPVEELDPNLTPAERTAIATARSPLQRHLKNRHLQMIAIGGAIGTGLFVGSGTALRTAGPAGILIGWGLTGTMIYCMVMSAGEMAVAYPVSGGFTTFATRFVDESFGFAVNYNYMLQWLVVLPLEIVAASITVNFWGTPPKYRDGFVALFYVVIVLINMFGVKGYGEAEFIFSFIKVVTVIGFIILGVILVCGGGPHGHYIGGTTWHTPGALVGDSAGQRFKGVCTVFVTAAFSFAGSELVGLASAETENPRKALPSASKQVFWRVSLFYIISLCLIGLLVPYNDARLIGASSVDAAASPFVIAIKNHGISGLPSVINVVILISVLSVGNSAVFACSRSITALAEQGSLPKVFAYVDRKGRPLVGIAVTCTFGLLCFIAQSDKEGDVFNWLLALSGLSSLFTWFGICLCHLRFRRALAAQGRSTDELAFASTVGVWGSGYGAGLILLVLIAQFWVAVWPPGDAPSAEAFFEAYLSFPVLLAFYVGHKLWKRNWKLFIRAKDIDIDTGRRVVDIDTLRQEVAEEKAVLKSKPFYYRTWKFWC
>XP_002554160_Lachancea_thermotolerans
MSLEDKKNFVYAQEEPLEGRDVGHSSYETGSGEITDSKPTSSGSRWQDFVDGFKRVELGDLDPNLTQAEKVAIATARSPLQRHLKNRHLQMIAIGGAIGTGLFVGSGSALRTGGPAAVLIGWGLIGLMIYSVVMAMGELAVTFPVAGGFTTYIPRFVDDSFGFAINYIYMLQWLVVLPLEIVAASITVNYWGTPAKYRDGFVALFYVVIVIINMFGVKGYGEAEFVFSIIKVTTVVGFIILGIVLICGGGPVGGYVGGKYWHNPGAFNGDNAGQRFKAVCSVFVTAAFSFAGTELVGLAAAETENPRKALPRAAKQVFWRITLFYIISLCLIGLLVPYTSENLIGSSSVDAAASPFVLAIKTHGISGLPSVINVVILISVLSVGNSSVYACSRTLSALADQGFLPQIFSYIDRKGRPLVGILATCTFGLLCFIAQSKKEGDVFNWLMALSGLSSLFTWGFICICHLRFRRALAAQGRSTDELAFTSYVGVWGSYFGVILICLVFIAQFWIAVWPMGGTPNASDFFQAYLSVVVVLFFYLAHKLYTRNWTFAKRAKDIDIDTGRRELDLDALKQEIAEEKLRLSTKPWWYRVYHLWC
>XP_020061665_Aspergillus_aculeatus
MEKDFMEPKYESKPEASSAADPPPSYGETETTKGSFGQRIWDSFKRDPNAQVTAAEHSGADGSAFDIEEAARKTAQSPLQRKLKGRHLQMIAIGGSIGTGLFVGSGSVLAAGGPASVLIAYALIGCMLYCTVHALGEMAVLFPVAGSFSHYSTRFIDPAWGFAMGWNYALQWLVVLPTEIVAASMTVNYWNSSISSAAWVAIFWVLIVAINLFGVKGYGEAEFVFSIIKVLAVIGFIILGIILDCGGGPNGGYIGARYWHNPGAFHNGFKGLCSVFVNAAFAFAGTELVGLAAAETANPRKSLPTAIKQVFWRITLFYILSLLLVGLLVPYTDDMLLSGSSSADAKASPFVIAIKNAGISGLPSVMNVVIMIAVLSVGNASVYGSSRTLAALAEQGQAPKFLGYIDRKGRPLWSLLIASSLGALGFLAASSKQSEAFSWMMAISGLSSIFTWGSICLCHIRFRRAWKIQGHSLNELAFRSQPGVIGSWVGFAFNCLVLVAQFWVGFAPTGYASMSASALVENFFSAYLAAPVVLAFYIPYKLWYKTPFIRAKDMDLQTGRRDLDIQYLIEQEQAEQASWPAWKKVYKFFC
>XP_001273269_Aspergillus_clavatus
MEKDIIEPKAEATSSSDSPPIYGETETTKGSLGRRIWDSFKRDPNAHVVPTTGSDGKTFDIEQAAKNTAASPLQRRLKNRHLQMIAIGGSIGTGLFVGSGKVLAAGGPASVLIAYALIGCMLYCTVHALGEMAVLFPVAGSFAHYSTRFVDPAWGFAMGWNYALQWLIVLPLEIVAASITVDYWDSNISNAVWVAIFWVVIVAINLFGVRGYGEAEFVFSIIKVVAVIGFIILGIVLNCGGGPKGGYIGGKYWHDPGAFNNGFKGLCSVFVNAAFAFAGTELVGLAAAETANPRKSLPTAVKQVFWRICLFYIVALALVGLLVPYDEPRLLNGSSSSDAKASPFVISIKNAGISGLDSVMNVVIMIAVLSVGNASVYGSSRTLAAMADQRQAPQFLSYIDRQGRPLWAILIASAFGLLGFLAASDKQGDAFTWMMAISGLSSVLTWGSVCLAHIRFRKAWKVQGHSLNELAFVSQAGLIGSWIGFLFNCLVLVAQFWIGFAPIGYGEMSSGDLVESWFSVYLAAPVVLLFYIPYKIYYRTPFLRAKDMDLHTGRRELDIQHLIEEERAEQAAWPLWKKVYKVFC
>XP_001261351_Aspergillus_fischeri
MEKDSIEPKAEPMVSDPPPIYGETETTKGSMSQRIWDSFKRDPNAHVTAHTSGSNGGTFDLEQAAQKTANSPLQRSLKNRHLQMIAIGGSIGTGLFVGSGKVLSTGGPASVLIAYALIGCMLFCTVHALGEMAVLFPVAGSFAHYSTRFIDPAWGFAMGWNYALQWLIVLPLEIVAASITVDYWESSISNAAWVAIFWAVIVAINLFGVKGYGEAEFVFSLVKVIAVIGFIILGIILNCGGGPKGGYIGGKYWHSPGAFNNGFKGLCSVFVNAAFAFAGTELVGLAAAETANPRKSLPTAVKQVFWRICLFYIVSLTLVGLLVPFDDKRLLGESSADAKASPFVIAIKNAGISGLDSVMNVVIMIAVLSVGNSSVYGSSRTLAALAEQRQAPQFLAYIDRKGRPLFAILIASALGLLGFLAASSKQGEAFMWMMAISGLSSIFTWGSVCFAHIRFRKAWKVQGHSLNELAFQSQAGLVGSWIGFIFNCLVLVAQFWVGFAPIGYSDMTSGELVESWFSVYLAAPVVLVFYFAYKFYYKTSFLRAKDMDLHTGRRELDIQHLIEEERAEQAAWPVWKKVYKTFC
>XP_041141704_Aspergillus_flavus
MEKDEIEAKAEPRGAAFESPPPLYGDSEPTQAGLGRRIWDSFKRDPNAHVTGGHGSSGADGKSFDIENAAQKTASSPLQRSLKGRHLQMIAIGGSIGTGLFVGSGKVLATGGPASVLIAYALIGCMLYCTVHALGEMAVLFPVAGSFAHYSTRFIDPAWGFAMGWNYALQWLVVLPLEIVAASITVDYWQSDISNAAWVAIFWVLIVSINLFGVRGYGEAEFVFSLIKVVAVIGFIILGIVLNCGGGPQGGYIGGKYWSDPGAFHNGFKGLCSVFVNAAFAFAGTELVGLAAAETANPRKSLPTAVKQVFWRICLFYIVSLTLVGLLVPWNDERLLDGSSSADAKASPFVIAIKNAGISVLDSIMNVVIMIAVLSVGNSSVYGSSRTLAALAEQGQAPKFLSYIDRKGRPLWAILIASALGLLSFLAASDKQEVAFEWMMAISGLSSIFTWGSVCLAHIRFRRGWKAQGHSLNELAFQSQPGVIGSWIGFLFNCLVLVAQFWVGFAPIGYATKTAGELVEAWFSVYLAAPVVLLFYIPYKLWFKTPFIRAKDMDLQTGRRDLDLQYLIEQERAEQAEWPAWKKVYKFFC
>XP_749080_Aspergillus_fumigatus
MEKDSIEPKAEPMVSDPPPIYGETETTKGSMGQRIWDSFKRDPNAHVTAHASGSNGGTFDLEQAAQKTASSPLQRSLKNRHLQMIAIGGSIGTGLFVGSGNVLSTGGPASVLIAYALIGCMLFCTVHALGEMAVLFPVAGSFAHYSTRFIDPAWGFAMGWNYALQWLIVLPLEIVAASITVDYWESNISNAAWVAIFWAVIVSINLFGVKGYGEAEFVFSLIKVIAVIGFIILGIILNCGGGPKGGYIGGKYWHSPGAFNNGFKGLCSVFVNAAFAFAGTELVGLAAAETANPRKSLPTAVKQVFWRICLFYIVSLTLVGLLVPFDDKRLLGESSADAKASPFVIAIKNAGISGLDSVMNVVIMIAVLSVGNSSVYGSSRTLAALAEQRQAPQFLAYIDRKGRPLFAILVASALGLLGFLAASSKQGEAFMWMMAISGLSSIFTWGSVCFAHIRFRKAWKVQGHSLNELAFQSQAGLVGSWIGFIFNCLVLVAQFWVGFAPIGYSEMTSGELVESWFSVYLAAPVVLVFYFGYKFYYKTSFLRAKDMDLHTGRRELDIQHLIEEERAEQAAWPVWKKVYKIFC
>XP_663282_Aspergillus_nidulans
MDKDFLKGNPERSTSSDSTPVYGESTSRRASLGQRVLGSFQRDPNAHVTAFASFSDGKTYDIENATEKAANSPLHRSLRGRHLQMIAIGGSIGTGLFVSSGRVLATGGPASLLIAYALIGCMLYCAVHALGEMAVIFPVAGSFAHYSTRFIDPAWGFAMGWNYALQWLAILPLEIVAAAITVDYWESNISSAVWVALFWAAIVSINLFGVKGYGEAEFVFSSIKVIAVIAFIILGVILNCAGGQNGSYIGVKYWHDPGAFHHGFKGLCDVFVNAGFAFAGTELVGLAAAETANPRKSLPTAIKQVFWRITLFYIVSLTLVGLLIPYTEPRLINGTSTVDTKASPFVIAIKNAGIEVLDSVMNVVIMIAVLSVGNSAVYGSSRTLAALAEQQQAPRFLGYIDRKGRPLWAICIASAMGLLGFLAATDKQEVAFEWMIAISGLSSIFTWGSICLAHIRFRRAWKVQGNSLHDLAFRSQPGIIGSWIGFAFNCLVLVAQFWVGFAPIDYETMSASMLARNFFSKYLAAPVVLLFYIPYKLRFKTKILRAKDMDLRTGRRELNIQWLMKEERAQQAAWPAWKKIYKFFC
>XP_001396225_Aspergillus_niger
MEKDFIEPKSEPSFGDAPPLYGESESTKGSVGQRIWDSFKRDPNARASAHHEPGHDGKTFDIENAAQNTASSPLARKLKGRHLQMIAIGGSIGTGLFVGSGSVLAAGGPASVLIAYALIGCMLYCTVHALGEMAVLFPVAGSFSHYSTRFIDPAWGFAMGWNYLLQWLVTLPTEIVAASLTVDYWDSGVSNAAWVAIFWTVIVCINMFGVKGYGEAEFVFSIVKVTAVVGFIILGIILTCGGGPHGGYIGGRYWHDPGAFHNGFKGLCSVFVNAAFAFAGTELVGLAAAETANPRKSLPTAVKQVFWRITLFYIVSLTLVGLLVPYTDSRLLDGSSSADAKASPFVISIVHAGISGLPSVMNVVIMIAVLSVGNAAVYGSSRTLAALAEQQQAPKFFAYIDRKGRPLPALIVASAFGLLGFLAASDKEGEAFTWMMAISGLSSIFTWGSICLCHIRFRRAWKLQGHSLDELAFKSQPGVIGSWIGLIFNCLVLIAQFWVGFAPSGYADMSASELVSNFFSAYLAAPVVLAFYIPYKLWFKTPFVRAKDMDLQTGRRDLDIQALIEEEKAEQAAWPAWKKVWKFFC
>XP_015407040_Aspergillus_nomiae
MEKDEIEAKAEPRGGTFESPPPLYGESEPTQAGLGRRIWDSFKRDPNAHVTAGHTSSGADGKSFDIENAAQKTASSPLQRSLKGRHLQMIAIGGSIGTGLFVGSGKVLATGGPASVLIAYALIGCMLYCTVHALGEMAVLFPVAGSFAHYSTRFIDPAWGFAMGWNYALQWLVVLPLEIVAASITVDYWQSDISNAAWVAIFWVLIVTINLFGVRGYGEAEFVFSLIKVVAVIGFIILGIILNCGGGPKGGYIGGQFWHTPGAFHNGFKGLCSVFVNAAFAFAGTELVGLAAAETANPRKSLPTAVKQVFWRICLFYIVSLTLVGLLVPYDDTRLLDGSSSADAKASPFVIAINNAGISVLDSIMNVVIMIAVLSVGNSSVYGSSRTLAALAEQGQAPKFLAYIDRKGRPLWAILIASSLGLLSFLAASDKQEVAFEWMMAISGLSSIFTWGSVCLAHIRFRRGWKAQGHSLKELAFQSQPGVIGSWVGFLFNCLVLVVQFWVGFAPIGYSTMTAGELVEAWFSVYLAAPVVLLFYIPYKLWFKTPFIRAKDMDLQTGRRDLDLQYLIEQERAEQAEWPAWKKVYKLFC
>XP_001817228_Aspergillus_oryzae 
MEKDEIEAKAEPRGAAFESPPPLYGDSEPTQAGLGRRIWDSFKRDPNAHVTGGHGSSGADGKSFDIENAAQKTASSPLQRSLKGRHLQMIAIGGSIGTGLFVGSGKVLATGGPASVLIAYALIGCMLYCTVHALGEMAVLFPVAGSFAHYSTRFIDPAWGFAMGWNYALQWLVVLPLEIVAASITVDYWQSDISNAAWVAIFWVLIVSINLFGVRGYGEAEFVFSLIKVVAVIGFIILGIVLNCGGGPQGGYIGGKYWSDPGAFHNGFKGLCSVFVNAAFAFAGTELVGLAAAETANPRKSLPTAVKQVFWRICLFYIVSLTLVGLLVPWNDERLLDGSSSADAKASPFVIAIKNAGISVLDSIMNVVIMIAVLSVGNSSVYGSSRTLAALAEQGQAPKFLSYIDRKGRPLWAILIASALGLLSFLAASDKQEVAFEWMMAISGLSSIFTWGSVCLAHIRFRRGWKAQGHSLNELAFQSQPGVIGSWIGFLFNCLVLVAQFWVGFAPIGYATKTAGELVEAWFSVYLAAPVVLLFYIPYKLWFKTPFIRAKDMDLQTGRRDLDLQYLIEQERAEQAEWPAWKKVYKFFC
>XP_040640822_Aspergillus_ruber
MADDTIHKVTTKSSSESASDYGETKVHQSNIGRRIWDSFKPNPNSLTNTVPGADVENAAENTANSPLERRLKGRHMQMIAIGGSIGTGLFVGSGSVLATGGPASSLIAYGLIGFMMYCTVHALGEMAVLYPVAGSFSHYATRFIDPAWGFSMGWNYVMQWLVTLPLEIVAASITVDYWHPNVSNAAWVAIFWILIVLINLFGVKGYGEAEFAFSLIKVIAVVGFIILGIVLNCGGGPQGEYIGGKYWQNPGAFNNGFKGLCSVFAKAAFAFAGTEFVGLTAAETANPRKALPTAIKQVFWRIVLFYLVSLTIVGLLVPYNDPKLMSGDSDADASASPFVIAIKNAGISVLDSIMNVVIMIAVLSVGNSSVYGSSRTLAALAEQGQAPRFLAYIDRKGRPLWSLLVVSAFGLLAFLAASDKQAVAFEWMLAISGLSSIFTWASVCLCHIRFRRSWKLQGRSLNELPFRSQPGIIGSYAGFILNCLVLVAQFWVGFAPVAYGEMTVSERVYNFFSVYLAAPVVLAFYIPYKIYYRTPFIRAKDMDLHTGRRDLDIQYLIEEERAEQAAWPMWKKIYKVFC
>XP_040703220_Aspergillus_sydowii
MDNDLLKAKAERSVSADSAPAYGETATRRSSLGQRVWESFRRDPNAHVTAVAPFLEGKSYDIENAAESAASSPLHRSLRGRHLQMIAIGGSIGTGLFVGSGRVLATGGPASLLISYALTGCMIYCTVQALGEMAVIFPVAGSFAHYSTRFIDPAWGFAMGWNYALQWLAILPLEIVAASITVDYWESNISNAVWVSLFWAAIVSINLFGVKGYGEAEFVFSSVKVIAVIAFVILGIILNCAGGPGGSYLGGRYWHDPGAFNHGFKGLCDVFVNAGFAFAGTELVGLAAAETSNPRKSLPTAVKQVFWRITLFYIVSLTLVGLLIPYDNPRLINGTSSVDAKASPFVISIKNAGVEVLDSVMNVVIMIAVLSVGNSAVYGSSRTLAALAEQQQAPRFLAYIDRKGRPLWAIGIASALGLLGFLAASDQQEAAFEWMIAISGLSSIFTWGSICLAHIRFRRAWRVQGHNLNDLAFRSQPGIMGSWIGLIFNCLILIAQFWVGFSPIHHETMSTSMLVSNFFSKYLAAPVVLVFYIPYKLRFKTKILRSKDMDLRTGRRELNVQWLINEERAQQAAWPAWKKLYKFFC
>XP_001213488_Aspergillus_terreus
MEKDHIEPKAGPTSSSDSTPPAYGESVSTRPGIGRRIIDSFKRDPNAHVTTRATSGADGKSFDIENAALQTAQSPLQRSLKSRHLQMIAIGGSIGTGLFVGSGKVLAVGGPASVLIAYALIGCMLYCTVHALGEMAVLFPVAGSFAHYSTRFIDPAWGFAMGWNYALQWLVVLPLEIVAASITVDYWESSISNAAWVAIFWTVIVSINLFGVRGYGEAEFVFSLIKVIAVIGFIILGIILNCGGGPQGGYIGGKYWHDPGAFHNGFKGLCSVFVNAAFAFAGTELVGLAAAETANPRKSLPTAVRQVFWRISLFYIVSLTLVGLLVPYTNPQLLNGKSSADAKASPFVIAIKNAGINVLDSIMNVVIMIAVLSVGNASVYGSSRTLAALAEQGQAPRFLAYIDRKGRPLWSICIASALGLLGFLSASDKQEVAFEWMMAISGLSSIFTWGSICLAHIRFRRAWKLQGHSLNELAFQSQPGLIGSWIGFIFNCLVLVAQFWVGFAPIGYSDMTTGELVESWFSVYLAAPVVILCYIPYKLWYKTPFLRAKDMDLQTGRRELDIQYLIEQERAEQAEWPMWKKAYKIFC
>XP_022488018_Penicillium_arizonense
MDEKKFEEPHTVQTPPEAPPAYGSSEPTRAGMGQRIWDSFKRDPNHTVSGHAGADGSGFDIETAAQNTAHSPLQRRLKGRHLQMIAIGGSIGTGLFVGSGSVLAAGGPASVLIAYILIGCMLYCTVHALGEMAVLFPVAGSFAHYSTRFVDPAWGFAMGWNYALQWLIVLPLEIVAASITVDYWSPGVSNAAWVAIFWALIVSINMFGVRGYGEAEFVFSIIKVVAVLGFIILGIIINCGGGPQGGYIGAKYWYNPGAFNNGFKGLCSVFVNAAFAFAGTELVGLAAAETANPRKSLPTAVKQVFWRIALFYVVSLTLVGLLVRYDEPRLVSGSSSADAHASPFVIAIENAGIKALPSIMNVVIMIAVLSVGNSSVYGSSRTLAALAEQGQAPKFLAYIDRKGRPLPAIIIASAIGLLCFLAASDKQTTAFGWMMAISGLSSIFTWGSVCGAHILFRRAWKKQGHSLDELAFRSQPGVIGSWIGLVFNILVLIAQFWVGFAPVGYAEMTTNELVYNFFSVYLAAPVVVAFYIPYKFWYKTKFVRSAEVDLVTGRRELDLQHLIEQERAEQKQWPKWKKAYKFFC
>XP_014532397_Penicillium_digitatum
MEEKKVEESTVQTALDGPPAYGDSSPTRGGMGQRIIDSFKRDPNQTVSGHSGADGAGFDLENAAHNTANSPLKRHLKGRHLQMIAIGGSIGTGLFVGSGSVLAAGGPASVLIAYVLIGCMLYCTVHALGEMAVLFPVAGSFAHYSTRFVDPAWGFAMGWNYALQWLIVLPLEVVAASITVDYWSPGVSNAAWVTIFWVLIVSINMFGVRGYGEAEFVFSIIKVIAVIGFIILGIILNCGGGPEGGYIGGKYWHDPGAFRNGFKGLCSVFVNAAFAFSGTELVGLAAAETTNPRKSLPTAVKQVFWRIALFYVVSLAIVGLLVRYDDPKLISGTSSADAKASPFVIAIENAGIKVLPSIMNVVILIAVLSVGNSSVYGSSRTLAALADQGQAPKFLAYIDRQGRPLPAILVASALGLLCYLAASDVQTTAFAWMMAISGLSSVFTWGSVCGAHILFRRAWKVQGHSLDELAFRSQPGIIGSWVGLIFNCLVLIAQFWVGFAPIGYADMTSQQIAYNFFSVYLAAPVVLVSYVGYKIVYRTKFILPSEADLATGRRDLDVQHLIEQERAEQKQWPKWKKVYNFFC
>XP_016602358_Penicillium_expansum
MEEKKFEESTVQTGSDGPPAYGDSSPTRGGMGQRIMDSFKRDPNHTVSGHAGADGSGFDLENAAHNTANSPLQRRLKGRHLQMIAIGGSIGTGLFVGSGSVLAAGGPASVLIAYILIGAMLYCTVHALGEMAVLFPVAGSFAHYSTRFVDPAWGFAMGWNYALQWLVVLPLEIVAASITVDYWSPGVSNAAWVTIFWVLIVSINMFGVRGYGEAEFVFSIIKVIAVIGFIILGIVINCGGGPEGGYIGAKYWYDPGAFRNGFKGLCSVFVNAAFAFAGTELVGLAAAETANPRKSLPTAVKQVFWRIALFYVVSLTVVGMLVRYDDPKLISGTSSADAKASPFVIAIENAGIKALPSIMNVVIMIAVLSVGNSSVYGSSRTLAALAEQGQAPKFLAYIDRQGRPLPAILVASALGLLCYLAASDVQTTAFSWMMAISGLSSIFTWGSVCGAHILFRRAWKVQGHSLDELAFRSQPGLIGSWIGLIFNCLVLIAQFWVGFAPIGYADMTAQEIAYNFFSVYLAAPVVLVSYIGYKVIYKTKFILPSEADLNTGRRDLDIQHLVEQERAEQKQWPAWKRVWNFFC
>XP_040646185_Penicillium_griseofulvum
MEEKKFEATTVQTGSDGPPAYGHSSPTQESMGQRFMSSFKRDPNHTVSGGAGADGAGFDIETAAHNTANSPLQRRLKGRHLQMIAIGGSIGTGLFVGSGSVLAVGGPASVLIAYILIGAMLYCTVHALGEMAVLFPVAGSFATYSTRFVDPAWGFAMGWNYALQWLIVLPLEIVAASITVDYWNPGVSNAAWVTIFWVLIVSINLFGVRGYGEAEFVFSLIKVIAVIGFIILGIVLNCGGGPQGGYIGAKYWYNPGAFNNGFKGLCSVFVNAAFAFAGTELVGLAAAETDNPRKSLPTAVKQVFWRIALFYVVSLTIVGLLVPYTEPRLLSGSSSADIKASPFVIAIENAGIKVLPSIMNVVIMIAVLSVGNSSVYGSSRTLAALAEAGQAPKIFAYIDRKGRPLPALLFASVLGLLSYLAASPVQSEAFSWMMAISGLSSIFTWGSVCGAHILFRRAWKLQGHSLDELAFRSQPGIIGSWIGLIFNCLVLIAQFWVGFAPIGYADMNSREICEKFFSVYLAAPVVLICYIGYKIKYKTRFVASADVDLVTGRRDLDIQHLVEQELAEQRNWPKWKKVYKFFC
>XP_038933290_Penicillium_roqueforti
MDEKKFEEHTVQTGSDAPPSYGDSSPTRGGMGQRIIDSFKRDPNHTVLGTPGADGTAMDVEAAAAHNTAHSPLQRHLKGRHLQMIAIGGSIGTGLFVGSGSVLAVGGPASVLIAYILIGCMLYCTVHALGEMAVLFPVAGSFAHYSTRFMDPAWGFAMGWNYALQWLIVLPLEIVAASITVDYWSPGVSNAAWVTIFWVVIVSINMFGVRGYGEAEFVFSIIKVVAVLGFIILGIILNCGGGPEGGYIGARYWYDPGAFRNGFKGLCSVFVNAAFAFAGTELVGLAAAETANPRKSLPTAVKQVFWRIALFYVVSLTLVGLLVRYDDPKLISGSSSADAKASPFVIAIENAGIKALPSIMNVVIMIAVLSVGNSSVYGSSRTLAALAEQGQAPKFLAYIDRKGRPLPAIIIASALGLLCYLAASDVQTTAFEWMMAISGLSSIFTWGSICASHILFRRAWKKQGHTLDELAFRSQPGVIGSWVGLTFNILVLIAQFWVGFAPIGYGEMTSQEIAYNFFSVYLAAPVVLVSYVGYKIYYRCKFVKSLEVDLDTGRRDLDVQHLVEQELAEQKEWPKWKKVYKFFC
>XP_002567491_Penicillium_rubens
MEEKKFEAVQTGAEAPPAYGDSSPTRGGIGQRIFDSFKRDPNHTVTGHVGADGSGFDAETAAHNTAHSPLQRRLKGRHLQMIAIGGSIGTGLFVGSGSVLATGGPASVLIAYILIGCMLYCTVHALGEMAVLFPVAGSFAHYSTRFVDPAWGFAMGWNYALQWLIVLPLEIVAASITVDYWNPGVSNAAWVTIFWVMIVSINLFGVRGYGEAEFVFSLIKVIAVIGFIILGIILNCGGGPQGGYIGARYWYDPGAFRNGFKGLCSVFVNAAFAFAGTELVGLAAAETTNPRKSLPTAVKQVFWRIALFYIVSLTLVGLLVRYDDERLISGSSSADAKASPFVIAIENAGIKALPSIMNVVIMIAVLSVGNSSVYGSSRTLAALAEQGQAPKFLAYIDRKGRPLPAIIIASILGLLSYLAASDVQTTAFEWMMAISGLSSIFTWGSVCGAHILFRRAWKKQGHSLDELAFRSQPGVIGSWVGFIFNCLVLVAQFWVGFAPIGYADMTSQEIAYKFFSVYLAAPVVLICYIGYKIMYKTKFVRTSEVDLVTGRRDLDIQHLIEQEMAEQREWPKWKKVYKFFC
>XP_040817864_Penicillium_solitum
MDEKKLEEHTVQSGSDGPPSYGDSSPTRGGLGQRIMDSFKRDPNHSVSGHAGADGTGFDLEGAAHNTAHSPLQRRLKGRHLQMIAIGGSIGTGLFVGSGSVLAAGGPASVLIAYILIGCMLYCTVHALGEMAVLFPVAGSFAHYSTRFVDPAWGFAMGWNYALQWLVVLPLEIVAASITVDYWNPGVSNAAWVTIFWVLIVAINMFGVRGYGEAEFVFSIIKVIAVIGFIILGIVLNCGGGPEGGYIGAKYWYDPGAFRNGFKGLCSVFVNAAFAFAGTELVGLAAAETANPRKSLPTAVKQVFWRIALFYVVSLTIVGLLVRYDDPKLISGTSSADAKASPFVIAIENAGIKALPSIMNVVILIAVLSVGNSSVYGSSRTLAALAEQGQAPRFLAYIDRQGRPLPAILVASALGLLCYLAASDVQTTAFAWMMAISGLSSIFTWGSVCGAHILFRRAWKQQGHSLDELAFRSQPGVIGSWIGLTFNCLVLIAQFWVGFAPIGYAEMTPQEIAYNFFSVYLAAPVVMVSYIGYKLVYKTKFIRPSEADLDTGRRDLDVQHLVEQERAEQKQWPAWKKVYNFFC
>XP_022577455_Penicilliopsis_zonata
MDDEYELKEVRSVLDHPPLYGETEPTKASLGRRILDSFKRDPNAHVIHATGADGKSYDVEGAVANTAASPLQRKLKGRHLQMIAIGGSIGTGLFVSSGAVLASGGPASVLIAYLLIGCMLYCTVHALGEMSVAFPVAGSFAHFSTRFLDPAWGFAMGWNYALQWLVVLPLEIVAASLTIDFWHADVSAAVWVTIFWLLIVIINLCGVRGYGEAEFVFSVIKVTAVVGFIILGIILDCGGGSEGGYIGGKYWRDPGAFNHGFKGLCSVFVNAAFAFAGTELVGLAAAETANPRKTLPAAVKQVFWRITLFYVVSLTLVGLLVPYTNPHLITASTVDASASPFVIAIRNAGISGLDSVMNVVIMIAVLSVGNASVYGSSRTLAALAEQGQAPGFLAYIDRRGRPLWSILISSAVGALCYLAVSSKEEQAFQWMMAISGLSSIFTWGSICLCHIRFRRAWRVQGHHLDELAFTSQCGVVGSWIGLAFNVLVLIAQFWVGFAPVGYREDSTTDLVENFFSAYLAAPVVLVSYIPYKLWYRTPFMRARDMDLDTGRRDLDVQDLIAQERAEQAAWPTWKKVYNFFC
>XP_016623335_Cladophialophora_bantiana
MDIDVEKKQGSNPGVVAPGQEFGHIVSTQEKTSFFARIIDGFRENPNARVSELLVDDNGKPLPNQPPAQPALAMKLKQRHLQMIAIGGSIGTGLFVGSGSALATGGPAALVIAYCTLGIMIFCTVHALGEMAVLFPVAGSYSAYSSRFLDPAWGFAMGWNYAMQWLVTLPIEIMAASITLNYWQGARDVNPCVWVTIFYVVIVSINLFGVRGYGEAEFVFSIVKVVATLGFIIFALVVDVGGGPTGHYFGAKTWDDPGAFAYGFKGVCSVFVTAAFSFGGTELVGLAAAEAENPRLALPTAIKQVFWRVVLFYIISLTFVGCLVRWDDPRLLNSGSSANYWTSPFVLAIKNAGVGGLPSVFNAVILIAVLSVGNASVYGASRTLAALADNGQAPKILGYIDRTGRPLVAILFSSALGALCYLVALKPSQRQEAWNWMFAVSGLASIFTWGSICLCHIRFRQAWKYHGHTLDELPYKSQAGVIGSWIGFGFNCLVLVAQFWTGFAPIGYREMSSSERTKSFFEGYLAAPVVIAFYIGFKIWKRTPIRRVKDIDVVSGRREIDLEHILAEEHAIRATWPWWKRTWNTFC
>XP_008724717_Cladophialophora_carrionii
MEKDLEARAGSPVGSSEVSEGKVEYPRASTAVGRFLDGFKRNPNARVTAQAIDANGRILKDQPPAEPALAMKLKQRHLQMIAIGGSIGTGLFVGSGSALASGGPASLVLAYGLIGLTLYCTTHALGELAVQYPVAGAFSVYASRFVDEAWGFAMGWNYALQWLVTLPLEIVAASLTLDFWPGSRGTNGAAWVTIFLVAIILINFFGVRGYGEAEFVFSIIKVLAVIGFIILGIVINTGGVGSQGYIGARYWYDPGAFNHGFKGLCSVFVTAAFSFSGTELVGLAAAETENPRLALPTAVKQVFWRIALFYMVSLTVVGVLVPSNDPMLLNGNSSADANASPFVIAVRNAGIDAVPSIMNVVILIAVLSVGNSSVYGASRTLAALADMGQAPKILGYVDREGRPLVAIIVSSLLGFLCYIVAAGPDTSGEAFNWMIAISGLAAIFTWGTICLCHIRFRRAWRMAGHTLDELAFKSQATVYGSWIGLIMNCLILVAQFWTGIAPVGYAEMSASELVKGFFEVYLAAPIVIVMYLGYKLWYRTKIRRAGEIDITSGRREVENLQQILEEERRVRKTWPWWKKTWKTLC
>XP_016250732_Cladophialophora_immunda
MDVDVEKKQEPSPGAPPPGQEYGQIVSTHEKMSLFARVIDGFRENPNARVSELLVDDNGKPLPDQPPAQPALAMKLKQRHLQMIAIGGSIGTGLFVGSGSALATGGPAALVLAYCLLGIMIFCTVHALGEMAVLFPVAGSYSAYSSRFLDPAWGFAMGWNYAMQWLVTLPIEIMAASITLNYWQGARDVNPCVWVTIFYVVIISINLFGVRGYGEAEFAFSIVKVIATLGFIIFALVVDVGGGPTGHYFGAKTWDDPGAFAYGFKGVCSVFVTAAFSFGGTELVGLAAAEAENPRLALPTAIKQVFWRVVLFYIISLTFVGCLVRWDDPRLLNSGSSANNWTSPFVLAIKNAGVGGLPSVFNAVILIAVLSVGNASVYGASRTLAALADNGQAPKILGYIDKTGRPLVAIIFSSALGALCYIVALSPSQRQEAWNWMFAVSGLASIFTWGSICLCHIRFRQAWKYHGHTLDELPYKSQAGVIGSWIGFLFNCLVLIAQFWTGFAPIGYREMSSSERTKIFFEGYLAAPVVIAFYIGFKLWKKTPIRRVKDIDVVSGRREIDLEHILAEERAIRATWPWWKKTWNTFC
>XP_007744516_Cladophialophora_psammophila
MEDKKTWSPESSSNPSAYEGDMGSVRRPFTRRLTESFKRDPNASVTRSASFSAADGKGYDAEAAAQATALSPLLRRLKGRHLQMIAIGGSIGTGLFVGSGKALAYGGPASLLLSFALTGCMLYCTVQALGELAVLFPVAGSFASYSTRFLDPAWGFAMGWNYALNWLTVLPLEIVSASITVDYWVQNISLNAAWVSIFLVLIVLINFFGVKGYGEAEFVFSIVKVTAVIGYILLGVLINIMGGVDKNGNPDASYMGFRLWHHPGAFHNGFKGLCSTFVTAAFAFAGTELVGLAAAETENPRKALPTAIKQVFWRITLFYVVSLLLVGTLVPYDDPRLLNGRNSADAKASPFVISIQNAGIEVLPSVMNVVIMISVLSVGNSSIYGSSRTLAALAEQCQAPAFLAYIDRKGRPLYAIIVASVLGLLAYLAATHKQQDAFNWMLALSGLSSIFTWSSICLAHIRFRHAWTLQGHSLDELAFRSPVGIIGSWVGLVFNMLVLIAQFWTGFAPVGWHQMSISDRVVNFFQAYLAAPVVALMYIGYKIYMKTKVLRARDMDLFTGKREFNVRLLVQEERADRKRWPRWKKLYKFLC
>XP_018689116_Fonsecaea_erecta
MEDKKTWSPESSSNPSAYEGDMGSVRRPFTRRLTESFRRDPHASVTRSASFSAADRKGYDAEAAAQATAMSPLLRRLKGRHLQMIAIGGSIGTGLFVGSGKALAYGGPASLLLSFALTGCMLYCTVQALGELAVLFPVAGSFASYSTRFLDPAWGFAMGWNYALNWLTVLPLEIVSASITVDYWVWVMPGGDRYLVDGDEQVQNISLNAAWVSMFLVLIVLINFFGVKGYGEAEFVFAIVKVTAVIGYIILGVLINVMGGVDSHGNPDASYMGFRLWHHPGAFHNGFKGLCSTFVTAAFAFAGTELVGLAAAETENPRKALPTAIKQVFWRITLFYVVSLLLVGTLVPYTDPRLLNGRNSADAKASPFVISIQNAGIEVLPSVMNVVIMISVLSVGNSAIYGSSRTLAALAEQRQAPAFLAYIDRKGRPLYAIIVASVLGLLAFLAATQKQQDAFNWMLALSGLSSIFTWASICLAHIRFRHAWTLQGHTLDELAFRSPVGVVGSWIGLIFNLLVLIAQFWTGFAPVGWQHMTVSELVVNFFQAYLAAPVVALMYIGYKLWMKTEILRARDMDLFTGKREFNVRVLVQEERADRKRWPRWKKVYKFLC
>XP_022512943_Fonsecaea_monophora
MDVDLEKKQEPSPGSPTPSQEYGQIVSTQEKTSLFARIIDGFRENPHARVTELLVDDNGKPLPDQPPAQPALAMKLKQRHLQMIAIGGSIGTGLFVGSGSALATGGPAALVLAYCLLGIMIFCTVHALGEMAVLFPVAGSYSAYSSRFIDPAWGFAMGWNYCFQWLVTLPIEIMAASITLNYWQGARDVNPCVWVTIFYIVIVSINLFGVRGYGEAEFIFSIVKVIATLGFIIFALVVDVGGGPTGHYFGAKTWDDPGAFAYGFKGVCSVFVTAAFSFGGTELVGLAAAEAENPRLALPTAIKQVFWRVVLFYIISLTFVGCLVRWDDPRLLNSGSSANNWTSPFVLAIKNAGVGGLPSVFNAVILIAVLSVGNASVYGASRTLAALADNGQAPKIFGYIDRTGRPLVAILFSSALGALCYIVALSPSQRQEAWNWMFAVSGLASIFTWGSICLCHIRFRQAWKYHGHTLDELPYKSQAGVIGSWIGFLFNCLVLIAQFWTGFAPIGYRDMSSSERTKIFFEGYLAAPIVIVFYIGFKIWKRTSIRQIKDIDVVSGRRELDLEHILAEEKAIRATWPWWKKTWNTFC
>XP_016630042_Fonsecaea_multimorphosa
MDVDLEKKEEHSAGSLTPGQDYGQIVSTQKTSFFARVIDGFRENPNARVSELLVDDNGKPLPNQPPAQPALAMKLKQRHLQMIAIGGSIGTGLFVGSGSALATGGPAALVLAYCLLGIMIFCTVHALGEMAVLFPVAGSYSAYSSRFLDPAWGFAMGWNYAFQWLVTLPIEIMAASITLNYWHGARDVNPCVWVTIFYVVIISINLFGVKGYGEAEFVFSIIKVIATLGFIIFALVVDVGGGPTGHYFGAKTWDDPGAFAYGFKGVCSVFVTAAFSFGGTELVGLAAAEAENPRLALPTAIKQVFWRVVLFYIISLTFVGCLVRWDDPRLLNSGSSANYWTSPFVLAIKNAGVGGLPSVFNAVILIAVLSVGNASVYGASRTMAALADNGQAPKILGYIDRTGRPLVAIIVSSALGALCYIVALSPSQRQEAWNWMFAVSGLASIFTWGSICLCHIRFRQAWKYHGHTLDELPYKSQAGVIGSWIGFLFNCLVLIAQFWTGFAPIGYRDMSSSERTKIFFEGYLAAPIVLVFYIGFKIWKRTPIRRVKDIDVVSGRREIDLEQILADERAIRATWPWWKKTWNTFC
>XP_022494230_Fonsecaea_nubica
MDIDLEKKQEPSPGSPTPSQEYGQIVSTQEKTSLFARIIDGFRENPHARVTELLVDDNGKPLPDQPPAQPALAMKLKQRHLQMIAIGGSIGTGLFVGSGSALATGGPAALVLAYCLLGIMIFCTVHALGEMAVLFPVAGSYSAYSSRFIDPAWGFAMGWNYCFQWLVTLPIEIMAASITLNYWQGARDVNPCVWVTIFYIVIVSINLFGVRGYGEAEFVFSIVKVIATLGFIIFALVVDVGGGPTGHYFGAKTWDDPGAFAYGFKGVCSVFVTAAFSFGGTELVGLAAAEAENPRLALPTAIKQVFWRVVLFYIISLTFVGCLVRWDDPRLLNSGSSANNWTSPFVLAIKNAGVGGLPSVFNAVILIAVLSVGNASVYGASRTLAALADNGQAPKIFGYIDRTGRPLVAILFSSALGALCYIVALSPSQRQEAWNWMFAVSGLASIFTWGSICLCHIRFRQAWKYHGHTLDELPYKSQAGVIGSWIGFLFNCLVLIAQFWTGFAPIGYRDMSSSERTKIFFEGYLAAPIVIVFYIGFKIWKRTSIRQIKDIDVVSGRRELDLEHILAEEKAIRATWPWWKKTWNTFC
>XP_013288269_Fonsecaea_pedrosoi
MDVDLEKKPEPSPGSPTPSQGYGQIVATQEKTSLFARIIDGFRENPHARVTELLVDDNGKPLPDQPPAQPALAMKLKQRHLQMIAIGGSIGTGLFVGSGSALATGGPAALVLAYCLLGIMIFCTVHALGEMAVLFPVAGSYSAYSSRFIDPAWGFAMGWNYCFQWLVTLPIEIMAASITLNYWQGARDVNPCVWVTIFYIVIVSINLFGVRGYGEAEFIFSIVKVIATLGFIIFALVVDVGGGPTGHYFGAKTWDDPGAFAYGFKGVCSVFVTAAFSFGGTELVGLAAAEAENPRLALPTAIKQVFWRVVLFYIISLTFVGCLVRWDDPRLLNSGSSANNWTSPFVLAIKNAGVGGLPSVFNAVILIAVLSVGNASVYGASRTLAALADNGQAPKIFGYIDRTGRPLVAILFSSALGALCYIVALSPSQRQEAWNWMFAVSGLASIFTWGSICLCHIRFRHAWKYHGHTLDELPYKSQAGVIGSWIGFLFNCLVLIAQFWTGFAPIGYRDMSSSERTKIFFEGYLAAPIVIVFYIGFKIWKRTSIRQIKDIDVVSGRRELDLEHILAEEKAIRATWPWWKKTWNTFC
>XP_007753992_Cladophialophora_yegresii
MEDKKIWSPESSSNPSAYEADMHNVHRTFARRLTESFKRDPHASVTRSASFSAGDGKGYDAEAAAQATALSPLLRRLKGRHLQMIAIGGSIGTGLFVGSGKALAHGGPASLLLAFSLTGCMMYCTVQALGELAVLFPVAGSFASYSTRFLDPAWGFAMGWNYALNWLTVLPLEIVSASITVDYWVQNVSLNAAWVSIFLILIVLINFFGVKGYGEAEFIFSVVKVTAVIGYILLGVLINIMGGVDSAGRPNGSYLGFRLWHHPGAFHNGFKGLCSTFVTAAFAFAGTELVGLAAAETENPRKALPTAIKQVFWRITLFYVVSLLLVGTLVPYDDPRLLNGKSSADAKASPFVISIQNAGIEVLPSVMNCVIMISVLSVGNSAIYGSSRTLAALAEQCQAPSFLAYIDRKGRPLYAIIVASVLGLLGYLAATQKQQDAFNWMLALSGLSSILTWASICLAHIRFRHAWALQGHSLDELAFRSPVGTIGSWVGFIFNVLVLIGQFWTGFSPVGWQHMSVSDRIANFFQAYLAAPIVVLMYLGYKTYMKTHILRARDMDLFTGKREFNVRVLLAEEKADRKRWPRWKKLYKFFC
>XP_016232708_Exophiala_spinifera
MADLDLVEKGPAPDLVRNSFDAYQGKIELPRAPTAWGRFVDSFKRNPNARMTTQAIDANGNVLKDQPPAEPALSMVLKGRHLQMIAIGGSIGTGLFVGSGSALATGGPASLIIAYGLIGIMLYCVVQALGELAVAFPVAGAFSVYASRFVDPAWGFAMGWNYALQWIVTLPLEIVAASLTLEFWSGSRDVNSAAWVTIFLVAIIIINFFGVRGYGEVEFVLSIIKVVAVIGFCLLGIIINTGGVPGSDRGYIGAQYWHNPGAFNAGFKGLCSVFVTAAFSFSGTELVGLAAAETENPRRTLPSAVKQVFWRIALFYMVSLTIVSVLVPYDDPQLLNGSSSSDANASPFVIAVRNAGIQAVPSIMNVVILLAVLSVGNSSVYGSSRTLAALADMGQAPKILGYIDRSGRPLVAIIVSSAFGFLCYIVAAGPDTSAQAFNWMIAISGLAAIFTWATICICHIRFRKAWHLAGHSVDDLAFKSQAGVYGSWIGLIMNCLILIAQFWTGFAPVGYADMSASERVKGFFEVYLAAPLVIVMYIGYKLVYRTKFRRTREIDITSGRREMNLAEILAEERKVQAAWPWYKKVWNTVC
>XP_016262206_Exophiala_oligosperma
MDVDLEKEQGPSPGARSSQEYGQIVTRKQGSVWVRFIDGFRQNPNARVSEQLVDADGKPLPDQPAAQPALAMKLKQRHLQMIAIGGSIGTGLFIGSGSALSTGGPAALVISYCTLGIMLFCTVHALGEMAVIFPVAGSFSAYSSRFLDPAWGFAMGWNYAMQWLVTLPIEIMAASMTLNYWSGARDVNPSAWVSIFFVVIIAINFFGVRGYGEAEFVFSIVKVIAVLGFIIFALVVDVGGGPTGHYFGAKTWDNPGAFANGFKGVGSVFVTSAFSFAGTELVGLAAAEAANPRIALPTAIKQVFWRVVLFYIVSLTFVGLLVPWDDPRLLNSGSTSNTWTSPFVLAIKNAGVGGLPSVFNAVILIAVLSVGNASVYGASRTLAALADNGQAPKILGYIDRQGRPLVAIIVSSSLGALCYIVNLKPSQRQEAWNWMFAVSGLASIFTWGSICLCHIRFRQAWKYHGHSVDELPFKSQAGVIGSWLGFIINCLVLVAQFWTGFAPVGFREMSASDRTKSFFEGYLAAPVVIVFYLGFKIWKKTSIKRTASIDVVSGRREIDLEQILADERALHATWPWWKKTWHFFC
>XP_013322614_Exophiala_xenobiotica
MTKPPTTFRIDMDDKKSWSPESSTDPSAYEGDMHQVKRTFTRRLTESFKRDPNASVTRSSFSAADHHHHAYDAEAAAQATAFSPLLRRLKGRHLQMIAIGGSIGTGLFVGSGKALAYGGPASLLLAFSLTGVMLYCTVQALGELAVLFPVAGSFAAYSTRFLDPAWGFAMGWNYAMQWLVVLPLEIVSASITVDYWVHNVGLNAAWVSVFLVMICLINFFGVKAYGEAEFVFSIIKVTAVIGYILLGVLINIMGGVDSQGRPDGSYMGFRLWHHPGAFHNSFKGLCSTFVTAAFAFAGTELVGLAAAETENPRKTLPTAIKQVFWRITLFYVVSLLIVGTLVPYDDPRLLNGRSSADSKASPFVISIQNAGISVLPSVMNVVIMISVLSVGNSSIYGSSRTLAALAEQRQAPSFLAYIDRKGRPLYAIIIASVLGLLAFLAASHKQQDAFNWMLALSGLSSIFTWGSICLAHIRFRKAWALQGHTLDELAFRSPVGVVGSWVGLIFNILVLIAQFWTGFRPVGYASDSPSYLVINFFQAYLAAPVVIVMYVGYKLYMRTSIIRARDMDVFTGKREMNIKTLLAEERADRLNWPTWKKIYKFFC
>XP_007727965_Capronia_coronata
MDDKKSWTPDSSPGPSAYEGDMAHVKRKWSRRMTDSFRRDPNASVIRSASFSAAHPHHHHYDAEAAAQATAMSPLLRRLKGRHLQMIAIGGSIGTGLFVGSGKALAYGGPASVLLAFSLTGVMMYCTVQALGELAVLFPVAGSFSAYSTRFLDPAWGFAMGWNYAMQWLVVLPLEIVAASITVDYWVGRNLNAAWVSIFLVLIVMINFFGVKGYGEAEFIFSIVKVTAVIGYIILGVLINIMGGTDDFGRPDGSYMGFRLWHHPGAFHNGFKGLCSTFVTAAFAFAGTELVGLAAAETENPRKALPTAIKQVFWRITLFYIVSLLLVGTLVAYDDPRLLNGKSSADAKASPFVISIQNAGLQVLPSVMNVVIMISVLSVGNSSIYGSSRTLAALAEQRQAPSFFAYIDRTGRPLYAIIVASVLGLLAFLAASHRQEDAFNWMVALSGLSSIFTWSSICLAHIRFRHAWLAQGHTLDELAFRSPVGVIGSWIGLIFNMLVLIAQFWTGFSPVGWQSMSSKELVINFFQAYLAAPIVVIMYLGYKLYLRTEVVKIRDMDLFTGKREFNVKVLVAEEKADRRNWPTWKKLYKFFC
>XP_007732125_Capronia_epimyces
MEKDVEAGSDGFSSRFDVSQGKVELPRAPTAFGRFVDSFKRNPNARVTTEAIDADGKRLPDQPPAEPALAMKLKSRHLQMIAIGGSIGTGLFVGSGSALATGGPASLIIAYGLIGVMLFCTVQALGELAVAYPVAGAFSVYASRFLDPAWGFAMGWNYALQWMVTLPLEIVAASLTLEFWPGTRDTNSAAWVTIFLFVIIAINFFGVRGYGEAEFVFSIIKVIAVVGFVILGIIINTGGVPGDPRGYMGAHYWYDPGAFNAGFKGLCSVFVTAAFSFSGTELVGLAAAETENPRTSLPRAVKQVFWRIALFYMVSLTIVGVLVPYNDPDLLNGTSSADANASPFVIAVRNAGIDAVPSIMNVVILIAVLSVGNSSIYGASRTLAALADMGQAPKILGYIDRAGRPLVSIIVSSLIGFLCYIVAAGPETTTEAFNWMIAISGLAAIFTWGSICLAHIRFRRAWRLAGHTLDELAFKSQATVYGSWLGLIMNILILIAQFWTGFAPIGYADMTAGERVKNFFEGYLAAPIVIVMYLGYKIVRRTKFRRAREIDLTSGRRELNLQEILEEERRIQATWPRWKKVWHIIC
>XP_009152919_Exophiala_dermatitidis
MDDKKSWSPEYSPGPSAHEGDMANLDIKRKWSRRMTESFKRNRNASVTDAASFSAHHYDAEAAVQATALSPLLRRLKGRHLQMIAIGGSIGTGLFVGSGKALAYGGPASLLLAFSLTGVMMYCTVQALGELAVLFPVAGSFAAYSTRFLDPAWGFAMGWNYAMQWLVVLPLEIVAASITVDYWVQNLRLNAAWVAVFLVLIVTINFFGVKGYGEAEFVFSIVKVTAVIGYILLGILINIMGGVNSFGQPDGSYMGFRLWHHPGAFHNGFKGLCSTFVTAAFAFAGTELVGLAAAETENPRKALPTAIKQVFWRITLFYIVSLLLVGTLVRYDDSRLLNGKSSADAKASPFVISIQNAGLEVLPSVMNVVIMISVLSVGNSSIYGSSRTLAALAEQRQAPAFLAYIDRAGRPLYAIILASSLGILAFLAASHKQEDAFNWMIALSGLSSIFTWASICLAHIRFRHAWRIQGHTPDELAFRSPVGVVGSWIGFTFNILVLVAQFWTGFSPVGWRDKSTSELVINFFQAYLAAPVVVLMYLAYKILFKTKIVKTRDMDLFTGKREFNVKVLVAEERADRRNWPTWKKLYKFFC
>XP_013256395_Exophiala_aquamarina
MDDKKSWSPESSSGPSAYEGDMGTFKRSFAGRLKESFKRDPHASVTRSASFSASDHKSGYDAEAAVQATAMSPLLRRLKGRHLQMIAIGGSIGTGLFVGSGKALAHGGPASLLLAFTLTGVMMYCTVQALGELAVLFPVAGSFAAYSTRFLDPAWGFAMGWNYAMQWLVVLPLEIVSASITVDYWVQNITLNAAWVTIFLILIIVINFFGVKGYGEAEFVFSVVKVTAVIGYILLGILINIMGGQDANGRPDGSYIGFEKWHSPGAFNNGFKGLCSTFVTAAFAFAGTELVGLAAAETENPRKALPSAIKQVFWRITLFYIVSLLLVGTLVSYDDPRLLNGRNSADAKASPFVISIQNAGIDVLPSVMNVVIMISVLSVGNSAIYGSSRTLAALAEQRQAPAFLAYIDRKGRPLYAIILASVLGLLAFLAATHKQQDAFNWMLALSGLSSIFTWSSICLAHIRFRHAWALQGHGLDELAFRSPVGTIGSWVGLTFNGLVLCAQFWTGFSPVGWRDMSSTELVVNFFQAYLAAPVVILMYIGYRLWNKTKVLSPRDMDLFTGKREFNVKSLVAEEKADRQNWPAWKKWYKFFC
>XP_016225928_Exophiala_mesophila
MEPDKKTWSPESSSGPSAYEGDMGVVKRSFVRRMTESFQRDPNASVLQSASFSASEHKGLFDAEAAAQNTASSPLLRRLKGRHLQMIAIGGSIGTGLFVGSGKALADGGPASLLIAFSLTGVMMYCTIQALGELAVLFPVAGSFAAYSTRFLDPAWGFAMGWNYAMQWLVVLPLEIVAASITVDYWVQDIKLNAAWVTIFLLLIVVINFCGVKGYGEAEFVFSVIKVTAVIGFILLGILINIMGGVDEFGRPNGSYMGFRLWHSPGAFNNGFKGLCSVFVTAAFAFAGTELVGLAAAETENPRKALPSAIKQVFWRITLFYVVSLLLVGTLVAFDDPRLLNGDSSADAKASPFVIAIQSAGLEVLPSVMNVVIMISVLSVGNSAIYGSSRTLAALAEQNQAPRFFAYIDRKGRPLYAIIFASSLGVLGYLAASHKQTDAFDWMLALSGLSSIFTWSSICLAHIRFRHAWATQGHTLDELAFRSPVGVVGSWVGFSFNCLVLISQFWTGFSPVGWHTMTARELVINFFQAYLAAPVVFLMYIGYKLWKRTYVIKTRDMDLFTGKREFNVRLLVAEEKADRLNWPTWKKCYKFIC
>XP_013267540_Rhinocladiella_mackenziei
MDMEIDRKSWSPESSSGPSAYEGDMSNVRRTFTRRMTESFKRDPNASVTRWASFSAADSKHYDAEAAAQATALSPLLRRLKGRHLQMIAIGGSIGTGLFVGSGKALAYGGPASVVLAFTLTGVMMYCTVQALGELAVLFPVAGSFAAYSTRFLDPAWGFAMGWNYAMQWLVVLPLEIVAASITVDFWVQNITLNAAWVSIFLVLIIVINFFGVKGYGEAEFVFSIVKVAAVIGYILLGVLINIMGGVNRAGQPDGSYMGFRLWHTPGAFHNGFKGLCSTFVTAAFAFAGTELVGLAAAETENPRKALPSAIKQVFWRITLFYIVSLLLVGTLVPYDDPRLLNGENSADAKASPFVISIQNAGIEVLPSVMNVVIMISVLSVGNSSIYGSSRTLAALAEQRQAPAFLAYIDRKGRPLYAIIIASVLGLLAFLAASNKQQDAFNWMLALSGLSSIFTWSSICFAHIRFRNAWAIQGHGLDELAFRSPVGVVGSWVGLIFNILVLVAQFWTGFSPVGWSDMSTSDLVINFFQAYLAAPVVILMYIGYKIWKKTEILKARDMDLFTGKREMNIKSLVAEEKADRVNWPTWKKWYKFFC
>XP_017999586_Phialophora_attinorum
MSASAPSANSLPVRTQRSVSILSPTDAKQWTPQSSSSSSHSPTSGSLHPSEQPTSSGISNMKNLRTRVVDSFRRDPTASLTRNTSVGHSTHNGDSRRGSRKGSGESGGDKGDGGDEESGPMHLPKAYDVEQATEATAASPLLRQLKGRHLQMIAIGGSIGTGLFVGSGKALAHGGPASLVIAFSLIGIMMYCTMQALGEMAVLFPVAGSFSAYSSRFLDPAWGFAMGWNYAMQWLVVFPLELVAASITVDYWVHSTSLNAAWITIFWSLIVTINFFGVKGYGEAEFVFSIVKVTAVIGYIILGVIMNIGGGPEGSYIGFSVWDRDGAFKNGFKGLCSVFVTAAFAFAGTELVGLAAAETENPRKALPTAIKQVFWRITLFYIVSLFLVGTLVSSNDPRLLSASSSADATASPFVISIENSLIAGLPGVMNCVIMIAVLSVGNSAVYGSSRTLAALAEQRQAPHIFAYIDRKGRPIVSILLASCLGWLGYFASSRFQQTAFDWMLAISGLSSIFTWGSICAAHIRFRAAWKVQGHTLDELAFISPIGVAGSYVGLITNILILIAQFWTGFAPVDYEEKSTSERIEGFFQDYLAAPVVVVCYIGYKVVYRTKVLSVRDINLYTGKREMNVRGLLAEERVERRGWPRWKRMYKFFC
>NP_595051_Schizosaccharomyces_pombe
MSHSDYNFDIEQNAFEKEAPKVSIERKGDVVEEEVIATGEVENYAEPKSRNFLQRFFDDFKPALTTRGDGVALKRKLTSRHMQMISVGGAIGSGLYVGSGSAFADGGPASVIINYILIGIMMIFVIYALGELAIAYPVAGSFNTYATRFIDPAWGFAVSWNYFLNYFVTCPLELTTCAITFKFWTEINSAAWISIFLAVVIVINLFGVRAYGEVEFILSTIKVIATVGFIILAIIINCGGVPTDHRGYIGGSIIKQKPFRHGFKGFCSVFTTAAFSFSGTEIIGLAAAEVGNPRKSVPSAVKQVFWRIAIFYVVSLILIGLLVSPDDPRLMGNGDVSVSPFVLAIQEANIKGLPSVFNAVIIISVVSVTNSTTYTAARTLQGMATLKQAPKFFSYTDRVGRPLIAMVVVLLFGFFAYINEADKNGSDISDTVFDWLLAISGLSSFFTWGSICLSHIMFRLAFKKQGHSLKELGFVSPMGIWGSVIGLGFNILCLMAEFYVSLFLIGGSPNANDFFQGYLAACIALAFFIGYKIYDRSHIPSLDKLDIDTGLKTYDNQDEEKEEYSSKGPLNILKKAWNAVC
