# Supplementary material for: Coding Sequence Insertions in Fungal Genomes are Intrinsically Disordered and can Impart Functionally-Important Properties on the Host Protein
Source: bioRxiv. 2023 Apr 7:2023.04.06.535715. Preprint. [Version 1] doi: 10.1101/2023.04.06.535715 (PMC10104129; doi:10.1101/2023.04.06.535715)
Supplement: Supplement 9 [file media-9.zip]

Archive with 1,823 entries (1,823 files):
- 81seq_MSAs_acc.txt
- XP_442666.1_blasthits_MAFFT.txt
- __MACOSX/._XP_442666.1_blasthits_MAFFT.txt
- XP_443225.2_blasthits_MAFFT.txt
- __MACOSX/._XP_443225.2_blasthits_MAFFT.txt
- XP_709940.1_blasthits_MAFFT.txt
- __MACOSX/._XP_709940.1_blasthits_MAFFT.txt
- XP_709945.1_blasthits_MAFFT.txt
- __MACOSX/._XP_709945.1_blasthits_MAFFT.txt
- XP_709946.2_blasthits_MAFFT.txt
- __MACOSX/._XP_709946.2_blasthits_MAFFT.txt
- XP_709952.1_blasthits_MAFFT.txt
- __MACOSX/._XP_709952.1_blasthits_MAFFT.txt
- XP_709954.2_blasthits_MAFFT.txt
- __MACOSX/._XP_709954.2_blasthits_MAFFT.txt
- XP_709957.1_blasthits_MAFFT.txt
- __MACOSX/._XP_709957.1_blasthits_MAFFT.txt
- XP_709962.2_blasthits_MAFFT.txt
- __MACOSX/._XP_709962.2_blasthits_MAFFT.txt
- XP_709963.2_blasthits_MAFFT.txt
- __MACOSX/._XP_709963.2_blasthits_MAFFT.txt
- XP_709983.2_blasthits_MAFFT.txt
- __MACOSX/._XP_709983.2_blasthits_MAFFT.txt
- XP_710021.2_blasthits_MAFFT.txt
- XP_710056.2_blasthits_MAFFT.txt
- XP_710060.2_blasthits_MAFFT.txt
- __MACOSX/._XP_710060.2_blasthits_MAFFT.txt
- XP_710069.2_blasthits_MAFFT.txt
- __MACOSX/._XP_710069.2_blasthits_MAFFT.txt
- XP_710080.1_blasthits_MAFFT.txt
- XP_710092.2_blasthits_MAFFT.txt
- XP_710124.1_blasthits_MAFFT.txt
- XP_710126.1_blasthits_MAFFT.txt
- XP_710134.2_blasthits_MAFFT.txt
- XP_710148.2_blasthits_MAFFT.txt
- XP_710163.1_blasthits_MAFFT.txt
- XP_710164.1_blasthits_MAFFT.txt
- XP_710176.2_blasthits_MAFFT.txt
- XP_710224.1_blasthits_MAFFT.txt
- __MACOSX/._XP_710224.1_blasthits_MAFFT.txt
- XP_710236.2_blasthits_MAFFT.txt
- XP_710254.2_blasthits_MAFFT.txt
- XP_710275.2_blasthits_MAFFT.txt
- XP_710282.2_blasthits_MAFFT.txt
- __MACOSX/._XP_710282.2_blasthits_MAFFT.txt
- XP_710294.2_blasthits_MAFFT.txt
- XP_710295.1_blasthits_MAFFT.txt
- XP_710312.1_blasthits_MAFFT.txt
- XP_710335.2_blasthits_MAFFT.txt
- __MACOSX/._XP_710335.2_blasthits_MAFFT.txt
- XP_710342.2_blasthits_MAFFT.txt
- XP_710374.1_blasthits_MAFFT.txt
- XP_710395.2_blasthits_MAFFT.txt
- XP_710399.2_blasthits_MAFFT.txt
- XP_710403.1_blasthits_MAFFT.txt
- XP_710406.2_blasthits_MAFFT.txt
- XP_710408.1_blasthits_MAFFT.txt
- XP_710432.2_blasthits_MAFFT.txt
- __MACOSX/._XP_710432.2_blasthits_MAFFT.txt
- XP_710434.1_blasthits_MAFFT.txt
- __MACOSX/._XP_710434.1_blasthits_MAFFT.txt
- XP_710440.2_blasthits_MAFFT.txt
- __MACOSX/._XP_710440.2_blasthits_MAFFT.txt
- XP_710511.1_blasthits_MAFFT.txt
- XP_710514.1_blasthits_MAFFT.txt
- XP_710520.1_blasthits_MAFFT.txt
- XP_710534.2_blasthits_MAFFT.txt
- XP_710561.2_blasthits_MAFFT.txt
- XP_710564.2_blasthits_MAFFT.txt
- __MACOSX/._XP_710564.2_blasthits_MAFFT.txt
- XP_710570.2_blasthits_MAFFT.txt
- XP_710571.2_blasthits_MAFFT.txt
- XP_710595.2_blasthits_MAFFT.txt
- __MACOSX/._XP_710595.2_blasthits_MAFFT.txt
- XP_710598.2_blasthits_MAFFT.txt
- XP_710601.1_blasthits_MAFFT.txt
- XP_710602.2_blasthits_MAFFT.txt
- XP_710606.1_blasthits_MAFFT.txt
- XP_710618.1_blasthits_MAFFT.txt
- XP_710644.1_blasthits_MAFFT.txt
- XP_710646.1_blasthits_MAFFT.txt
- XP_710648.2_blasthits_MAFFT.txt
- XP_710650.1_blasthits_MAFFT.txt
- XP_710660.2_blasthits_MAFFT.txt
- XP_710664.2_blasthits_MAFFT.txt
- __MACOSX/._XP_710664.2_blasthits_MAFFT.txt
- XP_710666.2_blasthits_MAFFT.txt
- XP_710679.2_blasthits_MAFFT.txt
- __MACOSX/._XP_710679.2_blasthits_MAFFT.txt
- XP_710686.2_blasthits_MAFFT.txt
- __MACOSX/._XP_710686.2_blasthits_MAFFT.txt
- XP_710706.1_blasthits_MAFFT.txt
- XP_710717.1_blasthits_MAFFT.txt
- XP_710721.1_blasthits_MAFFT.txt
- __MACOSX/._XP_710721.1_blasthits_MAFFT.txt
- XP_710723.2_blasthits_MAFFT.txt
- XP_710729.1_blasthits_MAFFT.txt
- XP_710733.2_blasthits_MAFFT.txt
- __MACOSX/._XP_710733.2_blasthits_MAFFT.txt
- XP_710749.1_blasthits_MAFFT.txt
- __MACOSX/._XP_710749.1_blasthits_MAFFT.txt
- XP_710786.2_blasthits_MAFFT.txt
- __MACOSX/._XP_710786.2_blasthits_MAFFT.txt
- XP_710788.2_blasthits_MAFFT.txt
- __MACOSX/._XP_710788.2_blasthits_MAFFT.txt
- XP_710791.1_blasthits_MAFFT.txt
- XP_710797.2_blasthits_MAFFT.txt
- XP_710800.2_blasthits_MAFFT.txt
- XP_710802.1_blasthits_MAFFT.txt
- XP_710805.1_blasthits_MAFFT.txt
- XP_710806.1_blasthits_MAFFT.txt
- XP_710836.2_blasthits_MAFFT.txt
- XP_710845.1_blasthits_MAFFT.txt
- XP_710846.2_blasthits_MAFFT.txt
- __MACOSX/._XP_710846.2_blasthits_MAFFT.txt
- XP_710867.2_blasthits_MAFFT.txt
- XP_710869.2_blasthits_MAFFT.txt
- XP_710874.1_blasthits_MAFFT.txt
- __MACOSX/._XP_710874.1_blasthits_MAFFT.txt
- XP_710915.2_blasthits_MAFFT.txt
- XP_710919.2_blasthits_MAFFT.txt
- XP_710932.1_blasthits_MAFFT.txt
- XP_710934.1_blasthits_MAFFT.txt
- XP_710946.1_blasthits_MAFFT.txt
- XP_710989.2_blasthits_MAFFT.txt
- XP_710998.2_blasthits_MAFFT.txt
- XP_710999.1_blasthits_MAFFT.txt
- XP_711006.2_blasthits_MAFFT.txt
- __MACOSX/._XP_711006.2_blasthits_MAFFT.txt
- XP_711043.2_blasthits_MAFFT.txt
- XP_711044.1_blasthits_MAFFT.txt
- XP_711072.2_blasthits_MAFFT.txt
- XP_711076.1_blasthits_MAFFT.txt
- XP_711078.2_blasthits_MAFFT.txt
- XP_711082.1_blasthits_MAFFT.txt
- XP_711083.1_blasthits_MAFFT.txt
- __MACOSX/._XP_711083.1_blasthits_MAFFT.txt
- XP_711084.1_blasthits_MAFFT.txt
- __MACOSX/._XP_711084.1_blasthits_MAFFT.txt
- XP_711090.2_blasthits_MAFFT.txt
- __MACOSX/._XP_711090.2_blasthits_MAFFT.txt
- XP_711091.2_blasthits_MAFFT.txt
- __MACOSX/._XP_711091.2_blasthits_MAFFT.txt
- XP_711097.2_blasthits_MAFFT.txt
- __MACOSX/._XP_711097.2_blasthits_MAFFT.txt
- XP_711102.1_blasthits_MAFFT.txt
- __MACOSX/._XP_711102.1_blasthits_MAFFT.txt
- XP_711142.1_blasthits_MAFFT.txt
- __MACOSX/._XP_711142.1_blasthits_MAFFT.txt
- XP_711144.1_blasthits_MAFFT.txt
- XP_711152.2_blasthits_MAFFT.txt
- XP_711164.1_blasthits_MAFFT.txt
- XP_711171.1_blasthits_MAFFT.txt
- XP_711202.2_blasthits_MAFFT.txt
- XP_711204.1_blasthits_MAFFT.txt
- XP_711207.2_blasthits_MAFFT.txt
- XP_711209.2_blasthits_MAFFT.txt
- __MACOSX/._XP_711209.2_blasthits_MAFFT.txt
- XP_711217.2_blasthits_MAFFT.txt
- XP_711249.1_blasthits_MAFFT.txt
- XP_711253.1_blasthits_MAFFT.txt
- XP_711258.1_blasthits_MAFFT.txt
- XP_711261.2_blasthits_MAFFT.txt
- __MACOSX/._XP_711261.2_blasthits_MAFFT.txt
- XP_711262.2_blasthits_MAFFT.txt
- XP_711263.2_blasthits_MAFFT.txt
- XP_711264.1_blasthits_MAFFT.txt
- XP_711265.2_blasthits_MAFFT.txt
- XP_711267.2_blasthits_MAFFT.txt
- XP_711295.1_blasthits_MAFFT.txt
- XP_711311.1_blasthits_MAFFT.txt
- XP_711323.1_blasthits_MAFFT.txt
- XP_711328.2_blasthits_MAFFT.txt
- __MACOSX/._XP_711328.2_blasthits_MAFFT.txt
- XP_711330.2_blasthits_MAFFT.txt
- __MACOSX/._XP_711330.2_blasthits_MAFFT.txt
- XP_711339.1_blasthits_MAFFT.txt
- XP_711348.2_blasthits_MAFFT.txt
- __MACOSX/._XP_711348.2_blasthits_MAFFT.txt
- XP_711351.1_blasthits_MAFFT.txt
- XP_711356.2_blasthits_MAFFT.txt
- XP_711358.2_blasthits_MAFFT.txt
- __MACOSX/._XP_711358.2_blasthits_MAFFT.txt
- XP_711412.2_blasthits_MAFFT.txt
- __MACOSX/._XP_711412.2_blasthits_MAFFT.txt
- XP_711422.1_blasthits_MAFFT.txt
- XP_711423.1_blasthits_MAFFT.txt
- XP_711424.1_blasthits_MAFFT.txt
- XP_711428.2_blasthits_MAFFT.txt
- __MACOSX/._XP_711428.2_blasthits_MAFFT.txt
- XP_711434.2_blasthits_MAFFT.txt
- __MACOSX/._XP_711434.2_blasthits_MAFFT.txt
- XP_711440.2_blasthits_MAFFT.txt
- XP_711443.2_blasthits_MAFFT.txt
- XP_711447.2_blasthits_MAFFT.txt
- XP_711449.1_blasthits_MAFFT.txt
- __MACOSX/._XP_711449.1_blasthits_MAFFT.txt
- XP_711450.1_blasthits_MAFFT.txt
- XP_711472.1_blasthits_MAFFT.txt
- XP_711475.1_blasthits_MAFFT.txt
- XP_711478.1_blasthits_MAFFT.txt
- __MACOSX/._XP_711478.1_blasthits_MAFFT.txt
- XP_711479.1_blasthits_MAFFT.txt
- XP_711485.1_blasthits_MAFFT.txt
- __MACOSX/._XP_711485.1_blasthits_MAFFT.txt
- XP_711550.1_blasthits_MAFFT.txt
- XP_711561.1_blasthits_MAFFT.txt
- XP_711567.2_blasthits_MAFFT.txt
- XP_711574.2_blasthits_MAFFT.txt
- __MACOSX/._XP_711574.2_blasthits_MAFFT.txt
- XP_711583.1_blasthits_MAFFT.txt
- XP_711675.2_blasthits_MAFFT.txt
- XP_711679.2_blasthits_MAFFT.txt
- XP_711680.2_blasthits_MAFFT.txt
- XP_711681.2_blasthits_MAFFT.txt
- XP_711682.2_blasthits_MAFFT.txt
- XP_711695.1_blasthits_MAFFT.txt
- XP_711698.2_blasthits_MAFFT.txt
- XP_711700.1_blasthits_MAFFT.txt
- __MACOSX/._XP_711700.1_blasthits_MAFFT.txt
- XP_711704.1_blasthits_MAFFT.txt
- XP_711706.1_blasthits_MAFFT.txt
- XP_711714.1_blasthits_MAFFT.txt
- XP_711715.1_blasthits_MAFFT.txt
- XP_711718.1_blasthits_MAFFT.txt
- __MACOSX/._XP_711718.1_blasthits_MAFFT.txt
- XP_711723.2_blasthits_MAFFT.txt
- __MACOSX/._XP_711723.2_blasthits_MAFFT.txt
- XP_711727.1_blasthits_MAFFT.txt
- XP_711728.2_blasthits_MAFFT.txt
- XP_711732.1_blasthits_MAFFT.txt
- XP_711738.2_blasthits_MAFFT.txt
- XP_711771.2_blasthits_MAFFT.txt
- XP_711773.2_blasthits_MAFFT.txt
- XP_711775.2_blasthits_MAFFT.txt
- XP_711777.1_blasthits_MAFFT.txt
- XP_711779.1_blasthits_MAFFT.txt
- __MACOSX/._XP_711779.1_blasthits_MAFFT.txt
- XP_711781.1_blasthits_MAFFT.txt
- __MACOSX/._XP_711781.1_blasthits_MAFFT.txt
- XP_711782.1_blasthits_MAFFT.txt
- XP_711833.1_blasthits_MAFFT.txt
- XP_711835.1_blasthits_MAFFT.txt
- XP_711837.1_blasthits_MAFFT.txt
- XP_711842.2_blasthits_MAFFT.txt
- __MACOSX/._XP_711842.2_blasthits_MAFFT.txt
- XP_711858.1_blasthits_MAFFT.txt
- XP_711859.2_blasthits_MAFFT.txt
- XP_711860.1_blasthits_MAFFT.txt
- XP_711864.2_blasthits_MAFFT.txt
- XP_711869.2_blasthits_MAFFT.txt
- XP_711875.2_blasthits_MAFFT.txt
- XP_711876.1_blasthits_MAFFT.txt
- XP_711878.1_blasthits_MAFFT.txt
- XP_711883.1_blasthits_MAFFT.txt
- XP_711887.1_blasthits_MAFFT.txt
- XP_711889.1_blasthits_MAFFT.txt
- XP_711893.1_blasthits_MAFFT.txt
- XP_711894.1_blasthits_MAFFT.txt
- XP_711969.1_blasthits_MAFFT.txt
- XP_711972.2_blasthits_MAFFT.txt
- XP_711973.2_blasthits_MAFFT.txt
- __MACOSX/._XP_711973.2_blasthits_MAFFT.txt
- XP_711983.1_blasthits_MAFFT.txt
- __MACOSX/._XP_711983.1_blasthits_MAFFT.txt
- XP_711988.1_blasthits_MAFFT.txt
- __MACOSX/._XP_711988.1_blasthits_MAFFT.txt
- XP_712023.1_blasthits_MAFFT.txt
- __MACOSX/._XP_712023.1_blasthits_MAFFT.txt
- XP_712024.1_blasthits_MAFFT.txt
- XP_712027.1_blasthits_MAFFT.txt
- __MACOSX/._XP_712027.1_blasthits_MAFFT.txt
- XP_712090.2_blasthits_MAFFT.txt
- XP_712097.2_blasthits_MAFFT.txt
- __MACOSX/._XP_712097.2_blasthits_MAFFT.txt
- XP_712098.1_blasthits_MAFFT.txt
- XP_712107.2_blasthits_MAFFT.txt
- XP_712108.2_blasthits_MAFFT.txt
- XP_712139.1_blasthits_MAFFT.txt
- __MACOSX/._XP_712139.1_blasthits_MAFFT.txt
- XP_712142.1_blasthits_MAFFT.txt
- XP_712144.1_blasthits_MAFFT.txt
- XP_712150.1_blasthits_MAFFT.txt
- XP_712153.1_blasthits_MAFFT.txt
- __MACOSX/._XP_712153.1_blasthits_MAFFT.txt
- XP_712154.1_blasthits_MAFFT.txt
- __MACOSX/._XP_712154.1_blasthits_MAFFT.txt
- XP_712158.2_blasthits_MAFFT.txt
- __MACOSX/._XP_712158.2_blasthits_MAFFT.txt
- XP_712232.1_blasthits_MAFFT.txt
- __MACOSX/._XP_712232.1_blasthits_MAFFT.txt
- XP_712235.2_blasthits_MAFFT.txt
- __MACOSX/._XP_712235.2_blasthits_MAFFT.txt
- XP_712236.2_blasthits_MAFFT.txt
- __MACOSX/._XP_712236.2_blasthits_MAFFT.txt
- XP_712251.1_blasthits_MAFFT.txt
- __MACOSX/._XP_712251.1_blasthits_MAFFT.txt
- XP_712303.2_blasthits_MAFFT.txt
- __MACOSX/._XP_712303.2_blasthits_MAFFT.txt
- XP_712308.1_blasthits_MAFFT.txt
[truncated: 1,523 more entries]
